# Supplementary material for: Transcriptional reprogramming strategies and miRNA-mediated regulation networks of Taxus media induced into callus cells from tissues
Source: BMC Genomics. 2020 Feb 18;21:168. doi: 10.1186/s12864-020-6576-2 (PMC7029464; doi:10.1186/s12864-020-6576-2)
Supplement: Supplementary file 2 — Additional file 2. Information of miRNA-seq The length distribution of miRNAs was showed in (a). Total and first nucleotide bias were showed in (b) and (c) respectively. (d) Pearson relation analysis of all expressed miRNAs between six samples. (e) Venn diagram of miRNAs in callus cells and tissues. (f) Expression patterns of all DE miRNAs (p < 0.05). [file 12864_2020_6576_MOESM2_ESM.xlsx]

## Sheet: Sheet1
Gene_ID	Length	Annotation	Name	swissprot_description	GO_Term	NOG	KOEntry	KODescription	EC	KEGG_Pathway	Pfam_description	Tissue1_TPM	Tissue2_TPM	Tissue3_TPM	Calli_1_TPM	Calli_2_TPM	Calli_3_TPM
TRINITY_DN42559_c0_g3	205	-	-	-	-	-	-	-	-	-	-	49.27	45.86	71.85	0.9	0	0
TRINITY_DN36080_c0_g1	974	-	-	-	-	-	-	-	-	-	-	144.29	93.66	89.43	349.01	267.48	222.95
TRINITY_DN43197_c2_g8	232	-	-	-	-	-	-	-	-	-	-	56.4	61.35	49.41	28.1	40.86	34.02
TRINITY_DN39538_c0_g3	252	-	-	-	-	-	-	-	-	-	-	4.47	3.19	2.51	0	0	0
TRINITY_DN34830_c0_g1	1796	unknown [Picea sitchensis]	gpn1	GPN-loop GTPase 1 OS=Dictyostelium discoideum GN=gpn1 PE=3 SV=1	GO:0003924(GTPase activity);GO:0005524(ATP binding);GO:0005737(cytoplasm);GO:0005874(microtubule);GO:0009793(embryo development ending in seed dormancy);GO:0051301(cell division)	ENOG410XNRC(GPN-loop GTPase 1)	K00700	1,4-alpha-glucan branching enzyme	EC:2.4.1.18	apro00500(Starch and sucrose metabolism)	A0A0D2S1L7.1 PF03029.15;ATP_bind_1;	23.88	28.87	27.9	14.63	18.45	16.89
TRINITY_DN43397_c1_g5	234	-	-	-	-	-	-	-	-	-	-	4.08	4.45	3.93	0	0	1.18
TRINITY_DN31732_c0_g2	523	-	-	-	-	-	-	-	-	-	-	1.37	1.39	2.1	0.32	1.14	1.15
TRINITY_DN32532_c0_g1	316	PREDICTED: uncharacterized protein LOC107959319, partial [Gossypium hirsutum]	-	-	-	COG2801(Retrotransposon protein)	-	-	-	-	Q7XVB0.2 PF13456.4;RVT_3;	5.54	4.76	2.91	1.79	2.83	1.15
TRINITY_DN30464_c0_g1	2829	PREDICTED: probable microtubule-binding protein TANGLED [Prunus mume]	TAN1	Microtubule-binding protein TANGLED1 OS=Zea mays GN=TAN1 PE=2 SV=1	GO:0000914(phragmoplast assembly);GO:0003674(molecular_function);GO:0005730(nucleolus);GO:0005739(mitochondrion);GO:0005875(microtubule associated complex);GO:0009524(phragmoplast);GO:0009574(preprophase band)	ENOG410Z8NT(NA)	-	-	-	-	-	1.43	1.44	1.14	0.27	0.47	1
TRINITY_DN42129_c0_g1	1796	hypothetical protein M569_08782, partial [Genlisea aurea]	-	-	GO:0003676(nucleic acid binding);GO:0046872(metal ion binding)	COG5048(Zinc finger protein)	-	-	-	-	-	16.56	15.59	18.21	7.65	11.16	9.23
TRINITY_DN23758_c1_g1	458	PREDICTED: RPM1-interacting protein 4 [Solanum lycopersicum]	RIN4	RPM1-interacting protein 4 OS=Arabidopsis thaliana GN=RIN4 PE=1 SV=1	GO:0002237(response to molecule of bacterial origin);GO:0005515(protein binding);GO:0005634(nucleus);GO:0005886(plasma membrane);GO:0006468(protein phosphorylation);GO:0009626(plant-type hypersensitive response);GO:0009816(defense response to bacterium, incompatible interaction);GO:0010204(defense response signaling pathway, resistance gene-independent);GO:0012505(endomembrane system);GO:0016020(…	ENOG410YR29(RPM1-interacting protein)	K13456	RPM1-interacting protein 4	-	sly04626(Plant-pathogen interaction)	M1BS76.1 PF05627.9;AvrRpt-cleavage;	1.02	0	0.71	0.47	0.87	0.43
TRINITY_DN34320_c0_g2	2059	hypothetical protein AMTR_s00019p00224250 [Amborella trichopoda]	ssx2ip-b	Afadin- and alpha-actinin-binding protein B OS=Xenopus laevis GN=ssx2ip-b PE=2 SV=1	GO:0003674(molecular_function);GO:0005739(mitochondrion);GO:0005875(microtubule associated complex);GO:0008150(biological_process)	ENOG410XWZ9(cell adhesion)	-	-	-	-	W1PJP3.1 PF11559.6;ADIP;	53.25	55.35	53.67	26.57	28.37	53.35
TRINITY_DN8779_c0_g1	270	-	-	-	-	-	-	-	-	-	-	1.85	0.75	1.78	0.44	0.65	1.2
TRINITY_DN37944_c0_g2	239	-	-	-	-	-	-	-	-	-	-	8.58	7.89	4.96	2.77	2.4	1.12
TRINITY_DN37889_c1_g1	1182	PREDICTED: glutamate receptor 3.2 [Ricinus communis]	GLR3.2	Glutamate receptor 3.2 OS=Arabidopsis thaliana GN=GLR3.2 PE=1 SV=2	GO:0004970(ionotropic glutamate receptor activity);GO:0005217(intracellular ligand-gated ion channel activity);GO:0005576(extracellular region);GO:0006874(cellular calcium ion homeostasis);GO:0006883(cellular sodium ion homeostasis);GO:0009416(response to light stimulus);GO:0016021(integral component of membrane);GO:0030007(cellular potassium ion homeostasis)	ENOG410ZZ8P(PBPe)	-	-	-	-	J3MHZ9.1 PF00060.24;Lig_chan;	2.24	1.95	2.05	0.38	1.49	0.7
TRINITY_DN25468_c0_g2	215	hypothetical protein POPTR_0010s23150g [Populus trichocarpa]	tkt	Transketolase OS=Streptococcus pyogenes serotype M6 (strain ATCC BAA-946 / MGAS10394) GN=tkt PE=1 SV=1	GO:0003824(catalytic activity);GO:0005575(cellular_component);GO:0008152(metabolic process)	COG0021(Transketolase)	K00615	transketolase	EC:2.2.1.1	pop01200(Carbon metabolism);pop01230(Biosynthesis of amino acids);pop00030(Pentose phosphate pathway);pop00710(Carbon fixation in photosynthetic organisms);pop01051(Biosynthesis of ansamycins)	B9HUH2.1 PF00456.19;Transketolase_N;	14.59	0.69	1.09	1.21	0.78	1.11
TRINITY_DN44268_c0_g6	449	-	-	-	-	-	-	-	-	-	-	2.02	3.06	4.1	8.92	11.46	4.4
TRINITY_DN33191_c1_g2	861	unknown [Picea sitchensis]	-	-	GO:0008150(biological_process);GO:0031072(heat shock protein binding);GO:0051082(unfolded protein binding)	ENOG410YTIJ(NA)	-	-	-	-	-	10.15	11.68	11.51	2.32	5.06	4.97
TRINITY_DN42757_c3_g1	205	hypothetical protein CICLE_v10024503mg [Citrus clementina]	DYW7	Pentatricopeptide repeat-containing protein At1g19720 OS=Arabidopsis thaliana GN=DYW7 PE=2 SV=1	GO:0005634(nucleus);GO:0005737(cytoplasm);GO:0008150(biological_process);GO:0008270(zinc ion binding);GO:0009507(chloroplast)	ENOG410Z7Z7(Pentatricopeptide repeat-containing protein)	K01176	alpha-amylase	EC:3.2.1.1	nnu00500(Starch and sucrose metabolism)	B9S049.1 PF13041.4;PPR_2;	0	0	0.61	0.45	0.44	0
TRINITY_DN23042_c0_g1	224	tropinone reductase II, partial [Dendrobium nobile]	TR2	Tropinone reductase 2 OS=Datura stramonium GN=TR2 PE=1 SV=1	GO:0050358(tropinone reductase activity)	COG1028(Dehydrogenase reductase)	K08081	tropinone reductase I	EC:1.1.1.206	pda00960(Tropane, piperidine and pyridine alkaloid biosynthesis)	-	4.06	0	1.96	1.81	2.47	1
TRINITY_DN46745_c0_g3	2398	PREDICTED: mitogen-activated protein kinase kinase kinase YODA isoform X1 [Amborella trichopoda]	YDA	Mitogen-activated protein kinase kinase kinase YODA OS=Arabidopsis thaliana GN=YDA PE=1 SV=1	GO:0004702(receptor signaling protein serine/threonine kinase activity);GO:0005737(cytoplasm)	ENOG410XQGS(mitogen-activated protein kinase kinase kinase)	K13414	mitogen-activated protein kinase kinase kinase 1, plant	EC:2.7.11.25	vra04626(Plant-pathogen interaction)	W1NHM3.1 PF00069.23;Pkinase;	14.74	14.66	13.6	4.85	8.71	7.74
TRINITY_DN47758_c0_g1	272	-	-	-	-	-	-	-	-	-	-	0	0	0	1.01	1.77	1.44
TRINITY_DN33439_c0_g2	216	-	-	-	-	-	-	-	-	-	-	5.55	4.1	3.76	2.78	3.47	6.56
TRINITY_DN45225_c1_g1	226	-	-	-	-	-	-	-	-	-	-	0.99	0	1.43	4.26	1.38	0.32
TRINITY_DN35843_c0_g1	395	-	-	-	-	-	-	-	-	-	-	0	0.38	0.6	9.63	0.54	1.05
TRINITY_DN33352_c1_g1	357	-	-	-	-	-	-	-	-	-	-	2.73	1.89	1.81	0.93	1.43	1.31
TRINITY_DN47440_c0_g1	560	-	-	-	-	-	-	-	-	-	-	4.75	7.78	9.27	0	0	0.04
TRINITY_DN47189_c0_g1	214	-	-	-	-	-	-	-	-	-	-	3.97	0	3.29	0	0.39	0.75
TRINITY_DN37214_c1_g2	299	-	-	-	-	-	-	-	-	-	-	13.18	8.45	10.03	6.69	7.27	7.66
TRINITY_DN35997_c2_g3	1438	actin-like protein [Phalaenopsis hybrid cultivar]	ACT7	Actin-7 OS=Arabidopsis thaliana GN=ACT7 PE=1 SV=1	GO:0005200(structural constituent of cytoskeleton);GO:0005515(protein binding);GO:0005524(ATP binding);GO:0005618(cell wall);GO:0005730(nucleolus);GO:0005737(cytoplasm);GO:0005739(mitochondrion);GO:0005829(cytosol);GO:0005856(cytoskeleton);GO:0005886(plasma membrane);GO:0007010(cytoskeleton organization);GO:0009416(response to light stimulus);GO:0009506(plasmodesma);GO:0009570(chloroplast stroma)…	COG5277(Actin-related protein)	K05692	actin beta/gamma 1	-	gsl04145(Phagosome)	C1E7K7.1 PF00022.17;Actin;	1.66	0	0.92	0.62	1.05	0.63
TRINITY_DN46243_c2_g2	320	-	-	-	-	-	-	-	-	-	-	3.62	1.62	0.74	0	0.41	0.62
TRINITY_DN27857_c0_g4	293	PREDICTED: protein kinase PVPK-1 [Jatropha curcas]	AGC1-5	Serine/threonine-protein kinase AGC1-5 OS=Arabidopsis thaliana GN=AGC1-5 PE=1 SV=1	GO:0004674(protein serine/threonine kinase activity);GO:0005634(nucleus);GO:0005737(cytoplasm);GO:0005886(plasma membrane);GO:0035556(intracellular signal transduction)	ENOG410XQ0C(serine threonine-protein kinase)	-	-	-	-	A0A087HP01.1 PF00069.23;Pkinase;	3.18	4.48	3.78	0.35	0	0
TRINITY_DN1238_c0_g1	241	-	-	-	-	-	-	-	-	-	-	12.89	14.91	18.16	9.83	16.55	15.3
TRINITY_DN38763_c0_g2	1770	PREDICTED: alanine--tRNA ligase, chloroplastic/mitochondrial isoform X1 [Beta vulgaris subsp. vulgaris]	POPTRDRAFT_821063	Alanine--tRNA ligase, chloroplastic/mitochondrial OS=Populus trichocarpa GN=POPTRDRAFT_821063 PE=3 SV=1	GO:0000049(tRNA binding);GO:0004813(alanine-tRNA ligase activity);GO:0005739(mitochondrion);GO:0005829(cytosol);GO:0006400(tRNA modification);GO:0006419(alanyl-tRNA aminoacylation);GO:0009507(chloroplast);GO:0016597(amino acid binding)	COG0013(Catalyzes the attachment of alanine to tRNA(Ala) in a two-step reaction alanine is first activated by ATP to form Ala- AMP and then transferred to the acceptor end of tRNA(Ala). Also edits incorrectly charged Ser-tRNA(Ala) and Gly-tRNA(Ala) via its editing domain (By similarity))	K01872	alanyl-tRNA synthetase	EC:6.1.1.7	bvg00970(Aminoacyl-tRNA biosynthesis)	A0A0J8BIM6.1 PF01411.17;tRNA-synt_2c;	2.61	3.08	3.52	0.92	1.56	1.09
TRINITY_DN21686_c0_g1	300	PREDICTED: LOW QUALITY PROTEIN: squamous cell carcinoma antigen recognized by T-cells 3 [Elaeis guineensis]	-	-	GO:0000166(nucleotide binding);GO:0003676(nucleic acid binding);GO:0003723(RNA binding);GO:0005634(nucleus);GO:0006396(RNA processing);GO:0009793(embryo development ending in seed dormancy)	ENOG410XP88(Squamous cell carcinoma antigen recognized by)	-	-	-	-	K3YG88.1 PF05843.12;Suf;	1.37	0	1.32	0.33	1.31	0
TRINITY_DN30687_c0_g3	450	-	-	-	-	-	-	-	-	-	-	0.97	0.4	1.06	0.61	0.66	0.39
TRINITY_DN38852_c0_g1	265	-	H2B.10	Histone H2B.10 OS=Oryza sativa subsp. indica GN=H2B.10 PE=3 SV=1	GO:0000788(nuclear nucleosome);GO:0003677(DNA binding);GO:0006334(nucleosome assembly)	-	-	-	-	-	-	23.66	20.61	24.41	7.95	10.33	23.66
TRINITY_DN27996_c0_g3	532	-	-	-	-	-	-	-	-	-	-	0.35	0.44	0.42	0.66	0.79	0.54
TRINITY_DN48001_c0_g1	273	-	-	-	-	-	-	-	-	-	-	5.09	1.32	5.26	7.76	7.36	8.12
TRINITY_DN34693_c1_g1	280	-	-	-	-	-	-	-	-	-	-	2.22	1.36	4.03	0	0.4	0.54
TRINITY_DN45583_c5_g2	693	-	-	-	-	-	-	-	-	-	-	0.95	0.75	1.37	0.41	0.83	0.42
TRINITY_DN44508_c0_g10	624	PREDICTED: putative pentatricopeptide repeat-containing protein At3g13770, mitochondrial [Vitis vinifera]	PCMP-H85	Putative pentatricopeptide repeat-containing protein At3g13770, mitochondrial OS=Arabidopsis thaliana GN=PCMP-H85 PE=3 SV=1	GO:0005739(mitochondrion);GO:0008150(biological_process);GO:0008270(zinc ion binding)	ENOG410Z7Z7(Pentatricopeptide repeat-containing protein)	K00901	diacylglycerol kinase (ATP)	EC:2.7.1.107	sbi00561(Glycerolipid metabolism);sbi00564(Glycerophospholipid metabolism);sbi04070(Phosphatidylinositol signaling system)	K4CC08.1 PF13812.4;PPR_3;	0.45	0.5	0.55	0.58	0.77	1.12
TRINITY_DN43106_c0_g3	559	unnamed protein product [Coffea canephora]	RSZ23	Serine/arginine-rich splicing factor RSZ23 OS=Oryza sativa subsp. japonica GN=RSZ23 PE=2 SV=1	GO:0000398(mRNA splicing, via spliceosome)	COG0665(Catalyzes the last two steps in the biosynthesis of 5- methylaminomethyl-2-thiouridine (mnm(5)s(2)U) at the wobble position (U34) in tRNA. Catalyzes the FAD-dependent demodification of cmnm(5)s(2)U34 to nm(5)s(2)U34, followed by the transfer of a methyl group from S-adenosyl-L-methionine to nm(5)s(2)U34, to form mnm(5)s(2)U34 (By similarity))	K12896	splicing factor, arginine/serine-rich 7	-	cit03040(Spliceosome)	A0A067JRP3.1 PF00076.20;RRM_1;	3.76	2.97	2.82	1.67	2.57	1.8
TRINITY_DN44554_c0_g3	399	-	-	-	-	-	-	-	-	-	-	3.48	2.98	4.03	1.95	2.6	0.91
TRINITY_DN27133_c0_g2	445	hypothetical protein EUGRSUZ_A02062 [Eucalyptus grandis]	WAKL22	Wall-associated receptor kinase-like 22 OS=Arabidopsis thaliana GN=WAKL22 PE=2 SV=1	GO:0004674(protein serine/threonine kinase activity);GO:0005886(plasma membrane);GO:0007166(cell surface receptor signaling pathway)	COG0515(Serine Threonine protein kinase)	K16224	senescence-induced receptor-like serine/threonine-protein kinase	-	eus04626(Plant-pathogen interaction)	W1PW09.1 PF00069.23;Pkinase;	0.25	0	0	0.56	1.47	0.57
TRINITY_DN33846_c0_g3	764	hypothetical protein MANES_06G092100 [Manihot esculenta]	-	-	GO:0005634(nucleus);GO:0005737(cytoplasm);GO:0009793(embryo development ending in seed dormancy);GO:0017126(nucleologenesis);GO:0051302(regulation of cell division)	ENOG411208S(Encodes a protein DOMINO1 that belongs to a plant-specific gene family sharing a common motif present in the tomato DEFECTIVE CHLOROPLASTS AND LEAVES (LeDCL) protein. DOMINO1 is located in the nucleus. Arabidopsis embryos carrying the domino1 mutation grow slowly in comparison with wild type embryos and reach only the globular stage at desiccation. The primary defect of the mutation a…	-	-	-	-	B9MZV4.1 PF11523.6;DUF3223;	3.02	4.67	4.79	4.24	7.79	5.9
TRINITY_DN31990_c0_g1	208	-	-	-	-	-	-	-	-	-	-	7.89	12.68	23.09	2.28	9.3	10.08
TRINITY_DN41678_c0_g2	2018	-	-	-	-	-	-	-	-	-	-	2.99	2.21	3.01	0.46	0.67	1.4
TRINITY_DN42325_c1_g1	2624	PREDICTED: CLPTM1-like membrane protein cnrB [Gossypium raimondii]	clptm1	Cleft lip and palate transmembrane protein 1 homolog OS=Danio rerio GN=clptm1 PE=2 SV=1	GO:0008150(biological_process);GO:0016021(integral component of membrane)	ENOG410XPEV(cleft lip and palate)	-	-	-	-	A0A0D2V1U7.1 PF05602.10;CLPTM1;	24.38	25.36	23.37	19.14	19.95	21.64
TRINITY_DN42556_c1_g1	763	PREDICTED: uncharacterized protein LOC103337735 [Prunus mume]	TY3B-G	Transposon Ty3-G Gag-Pol polyprotein OS=Saccharomyces cerevisiae (strain ATCC 204508 / S288c) GN=TY3B-G PE=1 SV=3	GO:0000719(photoreactive repair);GO:0003904(deoxyribodipyrimidine photo-lyase activity)	COG2801(Retrotransposon protein)	K13024	inositol-hexakisphosphate/diphosphoinositol-pentakisphosphate 1-kinase	EC:2.7.4.24	nnu04070(Phosphatidylinositol signaling system)	A0A061DMP8.1 PF00078.25;RVT_1;	3.12	2.29	2.39	1.84	1.72	1.6
TRINITY_DN42975_c1_g2	324	-	-	-	-	-	-	-	-	-	-	2.4	2.46	1.78	0	0.4	1.08
TRINITY_DN39594_c3_g1	438	-	-	-	-	-	-	-	-	-	-	1.03	0.64	0.94	0	0	0
TRINITY_DN8488_c0_g1	708	PREDICTED: 40S ribosomal protein S12-like [Elaeis guineensis]	RPS12	40S ribosomal protein S12 OS=Hordeum vulgare GN=RPS12 PE=2 SV=1	GO:0003735(structural constituent of ribosome);GO:0022627(cytosolic small ribosomal subunit)	COG1358((ribosomal) protein)	K02951	small subunit ribosomal protein S12e	-	egu03010(Ribosome)	M0STS5.1 PF01248.24;Ribosomal_L7Ae;	3.84	0	1.81	1.26	2.04	0.93
TRINITY_DN43351_c1_g2	202	Lon protease-like protein, mitochondrial [Triticum urartu]	LON2	Lon protease homolog, mitochondrial OS=Zea mays GN=LON2 PE=1 SV=1	GO:0003697(single-stranded DNA binding);GO:0004176(ATP-dependent peptidase activity);GO:0005759(mitochondrial matrix);GO:0006515(misfolded or incompletely synthesized protein catabolic process);GO:0007005(mitochondrion organization);GO:0051131(chaperone-mediated protein complex assembly);GO:0070361(mitochondrial light strand promoter anti-sense binding)	COG0466(ATP-dependent serine protease that mediates the selective degradation of mutant and abnormal proteins as well as certain short-lived regulatory proteins. Required for cellular homeostasis and for survival from DNA damage and developmental changes induced by stress. Degrades polypeptides processively to yield small peptide fragments that are 5 to 10 amino acids long. Binds to DNA in a doub…	-	-	-	-	-	1.94	0	0.63	1.87	3.17	1.29
TRINITY_DN43670_c0_g2	213	-	-	-	-	-	-	-	-	-	-	1.15	2.32	1.11	1.71	0.45	0
TRINITY_DN35793_c0_g2	223	-	-	-	-	-	-	-	-	-	-	3.08	4.41	3.96	0.37	0	0
TRINITY_DN41688_c0_g1	636	-	-	-	-	-	-	-	-	-	-	0.91	0.92	0.31	0.46	0.45	0.31
TRINITY_DN36408_c0_g2	217	-	-	-	-	-	-	-	-	-	-	0	1.03	0	0	0	0
TRINITY_DN29843_c0_g2	1826	unknown [Picea sitchensis]	PHL7	Myb family transcription factor PHL7 OS=Arabidopsis thaliana GN=PHL7 PE=2 SV=1	GO:0003677(DNA binding);GO:0003700(transcription factor activity, sequence-specific DNA binding);GO:0005634(nucleus);GO:0006351(transcription, DNA-templated);GO:0006355(regulation of transcription, DNA-templated)	ENOG4111GBR(Myb-like DNA-binding domain)	K14317	nuclear pore complex protein Nup214	-	mus03013(RNA transport)	B9N3W8.1 PF00249.29;Myb_DNA-binding;	29.62	32.92	29.42	14.78	21.47	19.26
TRINITY_DN37790_c0_g3	1552	unknown [Picea sitchensis]	GTE6	Transcription factor GTE6 OS=Arabidopsis thaliana GN=GTE6 PE=2 SV=1	GO:0003677(DNA binding);GO:0005634(nucleus);GO:0006351(transcription, DNA-templated);GO:0010030(positive regulation of seed germination);GO:0045893(positive regulation of transcription, DNA-templated)	COG5076(bromodomain)	K03125	transcription initiation factor TFIID subunit 1	-	obr03022(Basal transcription factors)	A0A0B0PH19.1 PF00439.23;Bromodomain;	13.1	11.39	12.18	5.96	8.02	6.07
TRINITY_DN15521_c0_g1	565	PREDICTED: histone H2A-like [Arachis ipaensis]	OsI_017523	Probable histone H2A.6 OS=Oryza sativa subsp. indica GN=OsI_017523 PE=3 SV=2	GO:0000790(nuclear chromatin);GO:0003677(DNA binding);GO:0006342(chromatin silencing)	COG5262(histone h2a)	K02183	calmodulin	-	sbi04070(Phosphatidylinositol signaling system);sbi04626(Plant-pathogen interaction)	V4URV6.1 PF00125.22;Histone;	9.62	0	5.16	2.9	5.62	3.56
TRINITY_DN45573_c1_g5	688	-	-	-	-	-	-	-	-	-	-	2.04	1.87	2.09	0.35	0.69	0.41
TRINITY_DN47292_c1_g2	262	-	-	-	-	-	-	-	-	-	-	0.02	0	0	2.67	10.76	18.44
TRINITY_DN30085_c0_g2	357	-	-	-	-	-	-	-	-	-	-	2.68	2.23	2.61	1.34	1.02	0.84
TRINITY_DN34893_c0_g4	212	-	-	-	-	-	-	-	-	-	-	0	0.72	0	0	0.4	1.15
TRINITY_DN41479_c0_g1	536	-	-	-	-	-	-	-	-	-	-	1.39	0.79	1.29	0.13	0.56	0.12
TRINITY_DN36101_c4_g5	251	PREDICTED: pentatricopeptide repeat-containing protein At1g08070, chloroplastic-like [Nelumbo nucifera]	PCMP-H6	Pentatricopeptide repeat-containing protein At2g33760 OS=Arabidopsis thaliana GN=PCMP-H6 PE=3 SV=1	GO:0005739(mitochondrion);GO:0008270(zinc ion binding)	ENOG410Z7Z7(Pentatricopeptide repeat-containing protein)	K13800	UMP-CMP kinase	EC:2.7.4.- 2.7.4.14	gmx00240(Pyrimidine metabolism)	K3XRR0.1 PF13041.4;PPR_2;	3.39	0.92	1.45	0.81	1.32	1.47
TRINITY_DN33215_c2_g3	1327	PREDICTED: uncharacterized protein LOC105034963 isoform X2 [Elaeis guineensis]	-	-	GO:0008150(biological_process)	ENOG410YTP2(NA)	-	-	-	-	L8HFT5.1 PF02272.17;DHHA1;	6.9	8.19	6.74	2.49	4.44	3.89
TRINITY_DN45789_c0_g1	283	-	-	-	-	-	-	-	-	-	-	2.7	1.65	2.87	0.98	0.58	1.05
TRINITY_DN46601_c1_g2	210	-	-	-	-	-	-	-	-	-	-	55.87	43.31	52.39	11.52	18.59	16.44
TRINITY_DN43433_c1_g3	226	-	-	-	-	-	-	-	-	-	-	4.76	1.69	2.93	3.37	4.27	4.94
TRINITY_DN40314_c2_g2	603	Pentatricopeptide repeat-containing protein [Zostera marina]	PCMP-H26	Pentatricopeptide repeat-containing protein At2g02980, chloroplastic OS=Arabidopsis thaliana GN=PCMP-H26 PE=2 SV=2	GO:0005739(mitochondrion);GO:0006397(mRNA processing);GO:0008270(zinc ion binding);GO:0009507(chloroplast);GO:0031425(chloroplast RNA processing)	ENOG410Z7Z7(Pentatricopeptide repeat-containing protein)	-	-	-	-	-	1.32	0.88	1.11	0.79	1.02	1.08
TRINITY_DN27892_c0_g3	596	hypothetical protein L484_012275 [Morus notabilis]	-	-	GO:0003674(molecular_function);GO:0008150(biological_process);GO:0009507(chloroplast)	ENOG410YFJI(NA)	-	-	-	-	-	1.08	2.5	2.81	0	0	0
TRINITY_DN32636_c3_g2	482	PREDICTED: probable phospholipid hydroperoxide glutathione peroxidase [Solanum pennellii]	GPXle-1	Probable phospholipid hydroperoxide glutathione peroxidase OS=Solanum lycopersicum GN=GPXle-1 PE=2 SV=1	GO:0004602(glutathione peroxidase activity);GO:0005739(mitochondrion);GO:0005829(cytosol);GO:0005886(plasma membrane);GO:0006979(response to oxidative stress);GO:0009507(chloroplast);GO:0009651(response to salt stress);GO:0046686(response to cadmium ion);GO:0047066(phospholipid-hydroperoxide glutathione peroxidase activity);GO:0048046(apoplast);GO:0055114(oxidation-reduction process)	COG0386(glutathione peroxidase)	K00432	glutathione peroxidase	EC:1.11.1.9	spen00590(Arachidonic acid metabolism);spen00480(Glutathione metabolism)	K4CP92.1 PF00255.17;GSHPx;	1.97	0	1.28	0.9	1.67	0.74
TRINITY_DN42784_c0_g4	229	-	-	-	-	-	-	-	-	-	-	3.84	1.77	4.16	2.83	9.54	9.58
TRINITY_DN28056_c0_g1	1127	predicted protein [Hordeum vulgare subsp. vulgare]	alcC	Alcohol dehydrogenase 3 OS=Emericella nidulans (strain FGSC A4 / ATCC 38163 / CBS 112.46 / NRRL 194 / M139) GN=alcC PE=3 SV=1	GO:0004022(alcohol dehydrogenase (NAD) activity);GO:0005622(intracellular);GO:0006066(alcohol metabolic process);GO:0006071(glycerol metabolic process);GO:0008270(zinc ion binding);GO:0016747(transferase activity, transferring acyl groups other than amino-acyl groups);GO:0033609(oxalate metabolic process);GO:0043458(ethanol biosynthetic process involved in glucose fermentation to ethanol)	COG1064(alcohol dehydrogenase)	K00083	cinnamyl-alcohol dehydrogenase	EC:1.1.1.195	sita00940(Phenylpropanoid biosynthesis)	W2RQE9.1 PF08240.10;ADH_N;	14.67	2.41	0.37	0	0	0.04
TRINITY_DN18102_c0_g3	386	-	-	-	-	-	-	-	-	-	-	1.73	0.99	1.25	0.34	0.76	0.39
TRINITY_DN39179_c0_g6	337	-	-	-	-	-	-	-	-	-	-	1.16	0.8	0.8	0.6	2.03	1.52
TRINITY_DN37155_c0_g1	269	-	-	-	-	-	-	-	-	-	-	5.29	8.36	5.11	0	0	0.61
TRINITY_DN26248_c0_g1	766	unknown [Picea sitchensis]	-	-	GO:0003674(molecular_function);GO:0005634(nucleus);GO:0008150(biological_process)	ENOG4112APU(NA)	K19366	spartin	-	aly04144(Endocytosis)	-	22.59	28.63	24.51	12.57	13.08	16.24
TRINITY_DN37769_c2_g1	1764	PREDICTED: uncharacterized protein ycf45 isoform X1 [Nelumbo nucifera]	ycf45	Uncharacterized protein ycf45 OS=Porphyra purpurea GN=ycf45 PE=3 SV=1	GO:0009507(chloroplast)	COG3854(stage iii sporulation protein aa)	-	-	-	-	K9TIW0.1 PF13604.4;AAA_30;	15.22	17.45	16.35	5.66	8.45	9.23
TRINITY_DN34524_c0_g2	3577	unknown [Picea sitchensis]	-	-	-	-	-	-	-	-	-	1.49	0.72	1.16	0.02	0.06	0.02
TRINITY_DN26636_c0_g4	211	-	-	-	-	-	-	-	-	-	-	0	0	0	0.07	1.08	0.68
TRINITY_DN2715_c0_g1	271	-	-	-	-	-	-	-	-	-	-	0	0.12	0	0.42	0	0
TRINITY_DN32449_c0_g1	1477	unknown [Picea sitchensis]	Os05g0587100	Probable protein phosphatase 2C 52 OS=Oryza sativa subsp. japonica GN=Os05g0587100 PE=2 SV=1	GO:0004722(protein serine/threonine phosphatase activity);GO:0006470(protein dephosphorylation);GO:0046872(metal ion binding)	COG0631(Phosphatase)	-	-	-	-	M0SM67.1 PF00481.19;PP2C;	30.41	31.25	30.73	11.69	13.02	12.56
TRINITY_DN45436_c1_g2	963	unknown [Picea sitchensis]	-	-	-	ENOG410XT49(mitochondrial transcription termination)	-	-	-	-	M0VKG1.1 PF02536.12;mTERF;	2.06	2.36	2.17	0.95	1.42	1.04
TRINITY_DN40502_c1_g2	398	-	-	-	-	-	-	-	-	-	-	28.94	37.36	37.62	16.58	25.45	26.83
TRINITY_DN42587_c0_g4	290	-	-	-	-	-	-	-	-	-	-	0	0	0	239.29	173.72	17.15
TRINITY_DN40237_c0_g4	850	E3 ubiquitin-protein ligase SINAT5, partial [Anthurium amnicola]	SINAT5	E3 ubiquitin-protein ligase SINAT5 OS=Arabidopsis thaliana GN=SINAT5 PE=1 SV=2	GO:0005634(nucleus);GO:0005737(cytoplasm);GO:0006915(apoptotic process);GO:0042787(protein ubiquitination involved in ubiquitin-dependent protein catabolic process);GO:0043161(proteasome-mediated ubiquitin-dependent protein catabolic process);GO:0061630(ubiquitin protein ligase activity)	ENOG410XVP0(e3 ubiquitin-protein ligase)	K04506	E3 ubiquitin-protein ligase SIAH1	EC:2.3.2.27	nnu04120(Ubiquitin mediated proteolysis)	A0A0D2UWH6.1 PF03145.14;Sina;	0.87	0	0.29	0.19	0.7	0.41
TRINITY_DN47298_c2_g3	297	-	-	-	-	-	-	-	-	-	-	33.56	39.83	35.45	1.48	2.62	3.69
TRINITY_DN31760_c0_g1	523	-	-	-	-	-	-	-	-	-	-	7.24	6.13	5.69	0	0	0
TRINITY_DN25806_c0_g1	576	-	-	-	-	-	-	-	-	-	-	2.9	0.44	0.31	0	0	0
TRINITY_DN28007_c0_g1	478	-	-	-	-	-	-	-	-	-	-	6.27	8.28	3.14	2.63	3.27	6.76
TRINITY_DN19995_c0_g1	281	-	-	-	-	-	-	-	-	-	-	1.65	1.01	2.13	1.79	0.78	0.72
TRINITY_DN36591_c0_g2	219	-	-	-	-	-	-	-	-	-	-	5.05	3.97	8.94	6.62	8.62	8.68
TRINITY_DN31824_c0_g2	1304	hypothetical protein AXG93_1520s1140 [Marchantia polymorpha subsp. polymorpha]	-	-	-	ENOG41123UJ(Tryptophan-rich protein (DUF2389))	-	-	-	-	A9TJS6.1 PF09493.8;DUF2389;	10.06	16.11	15.48	0.48	1.32	0.88
TRINITY_DN24814_c0_g1	452	PREDICTED: quinone oxidoreductase PIG3 [Solanum lycopersicum]	TP53I3	Quinone oxidoreductase PIG3 OS=Homo sapiens GN=TP53I3 PE=1 SV=2	GO:0005737(cytoplasm);GO:0005739(mitochondrion);GO:0005829(cytosol);GO:0008270(zinc ion binding);GO:0016491(oxidoreductase activity);GO:0055114(oxidation-reduction process)	COG0604(alcohol dehydrogenase)	-	-	-	-	K4B9B8.1 PF00107.24;ADH_zinc_N;	1.45	0	0.64	0.6	1.49	0.45
TRINITY_DN45905_c0_g3	224	-	-	-	-	-	-	-	-	-	-	18.78	13.71	8.8	5.81	3.53	4.65
TRINITY_DN1321_c0_g1	315	-	-	-	-	-	-	-	-	-	-	1.78	5.83	5.76	1.66	1.48	2.79
TRINITY_DN44905_c0_g4	239	-	-	-	-	-	-	-	-	-	-	25.52	21.06	43.25	2.16	20.44	19.42
TRINITY_DN40445_c2_g3	1430	Putative glutamine amidotransferase YLR126C, partial [Anthurium amnicola]	GGP5	Gamma-glutamyl peptidase 5 OS=Arabidopsis thaliana GN=GGP5 PE=2 SV=1	GO:0005829(cytosol);GO:0008233(peptidase activity);GO:0019760(glucosinolate metabolic process)	COG0518(Catalyzes the synthesis of GMP from XMP (By similarity))	-	-	-	-	D8SZ09.1 PF00117.26;GATase;	3.53	3.56	2.69	1.45	1.7	1.81
TRINITY_DN40559_c0_g1	2036	homeodomain protein HB2 [Picea abies]	PDF2	Homeobox-leucine zipper protein PROTODERMAL FACTOR 2 OS=Arabidopsis thaliana GN=PDF2 PE=2 SV=1	GO:0003677(DNA binding);GO:0003700(transcription factor activity, sequence-specific DNA binding);GO:0005515(protein binding);GO:0005634(nucleus);GO:0006351(transcription, DNA-templated);GO:0006355(regulation of transcription, DNA-templated);GO:0008289(lipid binding);GO:0009845(seed germination);GO:0009913(epidermal cell differentiation);GO:0043565(sequence-specific DNA binding);GO:0048497(mainten…	ENOG411107H(Homeobox-leucine zipper protein)	K02548	1,4-dihydroxy-2-naphthoate octaprenyltransferase	EC:2.5.1.74 2.5.1.-	gmx00130(Ubiquinone and other terpenoid-quinone biosynthesis)	W1PTA4.1 PF01852.17;START;	3.74	3.65	4.68	0	0	0
TRINITY_DN43980_c1_g1	648	unnamed protein product, partial [Vitis vinifera]	NCS1	S-norcoclaurine synthase 1 OS=Coptis japonica GN=NCS1 PE=1 SV=1	GO:0051213(dioxygenase activity)	COG3491(2OGFe(II) oxygenase)	K05278	flavonol synthase	EC:1.14.11.23	tcc00941(Flavonoid biosynthesis)	K4B8B9.1 PF14226.4;DIOX_N;	16.32	22.34	21.42	10.48	21.39	8.57
TRINITY_DN31002_c0_g2	1098	unknown [Picea sitchensis]	-	-	-	ENOG410YR1T(NA)	-	-	-	-	-	9.81	8.36	6.05	7.38	7.6	3.94
TRINITY_DN42032_c1_g4	217	-	-	-	-	-	-	-	-	-	-	10.89	10.6	12.54	3.93	1.61	4.84
TRINITY_DN29547_c0_g1	1003	hypothetical protein PHAVU_007G028700g [Phaseolus vulgaris]	MYB305	Myb-related protein 305 OS=Antirrhinum majus GN=MYB305 PE=2 SV=1	GO:0005634(nucleus)	COG5147(Myblike DNAbinding domain containing protein)	K09422	myb proto-oncogene protein, plant	-	ath04626(Plant-pathogen interaction)	K4BX97.1 PF00249.29;Myb_DNA-binding;	1.02	0.28	0	8.07	4.16	0.84
TRINITY_DN15854_c0_g1	310	-	-	-	-	-	-	-	-	-	-	0.63	1.27	1.61	1.51	1.05	0.54
TRINITY_DN32891_c2_g2	402	-	-	-	-	-	-	-	-	-	-	5.03	3.33	2.71	1.08	2.22	1.06
TRINITY_DN45225_c2_g7	854	PREDICTED: uncharacterized ATP-dependent helicase C29A10.10c-like isoform X2 [Glycine max]	-	-	-	COG1112(Helicase)	-	-	-	-	A0A022R545.1 PF13087.4;AAA_12;	2.01	1.79	2.41	0.13	0.34	2.57
TRINITY_DN32985_c1_g8	215	-	-	-	-	-	-	-	-	-	-	3.37	2.08	1.09	0	1.95	2.95
TRINITY_DN28177_c0_g1	1071	unknown [Picea sitchensis]	TET8	Tetraspanin-8 OS=Arabidopsis thaliana GN=TET8 PE=2 SV=1	GO:0003674(molecular_function);GO:0005576(extracellular region);GO:0005794(Golgi apparatus);GO:0005886(plasma membrane);GO:0007568(aging);GO:0009506(plasmodesma);GO:0016020(membrane);GO:0016021(integral component of membrane);GO:0050829(defense response to Gram-negative bacterium)	ENOG410XRN9(senescence-associated protein)	-	-	-	-	F6HYN9.1 PF00335.18;Tetraspannin;	3.01	8	4.82	0	0	0
TRINITY_DN47090_c2_g1	428	hypothetical protein AMTR_s00119p00113390 [Amborella trichopoda]	-	-	-	COG1112(Helicase)	-	-	-	-	W1NQ67.1 PF13087.4;AAA_12;	6.56	9.15	4.29	42.13	13	13.75
TRINITY_DN15734_c1_g1	297	PREDICTED: probable phenylalanine--tRNA ligase alpha subunit [Elaeis guineensis]	At4g39280	Phenylalanine--tRNA ligase alpha subunit, cytoplasmic OS=Arabidopsis thaliana GN=At4g39280 PE=2 SV=3	GO:0000049(tRNA binding);GO:0004826(phenylalanine-tRNA ligase activity);GO:0005524(ATP binding);GO:0005737(cytoplasm);GO:0005829(cytosol);GO:0006432(phenylalanyl-tRNA aminoacylation)	COG0016(phenylalanyL-tRNA synthetase, alpha subunit)	K01889	phenylalanyl-tRNA synthetase alpha chain	EC:6.1.1.20	egu00970(Aminoacyl-tRNA biosynthesis)	V4S7T7.1 PF01409.18;tRNA-synt_2d;	1.41	0	1.14	1.02	1.01	0.92
TRINITY_DN35786_c0_g1	2165	PREDICTED: helicase sen1-like isoform X1 [Elaeis guineensis]	-	-	GO:0005634(nucleus);GO:0008150(biological_process);GO:0009506(plasmodesma);GO:0016787(hydrolase activity)	COG1112(Helicase)	-	-	-	-	-	6.49	6.42	6.45	4.18	7.03	6.42
TRINITY_DN46915_c0_g4	339	-	-	-	-	-	-	-	-	-	-	3.41	1.19	0.79	0	0.12	0
TRINITY_DN37190_c0_g1	2059	unknown [Picea sitchensis]	At1g27190	Probable inactive receptor kinase At1g27190 OS=Arabidopsis thaliana GN=At1g27190 PE=1 SV=1	GO:0004672(protein kinase activity);GO:0004674(protein serine/threonine kinase activity);GO:0005524(ATP binding);GO:0005576(extracellular region);GO:0005634(nucleus);GO:0005886(plasma membrane);GO:0006468(protein phosphorylation);GO:0007169(transmembrane receptor protein tyrosine kinase signaling pathway);GO:0016021(integral component of membrane);GO:0016301(kinase activity)	COG0515(Serine Threonine protein kinase)	K13415	protein brassinosteroid insensitive 1	EC:2.7.10.1 2.7.11.1	gmx04075(Plant hormone signal transduction)	U5DBA2.1 PF07714.15;Pkinase_Tyr;	24.86	26.27	21.13	32.17	10.15	7.61
TRINITY_DN41949_c0_g1	2203	PREDICTED: chaperonin CPN60-2, mitochondrial-like [Nelumbo nucifera]	CPN60-2	Chaperonin CPN60-2, mitochondrial OS=Cucurbita maxima GN=CPN60-2 PE=1 SV=1	GO:0005507(copper ion binding);GO:0005524(ATP binding);GO:0005739(mitochondrion);GO:0005759(mitochondrial matrix);GO:0005774(vacuolar membrane);GO:0005794(Golgi apparatus);GO:0005829(cytosol);GO:0007005(mitochondrion organization);GO:0009408(response to heat);GO:0022626(cytosolic ribosome);GO:0042026(protein refolding);GO:0046686(response to cadmium ion);GO:0051131(chaperone-mediated protein comp…	COG0459(Prevents misfolding and promotes the refolding and proper assembly of unfolded polypeptides generated under stress conditions (By similarity))	K04077	chaperonin GroEL	-	nnu03018(RNA degradation)	A0A0B0NFA8.1 PF00118.22;Cpn60_TCP1;	20.91	22.3	20.18	24.99	32.14	31.89
TRINITY_DN41862_c1_g4	388	hypothetical protein SELMODRAFT_53188, partial [Selaginella moellendorffii]	DTX48	Protein DETOXIFICATION 48 OS=Arabidopsis thaliana GN=DTX48 PE=2 SV=1	GO:0006855(drug transmembrane transport);GO:0015238(drug transmembrane transporter activity)	COG0534(Mate efflux family protein)	-	-	-	-	D8SD92.1 PF01554.16;MatE;	0.68	1.95	1.79	0	0	0
TRINITY_DN45189_c0_g3	429	unknown [Picea sitchensis]	-	-	-	-	-	-	-	-	-	2.52	2.66	1.88	164.28	126.67	22.16
TRINITY_DN48976_c0_g1	225	-	-	-	-	-	-	-	-	-	-	0.84	6.51	9.11	0	0	0
TRINITY_DN41990_c1_g4	220	-	-	-	-	-	-	-	-	-	-	3.67	0.84	0.59	1.53	2.4	0.26
TRINITY_DN20394_c0_g2	240	-	-	-	-	-	-	-	-	-	-	0.42	0	0	0.3	1.78	3.6
TRINITY_DN47299_c1_g1	462	-	-	-	-	-	-	-	-	-	-	2.37	2.79	3.69	0.47	1.19	0.8
TRINITY_DN39927_c3_g1	320	unknown [Picea sitchensis]	PCMP-E14	Pentatricopeptide repeat-containing protein At5g27110 OS=Arabidopsis thaliana GN=PCMP-E14 PE=2 SV=2	GO:0005739(mitochondrion);GO:0008150(biological_process)	ENOG410Z7Z7(Pentatricopeptide repeat-containing protein)	K13800	UMP-CMP kinase	EC:2.7.4.- 2.7.4.14	mdm00240(Pyrimidine metabolism)	I1GQ53.1 PF17177.2;PPR_long;	1.14	2.78	1.29	2.77	2.06	1.24
TRINITY_DN44294_c0_g1	402	-	-	-	-	-	-	-	-	-	-	1.25	0.64	1.14	1.23	1.15	0.71
TRINITY_DN43077_c2_g4	252	-	-	-	-	-	-	-	-	-	-	2.98	1.37	2.64	0	0	0
TRINITY_DN23753_c0_g1	1545	unknown [Picea sitchensis]	AHL14	AT-hook motif nuclear-localized protein 14 OS=Arabidopsis thaliana GN=AHL14 PE=1 SV=1	GO:0003677(DNA binding);GO:0005634(nucleus);GO:0006351(transcription, DNA-templated);GO:0006355(regulation of transcription, DNA-templated)	ENOG4111IXN(AT-hook protein)	-	-	-	-	D8RDF4.1 PF03479.13;DUF296;	3.27	4.15	3.68	0.21	0.22	0.1
TRINITY_DN36588_c1_g2	265	-	-	-	-	-	-	-	-	-	-	5.32	4.84	11.49	3.13	2.3	1.05
TRINITY_DN36972_c0_g3	1257	unknown [Picea sitchensis]	UGT85A1	UDP-glycosyltransferase 85A1 OS=Arabidopsis thaliana GN=UGT85A1 PE=2 SV=1	GO:0009813(flavonoid biosynthetic process);GO:0043231(intracellular membrane-bounded organelle);GO:0052696(flavonoid glucuronidation);GO:0080043(quercetin 3-O-glucosyltransferase activity);GO:0080044(quercetin 7-O-glucosyltransferase activity)	COG1819(Transferase)	-	-	-	ath00908(Zeatin biosynthesis)	Q9SK82.1 PF00201.16;UDPGT;	4.79	3.15	4.99	10.1	14.82	9.44
TRINITY_DN39795_c0_g2	1501	PREDICTED: MLO-like protein 1 [Phoenix dactylifera]	MLO1	MLO-like protein 1 OS=Arabidopsis thaliana GN=MLO1 PE=1 SV=1	GO:0005886(plasma membrane);GO:0006952(defense response)	ENOG410ZUVB(May be involved in modulation of pathogen defense and leaf cell death (By similarity))	-	-	-	-	C6EWE5.1 PF03094.13;Mlo;	3.24	3.74	2.45	0.04	0.08	0.01
TRINITY_DN28211_c0_g2	212	-	-	-	-	-	-	-	-	-	-	2.89	0	2.95	3.2	5.63	3.78
TRINITY_DN29932_c0_g1	398	-	-	-	-	-	-	-	-	-	-	2.77	1.57	2.33	0	0	1.71
TRINITY_DN9678_c0_g1	373	PREDICTED: alkane hydroxylase MAH1-like [Solanum lycopersicum]	CYP96A15	Alkane hydroxylase MAH1 OS=Arabidopsis thaliana GN=CYP96A15 PE=2 SV=1	GO:0004497(monooxygenase activity);GO:0005506(iron ion binding);GO:0005576(extracellular region);GO:0016021(integral component of membrane);GO:0016705(oxidoreductase activity, acting on paired donors, with incorporation or reduction of molecular oxygen);GO:0019825(oxygen binding);GO:0020037(heme binding);GO:0055114(oxidation-reduction process)	COG2124(Cytochrome p450)	K15405	midchain alkane hydroxylase	-	aly00073(Cutin, suberine and wax biosynthesis)	K4D2X2.1 PF00067.20;p450;	1.01	0	2.09	0.55	1.28	0.25
TRINITY_DN37617_c0_g2	591	-	-	-	-	-	-	-	-	-	-	1.46	2.49	2	0.04	0	0.14
TRINITY_DN34422_c4_g2	554	hypothetical protein 2_9455_01, partial [Pinus radiata]	PCMP-H24	Pentatricopeptide repeat-containing protein At4g02750 OS=Arabidopsis thaliana GN=PCMP-H24 PE=3 SV=1	GO:0005739(mitochondrion);GO:0008270(zinc ion binding)	ENOG410Z7Z7(Pentatricopeptide repeat-containing protein)	-	-	-	-	A0A067F7J2.1 PF14432.4;DYW_deaminase;	1.63	1.17	1.28	0.7	1.24	1.51
TRINITY_DN46187_c0_g1	257	-	-	-	-	-	-	-	-	-	-	3.17	2.16	1.7	1.27	1.99	0
TRINITY_DN29648_c0_g1	728	-	-	-	-	-	-	-	-	-	-	1.72	1.23	0.94	0.13	0.16	0.08
TRINITY_DN39401_c1_g2	2039	PREDICTED: pentatricopeptide repeat-containing protein At4g02750-like isoform X1 [Nelumbo nucifera]	PCMP-E76	Pentatricopeptide repeat-containing protein At2g13600 OS=Arabidopsis thaliana GN=PCMP-E76 PE=3 SV=1	GO:0003674(molecular_function);GO:0005739(mitochondrion);GO:0010182(sugar mediated signaling pathway);GO:0080156(mitochondrial mRNA modification)	ENOG410Z7Z7(Pentatricopeptide repeat-containing protein)	K00857	thymidine kinase	EC:2.7.1.21	cit00240(Pyrimidine metabolism)	J3M792.1 PF17177.2;PPR_long;	1.48	1.45	1.22	0.76	0.81	0.82
TRINITY_DN46425_c0_g2	316	PREDICTED: calcineurin B-like protein 3 isoform X1 [Musa acuminata subsp. malaccensis]	CBL3	Calcineurin B-like protein 3 OS=Oryza sativa subsp. japonica GN=CBL3 PE=1 SV=1	GO:0005515(protein binding)	COG5126(Calcium-binding protein)	-	-	-	-	M7ZZ33.1 PF13499.4;EF-hand_7;	0.99	0	1.14	0.72	0.71	0.64
TRINITY_DN43509_c4_g1	222	-	-	-	-	-	-	-	-	-	-	0.52	0	1	1.11	0.36	0.34
TRINITY_DN41374_c2_g4	245	PREDICTED: pentatricopeptide repeat-containing protein At4g02750 [Phoenix dactylifera]	PCMP-H24	Pentatricopeptide repeat-containing protein At4g02750 OS=Arabidopsis thaliana GN=PCMP-H24 PE=3 SV=1	GO:0005739(mitochondrion);GO:0008270(zinc ion binding)	ENOG410Z7Z7(Pentatricopeptide repeat-containing protein)	K13800	UMP-CMP kinase	EC:2.7.4.- 2.7.4.14	gmx00240(Pyrimidine metabolism)	D8TCN7.1 PF17177.2;PPR_long;	1.61	2.95	1.55	2.31	1.41	1.05
TRINITY_DN37810_c1_g2	201	-	-	-	-	-	-	-	-	-	-	7.2	6.51	1.92	0.47	0	0.87
TRINITY_DN36479_c0_g2	209	-	-	-	-	-	-	-	-	-	-	0	0.73	0	0	1.12	0
TRINITY_DN38575_c3_g5	206	-	-	-	-	-	-	-	-	-	-	0	0	0	0.45	0.43	0
TRINITY_DN25846_c0_g1	1009	unknown [Picea sitchensis]	-	-	GO:0009507(chloroplast);GO:0009522(photosystem I);GO:0015979(photosynthesis)	ENOG410XY0C(NA)	-	-	-	-	A0A078GSK8.1 PF05479.9;PsaN;	7.19	10.02	9.56	3.11	3.54	3.41
TRINITY_DN46162_c6_g2	239	Pentatricopeptide repeat (PPR) superfamily protein [Arabidopsis thaliana]	PCMP-H5	Pentatricopeptide repeat-containing protein At4g37170 OS=Arabidopsis thaliana GN=PCMP-H5 PE=3 SV=1	GO:0003674(molecular_function);GO:0005739(mitochondrion);GO:0008150(biological_process);GO:0008270(zinc ion binding)	ENOG410Z7Z7(Pentatricopeptide repeat-containing protein)	-	-	-	-	A0A061G281.1 PF17177.2;PPR_long;	1.29	2.1	0.83	3.38	3	2.24
TRINITY_DN43777_c2_g1	252	-	-	-	-	-	-	-	-	-	-	0.86	0.04	0	0.89	0.77	0.33
TRINITY_DN28836_c0_g2	1313	hypothetical protein SELMODRAFT_236645 [Selaginella moellendorffii]	PER73	Peroxidase 73 OS=Arabidopsis thaliana GN=PER73 PE=1 SV=1	GO:0004601(peroxidase activity);GO:0005576(extracellular region);GO:0006979(response to oxidative stress);GO:0020037(heme binding);GO:0042744(hydrogen peroxide catabolic process);GO:0046872(metal ion binding);GO:0055114(oxidation-reduction process)	-	K00430	peroxidase	EC:1.11.1.7	smo00940(Phenylpropanoid biosynthesis)	D8T891.1 PF00141.21;peroxidase;	0.55	0.43	1.11	0.2	0.67	5.36
TRINITY_DN41351_c0_g2	1360	PREDICTED: uncharacterized protein LOC100246646 [Vitis vinifera]	-	-	GO:0004596(peptide alpha-N-acetyltransferase activity);GO:0006474(N-terminal protein amino acid acetylation);GO:0031248(protein acetyltransferase complex)	ENOG41124NQ(Acetyltransferase (GNAT) family)	-	-	-	-	A0A0J8EKQ4.1 PF00583.23;Acetyltransf_1;	12.22	14.33	14.79	12.9	8.08	7.34
TRINITY_DN35225_c2_g1	285	-	-	-	-	-	-	-	-	-	-	0.53	0	0	0.57	0.57	1.03
TRINITY_DN42545_c0_g1	1138	unknown [Picea sitchensis]	PSB28	Photosystem II reaction center PSB28 protein, chloroplastic OS=Oryza sativa subsp. japonica GN=PSB28 PE=2 SV=2	-	ENOG4111V3V(photosystem II reaction center)	K08903	photosystem II 13kDa protein	-	nnu00195(Photosynthesis)	A0A059A1X0.1 PF03912.12;Psb28;	22.69	34.41	34.38	5.56	9.69	8.65
TRINITY_DN39607_c1_g1	568	-	-	-	-	-	-	-	-	-	-	3.32	4.12	2.21	2.75	4.38	3.32
TRINITY_DN38377_c1_g1	309	-	-	-	-	-	-	-	-	-	-	0	0.46	0	0.95	1.03	0
TRINITY_DN38534_c0_g2	213	-	-	-	-	-	-	-	-	-	-	29.03	31.24	26.24	150.17	86.49	52.8
TRINITY_DN37897_c0_g4	260	-	-	-	-	-	-	-	-	-	-	3.07	0.56	1.98	8.37	1.45	0.45
TRINITY_DN44369_c0_g1	376	-	-	-	-	-	-	-	-	-	-	1.38	0.4	0.57	0.22	1.03	1.68
TRINITY_DN36537_c1_g3	244	-	-	-	-	-	-	-	-	-	-	2.44	4.48	3.13	0	0.85	0.53
TRINITY_DN28609_c0_g1	705	PREDICTED: 60S ribosomal protein L10a-1-like [Elaeis guineensis]	RPL10A	60S ribosomal protein L10a OS=Oryza sativa subsp. indica GN=RPL10A PE=3 SV=1	GO:0000470(maturation of LSU-rRNA);GO:0003723(RNA binding);GO:0006412(translation);GO:0022625(cytosolic large ribosomal subunit)	COG0081(Binds directly to 23S rRNA. The L1 stalk is quite mobile in the ribosome, and is involved in E site tRNA release (By similarity))	K02865	large subunit ribosomal protein L10Ae	-	egu03010(Ribosome)	F6HHG2.1 PF00687.19;Ribosomal_L1;	2.06	0	0.87	0.76	1.75	0.69
TRINITY_DN44256_c0_g1	1795	unknown [Picea sitchensis]	-	NADP-dependent malic enzyme OS=Vitis vinifera PE=2 SV=1	GO:0004470(malic enzyme activity);GO:0004471(malate dehydrogenase (decarboxylating) (NAD+) activity);GO:0004473(malate dehydrogenase (decarboxylating) (NADP+) activity);GO:0006108(malate metabolic process);GO:0006633(fatty acid biosynthetic process);GO:0008270(zinc ion binding);GO:0008948(oxaloacetate decarboxylase activity);GO:0009507(chloroplast);GO:0016652(oxidoreductase activity, acting on NA…	COG0281(malic enzyme)	K00029	malate dehydrogenase (oxaloacetate-decarboxylating)(NADP+)	EC:1.1.1.40	jcu01200(Carbon metabolism);jcu00620(Pyruvate metabolism);jcu00710(Carbon fixation in photosynthetic organisms)	I1KV22.2 PF00390.17;malic;	56.25	67.87	56.88	19.17	16.73	16.1
TRINITY_DN37612_c0_g2	392	-	-	-	-	-	-	-	-	-	-	1	0.14	0.55	3.43	0.32	0.07
TRINITY_DN26677_c0_g1	1761	Steadiness box [Cynara cardunculus var. scolymus]	ELC	Protein ELC OS=Arabidopsis thaliana GN=ELC PE=1 SV=1	GO:0000813(ESCRT I complex);GO:0005515(protein binding);GO:0005634(nucleus);GO:0005769(early endosome);GO:0005770(late endosome);GO:0006464(cellular protein modification process);GO:0010091(trichome branching);GO:0015031(protein transport);GO:0043130(ubiquitin binding);GO:0043234(protein complex);GO:0051301(cell division)	ENOG410XT2Q(Tumor susceptibility gene 101)	K12183	ESCRT-I complex subunit TSG101	-	sind04144(Endocytosis)	A0A0J8CZ63.1 PF05743.11;UEV;	4.59	5.89	5.75	1.82	2.44	2.43
TRINITY_DN28482_c0_g1	789	hypothetical protein 2_1534_01, partial [Pinus lambertiana]	-	-	GO:0003674(molecular_function);GO:0005634(nucleus);GO:0008150(biological_process);GO:0016021(integral component of membrane)	ENOG410ZD7A(NA)	-	-	-	-	-	4.4	2.35	1.68	2.11	3.31	36.86
TRINITY_DN42194_c1_g5	459	-	-	-	-	-	-	-	-	-	-	1.01	0.29	0.63	0.41	0.12	0.22
TRINITY_DN33296_c2_g5	586	-	-	-	-	-	-	-	-	-	-	1.13	0.96	1.16	0.04	0.28	0.26
TRINITY_DN39580_c0_g1	409	-	-	-	-	-	-	-	-	-	-	5.01	2.91	3.28	3.11	3.29	2.71
TRINITY_DN38726_c0_g2	2774	hypothetical protein AXG93_3960s1360 [Marchantia polymorpha subsp. polymorpha]	PUB62	U-box domain-containing protein 62 OS=Arabidopsis thaliana GN=PUB62 PE=2 SV=1	GO:0003674(molecular_function);GO:0005634(nucleus);GO:0008150(biological_process)	ENOG4111PK2(Ubox domain-containing protein)	-	-	-	-	A0A061FSM8.1 PF04564.13;U-box;	8.82	9.57	9.85	3.34	4.08	3.23
TRINITY_DN38045_c1_g1	253	unnamed protein product, partial [Vitis vinifera]	PCMP-H81	Pentatricopeptide repeat-containing protein At3g57430, chloroplastic OS=Arabidopsis thaliana GN=PCMP-H81 PE=2 SV=2	GO:0006397(mRNA processing);GO:0008270(zinc ion binding);GO:0009507(chloroplast);GO:0031425(chloroplast RNA processing)	ENOG410Z7Z7(Pentatricopeptide repeat-containing protein)	K13800	UMP-CMP kinase	EC:2.7.4.- 2.7.4.14	mdm00240(Pyrimidine metabolism)	T1LA64.1 PF17177.2;PPR_long;	3.05	0	1.71	1.15	2.12	1.56
TRINITY_DN32522_c1_g2	225	-	-	-	-	-	-	-	-	-	-	9.83	1.41	0	20.21	4.59	9.31
TRINITY_DN32364_c3_g3	252	-	-	-	-	-	-	-	-	-	-	0.37	0.46	1.8	2.68	0.52	1.46
TRINITY_DN14440_c0_g3	203	-	-	-	-	-	-	-	-	-	-	4.48	0.8	3.75	1.39	0.45	1.28
TRINITY_DN38475_c2_g1	574	PREDICTED: pentatricopeptide repeat-containing protein DOT4, chloroplastic [Nelumbo nucifera]	PCMP-H85	Putative pentatricopeptide repeat-containing protein At3g13770, mitochondrial OS=Arabidopsis thaliana GN=PCMP-H85 PE=3 SV=1	GO:0005739(mitochondrion);GO:0008150(biological_process);GO:0008270(zinc ion binding)	ENOG410Z7Z7(Pentatricopeptide repeat-containing protein)	K13800	UMP-CMP kinase	EC:2.7.4.- 2.7.4.14	gmx00240(Pyrimidine metabolism)	A0A061G281.1 PF17177.2;PPR_long;	0.67	0.19	0.84	0.74	1.38	1.24
TRINITY_DN25170_c0_g1	285	-	-	-	-	-	-	-	-	-	-	1.32	0.97	1.53	0.38	2.83	1.03
TRINITY_DN1668_c0_g1	321	-	-	-	-	-	-	-	-	-	-	4.35	1.84	2.74	0.41	0.54	0.74
TRINITY_DN30928_c0_g1	1735	unknown [Picea sitchensis]	Os06g0597200	Probable protein phosphatase 2C 57 OS=Oryza sativa subsp. japonica GN=Os06g0597200 PE=2 SV=1	GO:0004722(protein serine/threonine phosphatase activity);GO:0005634(nucleus);GO:0005737(cytoplasm);GO:0005829(cytosol);GO:0006470(protein dephosphorylation);GO:0046872(metal ion binding);GO:0050688(regulation of defense response to virus)	COG0631(Phosphatase)	-	-	-	-	D7SUM8.1 PF00481.19;PP2C;	6.17	5.45	5.74	4.45	3.73	3.2
TRINITY_DN32606_c0_g1	592	-	-	-	-	-	-	-	-	-	-	46.02	46.96	51.67	2.06	0.87	0.25
TRINITY_DN39295_c1_g2	1496	PREDICTED: uncharacterized protein LOC104219502 isoform X2 [Nicotiana sylvestris]	-	-	GO:0009507(chloroplast);GO:0009813(flavonoid biosynthetic process);GO:0016853(isomerase activity);GO:0045430(chalcone isomerase activity)	ENOG410ZCUP(NA)	-	-	-	-	-	9.09	10.99	8.3	0.7	0.96	2.97
TRINITY_DN36660_c2_g4	306	-	-	-	-	-	-	-	-	-	-	0.87	2.11	0.42	0.16	0.16	0.38
TRINITY_DN33562_c4_g2	327	-	-	-	-	-	-	-	-	-	-	1.8	3.27	1.39	0.13	1.03	0.7
TRINITY_DN29162_c0_g1	414	PREDICTED: 2,3-dimethylmalate lyase [Phoenix dactylifera]	-	-	GO:0005737(cytoplasm);GO:0006097(glyoxylate cycle);GO:0046912(transferase activity, transferring acyl groups, acyl groups converted into alkyl on transfer)	COG2513(methylisocitrate lyase)	-	-	-	-	-	2.63	0	0.87	0.43	1.43	0.8
TRINITY_DN46946_c0_g1	4093	unknown [Picea sitchensis]	UBA2C	UBP1-associated protein 2C OS=Arabidopsis thaliana GN=UBA2C PE=2 SV=1	GO:0000166(nucleotide binding);GO:0003723(RNA binding);GO:0005634(nucleus);GO:0005730(nucleolus);GO:0005829(cytosol);GO:0006952(defense response);GO:0008219(cell death);GO:0009693(ethylene biosynthetic process);GO:0010150(leaf senescence)	ENOG4111HJA(RNA recognition motif. (a.k.a. RRM, RBD, or RNP domain))	K12741	heterogeneous nuclear ribonucleoprotein A1/A3	-	atr03040(Spliceosome)	W1Q0Z2.1 PF00076.20;RRM_1;	38.47	40.77	41.08	28.42	27.1	22.97
TRINITY_DN45756_c1_g4	1096	R2R3-MYB transcription factor MYB5 [Picea glauca]	ODO1	Protein ODORANT1 OS=Petunia hybrida GN=ODO1 PE=2 SV=1	GO:0003677(DNA binding);GO:0003700(transcription factor activity, sequence-specific DNA binding);GO:0005634(nucleus);GO:0006355(regulation of transcription, DNA-templated);GO:2000652(regulation of secondary cell wall biogenesis)	COG5147(Myblike DNAbinding domain containing protein)	K02259	cytochrome c oxidase assembly protein subunit 15	-	aly00190(Oxidative phosphorylation);aly00860(Porphyrin and chlorophyll metabolism)	W5FIS5.1 PF00249.29;Myb_DNA-binding;	7.85	8.23	8.96	1	2.52	2.71
TRINITY_DN46851_c0_g4	403	-	-	-	-	-	-	-	-	-	-	7.18	4.52	5.15	1.42	1.02	2.75
TRINITY_DN30305_c0_g1	236	-	-	-	-	-	-	-	-	-	-	4.88	5.98	3.42	1.27	0.93	0
TRINITY_DN32008_c4_g1	1587	unknown [Picea sitchensis]	PSY	Phytoene synthase, chloroplastic OS=Cucumis melo GN=PSY PE=2 SV=1	GO:0009575(chromoplast stroma);GO:0016117(carotenoid biosynthetic process);GO:0016767(geranylgeranyl-diphosphate geranylgeranyltransferase activity)	COG1562(phytoene synthase)	K02291	phytoene synthase	EC:2.5.1.32	tcc00906(Carotenoid biosynthesis)	A0A061DM08.1 PF00494.17;SQS_PSY;	4.33	9.72	9.1	0.15	0.27	0.03
TRINITY_DN37703_c0_g1	809	PREDICTED: uncharacterized protein LOC103964515 [Pyrus x bretschneideri]	-	-	GO:0003674(molecular_function);GO:0005739(mitochondrion);GO:0008150(biological_process);GO:0016021(integral component of membrane)	ENOG4111JFK(expressed protein)	-	-	-	-	A0A061GJ55.1 PF04654.10;DUF599;	11.71	14.94	15.76	0.3	0.62	0.02
TRINITY_DN32500_c0_g2	407	-	-	-	-	-	-	-	-	-	-	1.52	1	0.6	0.23	1.12	0.83
TRINITY_DN34666_c0_g3	797	PREDICTED: (+)-neomenthol dehydrogenase-like isoform X1 [Ziziphus jujuba]	SALR	Salutaridine reductase OS=Papaver bracteatum GN=SALR PE=1 SV=1	GO:0005737(cytoplasm);GO:0009505(plant-type cell wall);GO:0016491(oxidoreductase activity)	COG1028(Dehydrogenase reductase)	K15095	(+)-neomenthol dehydrogenase	EC:1.1.1.208	csv00902(Monoterpenoid biosynthesis)	A0A0D2TC95.1 PF13561.4;adh_short_C2;	11.94	15.02	13.02	78.95	76.79	33.38
TRINITY_DN43528_c0_g3	279	-	-	-	-	-	-	-	-	-	-	2.81	2.4	1.9	0.41	0.4	0.91
TRINITY_DN37934_c0_g1	293	-	-	-	-	-	-	-	-	-	-	6.31	1.49	3.3	3.37	2.07	3.75
TRINITY_DN44522_c0_g1	778	PREDICTED: ATP-dependent DNA helicase mph1 isoform X1 [Nelumbo nucifera]	FANCM	Fanconi anemia group M protein OS=Homo sapiens GN=FANCM PE=1 SV=2	GO:0000712(resolution of meiotic recombination intermediates);GO:0003677(DNA binding);GO:0003682(chromatin binding);GO:0004386(helicase activity);GO:0004518(nuclease activity);GO:0005515(protein binding);GO:0005524(ATP binding);GO:0005654(nucleoplasm);GO:0031297(replication fork processing);GO:0036297(interstrand cross-link repair);GO:0043240(Fanconi anaemia nuclear complex);GO:0071821(FANCM-MHF …	COG1111(helicase)	-	-	-	-	A0A0J8D7D6.1 PF04851.13;ResIII;	0.95	0.92	0.69	0.1	0.24	0.56
TRINITY_DN31287_c0_g1	1545	PREDICTED: protein IQ-DOMAIN 1 [Amborella trichopoda]	IQD1	Protein IQ-DOMAIN 1 OS=Arabidopsis thaliana GN=IQD1 PE=1 SV=1	GO:0005516(calmodulin binding);GO:0005634(nucleus);GO:0008150(biological_process)	ENOG4111IYP(IQ-domain)	K14411	RNA-binding protein Musashi	-	csv03015(mRNA surveillance pathway)	V4L378.1 PF13178.4;DUF4005;	1.25	2.47	2.33	0	0.01	0
TRINITY_DN22449_c0_g1	205	-	-	-	-	-	-	-	-	-	-	2.51	3.89	2.44	0.9	3.94	0.83
TRINITY_DN36856_c2_g1	876	-	-	-	-	-	-	-	-	-	-	0.65	0.37	0.53	0.04	0.22	0.28
TRINITY_DN45155_c0_g1	227	-	-	-	-	-	-	-	-	-	-	0.98	1.34	1.42	0	0.68	0.39
TRINITY_DN45028_c0_g2	4054	unknown [Picea sitchensis]	CDKG-2	Cyclin-dependent kinase G-2 OS=Oryza sativa subsp. indica GN=CDKG-2 PE=3 SV=1	GO:0004672(protein kinase activity);GO:0005515(protein binding);GO:0005524(ATP binding);GO:0005634(nucleus);GO:0005829(cytosol);GO:0006468(protein phosphorylation);GO:0016301(kinase activity);GO:0048586(regulation of long-day photoperiodism, flowering);GO:0071472(cellular response to salt stress)	ENOG410XQ50(Cyclin-dependent kinase)	K02202	cyclin-dependent kinase 7	EC:2.7.11.22 2.7.11.23	eus03022(Basal transcription factors);eus03420(Nucleotide excision repair)	A0A061E799.1 PF00069.23;Pkinase;	22.06	21.18	20.46	12.56	11.04	9.76
TRINITY_DN26978_c0_g1	668	-	-	-	-	-	-	-	-	-	-	1.32	2.25	2.14	6.61	2.99	3.12
TRINITY_DN29706_c0_g1	1334	unknown [Picea sitchensis]	At5g64816	Uncharacterized protein At5g64816 OS=Arabidopsis thaliana GN=At5g64816 PE=2 SV=1	GO:0003674(molecular_function);GO:0005575(cellular_component);GO:0008150(biological_process)	ENOG4112CWT(NA)	K02183	calmodulin	-	apro04070(Phosphatidylinositol signaling system)	-	12.29	15.54	14.05	7.82	8.79	9.24
TRINITY_DN44864_c2_g2	266	-	-	-	-	-	-	-	-	-	-	2.57	1.18	2.17	0.93	0.23	0
TRINITY_DN34127_c0_g1	1672	Dynein light chain 1 cytoplasmic-like protein [Zostera marina]	-	Dynein 8 kDa light chain, flagellar outer arm OS=Chlamydomonas reinhardtii PE=1 SV=1	GO:0000776(kinetochore);GO:0005737(cytoplasm);GO:0005813(centrosome);GO:0007017(microtubule-based process);GO:0008180(COP9 signalosome);GO:0016020(membrane);GO:0021762(substantia nigra development);GO:0030286(dynein complex);GO:0042326(negative regulation of phosphorylation);GO:0070062(extracellular exosome);GO:0072686(mitotic spindle)	ENOG4111NK2(dynein, light chain)	-	-	-	-	D8T3M9.1 PF01221.16;Dynein_light;	35.27	42.17	40.47	8.47	9.21	11.84
TRINITY_DN40105_c0_g1	222	-	-	-	-	-	-	-	-	-	-	2.6	3.83	3	0	0.72	0
TRINITY_DN44435_c0_g1	813	dihydroflavonol-4-reductase [Dorcoceras hygrometricum]	ANR	Anthocyanidin reductase ((2S)-flavan-3-ol-forming) OS=Vitis vinifera GN=ANR PE=1 SV=1	GO:0003824(catalytic activity);GO:0005634(nucleus);GO:0045551(cinnamyl-alcohol dehydrogenase activity);GO:0050662(coenzyme binding)	COG0451(Nad-dependent epimerase dehydratase)	K08695	anthocyanidin reductase	EC:1.3.1.77	pop00941(Flavonoid biosynthesis)	A0A022PWK3.1 PF01370.19;Epimerase;	16.63	18.51	20.11	1.33	2.58	1.2
TRINITY_DN46646_c1_g1	307	-	-	-	-	-	-	-	-	-	-	0	0.26	0.83	1.86	1.23	0.56
TRINITY_DN46207_c0_g1	3961	PREDICTED: uncharacterized protein LOC18421644 [Amborella trichopoda]	WDL4	Protein WVD2-like 4 OS=Arabidopsis thaliana GN=WDL4 PE=1 SV=2	GO:0003674(molecular_function);GO:0005634(nucleus);GO:0005737(cytoplasm);GO:0005874(microtubule)	ENOG4111YDY(targeting protein for Xklp2)	-	-	-	-	W1P7U8.1 PF06886.9;TPX2;	54.7	70.68	69.19	1.44	4.97	18.66
TRINITY_DN41096_c1_g2	1571	PREDICTED: protein N-terminal asparagine amidohydrolase isoform X3 [Nelumbo nucifera]	-	-	GO:0008150(biological_process);GO:0008418(protein-N-terminal asparagine amidohydrolase activity);GO:0009507(chloroplast)	ENOG410XW2S(N-terminal asparagine)	-	-	-	-	A0A0D3BPT3.1 PF14736.4;N_Asn_amidohyd;	8.78	9.34	8.87	0.74	1.16	1.37
TRINITY_DN43219_c2_g3	415	-	-	-	-	-	-	-	-	-	-	2.23	2.02	2.21	0.86	0.78	0.4
TRINITY_DN37500_c1_g3	432	unknown [Zea mays]	-	-	-	-	-	-	-	-	-	95.28	117.62	100.35	64.51	76.88	73.88
TRINITY_DN46765_c0_g3	214	-	-	-	-	-	-	-	-	-	-	0.57	6.3	2.2	3.66	5.52	0.37
TRINITY_DN36236_c1_g4	258	-	-	-	-	-	-	-	-	-	-	4.19	1.71	2.02	3.02	3.45	0.91
TRINITY_DN37381_c1_g3	1179	-	-	-	-	-	-	-	-	-	-	1.94	1.47	1.68	0.34	0.32	0.42
TRINITY_DN32670_c0_g2	735	PREDICTED: uncharacterized protein At4g38062 [Amborella trichopoda]	-	-	GO:0001570(vasculogenesis);GO:0001701(in utero embryonic development);GO:0003774(motor activity);GO:0005524(ATP binding);GO:0005654(nucleoplasm);GO:0005813(centrosome);GO:0016459(myosin complex);GO:0016461(unconventional myosin complex);GO:0030018(Z disc);GO:0031941(filamentous actin);GO:0048739(cardiac muscle fiber development)	ENOG410YG0K(NA)	-	-	-	-	-	1.69	1.21	0.86	0.48	0.52	0.6
TRINITY_DN37961_c0_g1	1328	PREDICTED: uncharacterized protein LOC100266617 [Vitis vinifera]	-	-	GO:0003674(molecular_function);GO:0005634(nucleus);GO:0008150(biological_process)	ENOG410Y0IT(NA)	-	-	-	-	A9S1S3.1 PF05205.10;COMPASS-Shg1;	12.77	12.49	11.44	6.87	7.22	7.37
TRINITY_DN34099_c0_g1	315	-	-	-	-	-	-	-	-	-	-	1.99	0.73	1.35	0.72	0.57	0.91
TRINITY_DN48830_c0_g1	203	-	-	-	-	-	-	-	-	-	-	0	0	0	0	0	1.29
TRINITY_DN39334_c0_g4	2248	unknown [Picea sitchensis]	At1g27200	Glycosyltransferase family 92 protein At1g27200 OS=Arabidopsis thaliana GN=At1g27200 PE=2 SV=2	GO:0008150(biological_process);GO:0016021(integral component of membrane);GO:0016740(transferase activity)	COG0463(Glycosyl transferase, family 2)	-	-	-	-	D8S249.1 PF01697.25;Glyco_transf_92;	1.2	1.63	1	0.4	0.35	0.44
TRINITY_DN44716_c2_g9	463	-	-	-	-	-	-	-	-	-	-	1.91	1.8	2.07	0.29	0.17	0.43
TRINITY_DN36953_c0_g1	1854	NFYA4 [Larix kaempferi]	NFYA1	Nuclear transcription factor Y subunit A-1 OS=Arabidopsis thaliana GN=NFYA1 PE=2 SV=1	GO:0003677(DNA binding);GO:0003700(transcription factor activity, sequence-specific DNA binding);GO:0005634(nucleus);GO:0006351(transcription, DNA-templated);GO:0006355(regulation of transcription, DNA-templated);GO:0009793(embryo development ending in seed dormancy);GO:0010262(somatic embryogenesis);GO:0016602(CCAAT-binding factor complex);GO:0048316(seed development);GO:0048510(regulation of ti…	COG5224(Nuclear transcription factor Y)	K01883	cysteinyl-tRNA synthetase	EC:6.1.1.16	zma00970(Aminoacyl-tRNA biosynthesis)	M0SIY9.1 PF02045.13;CBFB_NFYA;	19.65	17.97	15.92	0.51	0.38	0.5
TRINITY_DN41319_c0_g1	468	-	-	-	-	-	-	-	-	-	-	0.45	0.74	0.75	0.39	0.39	0.52
TRINITY_DN36462_c0_g2	220	-	-	-	-	-	-	-	-	-	-	0.53	1.31	1.02	0	1.85	1.74
TRINITY_DN39532_c0_g2	876	unknown [Picea sitchensis]	-	-	-	COG0718(Binds to DNA and alters its conformation. May be involved in regulation of gene expression, nucleoid organization and DNA protection (By similarity))	-	-	-	-	-	10.86	13.8	11.1	3.85	6.73	5.88
TRINITY_DN37912_c2_g1	1296	PREDICTED: gamma-secretase subunit APH1-like [Nelumbo nucifera]	At2g31440	Gamma-secretase subunit APH1-like OS=Arabidopsis thaliana GN=At2g31440 PE=2 SV=2	GO:0007219(Notch signaling pathway);GO:0016021(integral component of membrane);GO:0016485(protein processing);GO:0043085(positive regulation of catalytic activity)	ENOG4111FIJ(anterior pharynx defective 1 homolog)	-	-	-	-	M5XTL9.1 PF06105.10;Aph-1;	21.89	22.85	19.69	7.77	7.37	14.67
TRINITY_DN20362_c0_g1	220	-	-	-	-	-	-	-	-	-	-	3.19	1.96	6.14	1.14	2.22	2.44
TRINITY_DN40571_c0_g2	217	-	-	-	-	-	-	-	-	-	-	7.68	5.41	6.36	1.97	3.43	3.24
TRINITY_DN41217_c3_g3	213	-	-	-	-	-	-	-	-	-	-	4.02	6.37	8.33	0.41	0.8	0.75
TRINITY_DN35382_c0_g1	2332	unknown [Picea sitchensis]	SKIP17	F-box protein SKIP17 OS=Arabidopsis thaliana GN=SKIP17 PE=1 SV=1	GO:0005515(protein binding);GO:0005634(nucleus);GO:0016567(protein ubiquitination)	ENOG4111FF2(NA)	-	-	-	-	V4TUW5.1 PF12937.5;F-box-like;	16.78	13.87	14.51	6.67	8.19	10.5
TRINITY_DN33574_c0_g1	1377	PREDICTED: haloacid dehalogenase-like hydrolase domain-containing protein Sgpp [Amborella trichopoda]	SGPP	Haloacid dehalogenase-like hydrolase domain-containing protein Sgpp OS=Arabidopsis thaliana GN=SGPP PE=1 SV=2	GO:0005737(cytoplasm);GO:0005829(cytosol);GO:0005886(plasma membrane);GO:0016787(hydrolase activity);GO:0046872(metal ion binding)	COG0637(HAD-superfamily hydrolase subfamily IA variant 3)	-	-	-	-	M0S2L0.1 PF13419.4;HAD_2;	7.82	4.69	3.46	25.38	22.93	17.01
TRINITY_DN38767_c1_g1	1106	-	-	-	-	-	-	-	-	-	-	2.65	2.51	2.83	1.1	1.78	1.32
TRINITY_DN39215_c0_g2	628	-	-	-	-	-	K01874	methionyl-tRNA synthetase	EC:6.1.1.10	sot00450(Selenocompound metabolism);sot00970(Aminoacyl-tRNA biosynthesis)	-	0.75	0.72	0.59	0.3	0.3	0.25
TRINITY_DN7183_c0_g1	209	homospermidine synthase [Phalaenopsis hybrid cultivar]	DHS	Deoxyhypusine synthase OS=Musa acuminata GN=DHS PE=2 SV=1	GO:0005634(nucleus);GO:0008612(peptidyl-lysine modification to peptidyl-hypusine);GO:0009553(embryo sac development);GO:0034038(deoxyhypusine synthase activity);GO:0050983(deoxyhypusine biosynthetic process from spermidine)	COG1899(deoxyhypusine synthase)	K01190	beta-galactosidase	EC:3.2.1.23	ota00052(Galactose metabolism);ota00600(Sphingolipid metabolism);ota00511(Other glycan degradation)	V7C457.1 PF01916.15;DS;	2.4	0	1.17	0.86	2.93	1.58
TRINITY_DN39117_c2_g2	633	PREDICTED: basic leucine zipper and W2 domain-containing protein 2-like [Juglans regia]	-	-	GO:0003743(translation initiation factor activity);GO:0005634(nucleus);GO:0005829(cytosol);GO:0006446(regulation of translational initiation);GO:0016020(membrane)	-	-	-	-	-	-	2.65	0.79	0.57	0.4	1.59	0.4
TRINITY_DN29419_c0_g1	1220	hypothetical protein AXG93_2615s1090 [Marchantia polymorpha subsp. polymorpha]	TTM3	Triphosphate tunel metalloenzyme 3 OS=Arabidopsis thaliana GN=TTM3 PE=1 SV=1	GO:0005524(ATP binding);GO:0005634(nucleus);GO:0016887(ATPase activity);GO:0048364(root development);GO:0050355(triphosphatase activity)	ENOG4111IHI(Adenylate cyclase)	-	-	-	-	A9TJ17.1 PF01928.19;CYTH;	33.4	35.48	32.62	16.46	19.98	19.88
TRINITY_DN37384_c0_g5	807	unknown [Picea sitchensis]	SB09	Thioredoxin H-type OS=Picea mariana GN=SB09 PE=2 SV=1	GO:0000103(sulfate assimilation);GO:0005829(cytosol);GO:0005886(plasma membrane);GO:0006457(protein folding);GO:0015035(protein disulfide oxidoreductase activity);GO:0016671(oxidoreductase activity, acting on a sulfur group of donors, disulfide as acceptor);GO:0034599(cellular response to oxidative stress);GO:0045454(cell redox homeostasis);GO:0055114(oxidation-reduction process)	COG0526(Thioredoxin)	K13457	disease resistance protein RPM1	-	bdi04626(Plant-pathogen interaction)	A9SJH2.1 PF00085.18;Thioredoxin;	109.88	124.56	107.27	112.55	105.33	56.94
TRINITY_DN34223_c2_g2	356	-	-	-	-	-	-	-	-	-	-	3.27	1.56	1.52	0.31	0.52	0.47
TRINITY_DN31191_c4_g2	203	-	-	-	-	-	-	-	-	-	-	6.49	4.19	25.93	5.66	7.11	9.28
TRINITY_DN36670_c0_g1	272	-	-	-	-	-	-	-	-	-	-	2.71	1.47	2.04	0.65	2.35	2.36
TRINITY_DN12908_c0_g2	574	-	-	-	-	-	-	-	-	-	-	1.43	0.83	0.89	0	0.34	0
TRINITY_DN35930_c0_g1	880	unknown [Picea sitchensis]	PCMP-H21	Pentatricopeptide repeat-containing protein At1g20230 OS=Arabidopsis thaliana GN=PCMP-H21 PE=2 SV=2	GO:0005575(cellular_component);GO:0008150(biological_process);GO:0008270(zinc ion binding)	ENOG410Z7Z7(Pentatricopeptide repeat-containing protein)	K00857	thymidine kinase	EC:2.7.1.21	cit00240(Pyrimidine metabolism)	F6H8W8.1 PF14432.4;DYW_deaminase;	1.07	1.08	1.17	0.45	0.89	0.63
TRINITY_DN42349_c0_g4	327	-	-	-	-	-	-	-	-	-	-	1.09	0.4	0.92	1.16	0.98	0.52
TRINITY_DN42805_c1_g3	272	-	-	-	-	COG0507(exodeoxyribonuclease v alpha)	-	-	-	-	-	3.02	4.3	3.96	0.99	0.64	0.39
TRINITY_DN38769_c0_g1	2535	hypothetical protein JCGZ_14122 [Jatropha curcas]	-	-	GO:0003674(molecular_function);GO:0005634(nucleus);GO:0005694(chromosome);GO:0005730(nucleolus);GO:0007126(meiotic nuclear division)	ENOG410YPP3(NA)	-	-	-	-	-	6.94	5.45	7.24	3.85	4.13	3.91
TRINITY_DN43381_c0_g1	2289	unnamed protein product [Coffea canephora]	At3g48380	Probable Ufm1-specific protease OS=Arabidopsis thaliana GN=At3g48380 PE=1 SV=2	GO:0071567(UFM1 hydrolase activity)	ENOG410XTJE(ufm1-specific peptidase)	-	-	-	-	A0A059CXY5.1 PF07910.11;Peptidase_C78;	4.28	4.34	4.38	3.17	4.61	4.54
TRINITY_DN29949_c0_g1	378	hypothetical protein AMTR_s00077p00152440 [Amborella trichopoda]	At1g06840	Probable LRR receptor-like serine/threonine-protein kinase At1g06840 OS=Arabidopsis thaliana GN=At1g06840 PE=2 SV=2	GO:0004674(protein serine/threonine kinase activity);GO:0005524(ATP binding);GO:0005886(plasma membrane);GO:0006468(protein phosphorylation);GO:0007169(transmembrane receptor protein tyrosine kinase signaling pathway);GO:0009507(chloroplast);GO:0016021(integral component of membrane);GO:0016301(kinase activity)	COG0515(Serine Threonine protein kinase)	K13420	LRR receptor-like serine/threonine-protein kinase FLS2	EC:2.7.11.1	pvu04626(Plant-pathogen interaction)	F6HMT7.1 PF13855.4;LRR_8;	0.97	1.34	1.79	4.55	2.22	1.63
TRINITY_DN6786_c0_g1	228	-	-	-	-	-	-	-	-	-	-	2.43	0	0.93	1.73	2.03	1.27
TRINITY_DN11891_c0_g1	412	-	-	-	-	-	-	-	-	-	-	0.79	0.73	1.27	0.95	0.36	0.47
TRINITY_DN44010_c0_g2	352	-	-	-	-	-	-	-	-	-	-	1.47	0.54	1.14	0.86	0.21	0.1
TRINITY_DN42498_c0_g2	4396	PREDICTED: receptor-like protein kinase BRI1-like 3 [Nelumbo nucifera]	BRL1	Serine/threonine-protein kinase BRI1-like 1 OS=Arabidopsis thaliana GN=BRL1 PE=1 SV=1	GO:0004674(protein serine/threonine kinase activity);GO:0005496(steroid binding);GO:0005515(protein binding);GO:0005524(ATP binding);GO:0005886(plasma membrane);GO:0006468(protein phosphorylation);GO:0016021(integral component of membrane);GO:0016301(kinase activity)	COG0515(Serine Threonine protein kinase);COG4886(leucine Rich Repeat)	K13415	protein brassinosteroid insensitive 1	EC:2.7.10.1 2.7.11.1	nnu04075(Plant hormone signal transduction)	A0A0D9XC54.1 PF00069.23;Pkinase;	6.97	5.92	6.18	3.33	7.4	8.6
TRINITY_DN43141_c2_g5	310	-	-	-	-	-	-	-	-	-	-	0	0	0	11.82	0	0
TRINITY_DN43591_c1_g2	324	-	-	-	-	-	-	-	-	-	-	4.61	0.9	1.42	0.53	0.13	1.44
TRINITY_DN42750_c1_g3	439	PREDICTED: putative pentatricopeptide repeat-containing protein At3g23330 [Musa acuminata subsp. malaccensis]	DYW9	Pentatricopeptide repeat-containing protein At4g30700 OS=Arabidopsis thaliana GN=DYW9 PE=2 SV=1	GO:0000963(mitochondrial RNA processing);GO:0003674(molecular_function);GO:0005739(mitochondrion);GO:0008270(zinc ion binding);GO:0009507(chloroplast);GO:0016554(cytidine to uridine editing);GO:0080156(mitochondrial mRNA modification)	ENOG410Z7Z7(Pentatricopeptide repeat-containing protein)	-	-	-	-	M0TRQ7.1 PF14432.4;DYW_deaminase;	1.77	1.65	1.09	0.28	1.28	1.03
TRINITY_DN37375_c0_g2	542	-	-	-	-	-	-	-	-	-	-	7.58	9.41	5.48	11.22	7.35	2.85
TRINITY_DN42570_c0_g3	261	peroxidase 12 precursor [Solanum lycopersicum]	PER12	Peroxidase 12 OS=Arabidopsis thaliana GN=PER12 PE=1 SV=1	GO:0004601(peroxidase activity);GO:0009505(plant-type cell wall);GO:0009664(plant-type cell wall organization)	ENOG410ZMT4(peroxidase)	K00430	peroxidase	EC:1.11.1.7	sly00940(Phenylpropanoid biosynthesis)	M1CCK0.1 PF00141.21;peroxidase;	2.37	0	0.65	0.24	0.48	0.88
TRINITY_DN47960_c0_g1	205	-	-	-	-	-	-	-	-	-	-	3.23	0	0	0	2.18	0.95
TRINITY_DN46002_c0_g2	260	-	-	-	-	-	-	-	-	-	-	0.68	0	0.33	3.94	3.14	2.23
TRINITY_DN45328_c0_g1	405	hypothetical protein SELMODRAFT_136413 [Selaginella moellendorffii]	BAM1	Leucine-rich repeat receptor-like serine/threonine-protein kinase BAM1 OS=Arabidopsis thaliana GN=BAM1 PE=1 SV=1	GO:0004674(protein serine/threonine kinase activity);GO:0005515(protein binding);GO:0005524(ATP binding);GO:0005886(plasma membrane);GO:0006468(protein phosphorylation);GO:0007169(transmembrane receptor protein tyrosine kinase signaling pathway);GO:0009934(regulation of meristem structural organization);GO:0010075(regulation of meristem growth);GO:0010480(microsporocyte differentiation);GO:001602…	COG4886(leucine Rich Repeat)	K13415	protein brassinosteroid insensitive 1	EC:2.7.10.1 2.7.11.1	gra04075(Plant hormone signal transduction)	F6I3U7.1 PF00069.23;Pkinase;	1.85	1.01	2.13	0	0	0.07
TRINITY_DN39879_c0_g1	1319	PREDICTED: uncharacterized protein LOC103343557 [Prunus mume]	-	-	-	ENOG41122DF(NA)	-	-	-	-	A0A067KSH6.1 PF07468.9;Agglutinin;	122.08	206.41	252.31	8.41	10.07	53.47
TRINITY_DN44569_c2_g1	1729	PREDICTED: cytochrome P450 86B1-like [Elaeis guineensis]	CYP86B1	Cytochrome P450 86B1 OS=Arabidopsis thaliana GN=CYP86B1 PE=2 SV=1	GO:0004497(monooxygenase activity);GO:0005506(iron ion binding);GO:0016705(oxidoreductase activity, acting on paired donors, with incorporation or reduction of molecular oxygen);GO:0019825(oxygen binding);GO:0020037(heme binding);GO:0055114(oxidation-reduction process)	COG2124(Cytochrome p450)	K15402	fatty acid omega-hydroxylase	EC:1.14.-.-	egu00073(Cutin, suberine and wax biosynthesis)	A0A067EPC3.1 PF00067.20;p450;	7.06	1.54	2.43	0.04	0	0.01
TRINITY_DN42734_c2_g6	332	-	-	-	-	-	-	-	-	-	-	0	0	0	1.5	1.74	2.81
TRINITY_DN36579_c0_g4	273	-	-	-	-	-	-	-	-	-	-	1.79	2.55	2.02	0	0.64	0.58
TRINITY_DN44961_c1_g1	281	PREDICTED: pentatricopeptide repeat-containing protein At4g02750 [Elaeis guineensis]	PCMP-H24	Pentatricopeptide repeat-containing protein At4g02750 OS=Arabidopsis thaliana GN=PCMP-H24 PE=3 SV=1	GO:0005739(mitochondrion);GO:0008270(zinc ion binding)	ENOG410Z7Z7(Pentatricopeptide repeat-containing protein)	K01074	palmitoyl-protein thioesterase	EC:3.1.2.22	tcc01212(Fatty acid metabolism);tcc00062(Fatty acid elongation)	M0VQN6.1 PF13041.4;PPR_2;	0.83	1.68	0.8	0.4	1.76	1.43
TRINITY_DN37243_c1_g1	3513	PREDICTED: auxin response factor 6-like isoform X2 [Nelumbo nucifera]	ARF25	Auxin response factor 25 OS=Oryza sativa subsp. japonica GN=ARF25 PE=2 SV=1	GO:0003677(DNA binding);GO:0003700(transcription factor activity, sequence-specific DNA binding);GO:0005634(nucleus);GO:0006351(transcription, DNA-templated);GO:0006355(regulation of transcription, DNA-templated);GO:0009733(response to auxin);GO:0009734(auxin-activated signaling pathway);GO:0009908(flower development)	ENOG410YA3R(auxin response factor)	K14486	auxin response factor	-	jcu04075(Plant hormone signal transduction)	A0A067G9R0.1 PF02362.19;B3;	36.97	38.01	37.93	10.53	18.51	15.65
TRINITY_DN38585_c3_g2	277	-	-	-	-	-	-	-	-	-	-	2.87	2.45	0.28	0.83	1.02	1.81
TRINITY_DN46566_c1_g1	1069	putative epoxidase [Taxus baccata]	At5g51310	Gibberellin 20-oxidase-like protein OS=Arabidopsis thaliana GN=At5g51310 PE=2 SV=1	GO:0005737(cytoplasm);GO:0016491(oxidoreductase activity);GO:0046872(metal ion binding);GO:0055114(oxidation-reduction process)	COG3491(2OGFe(II) oxygenase)	K04124	gibberellin 3-beta-dioxygenase	EC:1.14.11.15	vvi00904(Diterpenoid biosynthesis)	M0UN48.1 PF03171.18;2OG-FeII_Oxy;	50.71	95.8	100.18	3.43	10.14	16.08
TRINITY_DN32796_c0_g1	571	-	-	-	-	-	-	-	-	-	-	30.43	36.63	32.73	0	0	0
TRINITY_DN16487_c1_g1	288	hypothetical protein F511_17825 [Dorcoceras hygrometricum]	-	-	-	ENOG410XS82(Retrotransposon protein)	-	-	-	-	-	0.77	0	2.48	1.49	1.47	0.5
TRINITY_DN19895_c0_g1	1282	PREDICTED: cycloartenol-C-24-methyltransferase 1-like [Phoenix dactylifera]	Smt1-1	Cycloartenol-C-24-methyltransferase 1 OS=Oryza sativa subsp. japonica GN=Smt1-1 PE=2 SV=1	GO:0005768(endosome);GO:0005774(vacuolar membrane);GO:0005802(trans-Golgi network);GO:0008757(S-adenosylmethionine-dependent methyltransferase activity);GO:0032259(methylation)	ENOG410XP5G(Methyltransferase)	K00559	sterol 24-C-methyltransferase	EC:2.1.1.41	pda00100(Steroid biosynthesis)	D2V739.1 PF02353.18;CMAS;	1.32	0	0.83	0.55	0.89	0.53
TRINITY_DN42834_c0_g1	328	PREDICTED: putative pentatricopeptide repeat-containing protein At3g01580 [Pyrus x bretschneideri]	-	-	-	ENOG410Z7Z7(Pentatricopeptide repeat-containing protein)	-	-	-	-	-	1.18	0.87	0.86	0.78	0.51	0.93
TRINITY_DN40080_c1_g1	288	Beta galactosidase 9 isoform 1 [Theobroma cacao]	-	Beta-galactosidase OS=Brassica oleracea PE=2 SV=1	GO:0004565(beta-galactosidase activity);GO:0005618(cell wall);GO:0005773(vacuole)	COG1874(beta-galactosidase)	-	-	-	-	-	2.06	3.45	3.97	2.04	1.28	3.34
TRINITY_DN44061_c0_g4	297	PREDICTED: putative late blight resistance protein homolog R1B-16 isoform X1 [Nicotiana sylvestris]	At1g61190	Probable disease resistance protein At1g61190 OS=Arabidopsis thaliana GN=At1g61190 PE=3 SV=1	GO:0005524(ATP binding);GO:0005575(cellular_component);GO:0006952(defense response);GO:0043531(ADP binding)	COG4886(leucine Rich Repeat)	K13459	disease resistance protein RPS2	-	vvi04626(Plant-pathogen interaction)	A0A059C1B1.1 PF00931.20;NB-ARC;	0.24	0	0	0.68	2.69	0.46
TRINITY_DN44455_c3_g3	207	-	-	-	-	-	-	-	-	-	-	1.23	1.52	1.79	2.21	2.57	0
TRINITY_DN32958_c0_g2	226	-	-	-	-	-	-	-	-	-	-	4.47	1.83	5.25	0.35	1.38	0.32
TRINITY_DN47252_c1_g3	710	unknown [Picea sitchensis]	CRK32	Putative cysteine-rich receptor-like protein kinase 32 OS=Arabidopsis thaliana GN=CRK32 PE=3 SV=1	GO:0004674(protein serine/threonine kinase activity);GO:0005886(plasma membrane);GO:0006468(protein phosphorylation);GO:0006952(defense response);GO:0009506(plasmodesma)	COG0515(Serine Threonine protein kinase)	K01183	chitinase	EC:3.2.1.14	gmx00520(Amino sugar and nucleotide sugar metabolism)	A0A0D2RFL5.1 PF07714.15;Pkinase_Tyr;	19.7	17.37	16.59	2.22	5.98	5.93
TRINITY_DN33590_c0_g2	1182	-	-	-	-	-	-	-	-	-	-	1.62	1.36	1.9	0.46	1.04	0.93
TRINITY_DN33809_c1_g6	531	hypothetical protein JCGZ_14905 [Jatropha curcas]	CAM53	Calmodulin-related protein OS=Petunia hybrida GN=CAM53 PE=2 SV=2	GO:0005509(calcium ion binding);GO:0005515(protein binding);GO:0005634(nucleus);GO:0005737(cytoplasm);GO:0005774(vacuolar membrane);GO:0005829(cytosol);GO:0005886(plasma membrane)	COG5126(Calcium-binding protein)	K02183	calmodulin	-	pda04070(Phosphatidylinositol signaling system);pda04626(Plant-pathogen interaction)	M0TMY2.1 PF13499.4;EF-hand_7;	2.11	0	1.13	1.15	1.36	0.87
TRINITY_DN44882_c1_g6	883	PREDICTED: butyrate--CoA ligase AAE11, peroxisomal-like [Phoenix dactylifera]	AAE11	Butyrate--CoA ligase AAE11, peroxisomal OS=Arabidopsis thaliana GN=AAE11 PE=1 SV=1	GO:0005739(mitochondrion);GO:0005777(peroxisome);GO:0019605(butyrate metabolic process);GO:0047760(butyrate-CoA ligase activity)	COG0318(Amp-dependent synthetase and ligase)	K01904	4-coumarate--CoA ligase	EC:6.2.1.12	ppp00360(Phenylalanine metabolism);ppp00130(Ubiquinone and other terpenoid-quinone biosynthesis);ppp00940(Phenylpropanoid biosynthesis)	A0A0D9VP37.1 PF00501.26;AMP-binding;	8.71	12.7	5.07	0.2	0	0
TRINITY_DN46855_c0_g1	909	unknown [Picea sitchensis]	AATP1	AAA-ATPase ASD, mitochondrial OS=Arabidopsis thaliana GN=AATP1 PE=1 SV=1	GO:0005524(ATP binding);GO:0005739(mitochondrion);GO:0005783(endoplasmic reticulum);GO:0005886(plasma membrane);GO:0009409(response to cold);GO:0009414(response to water deprivation);GO:0009651(response to salt stress);GO:0009737(response to abscisic acid);GO:0010154(fruit development);GO:0010431(seed maturation);GO:0016021(integral component of membrane);GO:0016887(ATPase activity);GO:0031966(mi…	COG0465(Acts as a processive, ATP-dependent zinc metallopeptidase for both cytoplasmic and membrane proteins. Plays a role in the quality control of integral membrane proteins (By similarity))	-	-	-	-	M5XIX4.1 PF14363.4;AAA_assoc;	34.21	55.58	35.72	50.63	51.9	30.04
TRINITY_DN30262_c1_g3	304	-	-	-	-	-	-	-	-	-	-	5.51	5.1	0.85	0	0	0.14
TRINITY_DN42712_c0_g1	2638	PREDICTED: serrate RNA effector molecule [Nelumbo nucifera]	SE	Serrate RNA effector molecule OS=Arabidopsis thaliana GN=SE PE=1 SV=2	GO:0003677(DNA binding);GO:0003700(transcription factor activity, sequence-specific DNA binding);GO:0005515(protein binding);GO:0005634(nucleus);GO:0005730(nucleolus);GO:0005829(cytosol);GO:0006355(regulation of transcription, DNA-templated);GO:0006397(mRNA processing);GO:0008380(RNA splicing);GO:0009507(chloroplast);GO:0010267(production of ta-siRNAs involved in RNA interference);GO:0010445(nucl…	ENOG410XR8S(Serrate RNA effector molecule homolog)	-	-	-	-	W1PR57.1 PF04959.11;ARS2;	30.43	28.93	30.06	16.53	19.15	17.36
TRINITY_DN26597_c0_g1	539	-	-	-	-	-	-	-	-	-	-	1.89	1.78	2.04	0.26	0.17	1.46
TRINITY_DN32529_c3_g1	1331	hypothetical protein SELMODRAFT_408664 [Selaginella moellendorffii]	ZNFX1	NFX1-type zinc finger-containing protein 1 OS=Homo sapiens GN=ZNFX1 PE=2 SV=2	GO:0044822(poly(A) RNA binding)	COG1112(Helicase)	-	-	-	-	-	1.57	2.18	2.42	0.04	0.02	0.01
TRINITY_DN45366_c0_g3	281	Os07g0166850 [Oryza sativa Japonica Group]	-	-	-	-	-	-	-	-	-	428.62	469.5	487.01	256.75	281.38	267.88
TRINITY_DN30135_c0_g1	1510	unknown [Picea sitchensis]	ERD2	ER lumen protein-retaining receptor OS=Petunia hybrida GN=ERD2 PE=2 SV=1	GO:0000139(Golgi membrane);GO:0004872(receptor activity);GO:0005739(mitochondrion);GO:0005789(endoplasmic reticulum membrane);GO:0005794(Golgi apparatus);GO:0006621(protein retention in ER lumen);GO:0010204(defense response signaling pathway, resistance gene-independent);GO:0015031(protein transport);GO:0016021(integral component of membrane);GO:0016192(vesicle-mediated transport);GO:0046923(ER r…	COG5196(Required for the retention of luminal endoplasmic reticulum proteins. Determines the specificity of the luminal ER protein retention system. Also required for normal vesicular traffic through the Golgi (By similarity))	-	-	-	-	A0A059AX96.1 PF00810.16;ER_lumen_recept;	26.95	32.44	25.66	11.31	14.22	16.76
TRINITY_DN29885_c1_g1	548	-	-	-	-	-	-	-	-	-	-	1.28	0.76	0.96	0.04	0.66	0.71
TRINITY_DN41056_c0_g1	2638	-	-	-	-	-	-	-	-	-	-	0.67	0.6	0.64	1.15	0.63	0.49
TRINITY_DN35968_c1_g1	1944	WRKY transcription factor 35 family protein [Populus trichocarpa]	WRKY35	Probable WRKY transcription factor 35 OS=Arabidopsis thaliana GN=WRKY35 PE=2 SV=1	GO:0003700(transcription factor activity, sequence-specific DNA binding);GO:0005634(nucleus);GO:0006351(transcription, DNA-templated);GO:0006355(regulation of transcription, DNA-templated);GO:0009555(pollen development);GO:0009793(embryo development ending in seed dormancy);GO:0043565(sequence-specific DNA binding)	ENOG410YD4A(WRKY transcription factor)	K13425	WRKY transcription factor 22	-	sly04626(Plant-pathogen interaction)	A0A078CK87.1 PF03106.13;WRKY;	4.98	5.36	6.3	3.37	2.54	2.41
TRINITY_DN40865_c0_g3	1544	PREDICTED: uncharacterized protein LOC18423122 isoform X2 [Amborella trichopoda]	-	-	GO:0003674(molecular_function);GO:0005576(extracellular region);GO:0008150(biological_process);GO:0016021(integral component of membrane)	ENOG4111SY7(Protein of unknown function (DUF1218))	-	-	-	-	B9SM05.1 PF06749.10;DUF1218;	14.23	24.85	17.16	6.7	3.65	1.53
TRINITY_DN46053_c0_g3	411	-	-	-	-	-	-	-	-	-	-	2.68	0.37	1.18	0.22	0.66	0.47
TRINITY_DN31309_c2_g1	268	-	-	-	-	-	-	-	-	-	-	0.94	1.15	1.21	2.49	0.67	0.61
TRINITY_DN23081_c0_g2	265	-	-	-	-	-	-	-	-	-	-	2.27	5.15	2.82	0	1.84	0.21
TRINITY_DN34094_c0_g1	1359	unknown [Picea sitchensis]	NLP2	Nitrilase-like protein 2 OS=Arabidopsis thaliana GN=NLP2 PE=2 SV=1	GO:0000257(nitrilase activity);GO:0006807(nitrogen compound metabolic process);GO:0009536(plastid);GO:0016810(hydrolase activity, acting on carbon-nitrogen (but not peptide) bonds);GO:0046686(response to cadmium ion)	COG0388(nitrilase cyanide hydratase and apolipoprotein n-acyltransferase)	K13566	omega-amidase	EC:3.5.1.3	csl00250(Alanine, aspartate and glutamate metabolism)	M5X1T2.1 PF00795.20;CN_hydrolase;	15.08	18.2	17.58	8.39	11.31	10.83
TRINITY_DN42684_c6_g1	706	-	-	-	-	-	-	-	-	-	-	0.98	0.73	1.17	2.77	1.73	1.41
TRINITY_DN29187_c0_g2	793	hypothetical protein MANES_01G150900 [Manihot esculenta]	-	-	GO:0005886(plasma membrane);GO:0009507(chloroplast);GO:0033743(peptide-methionine (R)-S-oxide reductase activity);GO:0055114(oxidation-reduction process)	ENOG4111ZNT(NA)	-	-	-	-	V4UGY8.1 PF01641.16;SelR;	7.83	10.69	8.76	5.45	4.81	5.45
TRINITY_DN31482_c0_g2	757	unknown [Picea sitchensis]	-	-	-	-	-	-	-	-	-	23.02	24.22	19.64	4.48	4.67	6.85
TRINITY_DN38370_c0_g1	256	-	-	-	-	-	-	-	-	-	-	2.85	2.18	2.75	1.28	1.01	1.16
TRINITY_DN43781_c0_g5	281	-	-	-	-	-	-	-	-	-	-	0.83	1.01	0.8	0.8	0.98	1.97
TRINITY_DN41636_c0_g1	2009	PREDICTED: translation initiation factor eIF-2B subunit gamma [Amborella trichopoda]	eif2b3	Translation initiation factor eIF-2B subunit gamma OS=Dictyostelium discoideum GN=eif2b3 PE=3 SV=1	GO:0005737(cytoplasm);GO:0009058(biosynthetic process);GO:0016779(nucleotidyltransferase activity)	COG1208(nucleotidyl transferase)	K03241	translation initiation factor eIF-2B subunit gamma	-	atr03013(RNA transport)	W1NWM5.1 PF00483.21;NTP_transferase;	20.58	19.15	16.13	14.63	11.57	11.52
TRINITY_DN23313_c0_g1	203	PREDICTED: cytochrome P450 CYP72A219 [Solanum lycopersicum]	CYP72C1	Cytochrome P450 72C1 OS=Arabidopsis thaliana GN=CYP72C1 PE=2 SV=2	GO:0004497(monooxygenase activity)	COG2124(Cytochrome p450)	-	-	-	-	-	3.84	0	0.63	1.85	1.79	1.7
TRINITY_DN34713_c1_g2	796	-	-	-	-	-	-	-	-	-	-	1.6	0.97	1.63	0.26	0.6	0.61
TRINITY_DN33619_c0_g2	2079	hypothetical protein AMTR_s00029p00244070 [Amborella trichopoda]	At2g40090	Putative ABC1 protein At2g40090 OS=Arabidopsis thaliana GN=At2g40090 PE=2 SV=2	GO:0005215(transporter activity);GO:0005886(plasma membrane);GO:0006810(transport)	COG0661(Required, probably indirectly, for the hydroxylation of 2-octaprenylphenol to 2-octaprenyl-6-hydroxy-phenol, the fourth step in ubiquinone biosynthesis (By similarity))	-	-	-	-	W1PP13.1 PF03109.14;ABC1;	7.3	8.6	7.94	6.06	6.86	8.15
TRINITY_DN33730_c1_g1	1365	unknown [Picea sitchensis]	ALIS2	Putative ALA-interacting subunit 2 OS=Arabidopsis thaliana GN=ALIS2 PE=2 SV=1	GO:0003674(molecular_function);GO:0005794(Golgi apparatus);GO:0008150(biological_process);GO:0016020(membrane);GO:0016021(integral component of membrane)	COG5035(Cell cycle control protein)	-	-	-	-	W1NVC7.1 PF03381.13;CDC50;	7.23	7.45	5.44	0.25	0.24	0.43
TRINITY_DN33603_c0_g1	362	-	-	-	-	-	-	-	-	-	-	2.31	0.5	2.39	0.5	1.09	0.54
TRINITY_DN34950_c0_g3	3241	PREDICTED: uncharacterized protein LOC103318731 [Prunus mume]	-	-	-	ENOG410XTIN(NA)	-	-	-	-	V7BHP6.1 PF13812.4;PPR_3;	3.98	4.72	5.22	1.43	2.21	2.68
TRINITY_DN40420_c1_g1	625	unknown [Picea sitchensis]	CEL2	Endoglucanase 1 OS=Arabidopsis thaliana GN=CEL2 PE=2 SV=1	GO:0004553(hydrolase activity, hydrolyzing O-glycosyl compounds);GO:0005576(extracellular region);GO:0007389(pattern specification process);GO:0008810(cellulase activity);GO:0009624(response to nematode);GO:0030245(cellulose catabolic process);GO:0071555(cell wall organization)	ENOG410XPC9(hydrolase family)	K01179	endoglucanase	EC:3.2.1.4	pper00500(Starch and sucrose metabolism)	M1D4K0.1 PF00759.17;Glyco_hydro_9;	12.95	3.24	3.52	1.52	2.89	12.22
TRINITY_DN2025_c0_g1	217	-	-	-	-	-	-	-	-	-	-	0.96	3.62	0.01	0.59	0.48	0
TRINITY_DN36864_c0_g1	1867	unknown [Picea sitchensis]	SDR1	(+)-neomenthol dehydrogenase OS=Arabidopsis thaliana GN=SDR1 PE=1 SV=1	GO:0005737(cytoplasm);GO:0016491(oxidoreductase activity);GO:0055114(oxidation-reduction process)	COG1028(Dehydrogenase reductase)	K00079	carbonyl reductase 1	EC:1.1.1.184 1.1.1.189 1.1.1.197	spen00590(Arachidonic acid metabolism)	K4C848.1 PF00106.23;adh_short;	11.79	14.66	11.34	6.16	9.57	11.11
TRINITY_DN39304_c0_g1	2627	unknown [Picea sitchensis]	At5g48730	Pentatricopeptide repeat-containing protein At5g48730, chloroplastic OS=Arabidopsis thaliana GN=At5g48730 PE=2 SV=2	-	ENOG410YDVV(Pentatricopeptide repeat-containing protein)	-	-	-	-	W9QVA3.1 PF17177.2;PPR_long;	2.85	2.82	3.58	1	1.27	1.64
TRINITY_DN41908_c0_g2	3780	PREDICTED: MACPF domain-containing protein At1g14780 [Amborella trichopoda]	At1g14780	MACPF domain-containing protein At1g14780 OS=Arabidopsis thaliana GN=At1g14780 PE=2 SV=1	GO:0003674(molecular_function);GO:0005634(nucleus);GO:0009626(plant-type hypersensitive response)	ENOG410YB07(MAC/Perforin domain)	K01183	chitinase	EC:3.2.1.14	mtr00520(Amino sugar and nucleotide sugar metabolism)	W1PGL7.1 PF01823.17;MACPF;	12.57	15.5	13.37	14.48	17.31	14.97
TRINITY_DN5508_c0_g1	212	-	-	-	-	-	-	-	-	-	-	2.9	1.43	1.12	0.42	2.42	4.58
TRINITY_DN42270_c1_g3	941	-	-	-	-	-	-	-	-	-	-	1.26	0.65	0.69	0.51	0.74	0.41
TRINITY_DN49023_c0_g1	273	-	-	-	-	-	-	-	-	-	-	0	0.33	0.38	0	0.05	0
TRINITY_DN32337_c3_g6	444	Tubulin beta-1 chain [Aegilops tauschii]	TUBB1	Tubulin beta-1 chain OS=Triticum aestivum GN=TUBB1 PE=2 SV=1	GO:0003924(GTPase activity);GO:0005200(structural constituent of cytoskeleton);GO:0005525(GTP binding);GO:0005737(cytoplasm);GO:0005874(microtubule);GO:0005886(plasma membrane);GO:0007017(microtubule-based process);GO:0009409(response to cold);GO:0009651(response to salt stress);GO:0015630(microtubule cytoskeleton)	COG5023(protein polymerization)	K07375	tubulin beta	-	pmum04145(Phagosome)	A0A067ERY9.1 PF03953.15;Tubulin_C;	3.09	0.21	1	0.37	0.99	0.86
TRINITY_DN35422_c0_g6	580	PREDICTED: probable leucine-rich repeat receptor-like protein kinase At5g49770 [Musa acuminata subsp. malaccensis]	At5g49770	Probable leucine-rich repeat receptor-like protein kinase At5g49770 OS=Arabidopsis thaliana GN=At5g49770 PE=2 SV=1	GO:0004674(protein serine/threonine kinase activity);GO:0005524(ATP binding);GO:0005576(extracellular region);GO:0006468(protein phosphorylation);GO:0007169(transmembrane receptor protein tyrosine kinase signaling pathway);GO:0016021(integral component of membrane)	COG0515(Serine Threonine protein kinase);COG4886(leucine Rich Repeat)	K13420	LRR receptor-like serine/threonine-protein kinase FLS2	EC:2.7.11.1	sot04626(Plant-pathogen interaction)	A0A022QKB0.1 PF13855.4;LRR_8;	0.3	0.06	0.1	0.38	0.6	4.02
TRINITY_DN42477_c1_g1	402	hypothetical protein DCAR_007830 [Daucus carota subsp. sativus]	UTP20	U3 small nucleolar RNA-associated protein 20 OS=Saccharomyces cerevisiae (strain ATCC 204508 / S288c) GN=UTP20 PE=1 SV=3	GO:0000462(maturation of SSU-rRNA from tricistronic rRNA transcript (SSU-rRNA, 5.8S rRNA, LSU-rRNA));GO:0005730(nucleolus);GO:0030686(90S preribosome);GO:0032040(small-subunit processome)	ENOG410XSRE(UTP20, small subunit (SSU) processome component, homolog (yeast))	-	-	-	-	-	1.04	0.77	0.72	1	1.46	1.27
TRINITY_DN3471_c0_g1	225	-	-	-	-	-	-	-	-	-	-	1.16	1.61	3.26	0.18	0	0.31
TRINITY_DN27323_c0_g1	252	PREDICTED: shaggy-related protein kinase eta-like isoform X1 [Phoenix dactylifera]	ASK9	Shaggy-related protein kinase iota OS=Arabidopsis thaliana GN=ASK9 PE=2 SV=1	GO:0004674(protein serine/threonine kinase activity);GO:0005524(ATP binding);GO:0005829(cytosol);GO:0005886(plasma membrane);GO:0006468(protein phosphorylation);GO:0009742(brassinosteroid mediated signaling pathway);GO:0016301(kinase activity);GO:0032880(regulation of protein localization);GO:0042538(hyperosmotic salinity response);GO:0046777(protein autophosphorylation)	COG0515(Serine Threonine protein kinase)	K14502	protein brassinosteroid insensitive 2	EC:2.7.11.1	pda04075(Plant hormone signal transduction)	A0A0K9PSV4.1 PF00069.23;Pkinase;	2.61	0	0.72	1.07	2.62	0.49
TRINITY_DN45506_c0_g1	240	-	-	-	-	-	-	-	-	-	-	2.97	0	2.86	0.3	1.78	0.83
TRINITY_DN38438_c2_g1	963	unknown [Picea sitchensis]	-	-	GO:0009507(chloroplast)	ENOG4111R5C(DnaJ domain)	-	-	-	-	A0A0D2R1K6.1 PF13459.4;Fer4_15;	6.34	6.09	8.45	1.19	2.46	1.23
TRINITY_DN37571_c1_g2	1357	hypothetical protein AMTR_s00101p00071870 [Amborella trichopoda]	-	-	GO:0003674(molecular_function);GO:0008150(biological_process);GO:0016020(membrane);GO:0016021(integral component of membrane)	ENOG4111FM2(PQ loop repeat)	-	-	-	-	K7K4H2.1 PF04193.12;PQ-loop;	0	0.13	0.05	3.11	6.33	1.04
TRINITY_DN36592_c0_g1	216	-	-	-	-	-	-	-	-	-	-	13.32	8.89	14.48	2.78	5.79	6.19
TRINITY_DN47691_c0_g1	221	-	-	-	-	-	-	-	-	-	-	0	4.52	3.04	5.64	7.3	5.16
TRINITY_DN26234_c0_g1	1045	-	-	-	-	-	-	-	-	-	-	226.77	200.78	244.28	282.41	399.52	522.35
TRINITY_DN40228_c1_g2	299	unknown [Picea sitchensis]	HIPP39	Heavy metal-associated isoprenylated plant protein 39 OS=Arabidopsis thaliana GN=HIPP39 PE=2 SV=1	GO:0005737(cytoplasm);GO:0030001(metal ion transport);GO:0046914(transition metal ion binding);GO:0046916(cellular transition metal ion homeostasis)	COG2608(heavy metal transport detoxification protein)	-	-	-	-	A0A0A0L641.1 PF00403.24;HMA;	4.25	3.65	3.92	1.54	0.87	1.42
TRINITY_DN27333_c0_g1	324	-	-	-	-	-	-	-	-	-	-	3.69	3.36	2.49	0.8	2.25	0.72
TRINITY_DN41758_c0_g5	220	-	-	-	-	-	-	-	-	-	-	17.8	24.4	24.18	21.23	17.16	13.78
TRINITY_DN35613_c0_g4	371	-	-	-	-	-	-	-	-	-	-	0.32	0.16	0.13	45.37	53.2	59.3
TRINITY_DN27361_c0_g2	400	-	-	-	-	-	-	-	-	-	-	0.74	1.3	0.63	0.08	0.62	0.14
TRINITY_DN36681_c0_g1	276	PREDICTED: phenylalanine--tRNA ligase beta subunit, cytoplasmic [Solanum lycopersicum]	At1g72550	Phenylalanine--tRNA ligase beta subunit, cytoplasmic OS=Arabidopsis thaliana GN=At1g72550 PE=2 SV=1	GO:0004826(phenylalanine-tRNA ligase activity);GO:0006432(phenylalanyl-tRNA aminoacylation);GO:0009328(phenylalanine-tRNA ligase complex)	COG0072(phenylalanyl-tRNA synthetase (beta subunit))	K01890	phenylalanyl-tRNA synthetase beta chain	EC:6.1.1.20	sly00970(Aminoacyl-tRNA biosynthesis)	-	1.74	0	0.84	0.84	0.82	1.7
TRINITY_DN32701_c1_g3	778	-	-	-	-	-	-	-	-	-	-	0.51	0.28	0.43	0.85	1.39	0.69
TRINITY_DN22498_c1_g1	246	unknown protein [Oryza sativa Japonica Group]	PMIR1	Protein PLASTID MOVEMENT IMPAIRED 1-RELATED 1 OS=Arabidopsis thaliana GN=PMIR1 PE=2 SV=1	GO:0003674(molecular_function);GO:0005622(intracellular);GO:0005623(cell);GO:0005634(nucleus);GO:0005737(cytoplasm);GO:0009637(response to blue light);GO:0009902(chloroplast relocation);GO:0009903(chloroplast avoidance movement);GO:0030048(actin filament-based movement);GO:0031022(nuclear migration along microfilament)	-	-	-	-	-	-	1.59	3.89	2.3	0.29	0.56	1.55
TRINITY_DN46223_c3_g1	347	PREDICTED: probable histone H2A.3 [Nelumbo nucifera]	OsI_028288	Probable histone H2A.3 OS=Oryza sativa subsp. indica GN=OsI_028288 PE=3 SV=1	GO:0000790(nuclear chromatin);GO:0003677(DNA binding);GO:0006342(chromatin silencing)	COG5262(histone h2a)	-	-	-	-	K3ZXZ5.1 PF00125.22;Histone;	5.03	0	1.63	2.44	4.3	1.4
TRINITY_DN37764_c2_g7	373	-	-	-	-	-	-	-	-	-	-	0.38	0.46	0.25	1.01	0.92	1.09
TRINITY_DN35598_c0_g2	377	-	-	-	-	-	-	-	-	-	-	0.37	1.64	1.56	0.45	0.36	1.39
TRINITY_DN37260_c1_g1	334	-	-	-	-	-	-	-	-	-	-	2.03	0.41	0.82	1.48	0.73	0.55
TRINITY_DN10142_c0_g1	382	chloroplast L-ascorbate peroxidase isoform 1 [Oncidium hybrid cultivar]	APX8	Probable L-ascorbate peroxidase 8, chloroplastic OS=Oryza sativa subsp. japonica GN=APX8 PE=2 SV=2	GO:0009533(chloroplast stromal thylakoid);GO:0009535(chloroplast thylakoid membrane);GO:0016688(L-ascorbate peroxidase activity)	COG0376(Bifunctional enzyme with both catalase and broad- spectrum peroxidase activity (By similarity))	K00434	L-ascorbate peroxidase	EC:1.11.1.11	pda00053(Ascorbate and aldarate metabolism);pda00480(Glutathione metabolism)	F4JFY4.1 PF00141.21;peroxidase;	1.3	0	0.46	0.35	0.6	0.32
TRINITY_DN44360_c3_g1	226	-	-	-	-	-	-	-	-	-	-	0.99	3.05	0.96	0.73	1.73	0.97
TRINITY_DN44842_c1_g2	222	-	-	-	-	-	-	-	-	-	-	3.65	4.54	8.64	0	0.53	5.19
TRINITY_DN42974_c1_g1	3926	PREDICTED: phospholipase SGR2 [Amborella trichopoda]	SGR2	Phospholipase SGR2 OS=Arabidopsis thaliana GN=SGR2 PE=1 SV=1	GO:0005737(cytoplasm);GO:0005773(vacuole);GO:0008970(phosphatidylcholine 1-acylhydrolase activity);GO:0009506(plasmodesma);GO:0009590(detection of gravity);GO:0009630(gravitropism);GO:0009660(amyloplast organization);GO:0009705(plant-type vacuole membrane);GO:0009959(negative gravitropism);GO:0016042(lipid catabolic process);GO:0046872(metal ion binding)	ENOG410YDSX(DDHD domain containing)	-	-	-	-	A0A0D9WAP9.1 PF02862.15;DDHD;	4.85	4.64	4.39	3.94	4.88	4.67
TRINITY_DN37551_c1_g2	205	-	-	-	-	-	-	-	-	-	-	4.39	7.77	3.67	1.81	2.62	0.83
TRINITY_DN47038_c0_g3	250	unknown [Picea sitchensis]	INO1	Inositol-3-phosphate synthase OS=Oryza sativa subsp. japonica GN=INO1 PE=2 SV=2	GO:0004512(inositol-3-phosphate synthase activity);GO:0005515(protein binding);GO:0005634(nucleus);GO:0005737(cytoplasm);GO:0006021(inositol biosynthetic process);GO:0006659(phosphatidylserine biosynthetic process);GO:0008654(phospholipid biosynthetic process);GO:0009791(post-embryonic development);GO:0009793(embryo development ending in seed dormancy);GO:0010264(myo-inositol hexakisphosphate bio…	COG1260(synthase)	K01858	myo-inositol-1-phosphate synthase	EC:5.5.1.4	cmo00562(Inositol phosphate metabolism)	M0U9T4.1 PF07994.10;NAD_binding_5;	161.71	249.65	326.86	7.11	7.48	7.94
TRINITY_DN40184_c0_g1	1450	PREDICTED: universal stress protein A-like protein [Elaeis guineensis]	PHOS32	Universal stress protein PHOS32 OS=Arabidopsis thaliana GN=PHOS32 PE=1 SV=1	GO:0005524(ATP binding);GO:0005634(nucleus);GO:0005773(vacuole);GO:0006950(response to stress)	ENOG410XURP(universal stress protein)	-	-	-	-	V7BIZ9.1 PF00582.24;Usp;	13.79	14.7	11.99	46.85	17.39	25.93
TRINITY_DN40284_c3_g1	1265	PREDICTED: protein LIGHT-DEPENDENT SHORT HYPOCOTYLS 3 [Gossypium raimondii]	OsI_09389	Protein G1-like6 OS=Oryza sativa subsp. indica GN=OsI_09389 PE=3 SV=1	GO:0005634(nucleus);GO:0009299(mRNA transcription);GO:0009886(post-embryonic morphogenesis)	ENOG410Y75T(light sensitive hypocotyls)	-	-	-	-	S8D4K5.1 PF04852.10;DUF640;	225.75	195.22	192.15	27.62	60.72	103.11
TRINITY_DN27840_c0_g1	345	-	-	-	-	-	-	-	-	-	-	19.07	19.97	32.32	33.3	52.46	37.58
TRINITY_DN30942_c0_g1	403	-	-	-	-	-	-	-	-	-	-	2.29	2.35	1.78	0.54	1.43	0.99
TRINITY_DN46161_c0_g3	496	-	-	-	-	-	-	-	-	-	-	4.45	5.21	4.85	4.01	3.62	0.9
TRINITY_DN42874_c0_g2	1763	unknown [Picea sitchensis]	Os03g0405900	Probable nucleoredoxin 1-2 OS=Oryza sativa subsp. japonica GN=Os03g0405900 PE=2 SV=1	GO:0005829(cytosol);GO:0009860(pollen tube growth);GO:0010183(pollen tube guidance);GO:0045454(cell redox homeostasis);GO:0046686(response to cadmium ion);GO:0047134(protein-disulfide reductase activity);GO:0055114(oxidation-reduction process);GO:0080092(regulation of pollen tube growth)	ENOG410ZIWC(nucleoredoxin-like)	-	-	-	-	D8RAI0.1 PF13905.4;Thioredoxin_8;	48.14	56.8	67.17	43	58.07	38.4
TRINITY_DN31441_c0_g2	216	-	-	-	-	-	-	-	-	-	-	1.68	4.68	5.74	0	0	0
TRINITY_DN25952_c0_g1	672	unknown [Picea sitchensis]	-	-	-	ENOG410YBAA(Transcription factor)	-	-	-	-	A9SRE1.1 PF00010.24;HLH;	1.11	2.18	1.76	0	0	0
TRINITY_DN31752_c0_g2	438	-	-	-	-	-	-	-	-	-	-	1.63	1.91	2.75	0	0	0
TRINITY_DN38060_c2_g1	375	-	-	-	-	-	-	-	-	-	-	1.79	0.15	1.36	0.24	0.21	0.31
TRINITY_DN35329_c1_g1	1095	-	-	-	-	-	-	-	-	-	-	27.31	33.43	31.54	2.55	2.24	2.53
TRINITY_DN33727_c0_g4	212	-	-	-	-	-	-	-	-	-	-	1.11	0	0	0.42	0.47	0.44
TRINITY_DN35749_c0_g5	936	unknown [Picea sitchensis]	-	Glutaredoxin OS=Ricinus communis PE=3 SV=1	GO:0005737(cytoplasm);GO:0008794(arsenate reductase (glutaredoxin) activity);GO:0009055(electron carrier activity);GO:0015035(protein disulfide oxidoreductase activity);GO:0045454(cell redox homeostasis);GO:0055114(oxidation-reduction process)	COG0695(Glutaredoxin)	-	-	-	-	M0SK59.1 PF00462.22;Glutaredoxin;	87.82	102.14	92.21	115.31	114.39	105.4
TRINITY_DN34284_c3_g1	305	-	-	-	-	-	-	-	-	-	-	2.4	1.06	1.05	0.63	0.63	1.99
TRINITY_DN31206_c0_g2	260	-	-	-	-	-	-	-	-	-	-	0.89	7.02	3.87	0.7	2.86	1.75
TRINITY_DN4060_c0_g1	519	-	-	-	-	-	-	-	-	-	-	1.1	0.53	0.87	0.28	0.36	0.48
TRINITY_DN34119_c0_g1	264	-	-	-	-	-	-	-	-	-	-	2.68	7.33	5.14	0.24	1.62	1.77
TRINITY_DN46748_c2_g5	245	-	-	-	-	-	-	-	-	-	-	4.82	3.94	1.94	0.29	0.56	0.26
TRINITY_DN44667_c0_g1	323	-	-	-	-	-	-	-	-	-	-	2.6	1.58	2.51	0.27	0.8	0.24
TRINITY_DN37553_c0_g1	213	-	-	-	-	-	-	-	-	-	-	4.02	0	0.56	0.82	0	0
TRINITY_DN36451_c0_g4	227	-	-	-	-	-	-	-	-	-	-	3.28	2.22	0	0.16	0.24	0.29
TRINITY_DN33852_c0_g3	657	-	-	-	-	-	-	-	-	-	-	2.63	0.1	1.35	1.22	4.57	6.63
TRINITY_DN26474_c0_g1	1959	unknown [Picea sitchensis]	EB1C	Microtubule-associated protein RP/EB family member 1C OS=Arabidopsis thaliana GN=EB1C PE=1 SV=1	GO:0005618(cell wall);GO:0005634(nucleus);GO:0005730(nucleolus);GO:0005737(cytoplasm);GO:0005819(spindle);GO:0005874(microtubule);GO:0007067(mitotic nuclear division);GO:0008017(microtubule binding);GO:0009524(phragmoplast);GO:0009652(thigmotropism);GO:0030865(cortical cytoskeleton organization);GO:0051301(cell division)	COG5217(microtubule-associated protein RP EB family member)	-	-	-	-	G7K588.2 PF00307.29;CH;	9.26	13.61	11.94	0.85	1.53	3.46
TRINITY_DN30776_c0_g1	2294	unknown [Picea sitchensis]	-	-	-	ENOG4111T0I(R3H domain)	-	-	-	-	A0A061EY00.1 PF01424.20;R3H;	9.55	8.59	8.31	4.13	3.67	2.9
TRINITY_DN22012_c0_g1	240	-	-	-	-	-	-	-	-	-	-	16.13	0.52	0	0	0	0
TRINITY_DN38450_c3_g6	207	-	-	-	-	-	-	-	-	-	-	2.46	1.52	0.6	0.44	2.14	1.22
TRINITY_DN40899_c5_g1	375	unknown [Picea sitchensis]	PCMP-H84	Putative pentatricopeptide repeat-containing protein At3g08820 OS=Arabidopsis thaliana GN=PCMP-H84 PE=3 SV=1	GO:0003674(molecular_function);GO:0005575(cellular_component);GO:0008150(biological_process);GO:0008270(zinc ion binding)	ENOG410Z7Z7(Pentatricopeptide repeat-containing protein)	-	-	-	-	F6H6H5.1 PF14432.4;DYW_deaminase;	2.36	1.97	2.55	2.27	2.08	2.74
TRINITY_DN44899_c1_g4	288	-	-	-	-	-	-	-	-	-	-	2.06	1.25	4.71	0	0	0
TRINITY_DN25611_c0_g1	223	uncharacterized protein LOC100274418 [Zea mays]	SAH1	Adenosylhomocysteinase OS=Candida albicans (strain SC5314 / ATCC MYA-2876) GN=SAH1 PE=1 SV=2	GO:0004013(adenosylhomocysteinase activity);GO:0005829(cytosol);GO:0006555(methionine metabolic process);GO:0006641(triglyceride metabolic process);GO:0006656(phosphatidylcholine biosynthetic process);GO:0006730(one-carbon metabolic process);GO:0019510(S-adenosylhomocysteine catabolic process)	COG0499(May play a key role in the regulation of the intracellular concentration of adenosylhomocysteine (By similarity))	K01251	adenosylhomocysteinase	EC:3.3.1.1	zma00270(Cysteine and methionine metabolism)	U1GRH7.1 PF05221.15;AdoHcyase;	10.78	1.26	0.49	0	0	0
TRINITY_DN34663_c0_g1	242	unknown [Picea sitchensis]	-	Glucan endo-1,3-beta-glucosidase OS=Pisum sativum PE=2 SV=1	GO:0004553(hydrolase activity, hydrolyzing O-glycosyl compounds);GO:0030247(polysaccharide binding);GO:0046658(anchored component of plasma membrane)	ENOG410YFZD(beta-1,3-glucanase)	-	-	-	-	A9TPZ4.1 PF00332.16;Glyco_hydro_17;	2.49	0.51	0	204.2	195.47	166.49
TRINITY_DN40881_c0_g1	1923	unknown [Picea sitchensis]	DAAT	D-amino-acid transaminase, chloroplastic OS=Arabidopsis thaliana GN=DAAT PE=1 SV=1	GO:0003824(catalytic activity);GO:0008153(para-aminobenzoic acid biosynthetic process);GO:0008696(4-amino-4-deoxychorismate lyase activity);GO:0009507(chloroplast);GO:0009570(chloroplast stroma);GO:0046654(tetrahydrofolate biosynthetic process);GO:0047810(D-alanine:2-oxoglutarate aminotransferase activity)	COG0115(brancheD-chain amino acid aminotransferase)	K18482	4-amino-4-deoxychorismate lyase	EC:4.1.3.38	egr00790(Folate biosynthesis)	A0A059CT46.1 PF01063.17;Aminotran_4;	5.87	5.9	5.66	4.97	6.01	3.38
TRINITY_DN46838_c1_g1	461	PREDICTED: beta-amylase 1, chloroplastic [Fragaria vesca subsp. vesca]	BAM1	Beta-amylase 1, chloroplastic OS=Arabidopsis thaliana GN=BAM1 PE=1 SV=1	GO:0005634(nucleus);GO:0005829(cytosol);GO:0005983(starch catabolic process);GO:0009414(response to water deprivation);GO:0009507(chloroplast);GO:0016161(beta-amylase activity)	ENOG410XRH5(beta-amylase)	K01177	beta-amylase	EC:3.2.1.2	fve00500(Starch and sucrose metabolism)	A9THN6.1 PF01373.15;Glyco_hydro_14;	2.7	0.76	0.15	0.12	0	0.05
TRINITY_DN42148_c0_g5	233	hypothetical protein EUGRSUZ_L00831 [Eucalyptus grandis]	-	-	-	COG4886(leucine Rich Repeat)	-	-	-	-	-	0.92	0.56	0.88	0.66	0	0
TRINITY_DN29151_c2_g1	467	-	-	-	-	-	-	-	-	-	-	1.05	0.74	1.28	0.73	0.78	0.42
TRINITY_DN43197_c1_g1	254	-	-	-	-	-	-	-	-	-	-	4.01	0.89	1.05	2.36	1.28	0.71
TRINITY_DN3309_c0_g1	218	PREDICTED: probable protein phosphatase 2C 11 [Solanum lycopersicum]	At1g43900	Probable protein phosphatase 2C 11 OS=Arabidopsis thaliana GN=At1g43900 PE=2 SV=1	GO:0004722(protein serine/threonine phosphatase activity);GO:0005739(mitochondrion);GO:0006470(protein dephosphorylation);GO:0016021(integral component of membrane);GO:0046872(metal ion binding)	COG0631(Phosphatase)	-	-	-	-	K4BT41.1 PF00481.19;PP2C;	1.09	0	1.57	1.17	3.4	1.07
TRINITY_DN39446_c0_g4	207	-	-	-	-	-	-	-	-	-	-	1.28	0.98	1.55	1.14	0.86	1.94
TRINITY_DN38036_c0_g7	284	-	-	-	-	-	-	-	-	-	-	5.35	1.63	1.03	0	0.19	0.17
TRINITY_DN41085_c1_g2	205	unknown [Picea sitchensis]	-	-	-	ENOG410YH1N(PAR1 protein)	-	-	-	-	D8RKT8.1 PF06521.9;PAR1;	20.44	17.1	7.94	21.08	4.11	3.33
TRINITY_DN6631_c0_g1	414	-	-	-	-	-	-	-	-	-	-	1.17	0.96	1.45	0.14	0.93	0.2
TRINITY_DN40448_c0_g8	1013	unknown [Picea sitchensis]	At2g37990	Ribosome biogenesis regulatory protein homolog OS=Arabidopsis thaliana GN=At2g37990 PE=2 SV=2	GO:0000055(ribosomal large subunit export from nucleus);GO:0000447(endonucleolytic cleavage in ITS1 to separate SSU-rRNA from 5.8S rRNA and LSU-rRNA from tricistronic rRNA transcript (SSU-rRNA, 5.8S rRNA, LSU-rRNA));GO:0005730(nucleolus);GO:0030687(preribosome, large subunit precursor);GO:0042273(ribosomal large subunit biogenesis)	COG5225(ribosome biogenesis regulatory protein)	-	-	-	-	-	0.69	0.42	0.51	0.39	0.57	0.34
TRINITY_DN39494_c0_g8	210	-	-	-	-	-	-	-	-	-	-	0.59	3.67	1.73	2.13	1.65	1.57
TRINITY_DN42445_c0_g2	929	RecName: Full=Cytochrome P450 720B2; AltName: Full=Cytochrome P450 CYPB [Pinus taeda]	CYP720B2	Cytochrome P450 720B2 OS=Pinus taeda GN=CYP720B2 PE=2 SV=1	GO:0007275(multicellular organism development);GO:0008395(steroid hydroxylase activity);GO:0010268(brassinosteroid homeostasis);GO:0016125(sterol metabolic process);GO:0016132(brassinosteroid biosynthetic process);GO:0016709(oxidoreductase activity, acting on paired donors, with incorporation or reduction of molecular oxygen, NAD(P)H as one donor, and incorporation of one atom of oxygen)	COG2124(Cytochrome p450)	K09587	steroid 22-alpha-hydroxylase	EC:1.14.13.-	mus00905(Brassinosteroid biosynthesis)	M0TTT6.1 PF00067.20;p450;	5.19	3.54	4.99	11.51	14.01	9.42
TRINITY_DN44888_c0_g9	303	-	-	-	-	-	-	-	-	-	-	1.11	0.27	0	3.87	4.78	0.72
TRINITY_DN7718_c0_g1	262	-	-	-	-	ENOG4110U8Q(NA)	-	-	-	-	-	8.03	0	0	0	0	0
TRINITY_DN36073_c3_g2	669	unknown [Picea sitchensis]	DOT4	Pentatricopeptide repeat-containing protein DOT4, chloroplastic OS=Arabidopsis thaliana GN=DOT4 PE=2 SV=1	GO:0003723(RNA binding);GO:0006397(mRNA processing);GO:0008270(zinc ion binding);GO:0009507(chloroplast);GO:0010087(phloem or xylem histogenesis);GO:0010305(leaf vascular tissue pattern formation);GO:0010588(cotyledon vascular tissue pattern formation);GO:0048366(leaf development);GO:1900865(chloroplast RNA modification)	ENOG410Z7Z7(Pentatricopeptide repeat-containing protein)	K01176	alpha-amylase	EC:3.2.1.1	pmum00500(Starch and sucrose metabolism)	D8SG68.1 PF17177.2;PPR_long;	2.26	2.07	3.53	1.95	2.12	2.44
TRINITY_DN32444_c0_g4	215	-	-	-	-	-	-	-	-	-	-	1.68	5.54	2.71	0	0.39	0
TRINITY_DN41886_c0_g1	2165	PREDICTED: probable inactive tRNA-specific adenosine deaminase-like protein 3 [Amborella trichopoda]	ADAT3	Probable inactive tRNA-specific adenosine deaminase-like protein 3 OS=Homo sapiens GN=ADAT3 PE=1 SV=1	GO:0009451(RNA modification);GO:0019239(deaminase activity)	COG0590(deaminase)	-	-	-	-	W1PBB9.1 PF00383.21;dCMP_cyt_deam_1;	2.73	2.75	2.77	0.73	0.94	1.13
TRINITY_DN46523_c0_g2	430	unknown [Picea sitchensis]	Prcp	Lysosomal Pro-X carboxypeptidase OS=Mus musculus GN=Prcp PE=1 SV=2	GO:0004185(serine-type carboxypeptidase activity);GO:0006508(proteolysis);GO:0008239(dipeptidyl-peptidase activity)	ENOG410Y38A(Lysosomal Pro-X)	-	-	-	-	B9SCN1.1 PF05577.10;Peptidase_S28;	1.79	1.76	1.96	0	0	0
TRINITY_DN46615_c0_g1	2615	PREDICTED: dynamin-related protein 4C-like [Nicotiana sylvestris]	DRP4C	Dynamin-related protein 4C OS=Arabidopsis thaliana GN=DRP4C PE=2 SV=1	GO:0003924(GTPase activity);GO:0005525(GTP binding);GO:0005737(cytoplasm);GO:0005874(microtubule)	COG0699(Dynamin family)	K01528	dynamin GTPase	EC:3.6.5.5	vvi04144(Endocytosis)	M1CQM6.1 PF01031.18;Dynamin_M;	99.85	78.68	88.33	1.8	5.22	5.98
TRINITY_DN46155_c2_g3	655	-	-	-	-	-	-	-	-	-	-	2.95	1.19	2.34	0.91	1.24	0.42
TRINITY_DN39455_c0_g1	1376	unknown [Picea sitchensis]	BPA1	Binding partner of ACD11 1 OS=Arabidopsis thaliana GN=BPA1 PE=1 SV=1	GO:0000166(nucleotide binding);GO:0003676(nucleic acid binding)	ENOG4111NJH(RNA recognition motif containing protein)	-	-	-	-	M0SG62.1 PF00076.20;RRM_1;	62.39	61.85	60.71	22.14	31.12	19.63
TRINITY_DN43989_c0_g1	1951	caffeoyl-CoA O-methyltransferase [Cunninghamia lanceolata]	CCOAOMT	Caffeoyl-CoA O-methyltransferase OS=Pinus taeda GN=CCOAOMT PE=2 SV=1	GO:0005634(nucleus);GO:0005829(cytosol);GO:0008171(O-methyltransferase activity);GO:0009805(coumarin biosynthetic process);GO:0009809(lignin biosynthetic process);GO:0032259(methylation);GO:0042409(caffeoyl-CoA O-methyltransferase activity);GO:0046686(response to cadmium ion);GO:0046872(metal ion binding)	COG4122(O-methyltransferase)	K00588	caffeoyl-CoA O-methyltransferase	EC:2.1.1.104	atr00360(Phenylalanine metabolism);atr00940(Phenylpropanoid biosynthesis);atr00945(Stilbenoid, diarylheptanoid and gingerol biosynthesis);atr00941(Flavonoid biosynthesis)	B9SC99.1 PF01596.15;Methyltransf_3;	10.15	9.73	10.52	4.54	5.74	4.55
TRINITY_DN12942_c0_g2	254	-	-	-	-	-	-	-	-	-	-	1.09	0.45	4.57	0	1.28	0.24
TRINITY_DN41536_c0_g5	296	-	-	-	-	-	-	-	-	-	-	1.66	3.48	0.46	0.34	0.34	1.08
TRINITY_DN31442_c1_g4	365	-	-	-	-	-	-	-	-	-	-	2.26	1.78	1.69	0.68	0.68	0.53
TRINITY_DN43649_c0_g3	444	-	-	-	-	-	-	-	-	-	-	1.75	2.06	1.34	1.12	1.05	0.35
TRINITY_DN38860_c2_g2	1718	-	-	-	-	-	-	-	-	-	-	1.54	0.76	1.05	0.85	1.5	0.43
TRINITY_DN28506_c0_g3	865	PREDICTED: importin subunit alpha-2 [Solanum lycopersicum]	IMPA1	Importin subunit alpha-1 OS=Arabidopsis thaliana GN=IMPA1 PE=1 SV=2	GO:0005643(nuclear pore);GO:0005654(nucleoplasm);GO:0005829(cytosol);GO:0006607(NLS-bearing protein import into nucleus);GO:0008139(nuclear localization sequence binding);GO:0008565(protein transporter activity)	COG5064(importin subunit alpha)	-	-	-	-	G1KPC3.2 PF05241.10;EBP;	0.38	0	0.43	0.36	0.41	0.2
TRINITY_DN42769_c0_g3	1284	unknown [Picea sitchensis]	Emg1	Ribosomal RNA small subunit methyltransferase NEP1 OS=Mus musculus GN=Emg1 PE=1 SV=1	GO:0000462(maturation of SSU-rRNA from tricistronic rRNA transcript (SSU-rRNA, 5.8S rRNA, LSU-rRNA));GO:0005730(nucleolus);GO:0019843(rRNA binding);GO:0032040(small-subunit processome);GO:0070037(rRNA (pseudouridine) methyltransferase activity);GO:0070475(rRNA base methylation)	COG1756(Methyltransferase involved in ribosomal biogenesis. Specifically catalyzes the N1-methylation of the pseudouridine corresponding to position 914 in M.jannaschii 16S rRNA (By similarity))	K14568	rRNA small subunit pseudouridine methyltransferase Nep1	EC:2.1.1.260	atr03008(Ribosome biogenesis in eukaryotes)	W1NVA7.1 PF03587.12;EMG1;	23.38	23.01	22.49	11.19	12.6	13.61
TRINITY_DN43944_c0_g4	224	-	-	-	-	-	-	-	-	-	-	8.23	9.71	8.5	1.45	5.29	4.8
TRINITY_DN46334_c0_g7	7659	PREDICTED: eukaryotic translation initiation factor 4G-like isoform X2 [Nelumbo nucifera]	-	Eukaryotic translation initiation factor 4G OS=Triticum aestivum PE=1 SV=1	GO:0003743(translation initiation factor activity);GO:0005576(extracellular region);GO:0005737(cytoplasm);GO:0006413(translational initiation);GO:0006417(regulation of translation);GO:0009615(response to virus);GO:0009737(response to abscisic acid)	ENOG410XS4P(Eukaryotic translation initiation factor 4 gamma)	K03260	translation initiation factor 4G	-	spen03013(RNA transport)	A0A0A0L6M7.1 PF02854.17;MIF4G;	14.86	14.3	13.67	7.74	15.02	10.65
TRINITY_DN29752_c0_g1	536	-	-	-	-	-	-	-	-	-	-	2.48	4.09	2.88	0	0	0
TRINITY_DN35902_c8_g3	231	-	-	-	-	-	-	-	-	-	-	1.88	1.73	3.61	3.02	3.6	2.76
TRINITY_DN13157_c0_g1	220	-	-	-	-	-	-	-	-	-	-	6.9	0	1.54	2.28	2.22	0
TRINITY_DN45673_c1_g1	617	-	-	-	-	-	-	-	-	-	-	8.21	4.4	6.56	2.41	5.9	3.55
TRINITY_DN35330_c0_g2	206	-	-	-	-	-	-	-	-	-	-	3.66	5.13	6.48	0.19	0	4.63
TRINITY_DN40457_c0_g1	1659	unknown [Picea sitchensis]	CYP75A5	Flavonoid 3',5'-hydroxylase OS=Eustoma exaltatum subsp. russellianum GN=CYP75A5 PE=2 SV=1	GO:0016020(membrane);GO:0016709(oxidoreductase activity, acting on paired donors, with incorporation or reduction of molecular oxygen, NAD(P)H as one donor, and incorporation of one atom of oxygen);GO:0044550(secondary metabolite biosynthetic process)	COG2124(Cytochrome p450)	K13083	flavonoid 3',5'-hydroxylase	EC:1.14.13.88	gra00941(Flavonoid biosynthesis);gra00944(Flavone and flavonol biosynthesis)	A0A067L7K0.1 PF00067.20;p450;	200.77	214.84	205.61	72.43	231.37	855.64
TRINITY_DN40685_c0_g3	1176	hypothetical protein CICLE_v10000940mg [Citrus clementina]	SCL26	Scarecrow-like protein 26 OS=Arabidopsis thaliana GN=SCL26 PE=2 SV=1	GO:0003700(transcription factor activity, sequence-specific DNA binding);GO:0005634(nucleus);GO:0006355(regulation of transcription, DNA-templated);GO:0043565(sequence-specific DNA binding)	ENOG410YJHM(Nodulation-signaling pathway 2)	K14494	DELLA protein	-	ppp04075(Plant hormone signal transduction)	W1PD16.1 PF03514.12;GRAS;	0	0	0.04	1.37	0.57	0.49
TRINITY_DN32154_c1_g1	2085	unknown [Picea sitchensis]	dnmA	DNA (cytosine-5)-methyltransferase OS=Dictyostelium discoideum GN=dnmA PE=1 SV=1	GO:0003677(DNA binding);GO:0005634(nucleus);GO:0006306(DNA methylation);GO:0008168(methyltransferase activity);GO:0032259(methylation)	COG0270(Cytosine-specific methyltransferase)	-	-	-	-	A0A067KBL9.1 PF00145.15;DNA_methylase;	4.96	5.06	4.33	2.61	3.54	3.25
TRINITY_DN37913_c4_g4	262	hypothetical protein 0_12580_02, partial [Pinus radiata]	PCMP-E76	Pentatricopeptide repeat-containing protein At2g13600 OS=Arabidopsis thaliana GN=PCMP-E76 PE=3 SV=1	GO:0003674(molecular_function);GO:0005739(mitochondrion);GO:0010182(sugar mediated signaling pathway);GO:0080156(mitochondrial mRNA modification)	ENOG410Z7Z7(Pentatricopeptide repeat-containing protein)	K01455	formamidase	EC:3.5.1.49	sita01200(Carbon metabolism);sita00630(Glyoxylate and dicarboxylate metabolism);sita00910(Nitrogen metabolism);sita00460(Cyanoamino acid metabolism)	W9RED9.1 PF13812.4;PPR_3;	1.34	1.23	0.65	0.48	0.95	1.53
TRINITY_DN46397_c1_g6	358	PREDICTED: probable LRR receptor-like serine/threonine-protein kinase At3g47570 isoform X2 [Gossypium arboreum]	-	-	-	COG0515(Serine Threonine protein kinase);COG4886(leucine Rich Repeat)	K13420	LRR receptor-like serine/threonine-protein kinase FLS2	EC:2.7.11.1	nnu04626(Plant-pathogen interaction)	F6HL79.1 PF07714.15;Pkinase_Tyr;	1.02	0.51	1.77	1.02	1.02	0.46
TRINITY_DN48375_c0_g1	231	-	-	-	-	-	-	-	-	-	-	0.47	0.58	1.35	1.34	2.29	1.84
TRINITY_DN19846_c0_g1	202	-	-	-	-	-	-	-	-	-	-	3.24	7.24	1.9	1.87	2.26	0.43
TRINITY_DN37519_c0_g2	217	-	-	-	-	-	-	-	-	-	-	106.27	64.24	105.26	1.97	5.73	13.05
TRINITY_DN28492_c0_g1	1023	unknown [Picea sitchensis]	FTRC	Ferredoxin-thioredoxin reductase catalytic chain, chloroplastic OS=Arabidopsis thaliana GN=FTRC PE=2 SV=1	GO:0009507(chloroplast);GO:0009570(chloroplast stroma);GO:0009941(chloroplast envelope);GO:0030385(ferredoxin:thioredoxin reductase activity);GO:0046872(metal ion binding)	COG4802(ferredoxin thioredoxin reductase)	-	-	-	-	A0A022R508.1 PF02943.13;FeThRed_B;	22.7	35.2	32.95	5.99	8.15	8.41
TRINITY_DN38570_c0_g5	678	unknown [Picea sitchensis]	-	-	-	COG2801(Retrotransposon protein)	-	-	-	-	-	1.05	0.54	1.17	1.13	1.64	1.58
TRINITY_DN43192_c1_g1	807	unknown [Picea sitchensis]	MED21	Mediator of RNA polymerase II transcription subunit 21 OS=Arabidopsis thaliana GN=MED21 PE=1 SV=1	GO:0001104(RNA polymerase II transcription cofactor activity);GO:0016592(mediator complex)	ENOG4111I75(Component of the Mediator complex, a coactivator involved in the regulated transcription of nearly all RNA polymerase II-dependent genes. Mediator functions as a bridge to convey information from gene-specific regulatory proteins to the basal RNA polymerase II transcription machinery. Mediator is recruited to promoters by direct interactions with regulatory proteins and serves as a sc…	K02908	large subunit ribosomal protein L30e	-	gra03010(Ribosome)	A0A0D2VBU8.1 PF11221.6;Med21;	8.65	7.98	8.56	8.42	9.81	9.54
TRINITY_DN39671_c0_g1	1719	-	-	-	GO:0001046(core promoter sequence-specific DNA binding);GO:0001228(transcriptional activator activity, RNA polymerase II transcription regulatory region sequence-specific binding);GO:0005634(nucleus);GO:0006366(transcription from RNA polymerase II promoter)	-	-	-	-	-	-	3.42	1.18	1.14	0.3	0.29	0.59
TRINITY_DN32760_c0_g2	314	-	-	-	-	-	-	-	-	-	-	0.91	1.47	1.36	2.23	2.23	0.82
TRINITY_DN6328_c0_g2	254	-	-	-	-	-	-	-	-	-	-	5.1	1.34	2.46	0.79	0.77	0.48
TRINITY_DN40151_c0_g2	221	-	-	-	-	-	-	-	-	-	-	1.05	0	0.51	1.88	0	0
TRINITY_DN46241_c0_g2	486	-	-	-	-	-	-	-	-	-	-	1.04	2.15	1.12	0.36	0.52	0.63
TRINITY_DN43648_c0_g5	298	-	-	-	-	-	-	-	-	-	-	1.17	3.7	0.67	0.34	1.17	2.28
TRINITY_DN45940_c1_g1	1455	unknown [Picea sitchensis]	VIT_07s0104g01170	U1 small nuclear ribonucleoprotein C OS=Vitis vinifera GN=VIT_07s0104g01170 PE=3 SV=1	GO:0000243(commitment complex);GO:0000395(mRNA 5'-splice site recognition);GO:0005685(U1 snRNP);GO:0030627(pre-mRNA 5'-splice site binding);GO:0071010(prespliceosome)	COG5136(Component of the U1 snRNP, which is essential for recognition of the pre-mRNA 5' splice-site and the subsequent assembly of the spliceosome. U1-C is directly involved in initial 5' splice-site recognition for both constitutive and regulated alternative splicing. The interaction with the 5' splice-site seems to precede base-pairing between the pre-mRNA and the U1 snRNA)	K11095	U1 small nuclear ribonucleoprotein C	-	atr03040(Spliceosome)	A0A0D3E075.1 PF06220.10;zf-U1;	26.16	25.49	26.34	15.51	17.81	17.45
TRINITY_DN39103_c0_g2	3059	hypothetical protein AXG93_4472s1020 [Marchantia polymorpha subsp. polymorpha]	SPAC57A7.06	Uncharacterized protein C57A7.06 OS=Schizosaccharomyces pombe (strain 972 / ATCC 24843) GN=SPAC57A7.06 PE=1 SV=1	GO:0005730(nucleolus);GO:0030490(maturation of SSU-rRNA);GO:0032040(small-subunit processome)	COG5644(Small nucleolar)	K14567	U3 small nucleolar RNA-associated protein 14	-	ppp03008(Ribosome biogenesis in eukaryotes)	A9SH13.1 PF04615.11;Utp14;	7.05	7.02	8	3.46	6.27	5.01
TRINITY_DN34895_c0_g1	2194	hypothetical protein CICLE_v10020938mg [Citrus clementina]	Clim_0777	UPF0301 protein Clim_0777 OS=Chlorobium limicola (strain DSM 245 / NBRC 103803 / 6330) GN=Clim_0777 PE=3 SV=1	GO:0009507(chloroplast);GO:0009543(chloroplast thylakoid lumen)	COG1678(UPF0301 protein)	K01051	pectinesterase	EC:3.1.1.11	bna00040(Pentose and glucuronate interconversions);bna00500(Starch and sucrose metabolism)	A5ARB7.1 PF02622.13;DUF179;	9.31	10.05	9.61	1.07	1.69	1.92
TRINITY_DN29885_c2_g1	335	-	-	-	-	-	-	-	-	-	-	1.34	3.27	2.11	0.85	1.94	0.44
TRINITY_DN39225_c0_g1	2578	PREDICTED: CMP-sialic acid transporter 4-like [Nelumbo nucifera]	At2g43240	CMP-sialic acid transporter 2 OS=Arabidopsis thaliana GN=At2g43240 PE=2 SV=1	GO:0000139(Golgi membrane);GO:0005338(nucleotide-sugar transmembrane transporter activity);GO:0005351(sugar:proton symporter activity);GO:0008643(carbohydrate transport);GO:0015780(nucleotide-sugar transport);GO:0016021(integral component of membrane)	COG0697(membrane)	-	-	-	-	U5DHV0.1 PF04142.13;Nuc_sug_transp;	14.49	17.79	16.03	2.94	4.12	7.4
TRINITY_DN37460_c1_g1	263	-	-	-	-	-	-	-	-	-	-	1.19	2.02	0.32	0.29	0.51	0.22
TRINITY_DN48435_c0_g1	224	PREDICTED: 26S proteasome non-ATPase regulatory subunit 2 homolog A [Solanum lycopersicum]	RPN1A	26S proteasome non-ATPase regulatory subunit 2 homolog A OS=Arabidopsis thaliana GN=RPN1A PE=1 SV=2	GO:0004175(endopeptidase activity);GO:0005634(nucleus);GO:0008540(proteasome regulatory particle, base subcomplex);GO:0034515(proteasome storage granule);GO:0043161(proteasome-mediated ubiquitin-dependent protein catabolic process)	COG5110(26s proteasome regulatory subunit)	K03028	26S proteasome regulatory subunit N1	-	sly03050(Proteasome)	M0UKY8.1 PF01851.20;PC_rep;	1.52	0	1.96	2.18	1.76	1
TRINITY_DN46234_c3_g1	312	ATP synthase CF0 subunit I (chloroplast) [Helianthus praecox]	atpF	ATP synthase subunit b, chloroplastic OS=Coffea arabica GN=atpF PE=3 SV=1	GO:0009536(plastid)	COG0711(F(1)F(0) ATP synthase produces ATP from ADP in the presence of a proton or sodium gradient. F-type ATPases consist of two structural domains, F(1) containing the extramembraneous catalytic core and F(0) containing the membrane proton channel, linked together by a central stalk and a peripheral stalk. During catalysis, ATP synthesis in the catalytic domain of F(1) is coupled via a rotary m…	K02109	F-type H+-transporting ATPase subunit b	-	jcu00190(Oxidative phosphorylation);jcu00195(Photosynthesis)	-	2.05	0	0.59	0.74	1.18	0.53
TRINITY_DN42185_c1_g1	252	-	-	-	-	-	-	-	-	-	-	1.12	4.1	1.8	1.07	1.05	0.24
TRINITY_DN22124_c0_g1	652	-	-	-	-	-	-	-	-	-	-	1.2	1.04	0.85	0.26	0.69	0.54
TRINITY_DN43650_c0_g3	342	-	-	-	-	-	-	-	-	-	-	2.54	4.05	1.38	0.12	0.11	0.21
TRINITY_DN30895_c0_g3	387	-	-	-	-	-	-	-	-	-	-	1.38	1.54	0.68	0.25	0.5	0.39
TRINITY_DN42191_c0_g1	709	unknown [Picea sitchensis]	LTI6B	Hydrophobic protein LTI6B OS=Oryza sativa subsp. indica GN=LTI6B PE=3 SV=2	GO:0005886(plasma membrane);GO:0009409(response to cold);GO:0009414(response to water deprivation);GO:0009651(response to salt stress);GO:0009737(response to abscisic acid)	COG0401(hydrophobic protein)	-	-	-	-	M5WH76.1 PF01679.15;Pmp3;	355.87	337.48	141.18	58.11	50.7	75.43
TRINITY_DN47300_c1_g2	785	NBS/LRR, partial [Pinus taeda]	At1g63350	Putative disease resistance protein At1g63350 OS=Arabidopsis thaliana GN=At1g63350 PE=3 SV=1	GO:0005524(ATP binding);GO:0005575(cellular_component);GO:0006952(defense response);GO:0043531(ADP binding)	COG4886(leucine Rich Repeat)	K13459	disease resistance protein RPS2	-	egr04626(Plant-pathogen interaction)	-	22.15	22.96	22.09	4.07	7.47	6.59
TRINITY_DN19477_c0_g1	204	-	-	-	-	-	-	-	-	-	-	5.7	0.79	1.85	2.29	3.54	0.84
TRINITY_DN7641_c0_g1	415	-	-	-	-	-	-	-	-	-	-	1.45	0.95	1.44	0.14	0.5	0.2
TRINITY_DN42451_c0_g4	1127	Protein SUPPRESSOR OF GENE SILENCING 3, partial [Anthurium amnicola]	-	-	GO:0004526(ribonuclease P activity);GO:0005655(nucleolar ribonuclease P complex);GO:0090502(RNA phosphodiester bond hydrolysis, endonucleolytic)	ENOG410Y99Z(XS domain)	-	-	-	-	M0S3D6.1 PF03468.12;XS;	1.16	1.28	1.45	0.47	0.49	0.78
TRINITY_DN33987_c2_g2	248	-	-	-	-	-	-	-	-	-	-	2.33	0.95	2.62	0.28	0	0
TRINITY_DN42860_c0_g4	224	-	-	-	-	-	-	-	-	-	-	9.7	6.33	13.41	3.12	3.44	0.53
TRINITY_DN47283_c1_g1	1561	hypothetical protein VITISV_044100 [Vitis vinifera]	TY3B-G	Transposon Ty3-G Gag-Pol polyprotein OS=Saccharomyces cerevisiae (strain ATCC 204508 / S288c) GN=TY3B-G PE=1 SV=3	GO:0000719(photoreactive repair);GO:0003904(deoxyribodipyrimidine photo-lyase activity)	COG2801(Retrotransposon protein)	K08247	methionine S-methyltransferase	EC:2.1.1.12	thj00450(Selenocompound metabolism)	A0A087G0A8.1 PF00078.25;RVT_1;	7.45	5.88	8.23	3.15	2.71	2.16
TRINITY_DN39319_c1_g2	251	-	-	-	-	-	-	-	-	-	-	0.85	0.46	2.18	0.85	1.64	1.72
TRINITY_DN36549_c0_g1	806	Lipid tranfer protein [Zostera marina]	-	-	GO:0005886(plasma membrane);GO:0006508(proteolysis);GO:0006869(lipid transport);GO:0008233(peptidase activity);GO:0008289(lipid binding);GO:0031225(anchored component of membrane)	ENOG4111902(Protease inhibitor/seed storage/LTP family)	-	-	-	-	A0A0K9PRW3.1 PF14368.4;LTP_2;	18.1	0.73	0.08	0.53	2.95	11.65
TRINITY_DN44114_c1_g1	338	-	-	-	-	-	-	-	-	-	-	0.81	2.21	3.34	3.77	2.88	1.98
TRINITY_DN17350_c0_g1	355	PREDICTED: NADPH--cytochrome P450 reductase [Solanum lycopersicum]	CPR	NADPH--cytochrome P450 reductase OS=Catharanthus roseus GN=CPR PE=2 SV=1	GO:0030586([methionine synthase] reductase activity)	COG0369(Component of the sulfite reductase complex that catalyzes the 6-electron reduction of sulfite to sulfide. This is one of several activities required for the biosynthesis of L- cysteine from sulfate. The flavoprotein component catalyzes the electron flow from NADPH - FAD - FMN to the hemoprotein component (By similarity))	K00938	phosphomevalonate kinase	EC:2.7.4.2	mdm00900(Terpenoid backbone biosynthesis)	M1B2U5.1 PF00258.23;Flavodoxin_1;	2.01	0	0.84	0.52	0.83	0.38
TRINITY_DN39738_c1_g2	4790	PREDICTED: ABC transporter C family member 14 [Amborella trichopoda]	ABCC14	ABC transporter C family member 14 OS=Arabidopsis thaliana GN=ABCC14 PE=1 SV=1	GO:0000325(plant-type vacuole);GO:0005524(ATP binding);GO:0005773(vacuole);GO:0005774(vacuolar membrane);GO:0005794(Golgi apparatus);GO:0005886(plasma membrane);GO:0008559(xenobiotic-transporting ATPase activity);GO:0016021(integral component of membrane);GO:0042626(ATPase activity, coupled to transmembrane movement of substances)	COG1132((ABC) transporter)	K05665	ATP-binding cassette, subfamily C (CFTR/MRP), member 1	-	sita02010(ABC transporters)	W1P3U2.1 PF00664.21;ABC_membrane;	14.41	14.64	13.88	11.9	16.63	9.87
TRINITY_DN19204_c0_g2	278	-	-	-	-	-	-	-	-	-	-	1.13	1.04	1.1	0.82	1.41	3.32
TRINITY_DN32734_c0_g2	229	-	-	-	-	-	-	-	-	-	-	1.82	3.42	9.42	10.67	11.29	16.82
TRINITY_DN33061_c2_g5	472	-	-	-	-	-	-	-	-	-	-	0.82	1.86	0.99	0.36	0.55	0.59
TRINITY_DN43103_c0_g1	1444	unnamed protein product [Coffea canephora]	-	-	-	ENOG410YFJI(NA)	-	-	-	-	-	18.43	21.24	14.86	2.96	4.59	5.93
TRINITY_DN44534_c0_g1	214	-	-	-	-	-	-	-	-	-	-	12.63	13.33	7.64	4.77	9.66	8.44
TRINITY_DN33909_c0_g1	1144	PREDICTED: proline-rich protein 4 [Jatropha curcas]	-	-	-	ENOG410ZD9Y(Pollen Ole e 1 allergen and extensin)	-	-	-	-	D7SMN1.1 PF01190.15;Pollen_Ole_e_I;	65.98	64.35	80.76	23.18	29.32	93.01
TRINITY_DN25986_c0_g1	565	PREDICTED: TATA-binding protein-associated factor 2N-like isoform X1 [Phoenix dactylifera]	Rpp25l	Ribonuclease P protein subunit p25-like protein OS=Mus musculus GN=Rpp25l PE=1 SV=1	GO:0003676(nucleic acid binding);GO:0005829(cytosol)	ENOG4111WGZ(ribonuclease P MRP 25kDa)	K14525	ribonucleases P/MRP protein subunit RPP25	EC:3.1.26.5	csv03013(RNA transport);csv03008(Ribosome biogenesis in eukaryotes)	A0A0D2SDS3.1 PF01918.19;Alba;	1.16	0	0.38	0.44	0.94	0.22
TRINITY_DN33467_c0_g3	326	-	-	-	-	-	-	-	-	-	-	4.68	5.16	3.01	0.37	0.46	0
TRINITY_DN32780_c1_g2	1355	unknown [Picea sitchensis]	At4g11060	Single-stranded DNA-binding protein, mitochondrial OS=Arabidopsis thaliana GN=At4g11060 PE=2 SV=1	GO:0003697(single-stranded DNA binding);GO:0005739(mitochondrion);GO:0006260(DNA replication)	COG0629(single-stranded DNA-binding protein)	K03111	single-strand DNA-binding protein	-	atr03030(DNA replication);atr03430(Mismatch repair);atr03440(Homologous recombination)	U5CZX7.1 PF00436.23;SSB;	6.02	6.5	5.22	6.41	10.14	11.18
TRINITY_DN39209_c0_g2	451	unknown [Picea sitchensis]	SD11	G-type lectin S-receptor-like serine/threonine-protein kinase SD1-1 OS=Arabidopsis thaliana GN=SD11 PE=1 SV=1	GO:0004674(protein serine/threonine kinase activity);GO:0005886(plasma membrane);GO:0006468(protein phosphorylation);GO:0006952(defense response);GO:0009506(plasmodesma)	COG0515(Serine Threonine protein kinase)	K01183	chitinase	EC:3.2.1.14	nnu00520(Amino sugar and nucleotide sugar metabolism)	A0A059BMW7.1 PF07714.15;Pkinase_Tyr;	9.04	4.02	5.26	1.01	0.97	0.44
TRINITY_DN47079_c0_g4	248	PREDICTED: ABC transporter B family member 9 [Eucalyptus grandis]	ABCB9	ABC transporter B family member 9 OS=Arabidopsis thaliana GN=ABCB9 PE=3 SV=2	GO:0016021(integral component of membrane);GO:0042626(ATPase activity, coupled to transmembrane movement of substances);GO:0055085(transmembrane transport)	COG1132((ABC) transporter)	K05658	ATP-binding cassette, subfamily B (MDR/TAP), member 1	EC:3.6.3.44	egr02010(ABC transporters)	A0A062XE64.1 PF07690.14;MFS_1;	0.39	0.48	0.37	0	0.27	0.25
TRINITY_DN44454_c0_g2	257	-	-	-	-	-	-	-	-	-	-	0	0	0	0	0.35	2.1
TRINITY_DN365_c0_g1	277	-	-	-	-	-	-	-	-	-	-	14.26	19	15.85	6.24	7.89	4.57
TRINITY_DN38566_c1_g1	1823	PREDICTED: LEAF RUST 10 DISEASE-RESISTANCE LOCUS RECEPTOR-LIKE PROTEIN KINASE-like 2.1 [Nelumbo nucifera]	LRK10	Rust resistance kinase Lr10 OS=Triticum aestivum GN=LRK10 PE=2 SV=1	GO:0005886(plasma membrane)	COG0515(Serine Threonine protein kinase)	K01183	chitinase	EC:3.2.1.14	bdi00520(Amino sugar and nucleotide sugar metabolism)	B9RIJ6.1 PF00069.23;Pkinase;	2.18	2.83	3.26	0.7	1.8	2.32
TRINITY_DN29941_c0_g1	234	-	-	-	-	-	-	-	-	-	-	29.7	13.35	16.15	4.55	29.7	47.34
TRINITY_DN38928_c3_g1	417	-	-	-	-	-	-	-	-	-	-	1.05	0	0.86	0.57	0.28	0.13
TRINITY_DN12347_c0_g2	248	-	-	-	-	-	-	-	-	-	-	5.83	2.38	2.25	0.28	0	0.25
TRINITY_DN47101_c0_g2	244	-	-	-	-	-	-	-	-	-	-	1.22	0.47	0	2.33	4.26	15.36
TRINITY_DN42080_c0_g1	5979	PREDICTED: probable phosphoinositide phosphatase SAC9 [Amborella trichopoda]	SAC9	Probable phosphoinositide phosphatase SAC9 OS=Arabidopsis thaliana GN=SAC9 PE=1 SV=1	GO:0000122(negative regulation of transcription from RNA polymerase II promoter);GO:0001085(RNA polymerase II transcription factor binding);GO:0001190(transcriptional activator activity, RNA polymerase II transcription factor binding);GO:0004842(ubiquitin-protein transferase activity);GO:0005634(nucleus);GO:0005737(cytoplasm);GO:0006366(transcription from RNA polymerase II promoter);GO:0016020(me…	COG5329(Phosphatase)	K02932	large subunit ribosomal protein L5e	-	cic03010(Ribosome)	F6HB29.1 PF02383.16;Syja_N;	12.46	13.19	12.06	7.52	11.97	8.83
TRINITY_DN34584_c0_g1	2366	hypothetical protein AMTR_s00157p00048060 [Amborella trichopoda]	At1g10780	F-box protein At1g10780 OS=Arabidopsis thaliana GN=At1g10780 PE=2 SV=1	GO:0003674(molecular_function);GO:0005634(nucleus);GO:0008150(biological_process);GO:0009506(plasmodesma)	ENOG410ZT2W(F-box protein)	-	-	-	-	A0A0D2R933.1 PF12937.5;F-box-like;	2.12	2.27	1.62	0.54	0.63	1.03
TRINITY_DN8189_c0_g1	297	-	-	-	-	-	-	-	-	-	-	1.88	3.44	1.14	1.19	1.18	0.46
TRINITY_DN41504_c4_g1	246	hypothetical protein MIMGU_mgv1a025440mg, partial [Erythranthe guttata]	XA21	Receptor kinase-like protein Xa21 OS=Oryza sativa subsp. japonica GN=XA21 PE=1 SV=1	GO:0005515(protein binding)	COG0515(Serine Threonine protein kinase);COG4886(leucine Rich Repeat)	K13420	LRR receptor-like serine/threonine-protein kinase FLS2	EC:2.7.11.1	tcc04626(Plant-pathogen interaction)	-	0	0	0	0	0.56	0.26
TRINITY_DN38028_c0_g3	323	-	-	-	-	-	-	-	-	-	-	2.04	3.61	2.41	0.27	0.53	0.12
TRINITY_DN38517_c0_g4	303	-	-	-	-	-	-	-	-	-	-	0	0.35	0	0.36	0.19	0.34
TRINITY_DN37176_c2_g1	2310	PREDICTED: heparan-alpha-glucosaminide N-acetyltransferase [Vigna angularis]	-	-	GO:0003674(molecular_function);GO:0005634(nucleus);GO:0005739(mitochondrion);GO:0008150(biological_process);GO:0016021(integral component of membrane)	COG4299(heparan-alpha-glucosaminide n-acetyltransferase)	K10532	heparan-alpha-glucosaminide N-acetyltransferase	EC:2.3.1.78	pvu00531(Glycosaminoglycan degradation)	A0A067DNA6.1 PF07786.10;DUF1624;	4.64	5.43	4.38	7.22	9.65	9
TRINITY_DN31060_c0_g2	1823	predicted protein [Physcomitrella patens]	QWRF4	QWRF motif-containing protein 4 OS=Arabidopsis thaliana GN=QWRF4 PE=2 SV=1	GO:0005634(nucleus);GO:0048046(apoplast)	ENOG4111PSJ(expressed protein)	-	-	-	-	A9SPE9.1 PF04484.10;DUF566;	3.38	5.33	4.58	0	0.01	0.01
TRINITY_DN34482_c0_g1	967	unknown [Picea sitchensis]	-	-	GO:0003674(molecular_function);GO:0005634(nucleus);GO:0008150(biological_process)	ENOG41129UG(Protein of unknown function (DUF674))	K01592	tyrosine decarboxylase	EC:4.1.1.25	mtr00350(Tyrosine metabolism);mtr00950(Isoquinoline alkaloid biosynthesis)	A0A0D9UWW3.1 PF05056.10;DUF674;	12.39	17.85	21.95	0	0	0.02
TRINITY_DN21820_c0_g2	201	-	-	-	-	-	-	-	-	-	-	1.31	1.63	2.56	0.94	1.37	1.31
TRINITY_DN3275_c0_g1	247	-	-	-	-	-	-	-	-	-	-	1.18	0.96	1.52	0.28	2.2	1.03
TRINITY_DN35917_c3_g1	1064	-	-	-	-	-	-	-	-	-	-	1.08	0.88	1.69	0.18	0.99	0.93
TRINITY_DN33279_c0_g1	234	-	-	-	-	-	-	-	-	-	-	0	0.56	0.44	0	0.63	0.3
TRINITY_DN25657_c0_g2	632	-	-	-	-	-	-	-	-	-	-	0.74	0.55	0.9	0.53	0.33	0.47
TRINITY_DN36924_c0_g1	250	-	-	-	-	-	-	-	-	-	-	1.14	0.93	1.47	0	0.8	1.24
TRINITY_DN39764_c0_g1	4176	PREDICTED: uncharacterized protein LOC18430213 [Amborella trichopoda]	-	-	GO:0008150(biological_process)	ENOG410YJSK(EFR3 homolog)	-	-	-	-	-	28.76	30.27	30.16	6.42	12.51	13.13
TRINITY_DN1108_c0_g1	456	PREDICTED: uncharacterized protein LOC103713366 [Phoenix dactylifera]	-	-	GO:0003674(molecular_function);GO:0005783(endoplasmic reticulum);GO:0006886(intracellular protein transport);GO:0009507(chloroplast);GO:0016021(integral component of membrane)	ENOG410YZVQ(NA)	K00472	prolyl 4-hydroxylase	EC:1.14.11.2	bna00330(Arginine and proline metabolism)	I1P9B9.1 PF05529.10;Bap31;	1.89	0	0.55	0.35	0.53	0.66
TRINITY_DN37792_c1_g3	234	-	-	-	-	-	-	-	-	-	-	15.28	14.36	10.27	8.55	6.71	2.31
TRINITY_DN45386_c2_g1	559	-	-	-	-	-	-	-	-	-	-	1.33	1.83	1.55	0.63	0.83	0.98
TRINITY_DN829_c0_g1	811	PREDICTED: 60S ribosomal protein L13-1-like [Elaeis guineensis]	RPL13B	60S ribosomal protein L13-1 OS=Arabidopsis thaliana GN=RPL13B PE=1 SV=1	GO:0003723(RNA binding);GO:0003735(structural constituent of ribosome);GO:0006412(translation);GO:0022625(cytosolic large ribosomal subunit)	COG4352(cytoplasmic translation)	K02873	large subunit ribosomal protein L13e	-	egu03010(Ribosome)	B9IIX6.2 PF01294.16;Ribosomal_L13e;	4.77	0	2.36	2.14	4.37	1.9
TRINITY_DN39076_c1_g7	265	-	-	-	-	-	-	-	-	-	-	1.62	1.98	1.25	0	0	0.21
TRINITY_DN47538_c0_g1	1635	PREDICTED: UDP-glycosyltransferase 73C3-like [Solanum lycopersicum]	UGT73C3	UDP-glycosyltransferase 73C3 OS=Arabidopsis thaliana GN=UGT73C3 PE=2 SV=1	GO:0009813(flavonoid biosynthetic process);GO:0043231(intracellular membrane-bounded organelle);GO:0052696(flavonoid glucuronidation);GO:0080043(quercetin 3-O-glucosyltransferase activity);GO:0080044(quercetin 7-O-glucosyltransferase activity)	COG1819(Transferase)	K13496	UDP-glucosyl transferase 73C	EC:2.4.1.-	ath00908(Zeatin biosynthesis)	D7LJ74.1 PF00201.16;UDPGT;	4.57	0	2.83	2.42	3.81	1.97
TRINITY_DN46278_c0_g1	284	-	-	-	-	-	-	-	-	-	-	1.34	0.98	1.03	0.58	0.76	1.04
TRINITY_DN26879_c0_g1	224	-	-	-	-	-	-	-	-	-	-	2.03	6.23	6.84	0	0	0
TRINITY_DN33999_c0_g1	241	-	-	-	-	-	-	-	-	-	-	14.87	6.83	20.14	6.06	12.63	9.83
TRINITY_DN46721_c0_g1	1062	-	-	-	-	-	-	-	-	-	-	8.63	4.36	10.38	2.39	6.57	4.64
TRINITY_DN35432_c0_g1	251	-	-	-	-	-	-	-	-	-	-	2.4	1.55	1.01	0.54	0	0.52
TRINITY_DN40600_c0_g1	1468	unknown [Picea sitchensis]	CLEB3J9	Thylakoid lumenal 29 kDa protein, chloroplastic OS=Solanum lycopersicum GN=CLEB3J9 PE=3 SV=1	GO:0004601(peroxidase activity);GO:0005515(protein binding);GO:0005634(nucleus);GO:0005737(cytoplasm);GO:0006979(response to oxidative stress);GO:0009507(chloroplast);GO:0009534(chloroplast thylakoid);GO:0009535(chloroplast thylakoid membrane);GO:0009543(chloroplast thylakoid lumen);GO:0009579(thylakoid);GO:0016688(L-ascorbate peroxidase activity);GO:0020037(heme binding);GO:0031977(thylakoid lum…	ENOG410XSAA(Thylakoid lumenal 29 kDa protein)	K00434	L-ascorbate peroxidase	EC:1.11.1.11	nnu00053(Ascorbate and aldarate metabolism);nnu00480(Glutathione metabolism)	A0A0J8D1W8.1 PF00141.21;peroxidase;	23.22	44.37	43.59	6.92	10.04	11.01
TRINITY_DN32022_c0_g1	234	PREDICTED: transducin beta-like protein 3 [Nelumbo nucifera]	-	-	GO:0000462(maturation of SSU-rRNA from tricistronic rRNA transcript (SSU-rRNA, 5.8S rRNA, LSU-rRNA));GO:0030515(snoRNA binding);GO:0032040(small-subunit processome);GO:0034388(Pwp2p-containing subcomplex of 90S preribosome)	ENOG410XPQD(transducin beta-like 3)	K14555	U3 small nucleolar RNA-associated protein 13	-	nnu03008(Ribosome biogenesis in eukaryotes)	-	3.93	2.92	3.21	1.37	3.67	4.47
TRINITY_DN44091_c0_g1	444	-	-	-	-	-	-	-	-	-	-	8.74	4.98	10.78	11.62	9.75	9.21
TRINITY_DN31696_c0_g1	1368	unknown [Picea sitchensis]	5FCL	5-formyltetrahydrofolate cyclo-ligase, mitochondrial OS=Arabidopsis thaliana GN=5FCL PE=1 SV=1	GO:0005739(mitochondrion);GO:0009396(folic acid-containing compound biosynthetic process);GO:0030272(5-formyltetrahydrofolate cyclo-ligase activity);GO:0035999(tetrahydrofolate interconversion)	COG0212(5-formyltetrahydrofolate cyclo-ligase)	K01934	5-formyltetrahydrofolate cyclo-ligase	EC:6.3.3.2	vvi00670(One carbon pool by folate)	D7SIJ5.1 PF01812.18;5-FTHF_cyc-lig;	5.8	6.09	5.32	2.83	3.84	4.45
TRINITY_DN31122_c0_g1	2122	Wee1-like protein kinase [Morus notabilis]	WEE1	Wee1-like protein kinase OS=Oryza sativa subsp. japonica GN=WEE1 PE=3 SV=1	GO:0000076(DNA replication checkpoint);GO:0004672(protein kinase activity);GO:0004715(non-membrane spanning protein tyrosine kinase activity);GO:0005515(protein binding);GO:0005524(ATP binding);GO:0005634(nucleus);GO:0007050(cell cycle arrest);GO:0007067(mitotic nuclear division);GO:0016301(kinase activity);GO:0046872(metal ion binding);GO:0051301(cell division)	ENOG410XS1M(Protein kinase, membrane associated tyrosine threonine 1)	K13412	calcium-dependent protein kinase	EC:2.7.11.1	aly04626(Plant-pathogen interaction)	M1AT46.1 PF00069.23;Pkinase;	2	2.07	1.49	1.1	1.81	1.96
TRINITY_DN42771_c0_g1	2058	PREDICTED: uncharacterized protein At4g15970 [Vitis vinifera]	At4g15970	Uncharacterized protein At4g15970 OS=Arabidopsis thaliana GN=At4g15970 PE=2 SV=1	GO:0008150(biological_process);GO:0009507(chloroplast);GO:0009543(chloroplast thylakoid lumen);GO:0016740(transferase activity)	ENOG410YD0F(Nucleotide-diphospho-sugar transferase)	-	-	-	-	U5D3P8.1 PF03407.14;Nucleotid_trans;	8.69	8.75	7.13	8.97	7.33	7.69
TRINITY_DN45939_c0_g2	1751	unknown [Picea sitchensis]	AOX4	Ubiquinol oxidase 4, chloroplastic/chromoplastic OS=Arabidopsis thaliana GN=AOX4 PE=1 SV=2	GO:0005739(mitochondrion);GO:0009266(response to temperature stimulus);GO:0009535(chloroplast thylakoid membrane);GO:0009579(thylakoid);GO:0009644(response to high light intensity);GO:0009657(plastid organization);GO:0009658(chloroplast organization);GO:0009916(alternative oxidase activity);GO:0016021(integral component of membrane);GO:0016117(carotenoid biosynthetic process);GO:0046862(chromopla…	ENOG410YEK7(Ubiquinol oxidase)	-	-	-	-	W1NPK5.1 PF01786.15;AOX;	14.8	20.32	18.92	10.07	12.51	11.64
TRINITY_DN40619_c3_g1	1287	unknown [Picea sitchensis]	TIP1-1	Aquaporin TIP1-1 OS=Arabidopsis thaliana GN=TIP1-1 PE=1 SV=1	GO:0005887(integral component of plasma membrane);GO:0009705(plant-type vacuole membrane);GO:0009992(cellular water homeostasis);GO:0015250(water channel activity);GO:0015254(glycerol channel activity);GO:0034220(ion transmembrane transport);GO:0042807(central vacuole)	COG0580(Channel that permits osmotically driven movement of water in both directions. It is involved in the osmoregulation and in the maintenance of cell turgor during volume expansion in rapidly growing cells. It mediates rapid entry or exit of water in response to abrupt changes in osmolarity (By similarity))	-	-	-	-	M5VQX0.1 PF00230.18;MIP;	437.62	550.75	470.21	99.81	180.7	326.61
TRINITY_DN28956_c0_g1	220	-	-	-	-	-	-	-	-	-	-	3.19	1.96	1.54	0	0	0
TRINITY_DN25995_c0_g2	245	-	-	-	-	-	-	-	-	-	-	1.61	3.44	4.26	0.86	2.53	1.05
TRINITY_DN37866_c0_g2	307	-	-	-	-	-	-	-	-	-	-	0.1	0	0	0	0	0.16
TRINITY_DN38971_c0_g2	840	-	-	-	-	-	-	-	-	-	-	18.54	22.14	16.61	19.28	26.07	30.73
TRINITY_DN42555_c0_g3	224	-	-	-	-	-	-	-	-	-	-	12.4	16.83	18.86	2.64	8.76	9.06
TRINITY_DN35565_c0_g3	367	-	-	-	-	-	-	-	-	-	-	1.57	0.32	1.02	0.1	0.38	0.09
TRINITY_DN31504_c0_g3	1865	unknown [Picea sitchensis]	LPAT5	Probable 1-acyl-sn-glycerol-3-phosphate acyltransferase 5 OS=Arabidopsis thaliana GN=LPAT5 PE=2 SV=1	GO:0003841(1-acylglycerol-3-phosphate O-acyltransferase activity);GO:0005739(mitochondrion);GO:0008152(metabolic process);GO:0016021(integral component of membrane);GO:0016024(CDP-diacylglycerol biosynthetic process);GO:0016746(transferase activity, transferring acyl groups)	COG0204(Acyltransferase)	K13513	lysocardiolipin and lysophospholipid acyltransferase	EC:2.3.1.- 2.3.1.51	nnu00561(Glycerolipid metabolism);nnu00564(Glycerophospholipid metabolism)	U5CWA3.1 PF01553.19;Acyltransferase;	8.86	10.34	9.2	0.58	0.72	0.98
TRINITY_DN39294_c3_g1	579	-	-	-	-	-	-	-	-	-	-	5.61	1.82	1.9	1.37	3.31	1.09
TRINITY_DN37664_c1_g1	486	-	-	-	-	-	-	-	-	-	-	1.46	1.29	1.75	0.62	0.88	0.53
TRINITY_DN43878_c0_g4	211	-	-	-	-	-	-	-	-	-	-	7.64	8.7	8.3	6.32	8.43	7.35
TRINITY_DN41206_c0_g3	243	-	-	-	-	-	-	-	-	-	-	1.64	6.03	4.75	23.26	16.09	35.61
TRINITY_DN39579_c1_g1	4118	NBS-LRR disease resistance protein homologue [Hordeum vulgare]	RPS6	Disease resistance protein RPS6 OS=Arabidopsis thaliana GN=RPS6 PE=1 SV=1	GO:0006952(defense response);GO:0007165(signal transduction);GO:0043531(ADP binding)	COG4886(leucine Rich Repeat)	K13459	disease resistance protein RPS2	-	pop04626(Plant-pathogen interaction)	U7DZF6.1 PF00931.20;NB-ARC;	4.91	4.14	3.72	0.84	1.28	0.7
TRINITY_DN40405_c1_g3	283	-	-	-	-	-	-	-	-	-	-	0.81	1.32	0.26	0.39	0.77	0.7
TRINITY_DN44890_c0_g2	316	-	-	-	-	-	-	-	-	-	-	2.17	1.68	2.86	0.57	0.57	0.51
TRINITY_DN43222_c1_g5	254	-	-	-	-	-	-	-	-	-	-	3.64	0.45	2.11	0	0	0
TRINITY_DN2029_c0_g1	500	-	-	-	-	-	-	-	-	-	-	0.99	0.36	1.22	0.73	0.78	0.49
TRINITY_DN18898_c0_g2	285	UBP1-associated protein 2A [Solanum lycopersicum]	UBA2A	UBP1-associated protein 2A OS=Arabidopsis thaliana GN=UBA2A PE=1 SV=1	GO:0000166(nucleotide binding);GO:0003723(RNA binding);GO:0005515(protein binding);GO:0005634(nucleus);GO:0005737(cytoplasm);GO:0005829(cytosol);GO:0006952(defense response);GO:0008219(cell death);GO:0009693(ethylene biosynthetic process);GO:0009738(abscisic acid-activated signaling pathway);GO:0010150(leaf senescence);GO:0017091(AU-rich element binding);GO:0048255(mRNA stabilization)	COG0724(Rna-binding protein)	K12741	heterogeneous nuclear ribonucleoprotein A1/A3	-	sly03040(Spliceosome)	M1C2M3.1 PF00076.20;RRM_1;	1.59	0	0.51	0.19	0.75	1.03
TRINITY_DN44096_c0_g2	354	putative cytochrome P450 superfamily protein [Zea mays]	CYP86B1	Cytochrome P450 86B1 OS=Arabidopsis thaliana GN=CYP86B1 PE=2 SV=1	GO:0004497(monooxygenase activity);GO:0005506(iron ion binding);GO:0009507(chloroplast);GO:0016705(oxidoreductase activity, acting on paired donors, with incorporation or reduction of molecular oxygen);GO:0019825(oxygen binding);GO:0020037(heme binding);GO:0055114(oxidation-reduction process)	COG2124(Cytochrome p450)	K15402	fatty acid omega-hydroxylase	EC:1.14.-.-	rcu00073(Cutin, suberine and wax biosynthesis)	B9SCQ6.1 PF00067.20;p450;	6.91	6.98	12.89	0.21	0.21	0.66
TRINITY_DN39141_c1_g2	236	-	-	-	-	-	-	-	-	-	-	1.48	0	2.15	0.32	1.53	0.39
TRINITY_DN43686_c0_g1	652	unknown [Picea sitchensis]	CRRSP38	Cysteine-rich repeat secretory protein 38 OS=Arabidopsis thaliana GN=CRRSP38 PE=2 SV=1	GO:0003674(molecular_function);GO:0005576(extracellular region);GO:0005618(cell wall);GO:0005773(vacuole);GO:0009737(response to abscisic acid)	ENOG410YIB0(cysteine-rich repeat secretory protein)	-	-	-	-	J3M8E9.1 PF01657.15;Stress-antifung;	17.78	20.55	23.47	5.61	8.9	6.41
TRINITY_DN45723_c0_g1	1369	unknown [Picea sitchensis]	Galm	Aldose 1-epimerase OS=Mus musculus GN=Galm PE=1 SV=1	GO:0004034(aldose 1-epimerase activity);GO:0005737(cytoplasm);GO:0005829(cytosol);GO:0006012(galactose metabolic process);GO:0019318(hexose metabolic process);GO:0030246(carbohydrate binding);GO:0048046(apoplast)	COG2017(converts alpha-aldose to the beta-anomer. It is active on D-glucose, L-arabinose, D-xylose, D-galactose, maltose and lactose (By similarity))	K01785	aldose 1-epimerase	EC:5.1.3.3	pda00010(Glycolysis / Gluconeogenesis);pda00052(Galactose metabolism)	W1NFX5.1 PF01263.18;Aldose_epim;	1.28	1.5	1.34	3.82	7.31	5.76
TRINITY_DN33260_c1_g1	315	-	-	-	-	-	-	-	-	-	-	1.99	2.42	1.73	0.87	0.86	0.65
TRINITY_DN1886_c0_g1	218	-	-	-	-	-	-	-	-	-	-	2.17	9.36	7.34	0.93	1.13	0.71
TRINITY_DN31183_c2_g1	362	-	-	-	-	-	-	-	-	-	-	0.68	1.16	1.06	0.7	1.68	0.45
TRINITY_DN38713_c3_g7	607	-	-	-	-	-	-	-	-	-	-	0.47	0.23	0.43	0.46	2.17	1.73
TRINITY_DN46276_c1_g1	799	unknown [Picea sitchensis]	-	-	-	COG0484(ATP binding to DnaK triggers the release of the substrate protein, thus completing the reaction cycle. Several rounds of ATP-dependent interactions between DnaJ, DnaK and GrpE are required for fully efficient folding. Also involved, together with DnaK and GrpE, in the DNA replication of plasmids through activation of initiation proteins (By similarity))	-	-	-	-	-	44.24	55.74	58.29	18.64	42.87	40.96
TRINITY_DN37331_c0_g1	280	PREDICTED: protein ECERIFERUM 1-like [Elaeis guineensis]	At2g37700	Protein CER1-like 2 OS=Arabidopsis thaliana GN=At2g37700 PE=2 SV=1	GO:0005783(endoplasmic reticulum);GO:0010025(wax biosynthetic process);GO:0010143(cutin biosynthetic process);GO:0043668(exine);GO:0048653(anther development)	ENOG4111G66(WAX2-like)	K15404	aldehyde decarbonylase	EC:4.1.99.5	egu00073(Cutin, suberine and wax biosynthesis)	-	0.83	4.75	7.25	0	0	0
TRINITY_DN43438_c2_g3	274	PREDICTED: pentatricopeptide repeat-containing protein At2g22070 [Vitis vinifera]	PCMP-H22	Putative pentatricopeptide repeat-containing protein At1g68930 OS=Arabidopsis thaliana GN=PCMP-H22 PE=3 SV=1	GO:0003674(molecular_function);GO:0005739(mitochondrion);GO:0008150(biological_process);GO:0008270(zinc ion binding)	ENOG410Z7Z7(Pentatricopeptide repeat-containing protein)	-	-	-	-	J3LTA9.1 PF13041.4;PPR_2;	0.89	0.36	1.14	0.21	2.52	0.77
TRINITY_DN94_c0_g1	208	-	-	-	-	-	-	-	-	-	-	2.47	0.68	0	0	0	0
TRINITY_DN3621_c0_g1	670	PREDICTED: REF/SRPP-like protein At3g05500 isoform X1 [Solanum lycopersicum]	SRP	Stress-related protein OS=Vitis riparia GN=SRP PE=2 SV=1	GO:0005737(cytoplasm);GO:0005773(vacuole);GO:0005811(lipid particle);GO:0019915(lipid storage);GO:0034389(lipid particle organization);GO:0045927(positive regulation of growth);GO:0080186(developmental vegetative growth);GO:1902584(positive regulation of response to water deprivation)	ENOG4111R2E(Rubber elongation factor)	-	-	-	-	A0A022RNW6.1 PF05755.10;REF;	2.55	0	0.94	0.76	1.53	0.77
TRINITY_DN43835_c0_g1	294	-	-	-	-	-	-	-	-	-	-	17.33	12.69	12.45	8.04	10.1	9.62
TRINITY_DN16128_c0_g1	279	PREDICTED: protein TONNEAU 1a [Eucalyptus grandis]	TON1B	Protein TONNEAU 1b OS=Arabidopsis thaliana GN=TON1B PE=1 SV=1	GO:0000226(microtubule cytoskeleton organization);GO:0000913(preprophase band assembly);GO:0005515(protein binding);GO:0005634(nucleus);GO:0005737(cytoplasm);GO:0005886(plasma membrane);GO:0030865(cortical cytoskeleton organization);GO:0030981(cortical microtubule cytoskeleton)	ENOG410Y1GN(Tonneau 1b)	-	-	-	-	I1GL31.1 PF16045.3;LisH_2;	2.81	0	0.54	0.81	2.4	0.91
TRINITY_DN39597_c0_g1	253	-	-	-	-	-	-	-	-	-	-	2.21	1.35	2.49	0.53	1.04	0.96
TRINITY_DN39144_c0_g8	351	-	-	-	-	-	-	-	-	-	-	0.44	0.54	0.72	0.43	1.07	0.39
TRINITY_DN47179_c1_g1	1002	putative glutamyl endopeptidase, chloroplastic [Ananas comosus]	GEP	Probable glutamyl endopeptidase, chloroplastic OS=Oryza sativa subsp. japonica GN=GEP PE=2 SV=1	-	COG1506(peptidase s9 prolyl oligopeptidase active site domain protein)	-	-	-	-	-	17.66	18.77	19.9	13.28	17.48	12.01
TRINITY_DN31771_c0_g2	229	-	-	-	-	-	-	-	-	-	-	0.49	0	0	0	0	0
TRINITY_DN28420_c0_g1	1332	-	-	-	-	-	-	-	-	-	-	12.6	0.52	0.05	0	0	0
TRINITY_DN46110_c0_g2	631	hypothetical protein EUTSA_v10024211mg [Eutrema salsugineum]	TAO1	Disease resistance protein TAO1 OS=Arabidopsis thaliana GN=TAO1 PE=3 SV=1	GO:0005524(ATP binding);GO:0006952(defense response);GO:0007165(signal transduction);GO:0043531(ADP binding)	COG4886(leucine Rich Repeat)	K16226	disease resistance protein RPS4	-	brp04626(Plant-pathogen interaction)	A0A078EC20.1 PF13306.4;LRR_5;	18.79	18.97	16.67	4.18	9.26	8.84
TRINITY_DN34653_c4_g1	470	-	-	-	-	-	-	-	-	-	-	1.76	1.33	1.15	0.18	0.6	0.45
TRINITY_DN39959_c0_g3	1878	malate dehydrogenase [Pinus pinaster]	MMDH	Malate dehydrogenase, mitochondrial OS=Citrullus lanatus GN=MMDH PE=1 SV=1	GO:0005886(plasma membrane);GO:0009505(plant-type cell wall);GO:0016615(malate dehydrogenase activity)	COG0039(Catalyzes the reversible oxidation of malate to oxaloacetate (By similarity))	K00026	malate dehydrogenase	EC:1.1.1.37	cic01200(Carbon metabolism);cic00020(Citrate cycle (TCA cycle));cic00620(Pyruvate metabolism);cic00630(Glyoxylate and dicarboxylate metabolism);cic00710(Carbon fixation in photosynthetic organisms);cic00270(Cysteine and methionine metabolism)	A0A0B0NG88.1 PF00056.21;Ldh_1_N;	69.75	75.53	63.77	104.17	117.58	115.48
TRINITY_DN45696_c1_g1	279	-	-	-	-	-	-	-	-	-	-	200.26	224.38	200.43	96.81	118.47	107.11
TRINITY_DN34991_c1_g4	224	-	-	-	-	-	-	-	-	-	-	3.04	3.74	4.89	1.45	0.71	1.99
TRINITY_DN35964_c0_g5	391	-	-	-	-	-	-	-	-	-	-	0.89	0.55	1.1	0.33	0.33	0.45
TRINITY_DN33757_c0_g1	2341	unknown [Picea sitchensis]	OMR1	Threonine dehydratase biosynthetic, chloroplastic OS=Arabidopsis thaliana GN=OMR1 PE=1 SV=1	GO:0004794(L-threonine ammonia-lyase activity);GO:0005737(cytoplasm);GO:0009097(isoleucine biosynthetic process);GO:0030170(pyridoxal phosphate binding)	COG1171(Threonine dehydratase)	K01754	threonine dehydratase	EC:4.3.1.19	pda01200(Carbon metabolism);pda01230(Biosynthesis of amino acids);pda00260(Glycine, serine and threonine metabolism);pda00290(Valine, leucine and isoleucine biosynthesis)	A0A059DEW0.1 PF00291.23;PALP;	22.72	23.79	21.98	55.26	51.87	28.07
TRINITY_DN72_c0_g1	452	-	-	-	-	-	-	-	-	-	-	0.24	0.2	1.13	0.18	0.53	0.17
TRINITY_DN26702_c0_g1	296	-	-	-	-	-	-	-	-	-	-	1.9	2.03	1.15	0.52	0.85	0.93
TRINITY_DN32191_c1_g1	2121	hypothetical protein MANES_04G111700 [Manihot esculenta]	-	Signal recognition particle 54 kDa protein 2 OS=Solanum lycopersicum PE=2 SV=1	GO:0003729(mRNA binding);GO:0003924(GTPase activity);GO:0005525(GTP binding);GO:0005737(cytoplasm);GO:0005786(signal recognition particle, endoplasmic reticulum targeting);GO:0005829(cytosol);GO:0006614(SRP-dependent cotranslational protein targeting to membrane);GO:0006617(SRP-dependent cotranslational protein targeting to membrane, signal sequence recognition);GO:0008312(7S RNA binding);GO:0048…	COG0541(Involved in targeting and insertion of nascent membrane proteins into the cytoplasmic membrane. Binds to the hydrophobic signal sequence of the ribosome-nascent chain (RNC) as it emerges from the ribosomes. The SRP-RNC complex is then targeted to the cytoplasmic membrane where it interacts with the SRP receptor FtsY)	K03106	signal recognition particle subunit SRP54	EC:3.6.5.4	pmum03060(Protein export)	B4FSY4.1 PF00448.20;SRP54;	11.54	11.7	10.27	10.45	13.94	11.95
TRINITY_DN42035_c0_g1	1508	predicted protein [Physcomitrella patens]	A6	Probable glucan endo-1,3-beta-glucosidase A6 OS=Arabidopsis thaliana GN=A6 PE=2 SV=1	GO:0004553(hydrolase activity, hydrolyzing O-glycosyl compounds);GO:0030247(polysaccharide binding);GO:0046658(anchored component of plasma membrane)	ENOG410Y94B(glucan endo-1-3-beta-glucosidase)	K19891	glucan endo-1,3-beta-glucosidase 1/2/3	EC:3.2.1.39	obr00500(Starch and sucrose metabolism)	A9TF51.1 PF00332.16;Glyco_hydro_17;	27.39	31.29	26.74	3.96	10.71	49.84
TRINITY_DN38249_c0_g3	204	-	-	-	-	-	-	-	-	-	-	0	0	0	1.04	0	1.62
TRINITY_DN40161_c0_g3	402	-	-	-	-	-	-	-	-	-	-	0.63	0.13	0.52	0.62	1.84	1.2
TRINITY_DN24993_c0_g2	417	Vacuolar-sorting receptor 1 [Ananas comosus]	VSR2	Vacuolar-sorting receptor 2 OS=Arabidopsis thaliana GN=VSR2 PE=2 SV=1	GO:0000139(Golgi membrane);GO:0005509(calcium ion binding);GO:0005515(protein binding);GO:0005576(extracellular region);GO:0005622(intracellular);GO:0005623(cell);GO:0005770(late endosome);GO:0005783(endoplasmic reticulum);GO:0005794(Golgi apparatus);GO:0005802(trans-Golgi network);GO:0005886(plasma membrane);GO:0005887(integral component of plasma membrane);GO:0006623(protein targeting to vacuol…	ENOG41105IF(calcium ion binding)	-	-	-	-	-	1.82	0	0.29	0.28	0.78	0.59
TRINITY_DN45556_c0_g5	283	-	-	-	-	-	-	-	-	-	-	2.43	3.95	2.61	0.2	1.73	0.88
TRINITY_DN36747_c1_g2	704	-	-	-	-	-	-	-	-	-	-	0.26	0.32	0.15	0.25	1.11	0.8
TRINITY_DN31328_c0_g1	1249	CL14-3-3d [Cunninghamia lanceolata]	-	14-3-3-like protein B OS=Vicia faba PE=2 SV=1	GO:0005737(cytoplasm);GO:0019904(protein domain specific binding);GO:0045309(protein phosphorylated amino acid binding)	COG5040(Tyrosine 3-monooxygenase tryptophan 5-monooxygenase activation protein)	-	-	-	-	W1NXG6.1 PF00244.18;14-3-3;	214.83	241.47	205.22	52.44	71.16	119.28
TRINITY_DN38845_c0_g2	2315	-	-	-	-	-	-	-	-	-	-	26.8	28.07	26.82	13.06	15.99	14.63
TRINITY_DN24230_c0_g1	289	-	-	-	-	-	-	-	-	-	-	2.04	1.55	2.46	1.47	1.27	0.5
TRINITY_DN46591_c1_g2	266	-	-	-	-	-	-	-	-	-	-	0.94	1.93	0	1.55	1.66	2.93
TRINITY_DN43467_c1_g2	300	-	-	-	-	-	-	-	-	-	-	1.48	1.22	0.41	0.85	1.83	0
TRINITY_DN37100_c0_g1	1218	-	-	-	-	-	-	-	-	-	-	0.74	1.28	1.21	0.01	0.24	0.19
TRINITY_DN45931_c4_g3	203	-	-	-	-	-	-	-	-	-	-	0	3.32	0.24	0.42	1.51	1.93
TRINITY_DN40783_c0_g2	1566	unknown [Picea sitchensis]	DJ1D	Protein DJ-1 homolog D OS=Arabidopsis thaliana GN=DJ1D PE=1 SV=1	GO:0019172(glyoxalase III activity);GO:0019243(methylglyoxal catabolic process to D-lactate via S-lactoyl-glutathione)	COG0693(PfpI family)	K18881	D-lactate dehydratase	EC:4.2.1.130	cic00620(Pyruvate metabolism)	V4T235.1 PF01965.22;DJ-1_PfpI;	64.69	73.54	71.17	27.85	35.92	30.95
TRINITY_DN26950_c0_g1	219	-	mpdA	Mannitol-1-phosphate 5-dehydrogenase OS=Neosartorya fumigata (strain CEA10 / CBS 144.89 / FGSC A1163) GN=mpdA PE=3 SV=1	GO:0003824(catalytic activity);GO:0005576(extracellular region);GO:0005622(intracellular);GO:0016491(oxidoreductase activity);GO:0016616(oxidoreductase activity, acting on the CH-OH group of donors, NAD or NADP as acceptor);GO:0019593(mannitol biosynthetic process);GO:0034599(cellular response to oxidative stress);GO:0034605(cellular response to heat);GO:0050662(coenzyme binding);GO:0055114(oxida…	COG0246(Mannitol dehydrogenase)	-	-	-	-	W2RY93.1 PF01232.21;Mannitol_dh;	10.74	0	0	0	0	0
TRINITY_DN36691_c1_g2	414	-	-	-	-	-	-	-	-	-	-	1.17	0.72	0.77	1.37	0.36	0.6
TRINITY_DN39332_c0_g2	1160	predicted protein [Physcomitrella patens]	PUB1	U-box domain-containing protein 1 OS=Medicago truncatula GN=PUB1 PE=1 SV=1	GO:0005634(nucleus);GO:0005737(cytoplasm)	ENOG410XQT6(Ubox domain-containing protein)	-	-	-	-	-	4.25	6.81	5.07	0.34	0.55	0.51
TRINITY_DN38538_c0_g3	212	-	-	-	-	-	-	-	-	-	-	2.32	0.72	2.25	0.83	1.21	1.15
TRINITY_DN32201_c3_g2	210	-	-	-	-	-	-	-	-	-	-	2.97	5.87	4.03	0.85	0	1.17
TRINITY_DN39576_c0_g3	219	-	-	-	-	-	-	-	-	-	-	33.68	33.51	38.34	21.53	21.87	27.17
TRINITY_DN39991_c1_g1	4467	PREDICTED: exocyst complex component SEC5A [Amborella trichopoda]	SEC5B	Exocyst complex component SEC5B OS=Arabidopsis thaliana GN=SEC5B PE=1 SV=1	GO:0000145(exocyst);GO:0001927(exocyst assembly)	ENOG410XSY3(exocytosis)	-	-	-	-	U5D6N8.1 PF15469.4;Sec5;	17.9	18.66	17.96	6.72	9.66	7.43
TRINITY_DN34622_c0_g1	1064	RNA polymerase II transcription mediator, partial [Ginkgo biloba]	-	-	-	ENOG410ZFCQ(Subunit 17 of Mediator complex)	-	-	-	-	-	3.74	4.22	3.79	0.66	0.95	0.68
TRINITY_DN6790_c0_g1	439	-	-	-	-	-	-	-	-	-	-	0.26	0	0.17	1.02	1.26	0.35
TRINITY_DN41153_c0_g5	270	-	-	-	-	-	-	-	-	-	-	0.31	1.13	2.08	0.22	0.65	0.2
TRINITY_DN44976_c1_g2	1195	unknown [Picea sitchensis]	At4g08455	BTB/POZ domain-containing protein At4g08455 OS=Arabidopsis thaliana GN=At4g08455 PE=1 SV=1	GO:0005515(protein binding);GO:0005737(cytoplasm);GO:0016567(protein ubiquitination)	ENOG410XQV8(meprin and TRAF homology domain-containing protein MATH domain-containing protein)	-	-	-	-	M0TVK9.1 PF00651.29;BTB;	12.65	12.26	12.99	11.86	10.58	11.57
TRINITY_DN8351_c0_g1	1002	hypothetical protein SELMODRAFT_106449, partial [Selaginella moellendorffii]	SAMDC	S-adenosylmethionine decarboxylase proenzyme OS=Ipomoea nil GN=SAMDC PE=3 SV=1	GO:0004014(adenosylmethionine decarboxylase activity);GO:0005829(cytosol);GO:0006597(spermine biosynthetic process);GO:0008295(spermidine biosynthetic process)	ENOG410XRN0(S-adenosylmethionine decarboxylase proenzyme)	K01611	S-adenosylmethionine decarboxylase	EC:4.1.1.50	smo00270(Cysteine and methionine metabolism);smo00330(Arginine and proline metabolism)	D8S1M3.1 PF01536.14;SAM_decarbox;	3.15	3.46	3.47	4.74	3.59	0.23
TRINITY_DN43277_c1_g4	219	-	-	-	-	-	-	-	-	-	-	0.54	0.77	0.01	0	0.56	2.25
TRINITY_DN43897_c0_g3	215	-	-	-	-	-	-	-	-	-	-	1.6	0	0	0.17	0	0
TRINITY_DN37684_c0_g1	1525	PREDICTED: LRR repeats and ubiquitin-like domain-containing protein At2g30105 isoform X1 [Amborella trichopoda]	IRL8	Plant intracellular Ras-group-related LRR protein 8 OS=Oryza sativa subsp. japonica GN=IRL8 PE=2 SV=1	GO:0005886(plasma membrane)	COG4886(leucine Rich Repeat)	K02978	small subunit ribosomal protein S27e	-	apro03010(Ribosome)	A0A072UX66.1 PF00240.21;ubiquitin;	15.78	16.71	13.97	4.17	4.35	4.3
TRINITY_DN47676_c0_g1	549	-	-	-	-	-	-	-	-	-	-	1.27	1.45	0.39	0.25	0.12	0.31
TRINITY_DN39893_c0_g2	204	-	-	-	-	-	-	-	-	-	-	1.27	3.93	3.09	4.57	1.77	0.42
TRINITY_DN19820_c0_g1	227	PREDICTED: fructose-bisphosphate aldolase 1, chloroplastic [Prunus mume]	-	Fructose-bisphosphate aldolase, chloroplastic OS=Spinacia oleracea PE=1 SV=3	GO:0004332(fructose-bisphosphate aldolase activity);GO:0005737(cytoplasm)	COG3588(fructose-bisphosphate aldolase)	K01623	fructose-bisphosphate aldolase, class I	EC:4.1.2.13	pmum01200(Carbon metabolism);pmum01230(Biosynthesis of amino acids);pmum00010(Glycolysis / Gluconeogenesis);pmum00030(Pentose phosphate pathway);pmum00051(Fructose and mannose metabolism);pmum00710(Carbon fixation in photosynthetic organisms)	A0A0D2SVY6.1 PF00274.17;Glycolytic;	4.42	0	1.42	1.75	3.75	0.96
TRINITY_DN43352_c1_g3	2456	unknown [Picea sitchensis]	INPP5K	Inositol polyphosphate 5-phosphatase K OS=Homo sapiens GN=INPP5K PE=1 SV=3	GO:0001726(ruffle);GO:0001933(negative regulation of protein phosphorylation);GO:0005000(vasopressin receptor activity);GO:0005634(nucleus);GO:0005737(cytoplasm);GO:0005783(endoplasmic reticulum);GO:0005802(trans-Golgi network);GO:0005829(cytosol);GO:0005886(plasma membrane);GO:0005979(regulation of glycogen biosynthetic process);GO:0006469(negative regulation of protein kinase activity);GO:00071…	COG5411(inositol)	K01099	phosphatidylinositol-bisphosphatase	EC:3.1.3.36	cre00562(Inositol phosphate metabolism);cre04070(Phosphatidylinositol signaling system)	F0ZW13.1 PF03372.21;Exo_endo_phos;	21.56	23.55	22.92	16.95	7.62	6.56
TRINITY_DN41107_c0_g4	521	-	-	-	-	-	-	-	-	-	-	1.22	1.13	1.3	1.33	1.13	0.6
TRINITY_DN33773_c0_g1	2347	PREDICTED: diphthamide biosynthesis protein 1 [Amborella trichopoda]	DPH1	Diphthamide biosynthesis protein 1 OS=Bos taurus GN=DPH1 PE=2 SV=1	GO:0017183(peptidyl-diphthamide biosynthetic process from peptidyl-histidine)	COG1736(diphthamide biosynthesis protein)	-	-	-	-	W1NEX7.1 PF01866.15;Diphthamide_syn;	3.49	4.04	3.86	1.94	3.31	2.89
TRINITY_DN48787_c0_g1	201	-	-	-	-	-	-	-	-	-	-	24.14	44.74	63.12	18.92	27.86	30.65
TRINITY_DN26612_c1_g3	224	-	-	-	-	-	-	-	-	-	-	3.04	7.48	1.96	0	0	0
TRINITY_DN30770_c0_g1	1954	PREDICTED: serine/threonine-protein kinase rio2 [Ricinus communis]	rio2	Serine/threonine-protein kinase rio2 OS=Dictyostelium discoideum GN=rio2 PE=3 SV=1	GO:0004674(protein serine/threonine kinase activity);GO:0005524(ATP binding);GO:0005634(nucleus);GO:0006468(protein phosphorylation)	COG0478(Serine Threonine protein kinase)	K07179	RIO kinase 2	EC:2.7.11.1	rcu03008(Ribosome biogenesis in eukaryotes)	A0A0A0L5Q5.1 PF01163.20;RIO1;	8.15	9.08	7.65	4.58	7.3	6.39
TRINITY_DN46132_c0_g1	247	-	-	-	-	-	-	-	-	-	-	2.75	0	1.89	0	0	0
TRINITY_DN35713_c0_g1	1874	PREDICTED: UPF0496 protein At4g34320-like [Nelumbo nucifera]	At4g34320	UPF0496 protein At4g34320 OS=Arabidopsis thaliana GN=At4g34320 PE=2 SV=1	GO:0003674(molecular_function);GO:0016021(integral component of membrane)	ENOG4111FCE(UPF0496 protein)	K00654	serine palmitoyltransferase	EC:2.3.1.50	mus00600(Sphingolipid metabolism)	M5W651.1 PF05055.10;DUF677;	67.28	66.4	66.74	9.45	9.8	17.64
TRINITY_DN34856_c0_g3	697	unknown [Picea sitchensis]	CSLE1	Cellulose synthase-like protein E1 OS=Arabidopsis thaliana GN=CSLE1 PE=2 SV=1	GO:0000139(Golgi membrane);GO:0000271(polysaccharide biosynthetic process);GO:0005783(endoplasmic reticulum);GO:0005789(endoplasmic reticulum membrane);GO:0005794(Golgi apparatus);GO:0005886(plasma membrane);GO:0009832(plant-type cell wall biogenesis);GO:0016021(integral component of membrane);GO:0016757(transferase activity, transferring glycosyl groups);GO:0016759(cellulose synthase activity);G…	COG1215(Glycosyl transferase, family 2)	-	-	-	-	U5D0T7.1 PF03552.12;Cellulose_synt;	9.74	5.86	6.34	1.79	4.09	1.79
TRINITY_DN42348_c0_g2	353	-	-	-	-	-	-	-	-	-	-	6.84	6.37	5.62	1.59	4.01	2.5
TRINITY_DN6944_c0_g1	345	-	-	-	GO:0003674(molecular_function);GO:0005575(cellular_component);GO:0008150(biological_process)	ENOG410YMTT(NA)	-	-	-	-	C7ZH03.1 PF02389.13;Cornifin;	3.1	0.94	1.5	0	0	0
TRINITY_DN31838_c3_g1	855	PREDICTED: 60S ribosomal protein L5 [Nicotiana sylvestris]	RPL5A	60S ribosomal protein L5-1 OS=Oryza sativa subsp. indica GN=RPL5A PE=3 SV=2	GO:0000027(ribosomal large subunit assembly);GO:0003735(structural constituent of ribosome);GO:0006412(translation);GO:0008097(5S rRNA binding);GO:0022625(cytosolic large ribosomal subunit)	COG0256(This is one of the proteins that binds and probably mediates the attachment of the 5S RNA into the large ribosomal subunit, where it forms part of the central protuberance (By similarity))	K02932	large subunit ribosomal protein L5e	-	sly03010(Ribosome)	M1BUM3.1 PF17144.2;Ribosomal_L5e;	3.66	0	0.74	0.57	1.07	0.3
TRINITY_DN18423_c1_g3	277	PREDICTED: aspartyl protease family protein 2 [Solanum lycopersicum]	APF2	Aspartyl protease family protein 2 OS=Arabidopsis thaliana GN=APF2 PE=2 SV=1	GO:0004190(aspartic-type endopeptidase activity);GO:0006508(proteolysis);GO:0030163(protein catabolic process)	ENOG410XNV7(aspartic)	-	-	-	-	K4AZZ3.1 PF14541.4;TAXi_C;	0.86	0	0	0.41	0.2	0.75
TRINITY_DN37030_c0_g4	1341	phospholipase D, partial [Dendrobium hybrid cultivar]	PLD1	Phospholipase D alpha 1 OS=Zea mays GN=PLD1 PE=2 SV=1	GO:0034638(phosphatidylcholine catabolic process)	COG1502(Catalyzes the reversible phosphatidyl group transfer from one phosphatidylglycerol molecule to another to form cardiolipin (CL) (diphosphatidylglycerol) and glycerol (By similarity))	K01115	phospholipase D1/2	EC:3.1.4.4	pda00564(Glycerophospholipid metabolism);pda00565(Ether lipid metabolism);pda04144(Endocytosis)	B9RV56.1 PF13091.4;PLDc_2;	1.39	0	0.78	0.26	0.76	0.62
TRINITY_DN29955_c0_g2	1358	hypothetical protein 2_6996_01, partial [Pinus radiata]	BZIP2	bZIP transcription factor 2 OS=Arabidopsis thaliana GN=BZIP2 PE=1 SV=1	GO:0003677(DNA binding);GO:0003700(transcription factor activity, sequence-specific DNA binding);GO:0005515(protein binding);GO:0005634(nucleus);GO:0006355(regulation of transcription, DNA-templated);GO:0043565(sequence-specific DNA binding);GO:0046982(protein heterodimerization activity)	ENOG410YP2C(Ocs element-binding factor)	K14432	ABA responsive element binding factor	-	sbi04075(Plant hormone signal transduction)	A9SJ08.1 PF00170.19;bZIP_1;	6.06	3.62	3.74	5.01	9.91	6.78
TRINITY_DN42072_c0_g1	2445	unknown [Picea sitchensis]	DMR6	Protein DOWNY MILDEW RESISTANCE 6 OS=Arabidopsis thaliana GN=DMR6 PE=1 SV=1	GO:0051213(dioxygenase activity)	COG3491(2OGFe(II) oxygenase)	K00475	naringenin 3-dioxygenase	EC:1.14.11.9	pmum00941(Flavonoid biosynthesis)	A0A0A0L0R1.1 PF14226.4;DIOX_N;	5.41	6.28	6.42	87.38	112.36	119.76
TRINITY_DN38027_c0_g1	1179	unknown [Picea sitchensis]	-	Remorin OS=Solanum tuberosum PE=1 SV=1	GO:0005886(plasma membrane);GO:0007267(cell-cell signaling);GO:0048032(galacturonate binding)	ENOG410YI71(Remorin family)	-	-	-	-	A0A0A0LKG1.1 PF03763.11;Remorin_C;	118.14	161.62	157.59	2.75	6.5	11.88
TRINITY_DN1541_c0_g1	221	-	-	-	-	-	-	-	-	-	-	0.53	0	0.51	0.75	2.19	0.34
TRINITY_DN30700_c1_g2	361	-	-	-	-	-	-	-	-	-	-	1.23	1.17	0.67	0.3	0.7	1
TRINITY_DN48077_c0_g1	668	-	-	-	-	-	-	-	-	-	-	0	0	0	0.94	1.1	1.12
TRINITY_DN35456_c2_g1	202	-	-	-	-	-	-	-	-	-	-	0	1.01	1.31	1.68	0.05	0.73
TRINITY_DN42558_c4_g1	780	-	-	-	-	-	-	-	-	-	-	0.67	0.4	1.02	0.41	0.43	0.25
TRINITY_DN36711_c0_g2	2905	predicted protein [Physcomitrella patens]	HAK2	Probable potassium transporter 2 OS=Oryza sativa subsp. japonica GN=HAK2 PE=2 SV=1	GO:0015079(potassium ion transmembrane transporter activity);GO:0016020(membrane)	COG3158(Transport of potassium into the cell (By similarity))	-	-	-	-	W1PCA1.1 PF02705.14;K_trans;	7.68	8.1	7.03	1.1	2.15	2.66
TRINITY_DN43990_c0_g5	966	LDLR chaperone MESD, partial [Anthurium amnicola]	-	-	GO:0003674(molecular_function);GO:0008150(biological_process)	ENOG4111T0Q(NA)	-	-	-	-	D8SZ11.1 PF10185.7;Mesd;	25.27	29.13	23.64	17.73	20.86	27.48
TRINITY_DN21786_c0_g1	1002	unknown [Picea sitchensis]	-	-	GO:0003674(molecular_function);GO:0008150(biological_process);GO:0009507(chloroplast)	ENOG4111WSJ(Protein of unknown function (DUF3067))	-	-	-	-	A0A0J8BMU6.1 PF11267.6;DUF3067;	7.04	10.65	12.55	1.95	2.25	2.39
TRINITY_DN46575_c1_g1	3506	PREDICTED: ATP-dependent DNA helicase DDM1-like isoform X1 [Nicotiana tomentosiformis]	-	-	-	COG0553(helicase)	-	-	-	-	A0A0J8F0H9.1 PF00176.21;SNF2_N;	7.85	10.67	9.4	5.54	9.34	7.64
TRINITY_DN37508_c3_g1	905	unknown [Picea sitchensis]	PCMP-H32	Putative pentatricopeptide repeat-containing protein At3g23330 OS=Arabidopsis thaliana GN=PCMP-H32 PE=3 SV=1	GO:0003723(RNA binding);GO:0006397(mRNA processing);GO:0008270(zinc ion binding);GO:0009507(chloroplast);GO:0010087(phloem or xylem histogenesis);GO:0010305(leaf vascular tissue pattern formation);GO:0010588(cotyledon vascular tissue pattern formation);GO:0048366(leaf development);GO:1900865(chloroplast RNA modification)	ENOG410Z7Z7(Pentatricopeptide repeat-containing protein)	K01176	alpha-amylase	EC:3.2.1.1	rcu00500(Starch and sucrose metabolism)	M1AVC2.1 PF17177.2;PPR_long;	1.67	1.07	1.26	0.79	1.38	1.11
TRINITY_DN31913_c1_g3	209	-	-	-	-	-	-	-	-	-	-	264.64	380.77	495.19	34.93	63.73	19.25
TRINITY_DN32282_c0_g1	504	hypothetical protein 0_9482_01, partial [Pinus radiata]	CYP78A4	Cytochrome P450 78A4 OS=Pinus radiata GN=CYP78A4 PE=2 SV=1	GO:0016020(membrane);GO:0016709(oxidoreductase activity, acting on paired donors, with incorporation or reduction of molecular oxygen, NAD(P)H as one donor, and incorporation of one atom of oxygen);GO:0044550(secondary metabolite biosynthetic process)	COG2124(Cytochrome p450)	K00517	-	-	brp00903(Limonene and pinene degradation);brp00945(Stilbenoid, diarylheptanoid and gingerol biosynthesis)	A0A0A0LQ50.1 PF00067.20;p450;	0.45	0.32	0.33	11.41	20.12	4.77
TRINITY_DN41999_c2_g2	808	-	-	-	-	-	-	-	-	-	-	0.87	2.51	2.77	0	0	0
TRINITY_DN39228_c0_g4	204	-	-	-	-	-	-	-	-	-	-	3.8	0	1.85	0.46	1.33	2.1
TRINITY_DN34489_c0_g4	211	-	-	-	-	-	-	-	-	-	-	1.16	0	0	0	0	0.34
TRINITY_DN39270_c0_g5	216	-	-	-	-	-	-	-	-	-	-	3.76	5.13	7.09	0.4	0.46	0.58
TRINITY_DN41005_c2_g7	299	-	-	-	-	-	-	-	-	-	-	1.85	3.1	2.23	0.84	2.31	1.2
TRINITY_DN30392_c0_g1	1474	PREDICTED: PHD finger protein ING2 [Nelumbo nucifera]	ING2	PHD finger protein ING2 OS=Arabidopsis thaliana GN=ING2 PE=1 SV=1	GO:0005634(nucleus);GO:0006351(transcription, DNA-templated);GO:0006355(regulation of transcription, DNA-templated);GO:0008270(zinc ion binding);GO:0016568(chromatin modification);GO:0035064(methylated histone binding);GO:0040008(regulation of growth)	COG5034(Inhibitor of growth family member)	-	-	-	-	D7TI56.1 PF12998.5;ING;	6.69	6.79	5.7	3.34	3.96	3.99
TRINITY_DN38459_c2_g5	233	ammonium transporter 1.2 [Pinus pinaster]	AMT1-2	Ammonium transporter 1 member 2 OS=Arabidopsis thaliana GN=AMT1-2 PE=1 SV=1	GO:0005887(integral component of plasma membrane);GO:0008519(ammonium transmembrane transporter activity);GO:0015695(organic cation transport);GO:0019740(nitrogen utilization);GO:0072488(ammonium transmembrane transport)	-	-	-	-	-	V4TST8.1 PF00909.19;Ammonium_transp;	5.51	5.07	4.42	0	0	0.3
TRINITY_DN47141_c0_g3	239	-	-	-	-	-	-	-	-	-	-	0	0	0	0.61	0	0.56
TRINITY_DN28782_c0_g1	294	-	-	-	-	-	-	-	-	-	-	1.45	2.07	1.4	0	0.69	0.32
TRINITY_DN43791_c0_g1	722	-	-	-	-	-	-	-	-	-	-	658.37	701.99	634.78	0	0	0.31
TRINITY_DN26085_c0_g1	232	-	-	-	-	-	-	-	-	-	-	5.1	1.71	7.59	0.33	0.97	0
TRINITY_DN46234_c5_g1	2140	unknown [Picea sitchensis]	-	-	GO:0003674(molecular_function);GO:0005634(nucleus);GO:0008150(biological_process)	ENOG4111PZI(Plant-specific domain TIGR01615 family protein)	-	-	-	-	W1PD63.1 PF04720.10;PDDEXK_6;	60.46	54.09	63.69	10.26	21.26	29.76
TRINITY_DN21607_c0_g5	586	predicted protein [Hordeum vulgare subsp. vulgare]	-	-	GO:0003674(molecular_function);GO:0005622(intracellular);GO:0008150(biological_process)	ENOG4110GVX(Conserved hypothetical, protein)	-	-	-	-	-	2.22	0.12	0	0	0	0
TRINITY_DN37738_c2_g7	402	-	-	-	-	-	-	-	-	-	-	0.26	0	0.21	1.23	0.08	2.21
TRINITY_DN42664_c0_g2	281	-	-	-	-	-	-	-	-	-	-	0.14	0	0.25	1.33	5.09	60.73
TRINITY_DN46341_c0_g1	3659	hypothetical protein AMTR_s00014p00237760 [Amborella trichopoda]	IP5P13	Type I inositol polyphosphate 5-phosphatase 13 OS=Arabidopsis thaliana GN=IP5P13 PE=1 SV=1	GO:0004445(inositol-polyphosphate 5-phosphatase activity);GO:0005634(nucleus);GO:0005737(cytoplasm);GO:0007584(response to nutrient);GO:0009611(response to wounding);GO:0009630(gravitropism);GO:0009637(response to blue light);GO:0009737(response to abscisic acid);GO:0009743(response to carbohydrate);GO:0009846(pollen germination);GO:0010087(phloem or xylem histogenesis);GO:0010182(sugar mediated …	COG5411(inositol)	K01099	phosphatidylinositol-bisphosphatase	EC:3.1.3.36	ppp00562(Inositol phosphate metabolism);ppp04070(Phosphatidylinositol signaling system)	A0A0D3DJ16.1 PF03372.21;Exo_endo_phos;	2.57	2.45	2.66	2.68	2.71	1.97
TRINITY_DN47252_c0_g1	238	-	-	-	-	-	-	-	-	-	-	0.81	6.1	0.06	0	0	0
TRINITY_DN42131_c1_g4	744	-	-	-	-	-	-	-	-	-	-	1.23	0.41	0.57	0.37	0.37	0.38
TRINITY_DN33721_c0_g1	995	unknown [Picea sitchensis]	ILL9	IAA-amino acid hydrolase ILR1-like 9 OS=Oryza sativa subsp. japonica GN=ILL9 PE=2 SV=2	GO:0005783(endoplasmic reticulum);GO:0006508(proteolysis);GO:0008237(metallopeptidase activity);GO:0009507(chloroplast);GO:0009850(auxin metabolic process);GO:0010210(IAA-Phe conjugate hydrolase activity);GO:0010211(IAA-Leu conjugate hydrolase activity)	COG1473(amidohydrolase)	-	-	-	-	A0A0E0Q675.1 PF01546.26;Peptidase_M20;	30.46	28.43	24.86	12.76	20.01	25.7
TRINITY_DN34364_c0_g3	2773	PREDICTED: dystrophia myotonica WD repeat-containing protein [Amborella trichopoda]	creC	Probable catabolite repression protein creC OS=Neosartorya fischeri (strain ATCC 1020 / DSM 3700 / CBS 544.65 / FGSC A1164 / JCM 1740 / NRRL 181 / WB 181) GN=creC PE=3 SV=1	GO:0000166(nucleotide binding);GO:0008150(biological_process);GO:0009507(chloroplast)	COG2319(wd repeat)	K15542	polyadenylation factor subunit 2	-	sind03015(mRNA surveillance pathway)	A0A0A1NE54.1 PF08662.9;eIF2A;	8.27	9.14	8.14	5.02	7.02	5.87
TRINITY_DN39679_c2_g2	262	PREDICTED: pentatricopeptide repeat-containing protein At1g14470-like, partial [Amborella trichopoda]	PCMP-H92	Pentatricopeptide repeat-containing protein At5g16860 OS=Arabidopsis thaliana GN=PCMP-H92 PE=2 SV=1	GO:0003674(molecular_function);GO:0005739(mitochondrion);GO:0008150(biological_process);GO:0008270(zinc ion binding)	ENOG410Z7Z7(Pentatricopeptide repeat-containing protein)	K13800	UMP-CMP kinase	EC:2.7.4.- 2.7.4.14	gmx00240(Pyrimidine metabolism)	M5WWU3.1 PF17177.2;PPR_long;	0.67	0	1.62	0.48	2.37	1.96
TRINITY_DN40834_c0_g1	204	-	-	-	-	-	-	-	-	-	-	6.34	7.08	6.8	1.37	0.44	0
TRINITY_DN4780_c0_g1	214	-	-	-	-	-	-	-	-	-	-	2.27	2.1	0.55	2.85	4.34	2.61
TRINITY_DN29657_c0_g2	279	-	-	-	-	-	-	-	-	-	-	1.12	3.77	3.25	0.61	0.4	0.91
TRINITY_DN31577_c0_g4	310	-	-	-	-	-	-	-	-	-	-	2.09	2.03	1.21	1.96	1.65	1.22
TRINITY_DN32127_c1_g1	1723	PREDICTED: protein trichome birefringence-like 36 isoform X1 [Amborella trichopoda]	TBL36	Protein trichome birefringence-like 36 OS=Arabidopsis thaliana GN=TBL36 PE=2 SV=1	GO:0005794(Golgi apparatus);GO:0016413(O-acetyltransferase activity);GO:0071554(cell wall organization or biogenesis)	ENOG410YEHD(Pfam:DUF231)	-	-	-	-	W1PIY7.1 PF13839.4;PC-Esterase;	1.63	1.34	1.56	1.09	2.26	3.21
TRINITY_DN47317_c2_g1	459	-	-	-	-	-	-	-	-	-	-	25.72	26.36	23.33	30.11	10.45	11.09
TRINITY_DN36052_c0_g2	221	-	-	-	-	-	-	-	-	-	-	3.68	1.29	2.53	0	0	2.06
TRINITY_DN36647_c0_g4	501	-	-	-	-	-	K00695	sucrose synthase	EC:2.4.1.13	egu00500(Starch and sucrose metabolism)	-	2.35	0.65	2.65	5.01	0.92	0.55
TRINITY_DN43366_c0_g1	1253	class III peroxidase [Oncidium hybrid cultivar]	PER42	Peroxidase 42 OS=Arabidopsis thaliana GN=PER42 PE=1 SV=2	GO:0004601(peroxidase activity);GO:0009505(plant-type cell wall);GO:0009664(plant-type cell wall organization)	ENOG4111GTW(peroxidase)	K00430	peroxidase	EC:1.11.1.7	pvu00940(Phenylpropanoid biosynthesis)	A9PHA0.1 PF00141.21;peroxidase;	74.38	75.35	81.53	1.5	5.05	3.5
TRINITY_DN31667_c0_g2	225	-	-	-	-	-	-	-	-	-	-	4.34	4.97	13.68	9.1	6.74	4.59
TRINITY_DN28944_c0_g1	1202	hypothetical protein AMTR_s00004p00060080 [Amborella trichopoda]	At3g03920	Putative H/ACA ribonucleoprotein complex subunit 1-like protein 1 OS=Arabidopsis thaliana GN=At3g03920 PE=2 SV=1	GO:0001522(pseudouridine synthesis);GO:0003723(RNA binding);GO:0005634(nucleus);GO:0005730(nucleolus);GO:0005829(cytosol);GO:0006364(rRNA processing);GO:0009535(chloroplast thylakoid membrane);GO:0031429(box H/ACA snoRNP complex)	COG3277(h aca RNA-protein complex component gar1)	K11128	H/ACA ribonucleoprotein complex subunit 1	-	cit03008(Ribosome biogenesis in eukaryotes)	W1NDT6.1 PF04410.12;Gar1;	11.45	12.09	9.67	10.71	16.5	18.14
TRINITY_DN28568_c0_g2	344	-	-	-	-	-	-	-	-	-	-	2.03	2.47	2.72	0.34	0.79	0.92
TRINITY_DN33289_c0_g1	433	-	-	-	-	-	-	-	-	-	-	2.42	2.17	2.53	2.34	1.73	1.04
TRINITY_DN45052_c0_g1	4275	unknown [Picea sitchensis]	RING1	E3 ubiquitin-protein ligase RING1 OS=Gossypium hirsutum GN=RING1 PE=1 SV=1	GO:0000209(protein polyubiquitination);GO:0042787(protein ubiquitination involved in ubiquitin-dependent protein catabolic process);GO:0043161(proteasome-mediated ubiquitin-dependent protein catabolic process);GO:0061630(ubiquitin protein ligase activity)	ENOG41121N2(zinc ion binding)	K14317	nuclear pore complex protein Nup214	-	mus03013(RNA transport)	A0A0J8DXA5.1 PF13639.4;zf-RING_2;	76.39	87	100.51	35.07	33.35	27.26
TRINITY_DN43384_c1_g2	1918	PREDICTED: pectinesterase-like [Elaeis guineensis]	PECS-2.1	Pectinesterase 2 OS=Citrus sinensis GN=PECS-2.1 PE=2 SV=1	GO:0030599(pectinesterase activity);GO:0046910(pectinesterase inhibitor activity);GO:0071944(cell periphery)	COG4677(pectinesterase)	K01051	pectinesterase	EC:3.1.1.11	egu00040(Pentose and glucuronate interconversions);egu00500(Starch and sucrose metabolism)	W1NJN7.1 PF01095.17;Pectinesterase;	60.92	53.83	54.24	25.21	7.27	9.54
TRINITY_DN4401_c0_g1	251	-	-	-	-	-	-	-	-	-	-	29.13	22.78	26.57	10.15	22.01	24.98
TRINITY_DN28058_c0_g1	862	unknown [Picea sitchensis]	ATP23	Mitochondrial inner membrane protease ATP23 OS=Meyerozyma guilliermondii (strain ATCC 6260 / CBS 566 / DSM 6381 / JCM 1539 / NBRC 10279 / NRRL Y-324) GN=ATP23 PE=3 SV=2	GO:0004222(metalloendopeptidase activity);GO:0009507(chloroplast)	ENOG4111IRG(Has a dual role in the assembly of mitochondrial ATPase. Acts as a protease that removes N-terminal residues of mitochondrial ATPase CF(0) subunit 6 at the intermembrane space side. Also involved in the correct assembly of the membrane- embedded ATPase CF(0) particle, probably mediating association of subunit 6 with the subunit 9 ring (By similarity))	K12492	ADP-ribosylation factor GTPase-activating protein 1	-	apro04144(Endocytosis)	B9SLT5.1 PF09768.7;Peptidase_M76;	6.33	7.44	6.04	6.46	5.91	7.14
TRINITY_DN45248_c2_g1	516	-	-	-	-	-	-	-	-	-	-	6.32	6.47	6.66	2.76	4.09	2.74
TRINITY_DN30337_c0_g3	262	-	-	-	-	-	-	-	-	-	-	0	0	0	2.02	3.36	3.42
TRINITY_DN33793_c0_g1	202	-	-	-	-	-	-	-	-	-	-	37.25	67.45	57.8	11.37	30.33	34.5
TRINITY_DN6217_c0_g1	687	unnamed protein product [Coffea canephora]	OsI_027940	Uncharacterized protein OsI_027940 OS=Oryza sativa subsp. indica GN=OsI_027940 PE=1 SV=2	GO:0003674(molecular_function);GO:0005634(nucleus);GO:0005737(cytoplasm);GO:0005829(cytosol);GO:0005886(plasma membrane);GO:0009506(plasmodesma);GO:0010449(root meristem growth);GO:0010628(positive regulation of gene expression);GO:0080037(negative regulation of cytokinin-activated signaling pathway);GO:2000012(regulation of auxin polar transport)	ENOG41121RT(Prostaglandin E synthase 3 (Cytosolic))	K15730	cytosolic prostaglandin-E synthase	EC:5.3.99.3	pda00590(Arachidonic acid metabolism)	F6HZ37.1 PF04969.14;CS;	5.25	0	2.49	2.07	4.72	1.74
TRINITY_DN15827_c0_g1	677	-	-	-	-	-	-	-	-	-	-	0.55	0.44	0.61	0.03	0.5	0.62
TRINITY_DN25929_c0_g2	495	PREDICTED: uncharacterized protein LOC104895921 [Beta vulgaris subsp. vulgaris]	-	-	-	-	-	-	-	-	-	1.74	0.75	0.54	0.2	0.5	0.14
TRINITY_DN32393_c0_g2	1203	hypothetical protein PRUPE_ppa003112mg [Prunus persica]	At4g24290	MACPF domain-containing protein At4g24290 OS=Arabidopsis thaliana GN=At4g24290 PE=2 SV=1	GO:0003674(molecular_function);GO:0005576(extracellular region);GO:0005886(plasma membrane);GO:0009626(plant-type hypersensitive response)	ENOG410Y9MJ(MAC/Perforin domain)	K01183	chitinase	EC:3.2.1.14	mtr00520(Amino sugar and nucleotide sugar metabolism)	-	19.62	21.99	21.5	9.11	9.86	9.56
TRINITY_DN28243_c0_g4	272	-	-	-	-	-	-	-	-	-	-	1.81	1.11	2.04	2.18	2.57	0.79
TRINITY_DN44479_c0_g1	341	-	-	-	-	-	-	-	-	-	-	3.99	2.33	2.94	0	0.23	0.1
TRINITY_DN41218_c3_g4	938	PREDICTED: pentatricopeptide repeat-containing protein At3g26782, mitochondrial isoform X2 [Nelumbo nucifera]	PCMP-H43	Pentatricopeptide repeat-containing protein At3g12770 OS=Arabidopsis thaliana GN=PCMP-H43 PE=2 SV=1	GO:0000963(mitochondrial RNA processing);GO:0003674(molecular_function);GO:0005739(mitochondrion);GO:0008270(zinc ion binding);GO:0009507(chloroplast);GO:0016554(cytidine to uridine editing);GO:0080156(mitochondrial mRNA modification)	ENOG410Z7Z7(Pentatricopeptide repeat-containing protein)	-	-	-	-	-	1.06	0.65	0.49	0.19	0.72	0.4
TRINITY_DN49009_c0_g1	203	-	-	-	-	-	-	-	-	-	-	4.03	3.97	1.66	1.67	0	0
TRINITY_DN38390_c1_g6	236	-	-	-	-	-	-	-	-	-	-	2.66	0	0.85	0.64	0.31	0.58
TRINITY_DN2515_c0_g1	235	-	-	-	-	-	-	-	-	-	-	3.14	1.1	3.02	0.32	0.63	0.88
TRINITY_DN39122_c2_g2	912	-	-	-	-	-	-	-	-	-	-	5.07	7.15	5.41	1.41	2.27	2.54
TRINITY_DN40078_c0_g3	203	hypothetical protein SETIT_014017mg [Setaria italica]	-	-	-	ENOG410XV5H(Beta-1,3-galactosyltransferase)	-	-	-	-	I1I6N8.1 PF01762.19;Galactosyl_T;	1.92	7.16	0	0	0.89	0.43
TRINITY_DN42947_c2_g1	646	-	-	-	-	-	-	-	-	-	-	1.14	1.11	1.78	0.46	1.17	0.38
TRINITY_DN3878_c0_g1	264	ArcA2 protein [Solanum lycopersicum]	ARCA	Guanine nucleotide-binding protein subunit beta-like protein OS=Nicotiana tabacum GN=ARCA PE=2 SV=1	GO:0000166(nucleotide binding);GO:0004871(signal transducer activity);GO:0005078(MAP-kinase scaffold activity);GO:0005730(nucleolus);GO:0005829(cytosol);GO:0005834(heterotrimeric G-protein complex);GO:0007165(signal transduction);GO:0009845(seed germination);GO:0009967(positive regulation of signal transduction);GO:0048364(root development);GO:0048367(shoot system development);GO:0071215(cellular…	ENOG410XQGZ(guanine nucleotidebinding protein)	K14558	periodic tryptophan protein 2	-	thj03008(Ribosome biogenesis in eukaryotes)	M1BAM8.1 PF00400.30;WD40;	2.29	0	0.95	0.94	2.09	0.85
TRINITY_DN44764_c2_g1	668	unknown [Picea sitchensis]	PCMP-H41	Pentatricopeptide repeat-containing protein At2g22070 OS=Arabidopsis thaliana GN=PCMP-H41 PE=3 SV=1	GO:0003674(molecular_function);GO:0005739(mitochondrion);GO:0008150(biological_process);GO:0008270(zinc ion binding)	ENOG410Z7Z7(Pentatricopeptide repeat-containing protein)	-	-	-	-	W9SFH3.1 PF14432.4;DYW_deaminase;	2.48	2	1.85	1.46	2.37	2.08
TRINITY_DN45376_c1_g2	3761	PREDICTED: structural maintenance of chromosomes protein 5 [Vitis vinifera]	SMC5	Structural maintenance of chromosomes protein 5 OS=Arabidopsis thaliana GN=SMC5 PE=2 SV=1	GO:0000724(double-strand break repair via homologous recombination);GO:0005524(ATP binding);GO:0005634(nucleus);GO:0007059(chromosome segregation);GO:0007062(sister chromatid cohesion);GO:0009506(plasmodesma);GO:0030915(Smc5-Smc6 complex)	COG1196(Required for chromosome condensation and partitioning (By similarity))	-	-	-	-	V4TFV4.1 PF02463.17;SMC_N;	15.49	15.27	16.32	5.88	8.41	8.18
TRINITY_DN32668_c0_g1	1923	unknown [Picea sitchensis]	ADHIII	Alcohol dehydrogenase class-3 OS=Oryza sativa subsp. indica GN=ADHIII PE=3 SV=1	GO:0001666(response to hypoxia);GO:0004022(alcohol dehydrogenase (NAD) activity);GO:0005737(cytoplasm);GO:0005794(Golgi apparatus);GO:0005829(cytosol);GO:0005886(plasma membrane);GO:0006970(response to osmotic stress);GO:0008270(zinc ion binding);GO:0009409(response to cold);GO:0009413(response to flooding);GO:0009414(response to water deprivation);GO:0009651(response to salt stress);GO:0009737(r…	COG1062(alcohol dehydrogenase)	K00121	S-(hydroxymethyl)glutathione dehydrogenase / alcohol dehydrogenase	EC:1.1.1.284 1.1.1.1	cit01200(Carbon metabolism);cit00010(Glycolysis / Gluconeogenesis);cit00071(Fatty acid degradation);cit00350(Tyrosine metabolism)	A0A059LRV1.1 PF00107.24;ADH_zinc_N;	11.5	11.92	13.53	2.42	4.34	5.14
TRINITY_DN34548_c2_g4	355	-	-	-	-	-	-	-	-	-	-	2.16	1.4	2.26	0.84	2.08	0.57
TRINITY_DN926_c0_g1	439	pathogenesis-related protein P2 precursor [Solanum lycopersicum]	-	Pathogenesis-related protein P2 OS=Solanum lycopersicum PE=2 SV=1	GO:0000325(plant-type vacuole);GO:0004540(ribonuclease activity);GO:0004568(chitinase activity);GO:0005576(extracellular region);GO:0008061(chitin binding);GO:0009615(response to virus);GO:0009627(systemic acquired resistance);GO:0009651(response to salt stress);GO:0009723(response to ethylene);GO:0009817(defense response to fungus, incompatible interaction);GO:0031640(killing of cells of other o…	COG3979(chitinase)	-	-	-	-	P32045.1 PF00967.15;Barwin;	2.67	0	0.91	0.58	0.74	1.08
TRINITY_DN37626_c0_g8	273	PREDICTED: pentatricopeptide repeat-containing protein At4g32450, mitochondrial-like [Arachis duranensis]	PCMP-H34	Pentatricopeptide repeat-containing protein At3g26782, mitochondrial OS=Arabidopsis thaliana GN=PCMP-H34 PE=2 SV=1	GO:0005739(mitochondrion);GO:0008270(zinc ion binding)	ENOG410Z7Z7(Pentatricopeptide repeat-containing protein)	-	-	-	-	-	3.36	2.93	1.65	0.99	4.3	10.03
TRINITY_DN27673_c0_g1	412	-	-	-	-	-	-	-	-	-	-	0.69	0.97	0.88	0.8	0.94	0.47
TRINITY_DN26148_c0_g1	222	-	-	-	-	-	-	-	-	-	-	3.63	1.28	0.5	1.86	0.72	0.34
TRINITY_DN40731_c2_g6	271	-	-	-	-	-	-	-	-	-	-	2.44	4.1	3.24	0	0.43	0.79
TRINITY_DN30180_c2_g2	595	-	-	-	-	-	-	-	-	-	-	1.35	2.16	1.88	0	0	0
TRINITY_DN46434_c0_g1	1151	putative epoxidase [Taxus baccata]	At5g51310	Gibberellin 20-oxidase-like protein OS=Arabidopsis thaliana GN=At5g51310 PE=2 SV=1	GO:0051213(dioxygenase activity)	COG3491(2OGFe(II) oxygenase)	K04125	gibberellin 2-oxidase	EC:1.14.11.13	bvg00904(Diterpenoid biosynthesis)	A0A067JZJ3.1 PF03171.18;2OG-FeII_Oxy;	25.85	41.42	36.74	5.66	11.1	15.29
TRINITY_DN39481_c0_g2	4912	hypothetical protein AMTR_s00033p00238470 [Amborella trichopoda]	ULP2B	Probable ubiquitin-like-specific protease 2B OS=Arabidopsis thaliana GN=ULP2B PE=1 SV=3	GO:0004175(endopeptidase activity);GO:0005634(nucleus);GO:0006508(proteolysis);GO:0008234(cysteine-type peptidase activity);GO:0009651(response to salt stress);GO:0010228(vegetative to reproductive phase transition of meristem);GO:0016607(nuclear speck);GO:0016926(protein desumoylation);GO:0016929(SUMO-specific protease activity)	COG5160(SUMO1 sentrin specific peptidase)	-	-	-	-	U5CMP3.1 PF02902.17;Peptidase_C48;	6.85	6.62	6.87	2.66	3.74	3.11
TRINITY_DN40592_c1_g4	233	-	-	-	-	-	-	-	-	-	-	4.13	5.07	2.21	4.84	3.35	2.4
TRINITY_DN44762_c0_g1	291	-	-	-	-	-	-	-	-	-	-	4.99	3.04	3.37	2.89	4.81	6.65
TRINITY_DN24160_c0_g1	247	PREDICTED: uncharacterized protein At2g27730, mitochondrial isoform X3 [Solanum lycopersicum]	At2g27730	Uncharacterized protein At2g27730, mitochondrial OS=Arabidopsis thaliana GN=At2g27730 PE=1 SV=1	GO:0005507(copper ion binding);GO:0005730(nucleolus);GO:0005739(mitochondrion);GO:0005747(mitochondrial respiratory chain complex I);GO:0005773(vacuole);GO:0009853(photorespiration);GO:0031966(mitochondrial membrane);GO:0045271(respiratory chain complex I)	ENOG410Y847(NA)	-	-	-	-	-	4.32	0	0.76	2.54	2.48	0.77
TRINITY_DN37978_c0_g1	365	-	-	-	-	-	-	-	-	-	-	2.51	2.3	0.27	1.3	0.68	0
TRINITY_DN41264_c0_g4	208	-	-	-	-	-	-	-	-	-	-	2.52	5.65	3.54	3.06	1.69	2.19
TRINITY_DN33384_c4_g2	3336	hypothetical protein Ycf1 (chloroplast) [Torreya fargesii]	TIC214	Protein TIC 214 OS=Acorus americanus GN=TIC214 PE=3 SV=1	-	-	-	-	-	-	Q6YXP5.1 PF05758.10;Ycf1;	28.06	32.59	35.24	15.03	28.3	22.9
TRINITY_DN43041_c1_g2	258	-	-	-	-	-	-	-	-	-	-	13.96	11.53	8.42	9.3	7.88	7.28
TRINITY_DN38968_c0_g2	382	-	-	-	-	-	-	-	-	-	-	2.37	2.6	1.98	1.13	0.43	1.35
TRINITY_DN45608_c1_g1	360	-	-	-	-	-	-	-	-	-	-	1.66	1.18	0.67	0.4	0.4	0.46
TRINITY_DN48089_c0_g1	239	-	-	-	-	-	-	-	-	-	-	3	6.84	8.68	0	0	0
TRINITY_DN45789_c2_g1	279	-	-	-	-	-	-	-	-	-	-	5.06	2.74	5.97	2.23	1.6	2.38
TRINITY_DN40694_c0_g2	235	-	-	-	-	-	-	-	-	-	-	25.06	40.31	39.84	24.95	28.14	27.02
TRINITY_DN36059_c0_g3	236	-	-	-	-	-	-	-	-	-	-	3.51	1.39	0.3	14.91	3.72	1.42
TRINITY_DN46926_c1_g1	230	-	-	-	-	-	-	-	-	-	-	2.37	1.75	2.74	0	0	0.31
TRINITY_DN39739_c0_g4	209	-	-	-	-	-	-	-	-	-	-	2.4	1.49	0.58	0.43	1.25	0.4
TRINITY_DN41365_c1_g3	222	-	-	-	-	-	-	-	-	-	-	10.9	5.1	7	5.94	7.94	2.96
TRINITY_DN31274_c0_g1	321	-	-	-	-	-	-	-	-	-	-	1.32	2.53	2.37	0	0	0
TRINITY_DN27545_c1_g1	324	-	-	-	-	-	-	-	-	-	-	4.61	2.24	1.07	0.13	0.27	0.6
TRINITY_DN37005_c0_g1	2659	unknown [Picea sitchensis]	RPL17B	60S ribosomal protein L17-2 OS=Arabidopsis thaliana GN=RPL17B PE=2 SV=2	GO:0003735(structural constituent of ribosome);GO:0005730(nucleolus);GO:0005737(cytoplasm);GO:0005773(vacuole);GO:0005794(Golgi apparatus);GO:0005829(cytosol);GO:0005840(ribosome);GO:0006412(translation);GO:0009506(plasmodesma);GO:0015934(large ribosomal subunit);GO:0016020(membrane);GO:0022625(cytosolic large ribosomal subunit);GO:0022626(cytosolic ribosome)	COG0091(The globular domain of the protein is located near the polypeptide exit tunnel on the outside of the subunit, while an extended beta-hairpin is found that lines the wall of the exit tunnel in the center of the 70S ribosome (By similarity))	K02880	large subunit ribosomal protein L17e	-	gmx03010(Ribosome)	A9SN83.1 PF00237.17;Ribosomal_L22;	133.72	146.23	123.94	115.58	142.09	160.12
TRINITY_DN23081_c1_g1	207	-	-	-	-	-	-	-	-	-	-	2.46	6.08	5.37	0	2.14	0.41
TRINITY_DN40487_c2_g3	344	-	-	-	-	-	-	-	-	-	-	0.26	0	0.15	21.64	24.7	15.18
TRINITY_DN46116_c1_g6	790	-	-	-	-	-	-	-	-	-	-	3.94	4.19	4.23	0.14	0.07	0.44
TRINITY_DN38488_c5_g1	245	Putative germin-like protein 2-1 [Anthurium amnicola]	Os02g0491600	Putative germin-like protein 2-1 OS=Oryza sativa subsp. japonica GN=Os02g0491600 PE=3 SV=1	GO:0005618(cell wall);GO:0033609(oxalate metabolic process);GO:0046564(oxalate decarboxylase activity)	ENOG410YERY(nutrient reservoir activity)	-	-	-	-	A0A059CY00.1 PF00190.20;Cupin_1;	0.4	0	0	0.29	1.13	0
TRINITY_DN35212_c1_g1	248	-	-	-	-	-	-	-	-	-	-	10.54	10.61	10.17	6.74	11.7	13.1
TRINITY_DN33957_c0_g1	1694	unknown [Picea sitchensis]	SD17	Receptor-like serine/threonine-protein kinase SD1-7 OS=Arabidopsis thaliana GN=SD17 PE=1 SV=1	GO:0004674(protein serine/threonine kinase activity);GO:0005886(plasma membrane);GO:0006468(protein phosphorylation)	ENOG410Y9E1(PAN domain-containing protein)	-	-	-	-	G7L503.1 PF00954.18;S_locus_glycop;	1.41	1.41	1.38	7.16	3.51	3.21
TRINITY_DN19660_c0_g1	312	-	-	-	-	-	-	-	-	-	-	2.66	0.75	1.19	0.89	1.62	1.2
TRINITY_DN39999_c1_g3	292	-	-	-	-	-	-	-	-	-	-	0.61	0	0	0	0	0
TRINITY_DN43988_c0_g1	686	peroxidase [Picea abies]	PNC1	Cationic peroxidase 1 OS=Arachis hypogaea GN=PNC1 PE=1 SV=2	GO:0004601(peroxidase activity);GO:0005515(protein binding);GO:0005576(extracellular region);GO:0005618(cell wall);GO:0005794(Golgi apparatus);GO:0005829(cytosol);GO:0006979(response to oxidative stress);GO:0009809(lignin biosynthetic process);GO:0010089(xylem development);GO:0020037(heme binding);GO:0042744(hydrogen peroxide catabolic process);GO:0046872(metal ion binding);GO:0048046(apoplast);G…	ENOG410YAKJ(peroxidase)	K00430	peroxidase	EC:1.11.1.7	egu00940(Phenylpropanoid biosynthesis)	A2ZHD9.1 PF00141.21;peroxidase;	16.17	9.45	4.04	5.22	6.32	4.13
TRINITY_DN29200_c0_g4	785	hypothetical protein PRUPE_ppa007311mg [Prunus persica]	At3g44326	F-box protein At3g44326 OS=Arabidopsis thaliana GN=At3g44326 PE=2 SV=1	GO:0003674(molecular_function);GO:0005634(nucleus);GO:0008150(biological_process)	ENOG4111MD6(F-box protein At2g27310-like)	-	-	-	-	-	1.54	1.1	1.07	0	0.07	0
TRINITY_DN41235_c0_g1	760	putative TIR/NBS/LRR disease resistance protein, partial [Pinus taeda]	-	-	GO:0005737(cytoplasm);GO:0006952(defense response);GO:0007165(signal transduction)	COG4886(leucine Rich Repeat)	K03283	heat shock 70kDa protein 1/8	-	mtr03040(Spliceosome);mtr04141(Protein processing in endoplasmic reticulum);mtr04144(Endocytosis)	A0A059B0C0.1 PF01582.18;TIR;	30.89	31.48	36.91	1.61	5.21	5.3
TRINITY_DN43325_c0_g1	1301	hypothetical protein EUTSA_v10024111mg, partial [Eutrema salsugineum]	ORF	Enzymatic polyprotein OS=Carnation etched ring virus GN=ORF V PE=3 SV=1	-	COG2801(Retrotransposon protein)	-	-	-	-	-	2.49	2.34	2.63	1.01	1.38	1.16
TRINITY_DN27247_c0_g2	253	-	-	-	-	-	-	-	-	-	-	1.1	4.96	0.36	0.79	0.52	0.72
TRINITY_DN36021_c0_g1	1138	unknown [Picea sitchensis]	UCH3	Ubiquitin carboxyl-terminal hydrolase 3 OS=Arabidopsis thaliana GN=UCH3 PE=2 SV=1	GO:0004843(thiol-dependent ubiquitin-specific protease activity);GO:0005737(cytoplasm);GO:0016579(protein deubiquitination)	ENOG4111HNA(ubiquitin carboxyl-terminal)	-	-	-	-	I1MV54.1 PF01088.19;Peptidase_C12;	53.42	60.97	51.2	53.69	61.77	47.73
TRINITY_DN41465_c1_g3	332	unknown [Picea sitchensis]	-	-	-	-	-	-	-	-	-	4.07	3.27	3.45	0	0.38	0.11
TRINITY_DN35304_c1_g3	362	-	-	-	-	-	-	-	-	-	-	2.44	1.33	0.93	0.21	0.97	0.18
TRINITY_DN40413_c4_g2	574	unknown [Picea sitchensis]	PCMP-H32	Putative pentatricopeptide repeat-containing protein At3g23330 OS=Arabidopsis thaliana GN=PCMP-H32 PE=3 SV=1	GO:0005739(mitochondrion);GO:0008150(biological_process);GO:0008270(zinc ion binding)	ENOG410Z7Z7(Pentatricopeptide repeat-containing protein)	K13800	UMP-CMP kinase	EC:2.7.4.- 2.7.4.14	gmx00240(Pyrimidine metabolism)	M5WWU3.1 PF17177.2;PPR_long;	0.46	0.57	0.53	0.58	1.16	0.47
TRINITY_DN41420_c0_g1	277	PREDICTED: proteasome subunit beta type-7-B [Elaeis guineensis]	PBB1	Proteasome subunit beta type-7-A OS=Arabidopsis thaliana GN=PBB1 PE=1 SV=2	GO:0000502(proteasome complex);GO:0004298(threonine-type endopeptidase activity);GO:0005634(nucleus);GO:0005737(cytoplasm);GO:0005839(proteasome core complex);GO:0006511(ubiquitin-dependent protein catabolic process);GO:0008233(peptidase activity);GO:0051603(proteolysis involved in cellular protein catabolic process)	COG0638(The proteasome is a multicatalytic proteinase complex which is characterized by its ability to cleave peptides with Arg, Phe, Tyr, Leu, and Glu adjacent to the leaving group at neutral or slightly basic pH. The proteasome has an ATP-dependent proteolytic activity (By similarity))	K02739	20S proteasome subunit beta 2	EC:3.4.25.1	egu03050(Proteasome)	A0A0J8C5W2.1 PF00227.24;Proteasome;	1.72	0	2.77	0.41	0.61	0.56
TRINITY_DN31838_c2_g4	254	-	-	-	-	-	-	-	-	-	-	0.73	0	0.35	0.66	0.32	0.71
TRINITY_DN35154_c0_g3	305	-	-	-	-	-	-	-	-	-	-	1.97	2.13	6.53	0	0	0
TRINITY_DN46389_c1_g2	2298	-	-	-	-	-	-	-	-	-	-	4.91	4.55	5.66	1.58	1.56	2.25
TRINITY_DN49111_c0_g1	1081	hypothetical protein TSUD_350330 [Trifolium subterraneum]	-	-	-	-	-	-	-	-	-	0.82	0.72	0.53	0.05	0	0
TRINITY_DN45840_c3_g1	204	-	-	-	-	-	-	-	-	-	-	11.41	5.5	3.71	0.91	1.33	1.26
TRINITY_DN48029_c0_g1	637	predicted protein [Hordeum vulgare subsp. vulgare]	RPL9B	60S ribosomal protein L9-B OS=Saccharomyces cerevisiae (strain ATCC 204508 / S288c) GN=RPL9B PE=1 SV=1	GO:0002181(cytoplasmic translation);GO:0003723(RNA binding);GO:0003735(structural constituent of ribosome);GO:0022625(cytosolic large ribosomal subunit)	COG0097(This protein binds to the 23S rRNA, and is important in its secondary structure. It is located near the subunit interface in the base of the L7 L12 stalk, and near the tRNA binding site of the peptidyltransferase center (By similarity))	K02940	large subunit ribosomal protein L9e	-	sot03010(Ribosome)	M7TS09.1 PF00347.21;Ribosomal_L6;	4.4	0.16	0.09	0	0	0
TRINITY_DN34828_c0_g3	818	-	-	-	-	-	-	-	-	-	-	1.1	0.63	0.86	0.23	0.51	0.26
TRINITY_DN40992_c0_g3	399	-	-	-	-	-	-	-	-	-	-	1.28	1.3	1.26	1.41	1.17	1.8
TRINITY_DN29546_c0_g1	1353	unknown [Picea sitchensis]	PR-1	Pathogenesis-related protein PR-1 OS=Medicago truncatula GN=PR-1 PE=2 SV=1	GO:0003674(molecular_function);GO:0005576(extracellular region);GO:0008150(biological_process)	COG2340(Scp-like extracellular)	K13449	pathogenesis-related protein 1	-	pda04075(Plant hormone signal transduction);pda04626(Plant-pathogen interaction)	W1PBI4.1 PF00188.24;CAP;	49.79	53.05	43.96	1.7	3.71	15.46
TRINITY_DN47942_c0_g1	220	-	-	-	-	-	-	-	-	-	-	10.65	10.35	18.65	1.4	7.18	1.17
TRINITY_DN27493_c0_g3	314	disulfide-isomerase [Gossypium arboreum]	PDI	Protein disulfide-isomerase OS=Datisca glomerata GN=PDI PE=2 SV=1	GO:0003756(protein disulfide isomerase activity);GO:0005783(endoplasmic reticulum);GO:0006457(protein folding);GO:0034976(response to endoplasmic reticulum stress)	COG0526(Thioredoxin)	K09580	protein disulfide-isomerase A1	EC:5.3.4.1	gra04141(Protein processing in endoplasmic reticulum)	A0A0D2QPM2.1 PF00085.18;Thioredoxin;	3.42	0	1.55	0.58	1.01	0.52
TRINITY_DN28152_c0_g1	1558	unknown [Picea sitchensis]	-	-	GO:0003674(molecular_function);GO:0005739(mitochondrion);GO:0008150(biological_process)	ENOG4111UAE(NA)	-	-	-	-	A0A096TCG6.1 PF00149.26;Metallophos;	3.59	4.62	3.66	3.49	2.37	2.84
TRINITY_DN26655_c0_g1	369	-	-	-	-	-	-	-	-	-	-	1.29	1.1	0.38	0.76	0.85	0.6
TRINITY_DN39956_c0_g1	1760	ubiquitin conjugating enzyme family protein [Klebsormidium flaccidum]	ubc-17	Probable ubiquitin-conjugating enzyme protein 17 OS=Caenorhabditis elegans GN=ubc-17 PE=3 SV=3	GO:0004842(ubiquitin-protein transferase activity);GO:0008152(metabolic process);GO:0009966(regulation of signal transduction);GO:0016567(protein ubiquitination);GO:0016874(ligase activity)	ENOG410XP8C(ubiquitin-conjugating enzyme)	K10586	baculoviral IAP repeat-containing protein 6 (apollon)	EC:2.3.2.23	smo04120(Ubiquitin mediated proteolysis)	A9U385.1 PF00179.24;UQ_con;	6	4.9	5.73	10.51	10.13	8.47
TRINITY_DN26773_c0_g1	613	unknown [Picea sitchensis]	mrpl41-a	39S ribosomal protein L41-A, mitochondrial OS=Xenopus laevis GN=mrpl41-a PE=2 SV=1	GO:0003735(structural constituent of ribosome);GO:0005762(mitochondrial large ribosomal subunit);GO:0006412(translation)	ENOG4111ND6(Ribosomal protein)	-	-	-	-	A0A0K9PHM0.1 PF09809.7;MRP-L27;	21.41	24.33	19.29	16.74	16.39	21.25
TRINITY_DN35243_c0_g1	232	hypothetical protein L484_021456 [Morus notabilis]	PCMP-H32	Putative pentatricopeptide repeat-containing protein At3g23330 OS=Arabidopsis thaliana GN=PCMP-H32 PE=3 SV=1	GO:0003674(molecular_function);GO:0005739(mitochondrion);GO:0008150(biological_process);GO:0008270(zinc ion binding)	ENOG410Z7Z7(Pentatricopeptide repeat-containing protein)	-	-	-	-	A0A0J8C251.1 PF14432.4;DYW_deaminase;	1.37	0	0.89	2.14	0.71	0
TRINITY_DN29434_c0_g3	2086	hypothetical protein AXG93_1913s1010 [Marchantia polymorpha subsp. polymorpha]	pcxA	Proton extrusion protein PcxA OS=Synechococcus elongatus (strain PCC 7942) GN=pcxA PE=3 SV=1	GO:0005886(plasma membrane);GO:0008150(biological_process);GO:0016021(integral component of membrane)	ENOG410Y920(Involved in light-induced Na( )-dependent proton extrusion. Also seems to be involved in CO(2) transport (By similarity))	-	-	-	-	B9N815.1 PF03040.12;CemA;	7.94	9.52	9.21	2.75	3.37	4.15
TRINITY_DN31546_c0_g1	531	-	-	-	-	-	-	-	-	-	-	1.47	1.31	1.37	0.66	0.74	0.21
TRINITY_DN36081_c0_g1	2795	hypothetical protein AMTR_s00019p00252640 [Amborella trichopoda]	DDB_G0289943	Protein CLEC16A homolog OS=Dictyostelium discoideum GN=DDB_G0289943 PE=3 SV=1	GO:0001708(cell fate specification);GO:0003674(molecular_function);GO:0005794(Golgi apparatus);GO:0009718(anthocyanin-containing compound biosynthetic process);GO:0016192(vesicle-mediated transport);GO:0019898(extrinsic component of membrane);GO:0044090(positive regulation of vacuole organization);GO:1903415(flavonoid transport from endoplasmic reticulum to plant-type vacuole)	ENOG410Y0P3(C-type lectin domain family 16, member A)	-	-	-	-	W1PIJ9.1 PF09758.7;FPL;	4.88	5.29	4.84	2.18	3.45	3.63
TRINITY_DN43688_c0_g4	1224	unknown [Picea sitchensis]	FOLD2	Bifunctional protein FolD 2 OS=Arabidopsis thaliana GN=FOLD2 PE=2 SV=1	GO:0004477(methenyltetrahydrofolate cyclohydrolase activity);GO:0004488(methylenetetrahydrofolate dehydrogenase (NADP+) activity);GO:0005829(cytosol);GO:0006730(one-carbon metabolic process)	COG0190(Catalyzes the oxidation of 5,10- methylenetetrahydrofolate to 5,10-methenyltetrahydrofolate and then the hydrolysis of 5,10-methenyltetrahydrofolate to 10- formyltetrahydrofolate (By similarity))	K00288	methylenetetrahydrofolate dehydrogenase (NADP+) / methenyltetrahydrofolate cyclohydrolase / formyltetrahydrofolate synthetase	EC:1.5.1.5 3.5.4.9 6.3.4.3	egr00670(One carbon pool by folate)	A0A067K8J8.1 PF02882.17;THF_DHG_CYH_C;	23.82	24.98	24.45	19.92	24.94	23.09
TRINITY_DN46602_c2_g2	573	-	-	-	-	-	-	-	-	-	-	1.66	1.54	0.52	1.28	1.35	0.88
TRINITY_DN34721_c0_g2	520	unknown [Picea sitchensis]	ATL74	RING-H2 finger protein ATL74 OS=Arabidopsis thaliana GN=ATL74 PE=2 SV=1	GO:0010200(response to chitin);GO:0043161(proteasome-mediated ubiquitin-dependent protein catabolic process);GO:0061630(ubiquitin protein ligase activity)	ENOG41121N2(zinc ion binding)	K05283	phosphatidylinositol glycan, class W	EC:2.3.-.-	aly00563(Glycosylphosphatidylinositol(GPI)-anchor biosynthesis)	U5GT75.1 PF13639.4;zf-RING_2;	0.67	1.14	1.42	2.67	0.95	0.13
TRINITY_DN35004_c0_g2	1781	PREDICTED: OTU domain-containing protein 6B [Nelumbo nucifera]	OTUD6B	OTU domain-containing protein 6B OS=Homo sapiens GN=OTUD6B PE=1 SV=1	GO:0005737(cytoplasm);GO:0005829(cytosol);GO:0008234(cysteine-type peptidase activity)	COG5539(otu domain-containing protein)	-	-	-	-	W1P1Z9.1 PF02338.17;OTU;	9.34	11.44	9.17	5.49	6.39	7.72
TRINITY_DN42145_c1_g1	216	-	-	-	-	-	-	-	-	-	-	1.6	0	0	0.47	1.54	1.09
TRINITY_DN38269_c0_g3	218	-	-	-	-	-	-	-	-	-	-	1.63	7.35	13.1	0	0	0
TRINITY_DN47339_c0_g1	445	-	-	-	-	-	-	-	-	-	-	0.69	0.18	2.17	0.56	1.9	1.89
TRINITY_DN36459_c0_g1	1142	-	-	-	-	-	-	-	-	-	-	31.53	31.61	29.36	1.08	2.44	1.17
TRINITY_DN32564_c0_g1	689	-	-	-	-	-	-	-	-	-	-	15.82	16.09	16.12	3.78	11.52	12.83
TRINITY_DN46413_c1_g10	316	-	-	-	-	-	-	-	-	-	-	0.99	1.2	0.95	0.29	0.85	0.26
TRINITY_DN33151_c0_g4	2507	unknown [Picea sitchensis]	AHL10	AT-hook motif nuclear-localized protein 10 OS=Arabidopsis thaliana GN=AHL10 PE=1 SV=2	GO:0003677(DNA binding);GO:0005634(nucleus);GO:0005829(cytosol);GO:0006351(transcription, DNA-templated);GO:0006355(regulation of transcription, DNA-templated)	ENOG410YFVM(AT hook motif domain containing protein, expressed)	-	-	-	-	D8RDF4.1 PF03479.13;DUF296;	11.92	13.28	13.2	3.77	7.16	5.04
TRINITY_DN40314_c1_g2	581	PREDICTED: pentatricopeptide repeat-containing protein At3g24000, mitochondrial [Daucus carota subsp. sativus]	PCMP-H85	Putative pentatricopeptide repeat-containing protein At3g13770, mitochondrial OS=Arabidopsis thaliana GN=PCMP-H85 PE=3 SV=1	GO:0005739(mitochondrion);GO:0008150(biological_process);GO:0008270(zinc ion binding)	ENOG410Z7Z7(Pentatricopeptide repeat-containing protein)	K01176	alpha-amylase	EC:3.2.1.1	nnu00500(Starch and sucrose metabolism)	W9QME6.1 PF13812.4;PPR_3;	0.5	0.06	0.62	0.33	0.55	1.09
TRINITY_DN47100_c0_g1	228	-	-	-	-	-	-	-	-	-	-	0	0	0	3.47	3.04	0.63
TRINITY_DN31611_c0_g1	2003	unknown [Picea sitchensis]	APD1	Actin patches distal protein 1 OS=Saccharomyces cerevisiae (strain ATCC 204508 / S288c) GN=APD1 PE=1 SV=1	GO:0003674(molecular_function);GO:0005634(nucleus);GO:0005829(cytosol);GO:0008150(biological_process)	ENOG410ZGFF(altered inheritance of mitochondria protein)	-	-	-	-	F6I570.1 PF06999.10;Suc_Fer-like;	41.11	45.71	45	21.04	29.31	24.89
TRINITY_DN14084_c0_g1	1171	PREDICTED: UPF0014 membrane protein STAR2 [Elaeis guineensis]	ALS3	Protein ALUMINUM SENSITIVE 3 OS=Arabidopsis thaliana GN=ALS3 PE=1 SV=1	GO:0005887(integral component of plasma membrane);GO:0015075(ion transmembrane transporter activity)	COG0390((ABC) transporter)	-	-	-	-	W1NJK1.1 PF03649.11;UPF0014;	2.19	2.37	2.95	1.94	2.68	1.63
TRINITY_DN44074_c0_g5	275	-	-	-	-	-	-	-	-	-	-	4.91	0	4.42	0	0	0.09
TRINITY_DN42440_c0_g5	336	-	-	-	-	-	-	-	-	-	-	4.16	2.83	3.06	0.85	1.8	0.33
TRINITY_DN44796_c0_g5	889	PREDICTED: methyl-CpG-binding domain-containing protein 2 [Eucalyptus grandis]	MBD2	Methyl-CpG-binding domain-containing protein 2 OS=Arabidopsis thaliana GN=MBD2 PE=1 SV=1	GO:0000122(negative regulation of transcription from RNA polymerase II promoter);GO:0005634(nucleus);GO:0006346(methylation-dependent chromatin silencing);GO:0008327(methyl-CpG binding)	ENOG4111HPQ(Methyl-CpG binding domain protein)	-	-	-	-	A0A0E0PMB1.1 PF01429.17;MBD;	26.42	29.34	25.17	6.17	6.94	7.85
TRINITY_DN40354_c2_g2	222	-	-	-	-	-	-	-	-	-	-	11.42	9.51	9.65	5.57	5.05	1.7
TRINITY_DN46950_c0_g2	542	-	-	-	-	-	-	-	-	-	-	15.9	17.88	17.69	0.26	0.17	0.12
TRINITY_DN6809_c0_g1	245	-	-	-	-	-	-	-	-	-	-	2.01	0	1.16	2.59	1.69	1.05
TRINITY_DN33378_c1_g1	293	-	-	-	-	-	-	-	-	-	-	2.94	1.19	0.94	1.24	1.92	0.95
TRINITY_DN32890_c0_g1	270	-	-	-	-	-	-	-	-	-	-	1.23	0	0	1432.42	626.07	250.74
TRINITY_DN37715_c2_g1	1019	unknown [Picea sitchensis]	AAE3	Oxalate--CoA ligase OS=Arabidopsis thaliana GN=AAE3 PE=1 SV=1	GO:0005524(ATP binding);GO:0005737(cytoplasm);GO:0005739(mitochondrion);GO:0005829(cytosol);GO:0009506(plasmodesma);GO:0009507(chloroplast);GO:0009570(chloroplast stroma);GO:0009735(response to cytokinin);GO:0010030(positive regulation of seed germination);GO:0010214(seed coat development);GO:0016208(AMP binding);GO:0033611(oxalate catabolic process);GO:0046686(response to cadmium ion);GO:0048046…	COG0318(Amp-dependent synthetase and ligase)	K12261	2-hydroxyacyl-CoA lyase 1	EC:4.1.-.-	gsl04146(Peroxisome)	M0U214.1 PF00501.26;AMP-binding;	2.11	1.73	2.11	26.43	31.39	63.06
TRINITY_DN33388_c0_g1	318	-	-	-	-	-	-	-	-	-	-	0.48	0.39	0.19	0	0.18	0.17
TRINITY_DN41477_c2_g2	265	-	-	-	-	-	-	-	-	-	-	0.65	3.96	1.88	0.47	0	0
TRINITY_DN40803_c0_g1	1942	-	-	-	-	-	-	-	-	-	-	6.54	7.27	6.21	1.96	2.94	3.42
TRINITY_DN43461_c0_g4	1248	unknown [Picea sitchensis]	SKP1B	SKP1-like protein 1B OS=Arabidopsis thaliana GN=SKP1B PE=1 SV=1	GO:0004842(ubiquitin-protein transferase activity);GO:0005515(protein binding);GO:0005634(nucleus);GO:0005737(cytoplasm);GO:0006511(ubiquitin-dependent protein catabolic process);GO:0007059(chromosome segregation);GO:0009734(auxin-activated signaling pathway);GO:0009793(embryo development ending in seed dormancy);GO:0009873(ethylene-activated signaling pathway);GO:0016032(viral process);GO:001656…	COG5201(ubiquitin-dependent protein catabolic process)	K03094	S-phase kinase-associated protein 1	-	ppp04141(Protein processing in endoplasmic reticulum);ppp04120(Ubiquitin mediated proteolysis)	-	1.68	1.18	1.05	0.33	0.88	0.63
TRINITY_DN44850_c0_g1	212	-	-	-	-	-	-	-	-	-	-	0	0	0	1.16	0.73	0
TRINITY_DN40226_c5_g5	528	-	-	-	-	-	-	-	-	-	-	1.96	0.37	1.09	0.13	0.44	0.34
TRINITY_DN36574_c0_g2	558	-	-	-	-	-	-	-	-	-	-	0.97	0.54	0.99	0.41	0.44	0.23
TRINITY_DN19197_c0_g1	334	-	-	-	-	-	-	-	-	-	-	2.2	1.85	2.46	0.25	0.61	0.66
TRINITY_DN49020_c0_g1	247	hypothetical protein ZEAMMB73_901128 [Zea mays]	-	-	-	-	-	-	-	-	-	2.5	0	0	2.78	0.81	0
TRINITY_DN48782_c0_g1	339	protein RARE-COLD-INDUCIBLE 2B-like [Solanum lycopersicum]	LTI6A	Hydrophobic protein LTI6A OS=Oryza sativa subsp. japonica GN=LTI6A PE=2 SV=1	GO:0005886(plasma membrane);GO:0009409(response to cold);GO:0009414(response to water deprivation);GO:0009651(response to salt stress);GO:0009737(response to abscisic acid)	COG0401(hydrophobic protein)	-	-	-	-	M1BJX8.1 PF01679.15;Pmp3;	4.55	0	1.57	1.54	1.99	0.85
TRINITY_DN43033_c0_g2	207	-	-	-	-	-	-	-	-	-	-	4.84	1.91	4.5	0	0.59	1.07
TRINITY_DN15454_c0_g1	888	PREDICTED: anamorsin homolog [Elaeis guineensis]	-	Anamorsin homolog OS=Zea mays PE=2 SV=1	GO:0005737(cytoplasm);GO:0016226(iron-sulfur cluster assembly)	COG5636(Component of the cytosolic iron-sulfur (Fe S) protein assembly machinery. Required for the maturation of extramitochondrial Fe S proteins (By similarity). Has anti- apoptotic effects in the cell. Involved in negative control of H(2)O(2)-induced cell death, probably by tethering the pro- apoptotic factor tah18 in the cytoplasm in the absence of oxidative stress (By similarity))	-	-	-	-	A0A0B0MQY5.1 PF05093.11;CIAPIN1;	0.93	0	0.38	0.28	0.48	0.39
TRINITY_DN26553_c2_g2	723	-	-	-	-	-	-	-	-	-	-	0.74	0.49	0.81	0.68	0.29	0.28
TRINITY_DN43013_c0_g2	2296	PREDICTED: GTP cyclohydrolase 1-like [Nelumbo nucifera]	GCH1	GTP cyclohydrolase 1 OS=Arabidopsis thaliana GN=GCH1 PE=1 SV=1	GO:0003934(GTP cyclohydrolase I activity);GO:0005525(GTP binding);GO:0005737(cytoplasm);GO:0006729(tetrahydrobiopterin biosynthetic process);GO:0008270(zinc ion binding)	COG0302(GTP cyclohydrolase i)	K01495	GTP cyclohydrolase I	EC:3.5.4.16	nnu00790(Folate biosynthesis)	A0A0D2Q366.1 PF01227.20;GTP_cyclohydroI;	3.7	3.52	3.84	1.44	2.26	3.18
TRINITY_DN46861_c0_g1	403	-	-	-	-	-	-	-	-	-	-	2.2	1.53	1.13	0.23	1	0.29
TRINITY_DN44774_c0_g1	1326	unknown [Picea sitchensis]	-	-	GO:0003674(molecular_function);GO:0005829(cytosol);GO:0005886(plasma membrane);GO:0006970(response to osmotic stress);GO:0009737(response to abscisic acid);GO:0010116(positive regulation of abscisic acid biosynthetic process);GO:0016021(integral component of membrane);GO:1902074(response to salt)	ENOG410YFY3(harpin-induced protein 1 domain containing protein, expressed)	-	-	-	-	B9IDC5.1 PF03168.11;LEA_2;	60.34	24.56	12.64	97.98	47.53	56.45
TRINITY_DN39944_c0_g2	301	-	-	-	-	-	-	-	-	-	-	2.72	2.21	1.97	0	0	0.15
TRINITY_DN43619_c0_g3	586	putative oxidoreductase [Taxus baccata]	At1g73050	(R)-mandelonitrile lyase-like OS=Arabidopsis thaliana GN=At1g73050 PE=2 SV=1	GO:0005576(extracellular region);GO:0016614(oxidoreductase activity, acting on CH-OH group of donors);GO:0016832(aldehyde-lyase activity);GO:0050660(flavin adenine dinucleotide binding);GO:0055114(oxidation-reduction process)	COG2303(oxidoreductase)	K00108	choline dehydrogenase	EC:1.1.99.1	gmx00260(Glycine, serine and threonine metabolism)	I1K0E1.1 PF00732.17;GMC_oxred_N;	81.52	69.87	89.79	16.61	58.55	36.62
TRINITY_DN40919_c3_g1	273	-	-	-	-	-	-	-	-	-	-	0	0	1.59	0	3.42	5.17
TRINITY_DN44522_c1_g1	462	-	-	-	-	-	-	-	-	-	-	3.44	1.24	2.51	0.84	1.59	1.32
TRINITY_DN35252_c0_g1	205	-	-	-	-	-	-	-	-	-	-	5.02	1.55	1.22	0.9	1.31	1.66
TRINITY_DN45395_c2_g5	754	-	-	-	-	-	-	-	-	-	-	1.13	0.71	0.93	0.28	0.58	0.36
TRINITY_DN42264_c0_g2	244	-	-	-	-	-	-	-	-	-	-	5.89	6.76	5.47	3.77	5.53	6.96
TRINITY_DN8627_c0_g1	219	PREDICTED: cyclin-dependent kinase F-4 isoform X1 [Solanum lycopersicum]	-	-	GO:0004674(protein serine/threonine kinase activity);GO:0005524(ATP binding);GO:0005634(nucleus);GO:0005737(cytoplasm);GO:0006468(protein phosphorylation);GO:0016301(kinase activity);GO:0016310(phosphorylation)	ENOG410XPBB(Male germ cell-associated kinase)	-	-	-	-	-	4.83	0	2.07	1.15	3.73	0.7
TRINITY_DN27536_c1_g2	324	Chromatin-remodeling protein 11 [Zostera marina]	Os01g0367900	Probable chromatin-remodeling complex ATPase chain OS=Oryza sativa subsp. japonica GN=Os01g0367900 PE=2 SV=2	GO:0003677(DNA binding);GO:0005515(protein binding);GO:0005524(ATP binding);GO:0005634(nucleus);GO:0005829(cytosol);GO:0008094(DNA-dependent ATPase activity);GO:0010228(vegetative to reproductive phase transition of meristem);GO:0016584(nucleosome positioning);GO:0016589(NURF complex);GO:0016887(ATPase activity);GO:0031491(nucleosome binding);GO:0043044(ATP-dependent chromatin remodeling)	COG0553(helicase)	K10841	DNA excision repair protein ERCC-6	-	pda03420(Nucleotide excision repair)	A5DPR8.2 PF14619.4;SnAC;	1.11	0	0.53	0.13	0.53	0.36
TRINITY_DN28407_c0_g1	221	-	-	-	-	-	-	-	-	-	-	0.53	0	0.51	0.38	1.1	1.38
TRINITY_DN42717_c0_g1	288	-	-	-	-	-	-	-	-	-	-	0.73	1.03	1.23	0.19	0	0.18
TRINITY_DN41647_c1_g5	201	-	-	-	-	-	-	-	-	-	-	1	0	0	0	0.48	1.53
TRINITY_DN38942_c2_g1	206	-	-	-	-	-	-	-	-	-	-	0.62	8.31	3.02	0.89	0.68	1.23
TRINITY_DN47333_c0_g1	609	-	-	-	-	-	-	-	-	-	-	3.43	0	0	0	0	0
TRINITY_DN38985_c2_g2	262	-	-	-	-	-	-	-	-	-	-	1.34	0.41	0.65	0	1.89	2.18
TRINITY_DN24717_c0_g2	489	-	-	-	-	-	-	-	-	-	-	0.82	1.27	0.69	0.41	0.66	0.53
TRINITY_DN46477_c2_g3	1179	unknown [Picea sitchensis]	-	-	GO:0016787(hydrolase activity)	ENOG4111QDI(Alpha beta hydrolase fold protein)	-	-	-	-	A0A067F4T5.1 PF12697.5;Abhydrolase_6;	22.5	30.41	27.93	2.81	4.84	5.02
TRINITY_DN35157_c2_g3	839	-	-	-	-	-	-	-	-	-	-	1.67	1.25	0.7	1.45	12.65	13.29
TRINITY_DN39414_c3_g1	281	-	-	-	-	-	-	-	-	-	-	1.38	0.67	2.92	2.79	2.74	2.33
TRINITY_DN34535_c0_g1	811	unknown [Picea sitchensis]	-	-	-	-	-	-	-	-	-	24.4	31.37	21.96	11.93	9.39	11.07
TRINITY_DN48865_c0_g1	395	-	-	-	GO:0003674(molecular_function);GO:0005575(cellular_component);GO:0043581(mycelium development)	ENOG410Y07U(NA)	-	-	-	-	-	5.23	0	0	0	0	0
TRINITY_DN38147_c0_g1	1437	PREDICTED: uncharacterized protein LOC107058476 [Solanum tuberosum]	-	-	-	COG1587(synthase)	-	-	-	-	K4B7G7.1 PF02602.13;HEM4;	4.3	4.62	4.31	1.75	2.13	3.11
TRINITY_DN26739_c0_g1	959	-	-	-	-	-	-	-	-	-	-	0.02	0	0	0.68	2.36	0.54
TRINITY_DN43264_c0_g1	3426	hypothetical protein AXG93_4530s1200 [Marchantia polymorpha subsp. polymorpha]	egt1	Ergothioneine biosynthesis protein 1 OS=Schizosaccharomyces pombe (strain 972 / ATCC 24843) GN=egt1 PE=1 SV=4	GO:0005509(calcium ion binding);GO:0005634(nucleus);GO:0005788(endoplasmic reticulum lumen);GO:0005829(cytosol);GO:0030745(dimethylhistidine N-methyltransferase activity);GO:0044876(hercynylselenocysteine synthase);GO:0052699(ergothioneine biosynthetic process);GO:0052706(histidine N-methyltransferase activity);GO:0052707(N-alpha,N-alpha,N-alpha-trimethyl-L-histidine biosynthesis from histidine);…	COG1262(Sulphatase-modifying factor protein);COG4301(Methyltransferase)	-	-	-	-	E1TJX2.1 PF03781.14;FGE-sulfatase;	5.5	5.02	4.66	3.31	5.48	4.68
TRINITY_DN881_c0_g1	205	-	-	-	-	-	-	-	-	-	-	3.76	3.11	3.05	0	1.75	2.08
TRINITY_DN40373_c0_g1	236	-	-	-	-	-	-	-	-	-	-	6.11	7.96	4.65	1.75	1.34	0
TRINITY_DN33730_c0_g1	421	-	-	-	-	-	-	-	-	-	-	1.22	0.81	1.87	0.28	0.69	0.58
TRINITY_DN37928_c3_g1	703	hypothetical protein AXG93_2210s1050 [Marchantia polymorpha subsp. polymorpha]	XYL2	Putative alpha-xylosidase 2 OS=Arabidopsis thaliana GN=XYL2 PE=5 SV=1	GO:0000272(polysaccharide catabolic process);GO:0004553(hydrolase activity, hydrolyzing O-glycosyl compounds);GO:0005576(extracellular region);GO:0005618(cell wall);GO:0009506(plasmodesma);GO:0030246(carbohydrate binding);GO:0048046(apoplast);GO:0061634(alpha-D-xyloside xylohydrolase);GO:0071555(cell wall organization)	COG1501(hydrolase, family 31)	K01187	alpha-glucosidase	EC:3.2.1.20	ppp00052(Galactose metabolism);ppp00500(Starch and sucrose metabolism)	Q9AVC3.1 PF16863.3;NtCtMGAM_N;	2.55	1.51	2.12	14.52	19.53	7.37
TRINITY_DN45598_c0_g1	266	-	-	-	-	-	-	-	-	-	-	5.11	3.28	2.79	0	0	0.29
TRINITY_DN31181_c0_g1	1999	PREDICTED: glycylpeptide N-tetradecanoyltransferase 1-like [Ziziphus jujuba]	NMT1	Glycylpeptide N-tetradecanoyltransferase 1 OS=Arabidopsis thaliana GN=NMT1 PE=1 SV=2	GO:0004379(glycylpeptide N-tetradecanoyltransferase activity);GO:0005737(cytoplasm);GO:0018008(N-terminal peptidyl-glycine N-myristoylation)	COG5092(Adds a myristoyl group to the N-terminal glycine residue of certain cellular proteins (By similarity))	-	-	-	-	A0A072UMM5.1 PF02799.13;NMT_C;	23.59	22.78	21.91	15.16	16.63	13.93
TRINITY_DN3040_c0_g1	820	unknown [Picea sitchensis]	FIS1A	Mitochondrial fission 1 protein A OS=Arabidopsis thaliana GN=FIS1A PE=1 SV=1	GO:0000266(mitochondrial fission);GO:0005515(protein binding);GO:0005739(mitochondrion);GO:0005741(mitochondrial outer membrane);GO:0005777(peroxisome);GO:0005778(peroxisomal membrane);GO:0007005(mitochondrion organization);GO:0009507(chloroplast);GO:0016021(integral component of membrane);GO:0016559(peroxisome fission)	ENOG4111PPH(fission 1)	-	-	-	-	A9SDS1.1 PF14853.4;Fis1_TPR_C;	60.72	77.66	65.51	51.99	47.42	51.5
TRINITY_DN25203_c0_g1	569	-	-	-	-	-	-	-	-	-	-	1.19	0.65	0.69	0.98	1.09	1.29
TRINITY_DN3942_c0_g1	339	-	-	-	-	-	-	-	-	-	-	1.62	2.57	2.52	0	0	0.21
TRINITY_DN38638_c1_g5	575	-	-	-	-	-	-	-	-	-	-	1.22	0.45	0.89	0.58	0.38	0.22
TRINITY_DN36200_c0_g1	471	-	-	-	-	-	-	-	-	-	-	0	0	0	1.11	2.57	0.26
TRINITY_DN33543_c0_g2	245	-	-	-	-	-	-	-	-	-	-	6.81	8.39	7	2.29	3.22	2.14
TRINITY_DN45782_c1_g3	205	-	-	-	-	-	-	-	-	-	-	1.88	0.78	0.61	0	1.75	1.66
TRINITY_DN21393_c0_g2	220	PREDICTED: adenylate kinase 4 [Musa acuminata subsp. malaccensis]	ADK-B	Adenylate kinase 4 OS=Oryza sativa subsp. japonica GN=ADK-B PE=2 SV=1	GO:0004017(adenylate kinase activity);GO:0006163(purine nucleotide metabolic process)	COG0563(Catalyzes the reversible transfer of the terminal phosphate group between ATP and AMP. Plays an important role in cellular energy homeostasis and in adenine nucleotide metabolism (By similarity))	K00939	adenylate kinase	EC:2.7.4.3	mus00230(Purine metabolism)	A0A0D9XR90.1 PF00406.20;ADK;	1.06	0	1.54	0.38	2.95	1.04
TRINITY_DN41547_c0_g2	1540	-	-	-	-	-	-	-	-	-	-	0.9	0.62	0.84	0.16	0.24	0.16
TRINITY_DN40886_c2_g2	626	PREDICTED: probable ethanolamine kinase isoform X1 [Nelumbo nucifera]	EMB1187	Probable ethanolamine kinase OS=Arabidopsis thaliana GN=EMB1187 PE=2 SV=1	GO:0004305(ethanolamine kinase activity);GO:0005524(ATP binding);GO:0005737(cytoplasm);GO:0006646(phosphatidylethanolamine biosynthetic process);GO:0009793(embryo development ending in seed dormancy);GO:0016301(kinase activity);GO:0016310(phosphorylation);GO:0016773(phosphotransferase activity, alcohol group as acceptor)	COG0510(Ethanolamine kinase)	K00894	ethanolamine kinase	EC:2.7.1.82	nnu00564(Glycerophospholipid metabolism)	A0A0D9XE37.1 PF01633.18;Choline_kinase;	2.09	1.28	1.28	1.11	0.19	0.73
TRINITY_DN3428_c0_g1	326	-	-	-	-	-	-	-	-	-	-	2.35	1.54	0.35	0.26	0.13	0.35
TRINITY_DN36793_c0_g3	881	Protein kinase APK1A, chloroplastic, partial [Anthurium amnicola]	PBL10	Probable serine/threonine-protein kinase PBL10 OS=Arabidopsis thaliana GN=PBL10 PE=1 SV=2	GO:0004674(protein serine/threonine kinase activity);GO:0005524(ATP binding);GO:0005634(nucleus);GO:0005737(cytoplasm);GO:0005886(plasma membrane);GO:0006468(protein phosphorylation);GO:0009507(chloroplast);GO:0016301(kinase activity)	COG0515(Serine Threonine protein kinase)	K13430	serine/threonine-protein kinase PBS1	EC:2.7.11.1	mdm04626(Plant-pathogen interaction)	D7TLU8.1 PF07714.15;Pkinase_Tyr;	4.81	5.79	5.87	17.96	18.31	8.86
TRINITY_DN31146_c0_g1	1294	unknown [Picea sitchensis]	ARF1	Auxin response factor 1 OS=Arabidopsis thaliana GN=ARF1 PE=1 SV=2	GO:0003677(DNA binding);GO:0003700(transcription factor activity, sequence-specific DNA binding);GO:0005515(protein binding);GO:0005634(nucleus);GO:0006351(transcription, DNA-templated);GO:0006355(regulation of transcription, DNA-templated);GO:0009733(response to auxin);GO:0009734(auxin-activated signaling pathway);GO:0010150(leaf senescence);GO:0042802(identical protein binding);GO:0045892(negat…	ENOG410Y8ZK(auxin response factor)	K14486	auxin response factor	-	cit04075(Plant hormone signal transduction)	B9SPB6.1 PF02309.14;AUX_IAA;	25.34	27.34	24.72	6.28	5.33	1.06
TRINITY_DN41714_c1_g1	1314	caffeic acid O-methyltransferase [Cunninghamia lanceolata]	COMT1	Caffeic acid 3-O-methyltransferase OS=Catharanthus roseus GN=COMT1 PE=2 SV=1	GO:0005829(cytosol);GO:0008171(O-methyltransferase activity);GO:0008757(S-adenosylmethionine-dependent methyltransferase activity);GO:0019438(aromatic compound biosynthetic process)	ENOG410XS7T(o-methyltransferase)	K13066	caffeic acid 3-O-methyltransferase	EC:2.1.1.68	atr00940(Phenylpropanoid biosynthesis)	W1NLC7.1 PF00891.16;Methyltransf_2;	11.32	0.3	0	0	0	0.02
TRINITY_DN42215_c2_g1	272	hypothetical protein DCAR_010583 [Daucus carota subsp. sativus]	PCMP-H6	Pentatricopeptide repeat-containing protein At2g33760 OS=Arabidopsis thaliana GN=PCMP-H6 PE=3 SV=1	GO:0005739(mitochondrion);GO:0008270(zinc ion binding)	ENOG410Z7Z7(Pentatricopeptide repeat-containing protein)	-	-	-	-	A0A0A0L489.1 PF13041.4;PPR_2;	0.9	2.21	0.87	0.22	0.86	0.98
TRINITY_DN46471_c1_g1	324	-	-	-	-	-	-	-	-	-	-	0.74	0.9	0.53	3.34	1.72	1.44
TRINITY_DN48520_c0_g1	510	-	-	-	-	-	-	-	-	-	-	1	0	0.52	0	0.07	0
TRINITY_DN45838_c1_g3	1091	integrase [Populus trichocarpa]	-	-	-	-	-	-	-	-	-	1.05	1.85	1.4	0.96	1.28	1.79
TRINITY_DN33080_c0_g1	534	-	-	-	-	-	-	-	-	-	-	0	0	0	3.68	0.13	0.16
TRINITY_DN38381_c0_g6	231	-	-	-	-	-	K05658	ATP-binding cassette, subfamily B (MDR/TAP), member 1	EC:3.6.3.44	bna02010(ABC transporters)	-	1.41	0	0	0	0.33	0
TRINITY_DN32699_c0_g7	307	-	-	-	-	-	-	-	-	-	-	2.73	1.43	2.2	0.71	1.01	0.58
TRINITY_DN4336_c0_g1	467	-	-	-	-	-	-	-	-	-	-	0.38	0.65	0.68	0.39	0.45	0.31
TRINITY_DN37685_c0_g1	1818	hypothetical protein AMTR_s00061p00183390 [Amborella trichopoda]	At4g11680	E3 ubiquitin-protein ligase At4g11680 OS=Arabidopsis thaliana GN=At4g11680 PE=2 SV=1	GO:0043161(proteasome-mediated ubiquitin-dependent protein catabolic process);GO:0061630(ubiquitin protein ligase activity)	ENOG41121N2(zinc ion binding)	K10601	E3 ubiquitin-protein ligase synoviolin	EC:2.3.2.27	cvr04141(Protein processing in endoplasmic reticulum);cvr04120(Ubiquitin mediated proteolysis)	B9RUV3.1 PF13639.4;zf-RING_2;	30.65	37.21	32.19	16.53	20.44	29.15
TRINITY_DN44051_c1_g2	334	-	-	-	-	-	-	-	-	-	-	1.69	0.62	0.98	0	0.24	0.11
TRINITY_DN37674_c0_g2	215	-	-	-	-	-	-	-	-	-	-	0	2.08	0.54	1.71	2.27	0.84
TRINITY_DN33340_c0_g2	241	-	-	-	-	-	-	-	-	-	-	2.94	0.51	2.43	0.9	1.95	0.27
TRINITY_DN48247_c0_g1	256	PREDICTED: cytochrome b-c1 complex subunit 7 [Solanum lycopersicum]	-	Cytochrome b-c1 complex subunit 7 OS=Solanum tuberosum PE=1 SV=1	GO:0005750(mitochondrial respiratory chain complex III);GO:0006122(mitochondrial electron transport, ubiquinol to cytochrome c);GO:0008121(ubiquinol-cytochrome-c reductase activity);GO:0009060(aerobic respiration);GO:0034551(mitochondrial respiratory chain complex III assembly)	ENOG4111V1G(component of the ubiquinol-cytochrome c reductase complex (complex III or cytochrome b-c1 complex), which is part of the mitochondrial respiratory chain (By similarity))	K00417	ubiquinol-cytochrome c reductase subunit 7	-	sly00190(Oxidative phosphorylation)	P48502.1 PF02271.14;UCR_14kD;	1.78	0	1.03	1.54	1.76	1.4
TRINITY_DN41512_c0_g4	201	-	-	-	-	-	-	-	-	-	-	9.27	7.04	9.85	5.25	10.54	11.28
TRINITY_DN3262_c0_g1	283	PREDICTED: LOW QUALITY PROTEIN: 26S proteasome non-ATPase regulatory subunit 13 homolog B-like [Elaeis guineensis]	RPN9A	26S proteasome non-ATPase regulatory subunit 13 homolog A OS=Arabidopsis thaliana GN=RPN9A PE=1 SV=1	GO:0005198(structural molecule activity);GO:0005634(nucleus);GO:0005829(cytosol);GO:0006511(ubiquitin-dependent protein catabolic process);GO:0008541(proteasome regulatory particle, lid subcomplex);GO:0043248(proteasome assembly)	ENOG410XPG9(26S proteasome non-ATPase regulatory subunit)	K03039	26S proteasome regulatory subunit N9	-	egu03050(Proteasome)	-	2.43	0	1.3	1.17	0.38	0.7
TRINITY_DN19049_c0_g1	236	-	-	-	-	-	-	-	-	-	-	4.44	1.63	3.84	1.59	1.86	1.16
TRINITY_DN20406_c0_g2	262	PREDICTED: acetyl-CoA carboxylase 1-like [Solanum lycopersicum]	ACC2	Acetyl-CoA carboxylase 2 OS=Arabidopsis thaliana GN=ACC2 PE=2 SV=1	GO:0003989(acetyl-CoA carboxylase activity);GO:0004075(biotin carboxylase activity);GO:0005524(ATP binding);GO:0005737(cytoplasm);GO:0005829(cytosol);GO:0005886(plasma membrane);GO:0009631(cold acclimation);GO:0009735(response to cytokinin);GO:0009793(embryo development ending in seed dormancy);GO:0009933(meristem structural organization);GO:0010072(primary shoot apical meristem specification);GO…	COG0439(acetyl-CoA carboxylase biotin carboxylase);COG0511(Acetyl-CoA carboxylase, biotin carboxyl carrier protein);COG4799(carboxylase)	K11262	acetyl-CoA carboxylase / biotin carboxylase 1	EC:6.4.1.2 6.3.4.14	sly01212(Fatty acid metabolism);sly00620(Pyruvate metabolism);sly00640(Propanoate metabolism);sly00061(Fatty acid biosynthesis);sly00254(Aflatoxin biosynthesis)	K4DG25.1 PF01039.20;Carboxyl_trans;	2.01	0	0.65	0.72	1.18	0.22
TRINITY_DN42625_c0_g1	3715	unknown [Picea sitchensis]	WRNIP1	ATPase WRNIP1 OS=Homo sapiens GN=WRNIP1 PE=1 SV=2	GO:0003677(DNA binding);GO:0005524(ATP binding);GO:0005634(nucleus);GO:0006260(DNA replication)	COG2256(Recombination factor protein RarA)	K10756	replication factor C subunit 3/5	-	ccp03030(DNA replication);ccp03420(Nucleotide excision repair);ccp03430(Mismatch repair)	D8RFU2.1 PF12002.6;MgsA_C;	13.6	14.71	14.33	8.69	7.49	7.1
TRINITY_DN34170_c0_g6	440	-	-	-	-	-	-	-	-	-	-	1.87	0.42	1.79	0.25	0.57	0.29
TRINITY_DN21925_c1_g1	524	-	-	-	-	-	-	-	-	-	-	0.9	0.3	0.49	0.63	0.63	0.72
TRINITY_DN39263_c0_g1	1389	unknown [Picea sitchensis]	-	-	-	-	-	-	-	-	-	16.5	20.88	22.41	0.6	1.69	1.08
TRINITY_DN44542_c0_g2	253	unknown [Picea sitchensis]	TKPR1	Tetraketide alpha-pyrone reductase 1 OS=Arabidopsis thaliana GN=TKPR1 PE=1 SV=1	GO:0004022(alcohol dehydrogenase (NAD) activity);GO:0050662(coenzyme binding);GO:0055114(oxidation-reduction process)	COG0451(Nad-dependent epimerase dehydratase)	K09753	cinnamoyl-CoA reductase	EC:1.2.1.44	osa00940(Phenylpropanoid biosynthesis)	W1PYQ0.1 PF01370.19;Epimerase;	3.3	7.09	2.48	1.98	1.55	2.79
TRINITY_DN42829_c1_g1	433	-	-	-	-	-	-	-	-	-	-	0.26	0.11	0.18	1.57	0.84	0.61
TRINITY_DN35174_c1_g1	228	-	-	-	-	-	-	-	-	-	-	0.97	5.36	1.4	1.39	1.69	0.63
TRINITY_DN34808_c1_g1	1446	unknown [Picea sitchensis]	-	Cysteine synthase, chloroplastic/chromoplastic OS=Capsicum annuum PE=2 SV=1	GO:0004124(cysteine synthase activity);GO:0005737(cytoplasm);GO:0006535(cysteine biosynthetic process from serine);GO:0030170(pyridoxal phosphate binding)	COG0031(cysteine biosynthetic process from serine)	K01738	cysteine synthase A	EC:2.5.1.47	cit01200(Carbon metabolism);cit01230(Biosynthesis of amino acids);cit00920(Sulfur metabolism);cit00270(Cysteine and methionine metabolism)	A9RMD3.1 PF00291.23;PALP;	2.94	3.75	3.62	1.03	1.68	2.41
TRINITY_DN40421_c1_g4	3898	PREDICTED: protein LONGIFOLIA 1 [Oryza sativa Japonica Group]	-	-	-	ENOG410Z09A(NA)	-	-	-	-	M5VTQ7.1 PF14309.4;DUF4378;	3.96	6.77	6.34	7.39	1.75	1.58
TRINITY_DN38407_c0_g1	7082	-	-	-	-	-	-	-	-	-	-	6.63	6.81	4.62	0.78	1.53	2.08
TRINITY_DN34239_c0_g1	2453	predicted protein [Physcomitrella patens]	At5g26960	F-box/kelch-repeat protein At5g26960 OS=Arabidopsis thaliana GN=At5g26960 PE=2 SV=1	GO:0004842(ubiquitin-protein transferase activity);GO:0031463(Cul3-RING ubiquitin ligase complex)	ENOG4110X8D(Kelch repeat-containing F-box family protein)	-	-	-	-	A9U5W3.1 PF01344.23;Kelch_1;	14.07	15.89	13.63	3.8	5.6	4.95
TRINITY_DN37210_c0_g1	1427	unknown [Picea sitchensis]	NCOA7	Nuclear receptor coactivator 7 OS=Homo sapiens GN=NCOA7 PE=1 SV=2	GO:0003674(molecular_function);GO:0005739(mitochondrion);GO:0008150(biological_process)	COG5142(oxidation resistance protein)	-	-	-	-	W1NKY5.1 PF07534.14;TLD;	7.47	9.19	7.79	3.94	5.03	4.55
TRINITY_DN38456_c0_g3	1447	unknown [Picea sitchensis]	-	-	-	ENOG410YF3T(Chromosome 11 open reading frame 30)	-	-	-	-	I1HYK4.1 PF03735.12;ENT;	11.26	10.72	11.55	1.64	2.74	3.07
TRINITY_DN26034_c1_g1	518	-	-	-	-	-	-	-	-	-	-	1.04	1.07	0.75	0.19	0.73	0.43
TRINITY_DN36491_c0_g4	311	-	-	-	-	-	-	-	-	-	-	0	0	0	0	1.32	0
TRINITY_DN42179_c0_g3	222	-	-	-	-	-	-	-	-	-	-	3.14	8.26	5.33	16.88	14.52	16.6
TRINITY_DN39173_c0_g3	676	unknown [Picea sitchensis]	tmem256	Transmembrane protein 256 OS=Danio rerio GN=tmem256 PE=3 SV=1	GO:0003674(molecular_function);GO:0005739(mitochondrion);GO:0016021(integral component of membrane)	ENOG41125SJ(UPF0451 protein C17orf61 homolog)	-	-	-	-	W1PRZ6.1 PF04241.13;DUF423;	43.96	52.38	48.87	39.65	45.62	51.81
TRINITY_DN32722_c3_g1	267	-	-	-	-	-	-	-	-	-	-	2.8	5.98	6.75	4.72	8.64	4.27
TRINITY_DN32056_c0_g1	3304	PREDICTED: uncharacterized protein LOC104603766 [Nelumbo nucifera]	BRD1	Bromodomain-containing protein 1 OS=Homo sapiens GN=BRD1 PE=1 SV=1	GO:0003677(DNA binding);GO:0005634(nucleus);GO:0008150(biological_process)	COG5076(bromodomain)	-	-	-	-	B9GQ03.1 PF00439.23;Bromodomain;	7.76	7.25	6.53	2.07	2.96	2.65
TRINITY_DN39691_c0_g2	204	-	-	-	-	-	-	-	-	-	-	0	0	0	0	0.28	0
TRINITY_DN44191_c0_g1	253	-	-	-	-	-	-	-	-	-	-	3.76	0	8.54	2.2	3.47	2.48
TRINITY_DN43687_c1_g3	3765	predicted protein [Physcomitrella patens]	CHD9	Chromodomain-helicase-DNA-binding protein 9 OS=Homo sapiens GN=CHD9 PE=1 SV=2	GO:0005524(ATP binding);GO:0005634(nucleus);GO:0005737(cytoplasm);GO:0005886(plasma membrane)	ENOG410XTBM(transforming growth factor beta regulator 1)	-	-	-	-	A9TB27.1 PF05964.12;FYRN;	13.05	14.43	14.07	7.92	10.84	9.02
TRINITY_DN32350_c1_g1	1338	hypothetical protein TSUD_320900 [Trifolium subterraneum]	dtd	D-tyrosyl-tRNA(Tyr) deacylase OS=Dictyostelium discoideum GN=dtd PE=3 SV=1	GO:0002161(aminoacyl-tRNA editing activity);GO:0005737(cytoplasm);GO:0006399(tRNA metabolic process);GO:0051500(D-tyrosyl-tRNA(Tyr) deacylase activity)	COG1490(Hydrolyzes D-tyrosyl-tRNA(Tyr) into D-tyrosine and free tRNA(Tyr). Could be a defense mechanism against a harmful effect of D-tyrosine (By similarity))	-	-	-	-	A0A0J8BSQ9.1 PF02580.14;Tyr_Deacylase;	8.3	9.75	9.57	4.7	5.53	6.98
TRINITY_DN43027_c0_g2	2224	-	-	-	-	-	-	-	-	-	-	0.83	0.87	1.25	0.46	0.77	0.38
TRINITY_DN43125_c0_g1	245	-	-	-	-	-	-	-	-	-	-	2.01	4.43	1.16	1.15	1.97	1.83
TRINITY_DN27821_c0_g2	306	-	-	-	-	-	-	-	-	-	-	1.85	0	1.14	5.06	1.93	0
TRINITY_DN2336_c0_g1	709	-	-	-	-	-	-	-	-	-	-	2.26	1.83	1.53	0.72	0.61	0.96
TRINITY_DN44016_c0_g3	308	-	-	-	-	-	-	-	-	-	-	0.25	0.91	0.72	1.59	1.07	0
TRINITY_DN41614_c1_g1	874	properoxidase [Picea abies]	GSVIVT00023967001	Peroxidase 4 OS=Vitis vinifera GN=GSVIVT00023967001 PE=1 SV=1	GO:0004601(peroxidase activity);GO:0005515(protein binding);GO:0005576(extracellular region);GO:0005618(cell wall);GO:0005794(Golgi apparatus);GO:0005829(cytosol);GO:0006979(response to oxidative stress);GO:0009809(lignin biosynthetic process);GO:0010089(xylem development);GO:0020037(heme binding);GO:0042744(hydrogen peroxide catabolic process);GO:0046872(metal ion binding);GO:0048046(apoplast);G…	ENOG410YETZ(peroxidase)	K00430	peroxidase	EC:1.11.1.7	egu00940(Phenylpropanoid biosynthesis)	C5Y360.1 PF00141.21;peroxidase;	13.23	3.42	2.78	36.58	35.16	24.12
TRINITY_DN34709_c0_g8	389	-	-	-	-	-	-	-	-	-	-	1.92	1.66	1.22	0	0.41	0.08
TRINITY_DN39420_c0_g3	298	-	-	-	-	-	-	-	-	-	-	0	0.42	1.73	0	0.68	0.46
TRINITY_DN46960_c3_g4	208	-	-	-	-	-	-	-	-	-	-	0	0.75	1.18	0	0.42	0
TRINITY_DN42398_c2_g8	411	-	-	-	-	-	-	-	-	-	-	1.69	0.24	1.67	0.73	1.24	0.68
TRINITY_DN30500_c1_g7	671	PREDICTED: ADP-ribosylation factor 2 isoform X1 [Nicotiana tomentosiformis]	ARF	ADP-ribosylation factor 2 OS=Oryza sativa subsp. japonica GN=ARF PE=2 SV=2	GO:0005886(plasma membrane);GO:0006810(transport);GO:0022857(transmembrane transporter activity)	COG1100(GTP-binding Protein)	K07937	ADP-ribosylation factor 1	-	thj04144(Endocytosis)	A0A078D2I6.1 PF00025.19;Arf;	2.84	0	1.56	1.65	2.53	1.03
TRINITY_DN37717_c0_g1	3426	hypothetical protein AMTR_s00045p00120010 [Amborella trichopoda]	smarcal1	SWI/SNF-related matrix-associated actin-dependent regulator of chromatin subfamily A-like protein 1 OS=Xenopus laevis GN=smarcal1 PE=2 SV=1	GO:0003677(DNA binding);GO:0004386(helicase activity);GO:0005524(ATP binding);GO:0005634(nucleus)	COG0553(helicase)	K10877	DNA repair and recombination protein RAD54B	EC:3.6.4.-	ccp03440(Homologous recombination)	B9S022.1 PF00176.21;SNF2_N;	4.25	5.31	4.12	2.26	3.2	3.25
TRINITY_DN46366_c1_g3	236	tau class glutathione S-transferase [Larix kaempferi]	GSTU21	Glutathione S-transferase U21 OS=Arabidopsis thaliana GN=GSTU21 PE=3 SV=1	GO:0004364(glutathione transferase activity);GO:0005737(cytoplasm);GO:0006749(glutathione metabolic process);GO:0009407(toxin catabolic process)	ENOG410XSIX(glutathione Stransferase)	K00799	glutathione S-transferase	EC:2.5.1.18	mus00480(Glutathione metabolism)	M0U3L4.1 PF13417.4;GST_N_3;	0	0	0	249.03	64.39	5.79
TRINITY_DN34249_c3_g1	234	-	-	-	-	-	-	-	-	-	-	0	0.56	1.31	4.55	1.27	2.37
TRINITY_DN46562_c0_g1	997	PREDICTED: short-chain dehydrogenase/reductase 2b-like [Solanum tuberosum]	SALR	Salutaridine reductase OS=Papaver bracteatum GN=SALR PE=1 SV=1	GO:0005737(cytoplasm);GO:0016491(oxidoreductase activity);GO:0055114(oxidation-reduction process)	COG1028(Dehydrogenase reductase)	K15095	(+)-neomenthol dehydrogenase	EC:1.1.1.208	sot00902(Monoterpenoid biosynthesis)	M1BM24.1 PF00106.23;adh_short;	0.09	0.06	0.05	4.11	3.49	0.7
TRINITY_DN46919_c1_g2	878	-	-	-	-	-	-	-	-	-	-	1.15	0.71	0.59	0.33	0.66	0.63
TRINITY_DN26731_c1_g1	648	hypothetical protein g.86498 [Auxenochlorella protothecoides]	-	Probable NADP-dependent mannitol dehydrogenase OS=Davidiella tassiana PE=1 SV=1	GO:0005622(intracellular);GO:0005997(xylulose metabolic process);GO:0019594(mannitol metabolic process);GO:0050038(L-xylulose reductase (NADP+) activity);GO:0050085(mannitol 2-dehydrogenase (NADP+) activity);GO:0097308(cellular response to farnesol)	COG1028(Dehydrogenase reductase)	K00059	3-oxoacyl-[acyl-carrier protein] reductase	EC:1.1.1.100	gra01212(Fatty acid metabolism);gra00061(Fatty acid biosynthesis);gra01040(Biosynthesis of unsaturated fatty acids);gra00780(Biotin metabolism)	N1PUG2.1 PF13561.4;adh_short_C2;	3.94	1.68	0.13	0	0	0
TRINITY_DN44006_c0_g3	212	-	-	-	-	-	-	-	-	-	-	92.16	121.75	138.76	2.26	11.37	4.51
TRINITY_DN40572_c4_g4	238	-	-	-	-	ENOG410Y6I4(NA)	-	-	-	-	-	0.43	2.13	0	0	0.91	0.28
TRINITY_DN16401_c0_g1	1115	PREDICTED: nucleolar GTP-binding protein 1 [Solanum lycopersicum]	At1g50920	Nucleolar GTP-binding protein 1 OS=Arabidopsis thaliana GN=At1g50920 PE=2 SV=1	GO:0000166(nucleotide binding);GO:0005525(GTP binding);GO:0005634(nucleus);GO:0005730(nucleolus);GO:0016020(membrane);GO:0042254(ribosome biogenesis)	COG1084(Involved in the biogenesis of the 60S ribosomal subunit (By similarity))	K06943	nucleolar GTP-binding protein	-	sly03008(Ribosome biogenesis in eukaryotes)	K7KKX9.1 PF01926.21;MMR_HSR1;	0.65	0	0.51	0.39	0.76	0.26
TRINITY_DN29300_c3_g2	383	-	-	-	-	-	-	-	-	-	-	2.82	0.86	0.92	1.38	1.97	0.71
TRINITY_DN36334_c3_g3	537	hypothetical protein 0_12933_01, partial [Pinus taeda]	PCMP-H5	Pentatricopeptide repeat-containing protein At4g37170 OS=Arabidopsis thaliana GN=PCMP-H5 PE=3 SV=1	GO:0003674(molecular_function);GO:0005739(mitochondrion);GO:0008150(biological_process);GO:0008270(zinc ion binding)	ENOG410Z7Z7(Pentatricopeptide repeat-containing protein)	K13800	UMP-CMP kinase	EC:2.7.4.- 2.7.4.14	gmx00240(Pyrimidine metabolism)	-	1.32	0.45	0.5	0.99	1.34	0.83
TRINITY_DN36743_c1_g1	1520	unknown [Picea sitchensis]	KAB1	Probable voltage-gated potassium channel subunit beta OS=Arabidopsis thaliana GN=KAB1 PE=1 SV=1	GO:0005244(voltage-gated ion channel activity);GO:0005267(potassium channel activity);GO:0005737(cytoplasm);GO:0005829(cytosol);GO:0005886(plasma membrane);GO:0006813(potassium ion transport);GO:0009506(plasmodesma);GO:0016020(membrane);GO:0034765(regulation of ion transmembrane transport)	COG0667(Aldo keto reductase)	K04382	serine/threonine-protein phosphatase 2A catalytic subunit	EC:3.1.3.16	brp03015(mRNA surveillance pathway)	A0A061EK12.1 PF00248.19;Aldo_ket_red;	54.73	70.68	61.96	41.44	47.36	43.48
TRINITY_DN33880_c0_g2	405	hypothetical protein CARUB_v10002094mg, partial [Capsella rubella]	HTR4	Histone H3.3 OS=Arabidopsis thaliana GN=HTR4 PE=1 SV=2	GO:0000786(nucleosome);GO:0003677(DNA binding);GO:0005634(nucleus);GO:0046982(protein heterodimerization activity)	COG2036(Core component of nucleosome. Nucleosomes wrap and compact DNA into chromatin, limiting DNA accessibility to the cellular machineries which require DNA as a template. Histones thereby play a central role in transcription regulation, DNA repair, DNA replication and chromosomal stability. DNA accessibility is regulated via a complex set of post-translational modifications of histones, also …	K02922	large subunit ribosomal protein L37e	-	zma03010(Ribosome)	A0A0D2T6A5.1 PF00125.22;Histone;	7.43	0	1.73	3.92	5.23	1.69
TRINITY_DN41498_c1_g1	613	-	-	-	-	-	-	-	-	-	-	1.01	0.97	0.94	0.38	0.62	0.26
TRINITY_DN28272_c0_g1	383	-	-	-	-	-	-	-	-	-	-	0.82	1.72	0.81	0.86	0.43	0.08
TRINITY_DN43301_c0_g1	2533	PREDICTED: pentatricopeptide repeat-containing protein At1g09900 [Amborella trichopoda]	At2g40240	Pentatricopeptide repeat-containing protein At2g40240, mitochondrial OS=Arabidopsis thaliana GN=At2g40240 PE=2 SV=1	GO:0003674(molecular_function);GO:0005739(mitochondrion);GO:0008150(biological_process)	ENOG410Z7Z7(Pentatricopeptide repeat-containing protein)	K14442	ATP-dependent RNA helicase DHX36	EC:3.6.4.13	cam03018(RNA degradation)	A2ZI68.1 PF17177.2;PPR_long;	1.71	1.83	1.57	0.74	1.48	1.31
TRINITY_DN34143_c1_g6	278	-	-	-	-	-	-	-	-	-	-	0.66	0	0	0	0.41	0
TRINITY_DN27794_c0_g1	223	-	-	-	-	-	-	-	-	-	-	7.7	6.31	2.97	1.47	3.21	1.34
TRINITY_DN44301_c0_g2	532	-	-	-	-	-	-	-	-	-	-	0.64	0.73	0.3	1.24	0.26	0.66
TRINITY_DN28789_c0_g1	743	-	-	-	-	-	-	-	-	-	-	75.56	93.31	89.82	55.31	61.77	65.22
TRINITY_DN47116_c1_g5	324	-	-	-	-	-	-	-	-	-	-	1.29	0.45	0.18	1.07	0.27	0.6
TRINITY_DN30646_c0_g2	1432	-	-	-	-	-	-	-	-	-	-	2.67	1.31	3.46	0.39	1.15	1.63
TRINITY_DN4226_c0_g1	357	-	-	-	-	-	-	-	-	-	-	1.13	1.2	1.1	0.72	1.02	0.56
TRINITY_DN42248_c0_g3	1073	unknown [Picea sitchensis]	ATL44	Probable E3 ubiquitin-protein ligase ATL44 OS=Arabidopsis thaliana GN=ATL44 PE=2 SV=1	GO:0005634(nucleus);GO:0008270(zinc ion binding);GO:0016021(integral component of membrane);GO:0016567(protein ubiquitination)	ENOG41121N2(zinc ion binding)	K01230	mannosyl-oligosaccharide alpha-1,2-mannosidase	EC:3.2.1.113	obr00510(N-Glycan biosynthesis);obr04141(Protein processing in endoplasmic reticulum)	A0A072V138.1 PF13639.4;zf-RING_2;	10.18	12.28	11.56	7.96	7.18	5.81
TRINITY_DN46026_c0_g4	1918	expansin B1 [Pinus radiata]	EXPB16	Expansin-B16 OS=Oryza sativa subsp. japonica GN=EXPB16 PE=3 SV=1	GO:0006949(syncytium formation);GO:0009506(plasmodesma)	ENOG410YA5Q(May cause loosening and extension of plant cell walls by disrupting non-covalent bonding between cellulose microfibrils and matrix glucans. No enzymatic activity has been found. May be required for rapid internodal elongation in deepwater rice during submergence (By similarity))	-	-	-	-	A0A0D2T6M9.1 PF03330.16;DPBB_1;	39.3	48.17	51.57	0.47	0.9	1.01
TRINITY_DN90_c0_g1	227	-	-	-	-	-	-	-	-	-	-	1.73	0.46	0	1.29	0	1.83
TRINITY_DN30285_c0_g1	2544	hypothetical protein TanjilG_22138 [Lupinus angustifolius]	CHLD	Magnesium-chelatase subunit ChlD, chloroplastic OS=Oryza sativa subsp. indica GN=CHLD PE=3 SV=1	GO:0005524(ATP binding);GO:0009507(chloroplast);GO:0009534(chloroplast thylakoid);GO:0009570(chloroplast stroma);GO:0010007(magnesium chelatase complex);GO:0015979(photosynthesis);GO:0015995(chlorophyll biosynthetic process);GO:0016851(magnesium chelatase activity)	COG1239(magnesium chelatase);COG1240(magnesium chelatase)	K03404	magnesium chelatase subunit D	EC:6.6.1.1	mis00860(Porphyrin and chlorophyll metabolism)	U5G3E4.1 PF01078.19;Mg_chelatase;	11.25	15.45	16.25	1.62	3.02	2.58
TRINITY_DN30025_c0_g3	310	hypothetical protein PHAVU_009G097900g [Phaseolus vulgaris]	-	-	-	-	-	-	-	-	-	6.74	0	0.23	0	0	0
TRINITY_DN39676_c0_g2	410	-	-	-	-	-	-	-	-	-	-	90.58	90.1	103.67	46.67	66.8	48.33
TRINITY_DN40465_c1_g3	4152	trehalose-6-phosphate synthase [Ginkgo biloba]	TPS5	Alpha,alpha-trehalose-phosphate synthase [UDP-forming] 5 OS=Arabidopsis thaliana GN=TPS5 PE=1 SV=2	GO:0003825(alpha,alpha-trehalose-phosphate synthase (UDP-forming) activity);GO:0004805(trehalose-phosphatase activity);GO:0005992(trehalose biosynthetic process);GO:0016757(transferase activity, transferring glycosyl groups)	COG0380(synthase);COG1877(trehalose biosynthetic process)	K16055	trehalose 6-phosphate synthase/phosphatase	EC:2.4.1.15 3.1.3.12	nnu00500(Starch and sucrose metabolism)	A0A072VRW8.1 PF00982.19;Glyco_transf_20;	12.79	10.41	8.89	12.65	17.21	16.29
TRINITY_DN37830_c0_g2	377	PREDICTED: receptor-like protein kinase [Vitis vinifera]	-	-	-	COG4886(leucine Rich Repeat)	-	-	-	-	W5GNW0.1 PF08263.10;LRRNT_2;	1.47	2.99	1.92	0.36	0.8	0.57
TRINITY_DN41909_c0_g3	385	-	-	-	-	-	-	-	-	-	-	1.28	0.71	1.05	0.6	0.59	0.86
TRINITY_DN41236_c0_g3	549	PREDICTED: trafficking protein particle complex II-specific subunit 120 homolog [Nelumbo nucifera]	TRS120	Trafficking protein particle complex II-specific subunit 120 homolog OS=Arabidopsis thaliana GN=TRS120 PE=1 SV=1	GO:0005802(trans-Golgi network)	ENOG410YEPC(trafficking protein particle complex 9)	-	-	-	-	W1PRE1.1 PF08626.9;TRAPPC9-Trs120;	0.22	0.48	0.73	0.71	0.58	0.86
TRINITY_DN45040_c0_g3	2397	hypothetical protein AXG93_927s1020 [Marchantia polymorpha subsp. polymorpha]	At1g11050	Probable receptor-like protein kinase At1g11050 OS=Arabidopsis thaliana GN=At1g11050 PE=2 SV=1	GO:0004674(protein serine/threonine kinase activity);GO:0005886(plasma membrane)	COG0515(Serine Threonine protein kinase)	K13416	brassinosteroid insensitive 1-associated receptor kinase 1	EC:2.7.10.1 2.7.11.1	gmx04075(Plant hormone signal transduction);gmx04626(Plant-pathogen interaction)	B6SVR3.1 PF07714.15;Pkinase_Tyr;	4.36	5.9	3.39	3.77	2.59	2.29
TRINITY_DN34399_c0_g1	947	-	-	-	-	-	-	-	-	-	-	1	0.89	1.2	0.49	0.63	0.27
TRINITY_DN32494_c2_g2	1898	gamma-tubulin [Cryptomeria japonica]	TUBG1	Tubulin gamma chain OS=Physcomitrella patens subsp. patens GN=TUBG1 PE=3 SV=1	GO:0000911(cytokinesis by cell plate formation);GO:0000914(phragmoplast assembly);GO:0000930(gamma-tubulin complex);GO:0003924(GTPase activity);GO:0005198(structural molecule activity);GO:0005525(GTP binding);GO:0005634(nucleus);GO:0005737(cytoplasm);GO:0005739(mitochondrion);GO:0005829(cytosol);GO:0005874(microtubule);GO:0005886(plasma membrane);GO:0005938(cell cortex);GO:0007020(microtubule nuc…	COG5023(protein polymerization)	K07375	tubulin beta	-	pda04145(Phagosome)	W5A8H0.1 PF00091.23;Tubulin;	29.27	31.49	31.86	11.9	16.52	22.07
TRINITY_DN33719_c0_g2	240	-	-	-	-	-	-	-	-	-	-	0	1.04	0	1.83	2.37	1.11
TRINITY_DN36191_c2_g1	240	-	-	-	-	-	-	-	-	-	-	2.12	0	0	0.61	3.26	1.94
TRINITY_DN17820_c0_g1	333	40S ribosomal protein S20 [Anthurium amnicola]	RPS20	40S ribosomal protein S20 OS=Bos taurus GN=RPS20 PE=3 SV=1	GO:0043581(mycelium development)	COG0051(tRNA binding)	K02969	small subunit ribosomal protein S20e	-	csl03010(Ribosome)	U4L6R3.1 PF00338.20;Ribosomal_S10;	7.34	0.42	0.33	0	0	0
TRINITY_DN45501_c0_g2	2066	PREDICTED: F-box protein At4g35930 [Cucumis sativus]	At4g35930	F-box protein At4g35930 OS=Arabidopsis thaliana GN=At4g35930 PE=2 SV=1	GO:0003674(molecular_function);GO:0005634(nucleus);GO:0008150(biological_process)	ENOG41120GT(F-box protein)	-	-	-	-	-	11.93	14.16	15.28	2.07	3.65	4.85
TRINITY_DN35929_c3_g1	721	-	-	-	-	-	-	-	-	-	-	0.36	0.36	0.81	0.54	0.35	0.34
TRINITY_DN47266_c0_g1	392	-	-	-	-	-	-	-	-	-	-	0.56	1.22	1.2	0.41	0.65	0.52
TRINITY_DN33187_c3_g1	255	-	-	-	-	-	-	-	-	-	-	3.24	3.53	2.09	0	1.02	0.24
TRINITY_DN42895_c1_g2	426	-	-	-	-	-	-	-	-	-	-	0.09	0.56	0	0.41	0.27	1.38
TRINITY_DN28319_c0_g1	1183	unknown [Picea sitchensis]	WRKY12	Probable WRKY transcription factor 12 OS=Arabidopsis thaliana GN=WRKY12 PE=2 SV=1	GO:0003700(transcription factor activity, sequence-specific DNA binding);GO:0005634(nucleus);GO:0006351(transcription, DNA-templated);GO:0006355(regulation of transcription, DNA-templated);GO:0043565(sequence-specific DNA binding)	ENOG410YMGT(WRKY DNA -binding domain)	K13424	WRKY transcription factor 33	-	egr04626(Plant-pathogen interaction)	A0A061DJ42.1 PF03106.13;WRKY;	3.69	3.99	2.61	13.28	15.53	8.61
TRINITY_DN30275_c0_g3	208	-	-	-	-	-	-	-	-	-	-	0.86	7.19	3.72	2.65	0.92	0
TRINITY_DN43664_c0_g1	3084	-	-	-	-	-	-	-	-	-	-	2.04	2.28	1.83	1.02	1.8	1.57
TRINITY_DN40662_c3_g2	10875	hypothetical protein AMTR_s00169p00060710 [Amborella trichopoda]	KIN12D	Kinesin-like protein KIN-12D OS=Arabidopsis thaliana GN=KIN12D PE=2 SV=1	GO:0003777(microtubule motor activity);GO:0005871(kinesin complex);GO:0007018(microtubule-based movement);GO:0016887(ATPase activity)	COG5059(Kinesin family member)	K10396	kinesin family member 5	-	thj04144(Endocytosis)	W1PQ10.1 PF00225.21;Kinesin;	7.83	10.46	8.71	0.72	1.22	1.62
TRINITY_DN42807_c1_g2	3071	hypothetical protein TSUD_43020 [Trifolium subterraneum]	-	-	GO:0003674(molecular_function);GO:0005634(nucleus);GO:0008150(biological_process)	ENOG410Y9AC(NA)	-	-	-	-	A0A0A0KX12.1 PF13837.4;Myb_DNA-bind_4;	8.28	6.43	6.62	7.85	8.47	5.6
TRINITY_DN37683_c0_g5	498	PREDICTED: putative pentatricopeptide repeat-containing protein At3g23330 [Musa acuminata subsp. malaccensis]	DYW9	Pentatricopeptide repeat-containing protein At4g30700 OS=Arabidopsis thaliana GN=DYW9 PE=2 SV=1	GO:0000963(mitochondrial RNA processing);GO:0003674(molecular_function);GO:0005739(mitochondrion);GO:0008270(zinc ion binding);GO:0009507(chloroplast);GO:0016554(cytidine to uridine editing);GO:0080156(mitochondrial mRNA modification)	ENOG410Z7Z7(Pentatricopeptide repeat-containing protein)	-	-	-	-	M0TRQ7.1 PF14432.4;DYW_deaminase;	1.98	2.3	1.94	1.59	1.77	1.3
TRINITY_DN43353_c0_g2	1536	unknown [Picea sitchensis]	PSY1	Phytoene synthase 1, chloroplastic OS=Solanum lycopersicum GN=PSY1 PE=1 SV=2	GO:0009575(chromoplast stroma);GO:0016117(carotenoid biosynthetic process);GO:0016767(geranylgeranyl-diphosphate geranylgeranyltransferase activity)	COG1562(phytoene synthase)	K02291	phytoene synthase	EC:2.5.1.32	jcu00906(Carotenoid biosynthesis)	M1BE35.1 PF00494.17;SQS_PSY;	11.89	12.26	12.78	4.14	7.41	6.83
TRINITY_DN31383_c0_g2	1407	unknown [Picea sitchensis]	TFIIA-S	Transcription initiation factor IIA subunit 2 OS=Arabidopsis thaliana GN=TFIIA-S PE=2 SV=2	GO:0005634(nucleus);GO:0005672(transcription factor TFIIA complex);GO:0006355(regulation of transcription, DNA-templated);GO:0006367(transcription initiation from RNA polymerase II promoter)	COG5123(TFIIA is a component of the transcription machinery of RNA polymerase II and plays an important role in transcriptional activation (By similarity))	K03123	transcription initiation factor TFIIA small subunit	-	sly03022(Basal transcription factors)	A0A0A0LMF8.1 PF02751.12;TFIIA_gamma_C;	41.86	45.8	43.22	18.86	21.18	23
TRINITY_DN34314_c1_g2	1845	unknown [Picea sitchensis]	CRTL-E-1	Lycopene epsilon cyclase, chloroplastic OS=Solanum lycopersicum GN=CRTL-E-1 PE=2 SV=1	GO:0004497(monooxygenase activity);GO:0044550(secondary metabolite biosynthetic process)	ENOG410XPIY(lycopene)	K06444	lycopene epsilon-cyclase	EC:5.5.1.18	egu00906(Carotenoid biosynthesis)	B2CPI9.1 PF05834.10;Lycopene_cycl;	24.5	34.41	39.16	7.36	11.28	7.66
TRINITY_DN35714_c2_g3	516	unnamed protein product, partial [Vitis vinifera]	Os07g0566200	Probable protein phosphatase 2C 64 OS=Oryza sativa subsp. japonica GN=Os07g0566200 PE=2 SV=2	GO:0004722(protein serine/threonine phosphatase activity);GO:0005886(plasma membrane);GO:0006470(protein dephosphorylation);GO:0046872(metal ion binding)	COG0631(Phosphatase)	-	-	-	-	A0A067EJF6.1 PF00481.19;PP2C;	1.55	2.77	1.44	0.98	1.34	1.35
TRINITY_DN45648_c2_g1	232	cytochrome P450 CYP726A27 [Euphorbia lathyris]	CYP71BL1	Cytochrome P450 71BL1 OS=Helianthus annuus GN=CYP71BL1 PE=2 SV=1	GO:0016020(membrane);GO:0016709(oxidoreductase activity, acting on paired donors, with incorporation or reduction of molecular oxygen, NAD(P)H as one donor, and incorporation of one atom of oxygen);GO:0042343(indole glucosinolate metabolic process);GO:0044550(secondary metabolite biosynthetic process);GO:0098542(defense response to other organism)	COG2124(Cytochrome p450)	K17961	cytochrome P450, family 82, subfamily G, polypeptide 1	EC:1.14.-.-	rcu00904(Diterpenoid biosynthesis)	M5WY14.1 PF00067.20;p450;	19.95	19.92	20.54	58.4	25.55	11.21
TRINITY_DN41705_c1_g3	2173	-	-	-	-	-	-	-	-	-	-	1.24	0.91	1.51	1.16	0.71	0.42
TRINITY_DN37296_c4_g2	245	-	-	-	-	-	-	-	-	-	-	2.01	2.46	1.94	0.29	0.56	2.62
TRINITY_DN43673_c0_g4	260	unknown [Picea sitchensis]	-	-	GO:0005737(cytoplasm);GO:0016740(transferase activity);GO:0016747(transferase activity, transferring acyl groups other than amino-acyl groups)	ENOG410YADF(transferase) family)	-	-	-	-	M4EJC7.1 PF02458.13;Transferase;	1.71	3.34	4.29	0	0.24	0
TRINITY_DN26857_c0_g1	502	-	-	-	-	-	-	-	-	-	-	0.46	0	0	0.34	0.78	7.56
TRINITY_DN36852_c0_g2	243	-	-	-	-	-	-	-	-	-	-	1.08	2.61	0	0.61	0	0.91
TRINITY_DN45043_c0_g5	589	-	-	-	-	-	-	-	-	-	-	0.49	1.47	1	2.19	2.75	2.1
TRINITY_DN43547_c0_g1	796	putative TIR/NBS/LRR disease resistance protein, partial [Pinus taeda]	RPP1	Probable disease resistance protein RPP1 OS=Arabidopsis thaliana GN=RPP1 PE=2 SV=1	GO:0000139(Golgi membrane);GO:0002239(response to oomycetes);GO:0005524(ATP binding);GO:0005737(cytoplasm);GO:0005789(endoplasmic reticulum membrane);GO:0005886(plasma membrane);GO:0006952(defense response);GO:0007165(signal transduction);GO:0009817(defense response to fungus, incompatible interaction);GO:0030275(LRR domain binding);GO:0043531(ADP binding)	COG4886(leucine Rich Repeat)	K03283	heat shock 70kDa protein 1/8	-	mtr03040(Spliceosome);mtr04141(Protein processing in endoplasmic reticulum);mtr04144(Endocytosis)	G7IQ96.1 PF01582.18;TIR;	23.27	24.1	15.05	4.62	6.67	5.47
TRINITY_DN44932_c1_g1	245	-	-	-	-	-	-	-	-	-	-	10.44	9.84	4.26	0.29	0	0.52
TRINITY_DN34970_c0_g1	281	-	-	-	-	-	-	-	-	-	-	3.3	3.17	2.67	0	1.45	0.56
TRINITY_DN44102_c0_g2	3733	-	-	-	-	-	-	-	-	-	-	4.61	3.23	4.42	2.53	3.76	2.72
TRINITY_DN30869_c0_g2	1422	unknown [Picea sitchensis]	-	-	GO:0003824(catalytic activity);GO:0046685(response to arsenic-containing substance)	COG0491(Beta-lactamase domain protein)	-	-	-	-	I1IFP5.1 PF00753.25;Lactamase_B;	0.98	0.9	1.17	43.45	1.56	1.87
TRINITY_DN43313_c2_g1	856	-	-	-	-	-	-	-	-	-	-	2.03	0.84	1.56	0.02	0.11	0.14
TRINITY_DN42029_c0_g3	1067	unknown [Picea sitchensis]	-	Short-chain type dehydrogenase/reductase OS=Picea abies PE=2 SV=1	GO:0009507(chloroplast);GO:0016491(oxidoreductase activity);GO:0055114(oxidation-reduction process)	COG1028(Dehydrogenase reductase)	K00059	3-oxoacyl-[acyl-carrier protein] reductase	EC:1.1.1.100	rcu01212(Fatty acid metabolism);rcu00061(Fatty acid biosynthesis);rcu01040(Biosynthesis of unsaturated fatty acids);rcu00780(Biotin metabolism)	B9SHH2.1 PF13561.4;adh_short_C2;	26.22	25.69	23.99	10.44	14.87	22.97
TRINITY_DN42839_c0_g1	4428	PREDICTED: probable receptor-like protein kinase At1g30570 [Nelumbo nucifera]	At1g30570	Probable receptor-like protein kinase At1g30570 OS=Arabidopsis thaliana GN=At1g30570 PE=3 SV=1	GO:0004674(protein serine/threonine kinase activity);GO:0005524(ATP binding);GO:0005886(plasma membrane);GO:0006468(protein phosphorylation);GO:0009741(response to brassinosteroid);GO:0009826(unidimensional cell growth);GO:0016021(integral component of membrane);GO:0016301(kinase activity)	COG0515(Serine Threonine protein kinase)	K13430	serine/threonine-protein kinase PBS1	EC:2.7.11.1	mtr04626(Plant-pathogen interaction)	M5X9T5.1 PF07714.15;Pkinase_Tyr;	10.71	9.22	9.34	0.92	1.61	3.24
TRINITY_DN40741_c0_g3	229	-	-	-	-	-	-	-	-	-	-	2.88	1.18	1.85	0	0.33	0.63
TRINITY_DN46414_c3_g2	250	-	-	-	-	-	-	-	-	-	-	0	0.62	0	0	0.19	0.52
TRINITY_DN10321_c0_g1	292	-	-	-	-	-	-	-	-	-	-	5.19	2.41	0	0	0	0
TRINITY_DN2388_c0_g1	269	-	-	-	-	-	-	-	-	-	-	2.18	0.38	2.1	0.67	0.88	1.01
TRINITY_DN44220_c0_g2	651	hypothetical protein CICLE_v10016313mg [Citrus clementina]	-	-	GO:0003674(molecular_function);GO:0005737(cytoplasm)	ENOG410XRXC(ELMO CED-12 domain containing)	-	-	-	-	-	1.68	1.98	2.17	0.62	0.99	1.21
TRINITY_DN36166_c0_g1	2585	Protein RETICULATA, chloroplastic [Ananas comosus]	RER1	Protein RETICULATA-RELATED 1, chloroplastic OS=Arabidopsis thaliana GN=RER1 PE=1 SV=1	GO:0003674(molecular_function);GO:0005739(mitochondrion);GO:0007275(multicellular organism development);GO:0009536(plastid);GO:0009706(chloroplast inner membrane);GO:0009941(chloroplast envelope);GO:0016021(integral component of membrane)	ENOG410YE28(Domain of unknown function (DUF3411))	-	-	-	-	V4SFI3.1 PF11891.6;RETICULATA-like;	8.46	9.61	8.83	2.5	4.8	5.19
TRINITY_DN35826_c0_g1	210	-	-	-	-	-	-	-	-	-	-	3.81	2.16	0.81	1.58	3.65	4.7
TRINITY_DN43258_c2_g7	1523	hypothetical protein AMTR_s00036p00139830 [Amborella trichopoda]	LOGL2	Probable cytokinin riboside 5'-monophosphate phosphoribohydrolase LOGL2 OS=Oryza sativa subsp. japonica GN=LOGL2 PE=3 SV=1	GO:0005634(nucleus);GO:0005829(cytosol);GO:0009691(cytokinin biosynthetic process);GO:0016799(hydrolase activity, hydrolyzing N-glycosyl compounds)	COG1611(decarboxylase)	-	-	-	-	U5D1R7.1 PF03641.12;Lysine_decarbox;	2.07	2.55	3.47	0	0.03	0.01
TRINITY_DN32835_c0_g3	259	-	-	-	-	-	-	-	-	-	-	5.87	1.27	1.67	0.75	0.49	0.23
TRINITY_DN42912_c2_g2	260	-	-	-	-	-	-	-	-	-	-	1.41	0	0	0.63	0.51	0
TRINITY_DN46848_c1_g2	3508	PREDICTED: cell division control protein 48 homolog C-like [Phoenix dactylifera]	CDC48C	Cell division control protein 48 homolog C OS=Arabidopsis thaliana GN=CDC48C PE=2 SV=2	GO:0005524(ATP binding);GO:0005634(nucleus);GO:0005856(cytoskeleton);GO:0005886(plasma membrane);GO:0007049(cell cycle);GO:0009524(phragmoplast);GO:0009793(embryo development ending in seed dormancy);GO:0015031(protein transport);GO:0016887(ATPase activity);GO:0051301(cell division)	COG0464(Aaa atpase)	K14571	ribosome biogenesis ATPase	-	pda03008(Ribosome biogenesis in eukaryotes)	G7IPH1.1 PF00004.27;AAA;	22.33	22.36	22.14	17.68	23.85	18.97
TRINITY_DN28336_c0_g1	315	-	-	-	-	-	-	-	-	-	-	1.2	1.45	1.92	0.87	0.57	0.52
TRINITY_DN41078_c0_g2	284	-	-	-	-	-	-	-	-	-	-	0.27	0	0	1.93	7.99	1.56
TRINITY_DN46262_c3_g5	355	-	-	-	-	-	-	-	-	-	-	1	1.57	1.25	0	0.21	0.76
TRINITY_DN39733_c1_g2	514	hypothetical protein SELMODRAFT_134528, partial [Selaginella moellendorffii]	PCMP-H24	Pentatricopeptide repeat-containing protein At4g02750 OS=Arabidopsis thaliana GN=PCMP-H24 PE=3 SV=1	GO:0005739(mitochondrion);GO:0008270(zinc ion binding)	ENOG410Z7Z7(Pentatricopeptide repeat-containing protein)	K01074	palmitoyl-protein thioesterase	EC:3.1.2.22	tcc01212(Fatty acid metabolism);tcc00062(Fatty acid elongation)	W5G0V5.1 PF17177.2;PPR_long;	0.81	0.54	0.76	0.7	0.6	0.61
TRINITY_DN33002_c2_g1	210	PREDICTED: uncharacterized protein LOC107060430 [Solanum tuberosum]	-	-	-	-	-	-	-	-	-	1.78	0	0.58	6.83	4.13	0
TRINITY_DN40922_c1_g1	1465	PREDICTED: pentatricopeptide repeat-containing protein At4g20770-like [Phoenix dactylifera]	PCMP-E76	Pentatricopeptide repeat-containing protein At2g13600 OS=Arabidopsis thaliana GN=PCMP-E76 PE=3 SV=1	GO:0003674(molecular_function);GO:0005739(mitochondrion);GO:0010182(sugar mediated signaling pathway);GO:0080156(mitochondrial mRNA modification)	ENOG410Z7Z7(Pentatricopeptide repeat-containing protein)	K13800	UMP-CMP kinase	EC:2.7.4.- 2.7.4.14	gmx00240(Pyrimidine metabolism)	A0A0D2QXQ2.1 PF17177.2;PPR_long;	0.99	0.88	0.88	0.68	0.89	1.04
TRINITY_DN30399_c0_g1	214	-	-	-	-	-	-	-	-	-	-	3.41	3.5	2.2	6.92	2.37	2.61
TRINITY_DN46562_c1_g3	345	-	-	-	-	-	-	-	-	-	-	1.08	0.56	2.55	3.83	0.78	0.71
TRINITY_DN45060_c0_g2	1526	unknown [Picea sitchensis]	UGT79A2	UDP-glycosyltransferase 79A2 OS=Stevia rebaudiana GN=UGT79A2 PE=2 SV=1	GO:0009813(flavonoid biosynthetic process);GO:0043231(intracellular membrane-bounded organelle);GO:0052696(flavonoid glucuronidation);GO:0080043(quercetin 3-O-glucosyltransferase activity);GO:0080044(quercetin 7-O-glucosyltransferase activity)	COG1819(Transferase)	K12937	cyanidin-3-O-glucoside 2''-O-glucuronosyltransferase	EC:2.4.1.254	pmum00942(Anthocyanin biosynthesis)	V4VC33.1 PF00201.16;UDPGT;	14.98	14.57	17.43	0.43	1.15	1.78
TRINITY_DN34549_c1_g1	1630	unknown [Picea sitchensis]	CYP750A1	Cytochrome P450 750A1 OS=Pinus taeda GN=CYP750A1 PE=2 SV=1	GO:0016020(membrane);GO:0016709(oxidoreductase activity, acting on paired donors, with incorporation or reduction of molecular oxygen, NAD(P)H as one donor, and incorporation of one atom of oxygen);GO:0044550(secondary metabolite biosynthetic process)	COG2124(Cytochrome p450)	K07408	cytochrome P450, family 1, subfamily A, polypeptide 1	EC:1.14.14.1	pop00380(Tryptophan metabolism)	B9HFV3.2 PF00067.20;p450;	4.48	4.18	5.12	1.76	3.5	1.53
TRINITY_DN42366_c0_g1	2435	PREDICTED: uncharacterized protein LOC105131385 isoform X1 [Populus euphratica]	-	-	-	ENOG410XQDR(Domain-Containing protein)	-	-	-	-	A0A0D2P8G3.1 PF13621.4;Cupin_8;	2.69	3.07	2.85	1.36	2.02	2.02
TRINITY_DN45234_c0_g1	1442	PREDICTED: staphylococcal-like nuclease CAN2 isoform X3 [Malus domestica]	Os01g0166100	Probable staphylococcal-like nuclease CAN1 OS=Oryza sativa subsp. japonica GN=Os01g0166100 PE=2 SV=1	GO:0003676(nucleic acid binding);GO:0004518(nuclease activity);GO:0004519(endonuclease activity);GO:0005515(protein binding);GO:0005886(plasma membrane);GO:0046872(metal ion binding)	COG1525(nuclease)	-	-	-	-	D7T4H4.1 PF00565.15;SNase;	17.53	15.71	14.86	1.57	3.06	6.57
TRINITY_DN35869_c0_g1	2081	hypothetical protein M569_15241, partial [Genlisea aurea]	-	-	GO:0016787(hydrolase activity)	ENOG410YG1B(Plant organelle RNA recognition domain)	-	-	-	-	S8DJ97.1 PF11955.6;PORR;	1.86	1.78	1.76	1.79	2.13	1.67
TRINITY_DN45642_c0_g3	466	-	-	-	-	-	-	-	-	-	-	11.37	11.95	12.67	0.18	2.33	2.04
TRINITY_DN46128_c2_g5	732	-	-	-	-	-	-	-	-	-	-	0	0	0	0.31	3.84	3.28
TRINITY_DN47837_c0_g1	259	-	-	-	-	-	-	-	-	-	-	14.73	25.18	14.73	5.01	10.6	12.59
TRINITY_DN46083_c0_g3	320	-	-	-	-	-	-	-	-	-	-	1.34	1.16	1.47	0.14	0.69	0.37
TRINITY_DN43718_c4_g1	405	-	-	-	-	-	-	-	-	-	-	1.75	0.76	2.03	0.46	0.3	0.42
TRINITY_DN41136_c3_g1	335	PREDICTED: pentatricopeptide repeat-containing protein DOT4, chloroplastic-like [Vigna radiata var. radiata]	DOT4	Pentatricopeptide repeat-containing protein DOT4, chloroplastic OS=Arabidopsis thaliana GN=DOT4 PE=2 SV=1	GO:0003723(RNA binding);GO:0006397(mRNA processing);GO:0008270(zinc ion binding);GO:0009507(chloroplast);GO:0010087(phloem or xylem histogenesis);GO:0010305(leaf vascular tissue pattern formation);GO:0010588(cotyledon vascular tissue pattern formation);GO:0048366(leaf development);GO:1900865(chloroplast RNA modification)	ENOG410Z7Z7(Pentatricopeptide repeat-containing protein)	K01176	alpha-amylase	EC:3.2.1.1	jcu00500(Starch and sucrose metabolism)	A0A061G281.1 PF17177.2;PPR_long;	0.84	0.2	0.16	0.37	1.36	0.22
TRINITY_DN44827_c0_g1	616	-	-	-	-	-	-	-	-	-	-	2.4	1.24	1.19	0.86	3.54	1.21
TRINITY_DN43752_c0_g2	222	-	-	-	-	-	-	-	-	-	-	4.79	6.99	11.58	0	0	0
TRINITY_DN39311_c2_g4	445	-	-	-	-	-	-	-	-	-	-	2.31	2.84	2.47	2.25	2.7	2.33
TRINITY_DN15214_c0_g1	350	chromomethylase [Phalaenopsis equestris]	CMT1	DNA (cytosine-5)-methyltransferase CMT1 OS=Oryza sativa subsp. japonica GN=CMT1 PE=3 SV=1	GO:0003677(DNA binding);GO:0003682(chromatin binding);GO:0003886(DNA (cytosine-5-)-methyltransferase activity);GO:0005634(nucleus);GO:0006306(DNA methylation);GO:0006351(transcription, DNA-templated);GO:0006355(regulation of transcription, DNA-templated);GO:0010426(DNA methylation on cytosine within a CHH sequence);GO:0016568(chromatin modification);GO:0034605(cellular response to heat)	COG0270(Cytosine-specific methyltransferase)	K00558	DNA (cytosine-5)-methyltransferase 1	EC:2.1.1.37	egu00270(Cysteine and methionine metabolism)	A0A072UBK7.1 PF00145.15;DNA_methylase;	1.49	0	0.58	0.54	0.86	0.98
TRINITY_DN47947_c0_g1	252	-	-	-	-	-	-	-	-	-	-	0	0	0.01	0	0.26	0.18
TRINITY_DN43250_c1_g7	240	unknown [Picea sitchensis]	PCMP-H77	Putative pentatricopeptide repeat-containing protein At3g49142 OS=Arabidopsis thaliana GN=PCMP-H77 PE=3 SV=1	GO:0005739(mitochondrion);GO:0008270(zinc ion binding);GO:0009451(RNA modification)	ENOG410Z7Z7(Pentatricopeptide repeat-containing protein)	-	-	-	-	M0S213.1 PF14432.4;DYW_deaminase;	1.27	0.76	0.82	1.27	0.59	0.28
TRINITY_DN41537_c0_g6	206	Heat shock cognate protein, partial [Anthurium amnicola]	MED37C	Probable mediator of RNA polymerase II transcription subunit 37c OS=Arabidopsis thaliana GN=MED37C PE=1 SV=1	GO:0005524(ATP binding);GO:0005618(cell wall);GO:0005634(nucleus);GO:0005739(mitochondrion);GO:0005774(vacuolar membrane);GO:0005794(Golgi apparatus);GO:0005829(cytosol);GO:0005886(plasma membrane);GO:0006351(transcription, DNA-templated);GO:0006355(regulation of transcription, DNA-templated);GO:0006457(protein folding);GO:0009266(response to temperature stimulus);GO:0009408(response to heat);GO:…	COG0443(Heat shock protein)	K03283	heat shock 70kDa protein 1/8	-	atr03040(Spliceosome);atr04141(Protein processing in endoplasmic reticulum);atr04144(Endocytosis)	A0A0K9PL35.1 PF00012.18;HSP70;	6.21	3.07	1.81	0	0	0
TRINITY_DN13069_c0_g1	360	PREDICTED: mannosyl-oligosaccharide 1,2-alpha-mannosidase MNS1 [Nelumbo nucifera]	MNS1	Mannosyl-oligosaccharide 1,2-alpha-mannosidase MNS1 OS=Arabidopsis thaliana GN=MNS1 PE=1 SV=1	GO:0000139(Golgi membrane);GO:0004571(mannosyl-oligosaccharide 1,2-alpha-mannosidase activity);GO:0005783(endoplasmic reticulum);GO:0006491(N-glycan processing)	ENOG410XP04(Mannosidase alpha class)	K01230	mannosyl-oligosaccharide alpha-1,2-mannosidase	EC:3.2.1.113	nnu00510(N-Glycan biosynthesis);nnu04141(Protein processing in endoplasmic reticulum)	B9IN59.1 PF01532.18;Glyco_hydro_47;	1.66	0	0.81	0.1	1.6	0.73
TRINITY_DN41406_c0_g1	1783	-	-	-	-	-	-	-	-	-	-	6.25	4.45	6.65	0.49	0.85	0.94
TRINITY_DN33934_c0_g1	204	-	-	-	-	-	-	-	-	-	-	0	0	0	0.28	0	1.75
TRINITY_DN28631_c0_g1	1589	unknown [Picea sitchensis]	-	Mitochondrial outer membrane protein porin of 36 kDa OS=Solanum tuberosum PE=1 SV=2	GO:0005515(protein binding);GO:0005739(mitochondrion);GO:0005741(mitochondrial outer membrane);GO:0005773(vacuole);GO:0005774(vacuolar membrane);GO:0005794(Golgi apparatus);GO:0005886(plasma membrane);GO:0006820(anion transport);GO:0006952(defense response);GO:0008308(voltage-gated anion channel activity);GO:0009507(chloroplast);GO:0009536(plastid);GO:0009617(response to bacterium);GO:0009941(chl…	ENOG410ZBK1(voltage-dependent anion channel)	-	-	-	-	A9PD04.1 PF01459.20;Porin_3;	12.74	13.75	13.37	9.84	15.55	13.6
TRINITY_DN42609_c2_g1	2130	-	-	-	-	-	-	-	-	-	-	2.8	1.59	1.42	1.1	1.55	1.21
TRINITY_DN27456_c0_g1	444	PREDICTED: uncharacterized protein LOC105056963 isoform X3 [Elaeis guineensis]	-	-	GO:0003674(molecular_function);GO:0005634(nucleus);GO:0008150(biological_process)	ENOG410Y9JT(CUE domain)	-	-	-	-	A0A0E0ATU9.1 PF05416.10;Peptidase_C37;	1.42	0	0.58	0.31	0.8	0.63
TRINITY_DN34973_c0_g1	238	-	-	-	-	-	-	-	-	-	-	1.74	2.66	0.84	0	1.21	0.57
TRINITY_DN41205_c0_g1	225	-	-	-	-	-	-	-	-	-	-	0	0	0	1.22	3.55	0.75
TRINITY_DN42987_c1_g2	350	-	-	-	-	-	-	-	-	-	-	1.34	0.54	0.87	0.11	1.51	0.29
TRINITY_DN39587_c1_g3	475	-	-	-	-	-	-	-	-	-	-	30.7	33.59	28.97	16.26	19.39	24.51
TRINITY_DN38706_c2_g2	421	unknown [Picea sitchensis]	PCMP-E27	Pentatricopeptide repeat-containing protein At3g29230 OS=Arabidopsis thaliana GN=PCMP-E27 PE=2 SV=1	GO:0003674(molecular_function);GO:0005739(mitochondrion);GO:0008150(biological_process)	ENOG410Z7Z7(Pentatricopeptide repeat-containing protein)	K01455	formamidase	EC:3.5.1.49	sita01200(Carbon metabolism);sita00630(Glyoxylate and dicarboxylate metabolism);sita00910(Nitrogen metabolism);sita00460(Cyanoamino acid metabolism)	W5G0V5.1 PF17177.2;PPR_long;	0.85	0.47	0.47	0.42	0.9	0.97
TRINITY_DN44984_c0_g2	4758	hypothetical protein AXG93_1335s1060 [Marchantia polymorpha subsp. polymorpha]	SMG7	Protein SMG7 OS=Arabidopsis thaliana GN=SMG7 PE=2 SV=1	GO:0000184(nuclear-transcribed mRNA catabolic process, nonsense-mediated decay);GO:0000932(cytoplasmic mRNA processing body);GO:0005515(protein binding);GO:0005634(nucleus);GO:0006952(defense response);GO:0007126(meiotic nuclear division);GO:0007275(multicellular organism development);GO:0040008(regulation of growth);GO:0090306(spindle assembly involved in meiosis)	ENOG410XR9Z(homolog, nonsense mediated mRNA decay factor (C. elegans))	K14409	protein SMG7	-	ppp03015(mRNA surveillance pathway)	A9SHP2.1 PF10373.7;EST1_DNA_bind;	13.05	13.78	12.84	7.73	12.68	10.16
TRINITY_DN48903_c0_g1	244	-	-	-	-	-	-	-	-	-	-	0	0	2	0	0.76	0.34
TRINITY_DN36651_c0_g1	682	hypothetical protein EUGRSUZ_C02278 [Eucalyptus grandis]	NRPB10L	DNA-directed RNA polymerase subunit 10-like protein OS=Arabidopsis thaliana GN=NRPB10L PE=1 SV=1	GO:0001054(RNA polymerase I activity);GO:0001055(RNA polymerase II activity);GO:0001056(RNA polymerase III activity);GO:0005665(DNA-directed RNA polymerase II, core complex);GO:0005666(DNA-directed RNA polymerase III complex);GO:0005736(DNA-directed RNA polymerase I complex);GO:0008270(zinc ion binding)	COG1644(DNA-dependent RNA polymerase catalyzes the transcription of DNA into RNA using the four ribonucleoside triphosphates as substrates)	K03007	DNA-directed RNA polymerases I, II, and III subunit RPABC5	-	egr00230(Purine metabolism);egr00240(Pyrimidine metabolism);egr03020(RNA polymerase)	W5F4P5.1 PF01194.15;RNA_pol_N;	104.96	118.22	106.98	55.42	64.48	54.85
TRINITY_DN21036_c1_g1	1671	PREDICTED: replication factor C subunit 3 [Vitis vinifera]	RFC3	Replication factor C subunit 3 OS=Oryza sativa subsp. japonica GN=RFC3 PE=2 SV=1	GO:0003689(DNA clamp loader activity);GO:0005663(DNA replication factor C complex);GO:0006261(DNA-dependent DNA replication)	COG0470(DNA polymerase III subunit delta')	K10756	replication factor C subunit 3/5	-	vvi03030(DNA replication);vvi03420(Nucleotide excision repair);vvi03430(Mismatch repair)	A0A067KKP6.1 PF00004.27;AAA;	4.85	4.4	4.13	5.88	6.6	12.25
TRINITY_DN18253_c0_g2	256	-	-	-	-	-	-	-	-	-	-	0.71	1.31	0.69	0	0.75	1.4
TRINITY_DN8253_c0_g2	318	PREDICTED: 24-methylenesterol C-methyltransferase 2 isoform X1 [Phoenix dactylifera]	Smt2-1	24-methylenesterol C-methyltransferase 2 OS=Oryza sativa subsp. japonica GN=Smt2-1 PE=2 SV=2	GO:0005737(cytoplasm);GO:0008757(S-adenosylmethionine-dependent methyltransferase activity);GO:0032259(methylation)	ENOG410XP5G(Methyltransferase)	K08242	24-methylenesterol C-methyltransferase	EC:2.1.1.143	pda00100(Steroid biosynthesis)	A0A0D3AQY2.1 PF02353.18;CMAS;	2.14	0	1.31	0.99	1.67	0.76
TRINITY_DN38937_c3_g3	221	-	-	-	-	-	-	-	-	-	-	2.1	0	3.04	0.75	2.92	3.44
TRINITY_DN39529_c2_g3	234	PREDICTED: helicase sen1 [Ziziphus jujuba]	-	-	GO:0005634(nucleus);GO:0008150(biological_process);GO:0009506(plasmodesma);GO:0016787(hydrolase activity)	COG1112(Helicase)	-	-	-	-	A0A0J8CHX4.1 PF13087.4;AAA_12;	0.45	0	0	21.43	1.6	0
TRINITY_DN2743_c0_g1	970	unknown [Picea sitchensis]	SWEET1A	Bidirectional sugar transporter SWEET1a OS=Oryza sativa subsp. japonica GN=SWEET1A PE=2 SV=1	GO:0008643(carbohydrate transport);GO:0016021(integral component of membrane);GO:0051119(sugar transmembrane transporter activity)	ENOG4111M4R(sugar transporter)	-	-	-	-	M0RQN2.1 PF03083.14;MtN3_slv;	11.22	5.02	5.92	1.59	5.27	0.29
TRINITY_DN26588_c0_g1	269	-	-	-	-	-	-	-	-	-	-	1.47	1.52	1.48	0.67	0.88	2.03
TRINITY_DN36334_c1_g1	216	-	-	-	-	-	-	-	-	-	-	2.22	4.1	1.07	1.99	1.54	0.36
TRINITY_DN16806_c0_g1	394	hypothetical protein PRUPE_ppa009453mg [Prunus persica]	OsI_29993	GDT1-like protein 4 OS=Oryza sativa subsp. indica GN=OsI_29993 PE=3 SV=1	GO:0003674(molecular_function);GO:0005794(Golgi apparatus);GO:0008150(biological_process);GO:0016021(integral component of membrane)	COG2119(transmembrane protein 165)	-	-	-	-	M5VZG1.1 PF01169.17;UPF0016;	1.1	0	0.76	0.65	0.96	0.37
TRINITY_DN25480_c0_g1	393	PREDICTED: uncharacterized protein LOC101203086 [Cucumis sativus]	LT101.2	Low temperature-induced protein lt101.2 OS=Hordeum vulgare GN=LT101.2 PE=2 SV=1	GO:0016021(integral component of membrane)	COG0401(hydrophobic protein)	-	-	-	-	A5BCY7.1 PF01679.15;Pmp3;	22.29	36.51	26.54	3.25	3.45	3.49
TRINITY_DN38217_c0_g2	374	-	-	-	-	-	-	-	-	-	-	12.33	18.22	11.74	12.89	14.76	22.96
TRINITY_DN46028_c1_g1	371	unknown [Picea sitchensis]	DYW10	Pentatricopeptide repeat-containing protein At4g16835, mitochondrial OS=Arabidopsis thaliana GN=DYW10 PE=2 SV=3	GO:0003674(molecular_function);GO:0005739(mitochondrion);GO:0010182(sugar mediated signaling pathway);GO:0080156(mitochondrial mRNA modification)	ENOG410Z7Z7(Pentatricopeptide repeat-containing protein)	K01176	alpha-amylase	EC:3.2.1.1	nnu00500(Starch and sucrose metabolism)	J3M792.1 PF17177.2;PPR_long;	0.51	0.78	0.87	0.75	0.74	0.51
TRINITY_DN48484_c0_g1	1120	ACC oxidase [Cymbidium hybrid cultivar]	ACO2	1-aminocyclopropane-1-carboxylate oxidase 2 OS=Doritaenopsis sp. GN=ACO2 PE=2 SV=1	GO:0009693(ethylene biosynthetic process);GO:0051213(dioxygenase activity)	COG3491(2OGFe(II) oxygenase)	K05933	aminocyclopropanecarboxylate oxidase	EC:1.14.17.4	egu00270(Cysteine and methionine metabolism)	A0A022QKD2.1 PF03171.18;2OG-FeII_Oxy;	0.82	0	0.37	0.3	0.55	0.3
TRINITY_DN43176_c3_g2	599	putative receptor-like protein kinase [Dorcoceras hygrometricum]	-	-	-	-	-	-	-	-	-	8.72	7.91	5.76	2.35	2.39	2.38
TRINITY_DN12139_c0_g1	385	translation initiation factor eIF(iso)4G [Solanum lycopersicum]	EIF(ISO)4G1	Eukaryotic translation initiation factor isoform 4G-1 OS=Arabidopsis thaliana GN=EIF(ISO)4G1 PE=1 SV=1	GO:0003723(RNA binding);GO:0003743(translation initiation factor activity);GO:0005634(nucleus);GO:0005737(cytoplasm);GO:0005829(cytosol);GO:0006412(translation);GO:0006413(translational initiation);GO:0006417(regulation of translation)	ENOG410XS4P(Eukaryotic translation initiation factor 4 gamma)	K03260	translation initiation factor 4G	-	sly03013(RNA transport)	K4CB52.1 PF02847.15;MA3;	1.51	0	1.03	0.6	0.93	0.39
TRINITY_DN30324_c1_g1	345	Uncharacterized protein TCM_035549 [Theobroma cacao]	-	-	-	COG2801(Retrotransposon protein)	-	-	-	-	-	0.93	1.88	4.95	0.23	0.45	0.31
TRINITY_DN38926_c3_g1	1655	unknown [Picea sitchensis]	UXS6	UDP-glucuronic acid decarboxylase 6 OS=Arabidopsis thaliana GN=UXS6 PE=2 SV=1	GO:0003824(catalytic activity);GO:0005737(cytoplasm);GO:0005886(plasma membrane);GO:0009225(nucleotide-sugar metabolic process);GO:0033320(UDP-D-xylose biosynthetic process);GO:0048040(UDP-glucuronate decarboxylase activity)	COG0451(Nad-dependent epimerase dehydratase)	K08678	UDP-glucuronate decarboxylase	EC:4.1.1.35	pda00500(Starch and sucrose metabolism);pda00520(Amino sugar and nucleotide sugar metabolism)	M0THQ9.1 PF16363.3;GDP_Man_Dehyd;	63.05	85.69	75.19	23.39	34.14	42.31
TRINITY_DN38925_c0_g2	684	PREDICTED: tRNA pseudouridine synthase A, mitochondrial [Eucalyptus grandis]	PUS1	tRNA pseudouridine synthase 1 OS=Candida glabrata (strain ATCC 2001 / CBS 138 / JCM 3761 / NBRC 0622 / NRRL Y-65) GN=PUS1 PE=3 SV=1	GO:0001522(pseudouridine synthesis);GO:0003723(RNA binding);GO:0005634(nucleus);GO:0005829(cytosol);GO:0009982(pseudouridine synthase activity)	COG0101(Formation of pseudouridine at positions 38, 39 and 40 in the anticodon stem and loop of transfer RNAs (By similarity))	-	-	-	-	-	8.83	10.46	11.1	5.25	8.76	6.8
TRINITY_DN33708_c0_g1	203	-	-	-	-	-	-	-	-	-	-	0	0	0	0.53	0.5	0.83
TRINITY_DN9396_c0_g1	353	-	-	-	GO:0003674(molecular_function);GO:0005575(cellular_component);GO:0008150(biological_process)	-	-	-	-	-	-	7.27	0.71	0	0	0	0
TRINITY_DN41030_c2_g1	207	-	-	-	-	-	-	-	-	-	-	0.61	1.52	0	0.88	0.86	1.22
TRINITY_DN40130_c0_g1	413	-	-	-	-	-	-	-	-	-	-	1.57	0.6	1.36	0.58	0.5	0.4
TRINITY_DN31958_c0_g1	1119	PREDICTED: probable aquaporin PIP2-6 [Musa acuminata subsp. malaccensis]	PIP2-6	Probable aquaporin PIP2-6 OS=Oryza sativa subsp. japonica GN=PIP2-6 PE=2 SV=2	GO:0005773(vacuole);GO:0005887(integral component of plasma membrane);GO:0009506(plasmodesma);GO:0009992(cellular water homeostasis);GO:0015250(water channel activity);GO:0015254(glycerol channel activity);GO:0034220(ion transmembrane transport)	COG0580(Channel that permits osmotically driven movement of water in both directions. It is involved in the osmoregulation and in the maintenance of cell turgor during volume expansion in rapidly growing cells. It mediates rapid entry or exit of water in response to abrupt changes in osmolarity (By similarity))	K10532	heparan-alpha-glucosaminide N-acetyltransferase	EC:2.3.1.78	mus00531(Glycosaminoglycan degradation)	M0S710.1 PF00230.18;MIP;	3.04	0	1.75	0.87	1.95	1.35
TRINITY_DN46753_c1_g2	1141	pentatricopeptide repeat protein 77 [Funaria hygrometrica]	PCMP-A2	Pentatricopeptide repeat-containing protein At4g18520 OS=Arabidopsis thaliana GN=PCMP-A2 PE=2 SV=1	GO:0005739(mitochondrion);GO:0008380(RNA splicing);GO:0009507(chloroplast);GO:1900865(chloroplast RNA modification)	ENOG410Z7Z7(Pentatricopeptide repeat-containing protein)	K13800	UMP-CMP kinase	EC:2.7.4.- 2.7.4.14	mdm00240(Pyrimidine metabolism)	T1LA64.1 PF17177.2;PPR_long;	4.07	4.3	4.03	2.72	3.05	3.24
TRINITY_DN33899_c0_g1	1152	PREDICTED: probable serine incorporator isoform X1 [Nelumbo nucifera]	-	-	GO:0015194(L-serine transmembrane transporter activity);GO:0016021(integral component of membrane)	ENOG410XP7K(serine incorporator)	-	-	-	-	D8R3F8.1 PF03348.13;Serinc;	5.08	4.55	5.88	0.21	0.34	0.19
TRINITY_DN41359_c1_g1	1090	hypothetical protein AMTR_s00067p00095130 [Amborella trichopoda]	-	-	GO:0003677(DNA binding);GO:0008150(biological_process)	ENOG410YU0Z(NA)	-	-	-	-	-	3.87	4.07	3.85	4.75	7.73	4.61
TRINITY_DN39669_c0_g2	280	-	-	-	-	-	-	-	-	-	-	9.56	10.13	10.25	4.97	7.37	5.73
TRINITY_DN38060_c0_g1	238	-	-	-	-	-	-	-	-	-	-	1.74	1.06	0.84	0.31	1.21	1.42
TRINITY_DN32656_c0_g4	294	-	-	-	-	-	-	-	-	-	-	1.7	0.59	1.87	0.53	1.73	0.47
TRINITY_DN10791_c0_g1	211	-	-	-	-	-	-	-	-	-	-	4.11	3.63	1.14	0.84	0.41	1.16
TRINITY_DN46183_c3_g1	778	-	-	-	-	-	-	-	-	-	-	14.72	13.02	9.52	6.79	9.16	6.65
TRINITY_DN33797_c0_g1	1184	hypothetical protein AXG93_2676s1000 [Marchantia polymorpha subsp. polymorpha]	PIF1	ATP-dependent DNA helicase PIF1 OS=Saccharomyces cerevisiae (strain YJM789) GN=PIF1 PE=3 SV=1	GO:0000002(mitochondrial genome maintenance);GO:0005634(nucleus);GO:0005657(replication fork);GO:0005739(mitochondrion);GO:0006260(DNA replication);GO:0010521(telomerase inhibitor activity);GO:0032211(negative regulation of telomere maintenance via telomerase);GO:0032508(DNA duplex unwinding);GO:0043141(ATP-dependent 5'-3' DNA helicase activity);GO:0044806(G-quadruplex DNA unwinding);GO:0051974(n…	COG0507(exodeoxyribonuclease v alpha)	-	-	-	-	D8SVL5.1 PF05970.12;PIF1;	1.24	1.41	1.82	0.22	0.5	0.6
TRINITY_DN34667_c0_g1	1303	hypothetical protein PHAVU_001G253800g [Phaseolus vulgaris]	HTR4	Histone H3.3 OS=Arabidopsis thaliana GN=HTR4 PE=1 SV=2	GO:0000786(nucleosome);GO:0003677(DNA binding);GO:0005634(nucleus);GO:0046982(protein heterodimerization activity)	COG2036(Core component of nucleosome. Nucleosomes wrap and compact DNA into chromatin, limiting DNA accessibility to the cellular machineries which require DNA as a template. Histones thereby play a central role in transcription regulation, DNA repair, DNA replication and chromosomal stability. DNA accessibility is regulated via a complex set of post-translational modifications of histones, also …	K02922	large subunit ribosomal protein L37e	-	zma03010(Ribosome)	A0A0D2T6A5.1 PF00125.22;Histone;	1112.07	1073.94	1202.69	652.97	624.77	728.15
TRINITY_DN35378_c0_g3	597	PREDICTED: uncharacterized protein LOC104593101 isoform X1 [Nelumbo nucifera]	-	-	GO:0005507(copper ion binding);GO:0005777(peroxisome);GO:0008131(primary amine oxidase activity);GO:0009507(chloroplast);GO:0048038(quinone binding);GO:0055114(oxidation-reduction process)	COG3733(amine oxidase)	K00276	primary-amine oxidase	EC:1.4.3.21	nnu00260(Glycine, serine and threonine metabolism);nnu00350(Tyrosine metabolism);nnu00360(Phenylalanine metabolism);nnu00410(beta-Alanine metabolism);nnu00950(Isoquinoline alkaloid biosynthesis);nnu00960(Tropane, piperidine and pyridine alkaloid biosynthesis)	A0A061E6M7.1 PF02727.14;Cu_amine_oxidN2;	5.45	8.58	6.25	0.85	2.22	6.78
TRINITY_DN36536_c0_g1	1948	PREDICTED: oligoribonuclease-like [Nicotiana attenuata]	At2g26970	Oligoribonuclease OS=Arabidopsis thaliana GN=At2g26970 PE=2 SV=2	GO:0000175(3'-5'-exoribonuclease activity);GO:0005739(mitochondrion);GO:0090305(nucleic acid phosphodiester bond hydrolysis)	COG1949(3'-to-5' exoribonuclease specific for small oligoribonucleotides (By similarity))	K13288	oligoribonuclease	EC:3.1.-.-	gra03008(Ribosome biogenesis in eukaryotes)	D7T1F5.1 PF00929.22;RNase_T;	21.29	23.11	24.1	8.95	15	13.37
TRINITY_DN17723_c0_g2	265	-	-	-	-	-	-	-	-	-	-	0.65	0	0.31	0.94	1.38	0.21
TRINITY_DN1387_c0_g1	206	-	-	-	-	-	-	-	-	-	-	11.17	10.92	7.83	3.53	4.49	3.93
TRINITY_DN40374_c0_g1	411	-	-	-	-	-	-	-	-	-	-	0.79	0.24	0.29	1.25	1.09	0.61
TRINITY_DN24666_c1_g1	216	-	-	-	-	-	-	-	-	-	-	6.66	5.47	12.34	0	0.39	0
TRINITY_DN36365_c2_g4	742	PREDICTED: LRR receptor-like serine/threonine-protein kinase GSO2 [Nicotiana sylvestris]	GSO2	LRR receptor-like serine/threonine-protein kinase GSO2 OS=Arabidopsis thaliana GN=GSO2 PE=2 SV=2	GO:0004674(protein serine/threonine kinase activity);GO:0005524(ATP binding);GO:0006468(protein phosphorylation);GO:0007169(transmembrane receptor protein tyrosine kinase signaling pathway);GO:0009553(embryo sac development);GO:0009793(embryo development ending in seed dormancy);GO:0016021(integral component of membrane);GO:0090558(plant epidermis development)	COG4886(leucine Rich Repeat)	K13420	LRR receptor-like serine/threonine-protein kinase FLS2	EC:2.7.11.1	fve04626(Plant-pathogen interaction)	A0A067H4H6.1 PF13855.4;LRR_8;	0.38	0.04	0.18	0.39	1.18	0.74
TRINITY_DN35008_c3_g4	314	-	-	-	-	-	-	-	-	-	-	0.8	0.73	1.16	1.02	1.01	0.66
TRINITY_DN43968_c0_g1	1164	DNA-binding protein Pti4 [Solanum lycopersicum]	ERF1	Ethylene-responsive transcription factor 1 OS=Nicotiana tabacum GN=ERF1 PE=2 SV=1	-	ENOG410YJV7(Transcription factor)	K13432	pathogenesis-related genes transcriptional activator PTI4	-	sly04626(Plant-pathogen interaction)	-	6.38	6.85	6.15	46.05	35.52	42.19
TRINITY_DN37953_c2_g1	267	-	-	-	-	-	-	-	-	-	-	2.22	3.88	1.84	0.92	0.22	0.83
TRINITY_DN36339_c0_g4	234	-	-	-	-	-	-	-	-	-	-	4.08	5.01	4.37	0	0	0
TRINITY_DN33729_c4_g1	207	-	-	-	-	-	-	-	-	-	-	3.69	3.04	1.19	2.65	5.13	2.44
TRINITY_DN10046_c0_g1	292	-	-	-	-	-	-	-	-	-	-	1.98	1.81	3.1	0.18	1.76	0.16
TRINITY_DN21657_c0_g1	201	-	-	-	-	-	-	-	-	-	-	4.58	4.07	4.49	0.47	0.46	0.87
TRINITY_DN46769_c0_g6	205	-	-	-	-	-	-	-	-	-	-	3.76	3.89	4.28	1.36	0.44	1.25
TRINITY_DN40084_c1_g9	291	-	-	-	-	-	-	-	-	-	-	2.25	3.35	3.13	0	0	0
TRINITY_DN43003_c0_g1	214	-	-	-	-	-	-	-	-	-	-	8.9	4.9	11.22	3.69	10.48	8.25
TRINITY_DN38556_c1_g4	399	-	-	-	-	-	-	-	-	-	-	0.96	1.69	0.53	2.43	0.16	0.29
TRINITY_DN28383_c0_g1	234	-	-	-	-	-	-	-	-	-	-	3.18	1.11	5.68	0.32	0.32	0.59
TRINITY_DN42751_c1_g1	270	PREDICTED: pentatricopeptide repeat-containing protein At5g27110 [Nelumbo nucifera]	PCMP-H21	Pentatricopeptide repeat-containing protein At1g20230 OS=Arabidopsis thaliana GN=PCMP-H21 PE=2 SV=2	GO:0005575(cellular_component);GO:0008150(biological_process);GO:0008270(zinc ion binding)	ENOG410Z7Z7(Pentatricopeptide repeat-containing protein)	K01176	alpha-amylase	EC:3.2.1.1	rcu00500(Starch and sucrose metabolism)	B9SBK1.1 PF13041.4;PPR_2;	0.31	1.5	1.49	0	0.65	0.8
TRINITY_DN37334_c3_g1	213	-	-	-	-	-	-	-	-	-	-	7.47	6.37	4.44	0.41	2	1.51
TRINITY_DN44524_c0_g1	260	-	-	-	-	-	-	-	-	-	-	10.29	3.59	11.75	6.22	0	3.54
TRINITY_DN33483_c0_g1	663	-	-	-	-	-	-	-	-	-	-	1.59	1.24	0.78	0.85	0.66	1.16
TRINITY_DN36777_c0_g4	3073	PREDICTED: protein FAM188A [Amborella trichopoda]	Fam188b	Probable ubiquitin carboxyl-terminal hydrolase FAM188B OS=Mus musculus GN=Fam188b PE=1 SV=1	GO:0003674(molecular_function);GO:0005634(nucleus);GO:0005829(cytosol);GO:0008150(biological_process)	ENOG410XSGV(family with sequence similarity 188, member)	-	-	-	-	A0A022R991.1 PF13898.4;DUF4205;	15.23	14.92	14.08	6.17	7.8	6.68
TRINITY_DN44511_c0_g1	974	-	-	-	-	-	-	-	-	-	-	2.52	2.21	2.43	0.46	0.46	0.36
TRINITY_DN7478_c0_g1	217	-	-	-	-	-	-	-	-	-	-	0.55	4.06	0.53	0.39	1.14	1.8
TRINITY_DN33990_c5_g1	265	-	-	-	-	-	-	-	-	-	-	2.92	1.19	3.44	4.68	3.21	1.48
TRINITY_DN46944_c0_g5	245	putative FAD/FMN-containing dehydrogenas [Taxus baccata]	-	-	-	-	-	-	-	-	-	4.42	0.49	0	0	1.12	0
TRINITY_DN45070_c0_g5	285	-	-	-	-	-	-	-	-	-	-	3.44	3.23	3.58	1.34	1.7	0.52
TRINITY_DN48534_c0_g1	573	-	-	-	-	-	-	-	-	-	-	0.67	0.77	0.52	0.39	0.5	0.07
TRINITY_DN41119_c4_g5	1027	-	-	-	-	-	-	-	-	-	-	3.63	3.56	4.76	0.32	0.54	0.67
TRINITY_DN31828_c2_g5	582	PREDICTED: uncharacterized protein LOC103319804 [Prunus mume]	-	-	-	ENOG410YB6H(Protein of unknown function (DUF632))	-	-	-	-	-	1.95	1.37	1.07	0.34	0.61	0.28
TRINITY_DN41009_c0_g2	1169	hypothetical protein [Cryptomeria japonica]	At2g24130	Putative leucine-rich repeat receptor-like serine/threonine-protein kinase At2g24130 OS=Arabidopsis thaliana GN=At2g24130 PE=3 SV=1	GO:0004674(protein serine/threonine kinase activity);GO:0005524(ATP binding);GO:0005886(plasma membrane);GO:0006468(protein phosphorylation);GO:0007169(transmembrane receptor protein tyrosine kinase signaling pathway);GO:0016021(integral component of membrane)	COG4886(leucine Rich Repeat)	K13428	LRR receptor-like serine/threonine-protein kinase EFR	EC:2.7.11.1	mdm04626(Plant-pathogen interaction)	M1AZ11.1 PF13855.4;LRR_8;	1.2	0.79	0.5	4.85	4.49	2.24
TRINITY_DN44998_c0_g4	258	-	-	-	-	-	-	-	-	-	-	27.49	45.4	30.66	10.84	21.82	12.24
TRINITY_DN23414_c0_g1	449	PREDICTED: uncharacterized protein LOC103978016 [Musa acuminata subsp. malaccensis]	-	-	GO:0005737(cytoplasm);GO:0010090(trichome morphogenesis)	ENOG4111URZ(Protein of unknown function, DUF538)	-	-	-	-	M0SE39.1 PF04398.10;DUF538;	2.04	0	0.98	0.67	1.81	0.85
TRINITY_DN32895_c0_g2	280	-	-	-	-	-	-	-	-	-	-	0.28	1.02	1.34	1.81	3.96	0.72
TRINITY_DN34120_c0_g2	1859	hypothetical protein SOVF_136050 [Spinacia oleracea]	-	-	-	ENOG4111VEE(Late embryogenesis abundant protein)	-	-	-	-	A0A0D2RK18.1 PF03168.11;LEA_2;	6.29	7.03	7.61	8.47	7.37	2.35
TRINITY_DN25146_c0_g3	217	-	-	-	-	-	-	-	-	-	-	0	4.06	2.12	0.39	1.14	1.44
TRINITY_DN32804_c0_g6	337	PREDICTED: polyadenylate-binding protein RBP45 [Solanum lycopersicum]	RBP45B	Polyadenylate-binding protein RBP45B OS=Arabidopsis thaliana GN=RBP45B PE=1 SV=1	GO:0000166(nucleotide binding);GO:0003723(RNA binding);GO:0005634(nucleus);GO:0005737(cytoplasm);GO:0006397(mRNA processing);GO:0008143(poly(A) binding);GO:0009735(response to cytokinin);GO:0010193(response to ozone)	COG0724(Rna-binding protein)	-	-	-	-	M4EC78.1 PF13893.4;RRM_5;	1.65	0	0.96	0.96	1.79	0.87
TRINITY_DN38064_c0_g2	1602	unknown [Picea sitchensis]	-	-	GO:0004553(hydrolase activity, hydrolyzing O-glycosyl compounds);GO:0005975(carbohydrate metabolic process);GO:0009507(chloroplast)	ENOG410ZYM0((glycosyl hydrolase family 5) protein)	-	-	-	-	M5XEI2.1 PF00150.16;Cellulase;	1.64	3.1	2.71	0	0.03	0
TRINITY_DN20556_c0_g1	331	-	-	-	-	-	-	-	-	-	-	1.56	2.32	2.01	0.13	0.25	0
TRINITY_DN42045_c0_g1	1581	unknown [Picea sitchensis]	TET8	Tetraspanin-8 OS=Arabidopsis thaliana GN=TET8 PE=2 SV=1	GO:0003674(molecular_function);GO:0005576(extracellular region);GO:0005794(Golgi apparatus);GO:0005886(plasma membrane);GO:0007568(aging);GO:0009506(plasmodesma);GO:0016020(membrane);GO:0016021(integral component of membrane);GO:0050829(defense response to Gram-negative bacterium)	ENOG410XRN9(senescence-associated protein)	-	-	-	-	D8RFN2.1 PF00335.18;Tetraspannin;	38.66	48.46	48.87	3.9	4.69	4.6
TRINITY_DN35850_c0_g2	227	-	-	-	-	-	-	-	-	-	-	0	0.6	1.42	0.35	0	0.32
TRINITY_DN40258_c4_g1	2727	PREDICTED: putative pentatricopeptide repeat-containing protein At1g53330 [Pyrus x bretschneideri]	At1g53330	Putative pentatricopeptide repeat-containing protein At1g53330 OS=Arabidopsis thaliana GN=At1g53330 PE=3 SV=1	GO:0005739(mitochondrion);GO:0009793(embryo development ending in seed dormancy);GO:0010154(fruit development);GO:0048364(root development);GO:0048367(shoot system development)	ENOG410Z7Z7(Pentatricopeptide repeat-containing protein)	K14442	ATP-dependent RNA helicase DHX36	EC:3.6.4.13	cam03018(RNA degradation)	G7KT53.1 PF17177.2;PPR_long;	0.54	0.74	0.66	0.51	0.73	0.63
TRINITY_DN45497_c0_g2	373	hypothetical protein SORBIDRAFT_03g034920 [Sorghum bicolor]	-	-	-	ENOG4111XVU(NA)	-	-	-	-	-	15.37	10.64	9.76	4.4	5.4	4.58
TRINITY_DN33987_c4_g3	486	-	-	-	-	-	-	-	-	-	-	0.07	0.09	0	1.2	2.58	1.41
TRINITY_DN48382_c0_g1	239	-	-	-	-	-	-	-	-	-	-	0.21	1.84	1.88	2.04	2.34	0.24
TRINITY_DN33603_c1_g1	251	PREDICTED: pentatricopeptide repeat-containing protein At3g02330 [Malus domestica]	PCMP-H27	Pentatricopeptide repeat-containing protein At4g35130, chloroplastic OS=Arabidopsis thaliana GN=PCMP-H27 PE=3 SV=1	GO:0008150(biological_process);GO:0008270(zinc ion binding);GO:0009507(chloroplast)	ENOG410Z7Z7(Pentatricopeptide repeat-containing protein)	K01176	alpha-amylase	EC:3.2.1.1	pmum00500(Starch and sucrose metabolism)	D8RJ98.1 PF17177.2;PPR_long;	0.75	1.84	0	0.81	0.79	1.72
TRINITY_DN1616_c0_g1	313	-	-	-	-	-	-	-	-	-	-	3.05	1.23	2.15	0.29	1.02	0.4
TRINITY_DN29767_c0_g1	201	-	-	-	-	-	-	-	-	-	-	1.24	0	0	0	0	0
TRINITY_DN32615_c0_g3	336	hypothetical protein [Arabidopsis thaliana]	BRM	ATP-dependent helicase BRM OS=Arabidopsis thaliana GN=BRM PE=1 SV=1	GO:0003677(DNA binding);GO:0003682(chromatin binding);GO:0004386(helicase activity);GO:0005515(protein binding);GO:0005524(ATP binding);GO:0005634(nucleus);GO:0005829(cytosol);GO:0006351(transcription, DNA-templated);GO:0006355(regulation of transcription, DNA-templated);GO:0008094(DNA-dependent ATPase activity);GO:0010199(organ boundary specification between lateral organs and the meristem);GO:0…	COG0553(helicase)	-	-	-	-	M0U7J1.1 PF08880.9;QLQ;	4.16	2.43	1.77	0	0.24	0.11
TRINITY_DN44615_c2_g1	871	unknown [Picea sitchensis]	PCMP-E14	Pentatricopeptide repeat-containing protein At5g27110 OS=Arabidopsis thaliana GN=PCMP-E14 PE=2 SV=2	GO:0005739(mitochondrion);GO:0008150(biological_process)	ENOG410Z7Z7(Pentatricopeptide repeat-containing protein)	K13800	UMP-CMP kinase	EC:2.7.4.- 2.7.4.14	gmx00240(Pyrimidine metabolism)	A0A061G281.1 PF17177.2;PPR_long;	0.7	1.15	1.51	1.16	1	0.67
TRINITY_DN41595_c0_g3	456	-	-	-	-	-	-	-	-	-	-	1.81	1.46	1.74	0.29	0.76	1.09
TRINITY_DN19744_c0_g1	245	-	-	-	-	-	-	-	-	-	-	2.41	1.48	5.81	0.86	1.97	0
TRINITY_DN36391_c1_g3	529	-	ENO2	Enolase 2 OS=Zea mays GN=ENO2 PE=2 SV=1	-	-	K01689	enolase	EC:4.2.1.11	mdm01200(Carbon metabolism);mdm01230(Biosynthesis of amino acids);mdm00010(Glycolysis / Gluconeogenesis);mdm03018(RNA degradation)	-	0.92	1.85	0.3	4.15	2.94	2.74
TRINITY_DN34547_c0_g1	1358	unknown [Picea sitchensis]	-	-	GO:0005777(peroxisome);GO:0006635(fatty acid beta-oxidation);GO:0009507(chloroplast);GO:0009735(response to cytokinin);GO:0009845(seed germination);GO:0032365(intracellular lipid transport);GO:0032934(sterol binding);GO:0046487(glyoxylate metabolic process)	ENOG4111SAE(sterol binding)	-	-	-	-	Q69TW4.1 PF02036.15;SCP2;	51.86	58.56	52.4	27.4	37.67	51.99
TRINITY_DN43419_c1_g1	3023	PREDICTED: uncharacterized protein LOC109009883 isoform X1 [Juglans regia]	tilS	tRNA(Ile)-lysidine synthase OS=Wolbachia pipientis subsp. Culex pipiens (strain wPip) GN=tilS PE=3 SV=1	GO:0005524(ATP binding);GO:0005737(cytoplasm);GO:0008033(tRNA processing);GO:0009507(chloroplast);GO:0009658(chloroplast organization);GO:0009793(embryo development ending in seed dormancy);GO:0010098(suspensor development);GO:0016879(ligase activity, forming carbon-nitrogen bonds)	COG0037(Ligates lysine onto the cytidine present at position 34 of the AUA codon-specific tRNA(Ile) that contains the anticodon CAU, in an ATP-dependent manner. Cytidine is converted to lysidine, thus changing the amino acid specificity of the tRNA from methionine to isoleucine (By similarity))	-	-	-	-	A0A067E0Y6.1 PF01171.18;ATP_bind_3;	1.62	1.98	1.84	0.73	1.28	0.96
TRINITY_DN21057_c0_g1	208	hypothetical protein SELMODRAFT_234124 [Selaginella moellendorffii]	YDR109C	Uncharacterized sugar kinase YDR109C OS=Saccharomyces cerevisiae (strain ATCC 204508 / S288c) GN=YDR109C PE=1 SV=1	GO:0005737(cytoplasm);GO:0016310(phosphorylation);GO:0016773(phosphotransferase activity, alcohol group as acceptor)	COG1069(ribulokinase)	K00875	D-ribulokinase	EC:2.7.1.47	cme00040(Pentose and glucuronate interconversions)	W2SE43.1 PF02782.14;FGGY_C;	17.63	0	0	0	0	0
TRINITY_DN43856_c0_g5	490	-	-	-	-	-	-	-	-	-	-	1.23	1.27	0.48	0.15	0.25	0.29
TRINITY_DN40207_c1_g1	1612	laccase [Pinus taeda]	LAC17	Laccase-17 OS=Arabidopsis thaliana GN=LAC17 PE=2 SV=1	GO:0005507(copper ion binding);GO:0009809(lignin biosynthetic process);GO:0016722(oxidoreductase activity, oxidizing metal ions)	COG2132(Multicopper oxidase)	K00423	L-ascorbate oxidase	EC:1.10.3.3	obr00053(Ascorbate and aldarate metabolism)	W9REI4.1 PF00394.20;Cu-oxidase;	9.81	30.65	24.27	0.02	0.01	0.02
TRINITY_DN45516_c1_g5	420	-	-	-	-	-	-	-	-	-	-	0.23	0	0.28	0.95	1.42	2.45
TRINITY_DN26828_c0_g1	1509	PREDICTED: uncharacterized protein LOC108867072 [Pyrus x bretschneideri]	-	-	-	-	-	-	-	-	-	13.07	12.21	12.87	0.4	0.89	0.92
TRINITY_DN40277_c0_g2	307	-	-	-	-	-	-	-	-	-	-	0	0	0	0.11	0	0
TRINITY_DN34206_c2_g1	242	putative agmatine iminohydrolase [Pinus sylvestris]	-	-	-	-	K10536	agmatine deiminase	EC:3.5.3.12	sind00330(Arginine and proline metabolism)	-	3.3	3.33	1.37	6.14	3.28	2.1
TRINITY_DN44557_c3_g3	900	-	-	-	-	-	-	-	-	-	-	1.82	2.02	2.46	0.2	0.16	0.08
TRINITY_DN32207_c1_g1	209	-	-	-	-	-	-	-	-	-	-	0.6	2.23	4.17	1.3	0.42	0.4
TRINITY_DN42431_c3_g3	434	-	-	-	-	-	-	-	-	-	-	1.84	2.05	1.66	0.33	0.78	0.72
TRINITY_DN4118_c0_g1	461	40S ribosomal protein S17-B, partial [Anthurium amnicola]	rps-17	40S ribosomal protein S17 OS=Neurospora crassa (strain ATCC 24698 / 74-OR23-1A / CBS 708.71 / DSM 1257 / FGSC 987) GN=rps-17 PE=3 SV=1	GO:0000028(ribosomal small subunit assembly);GO:0022627(cytosolic small ribosomal subunit)	COG1383(Ribosomal protein)	K02962	small subunit ribosomal protein S17e	-	gsl03010(Ribosome)	F9XC17.1 PF00833.16;Ribosomal_S17e;	4.24	1.05	0	0	0	0
TRINITY_DN44573_c0_g2	3440	hypothetical protein AMTR_s00001p00190810 [Amborella trichopoda]	GAUT1	Polygalacturonate 4-alpha-galacturonosyltransferase OS=Arabidopsis thaliana GN=GAUT1 PE=1 SV=1	GO:0000139(Golgi membrane);GO:0005768(endosome);GO:0005794(Golgi apparatus);GO:0005802(trans-Golgi network);GO:0010289(homogalacturonan biosynthetic process);GO:0016021(integral component of membrane);GO:0016051(carbohydrate biosynthetic process);GO:0016757(transferase activity, transferring glycosyl groups);GO:0047262(polygalacturonate 4-alpha-galacturonosyltransferase activity)	ENOG4111FC1(Alpha-1,4-galacturonosyltransferase)	K13648	alpha-1,4-galacturonosyltransferase	EC:2.4.1.43	atr00500(Starch and sucrose metabolism);atr00520(Amino sugar and nucleotide sugar metabolism)	A0A067H4R3.1 PF01501.18;Glyco_transf_8;	14.87	10.09	8.42	5.79	9.63	10.42
TRINITY_DN19792_c0_g1	220	-	-	-	-	-	-	-	-	-	-	0	3.27	4.61	0.76	2.58	0.35
TRINITY_DN38167_c1_g2	362	-	-	-	-	-	-	-	-	-	-	2.45	0.99	2.78	0.2	0.3	0.72
TRINITY_DN33332_c0_g1	1471	PREDICTED: U1 small nuclear ribonucleoprotein 70 kDa [Amborella trichopoda]	RNU1	U1 small nuclear ribonucleoprotein 70 kDa OS=Arabidopsis thaliana GN=RNU1 PE=1 SV=1	GO:0000243(commitment complex);GO:0000398(mRNA splicing, via spliceosome);GO:0003729(mRNA binding);GO:0005685(U1 snRNP);GO:0030619(U1 snRNA binding);GO:0071004(U2-type prespliceosome);GO:0071011(precatalytic spliceosome)	COG0724(Rna-binding protein)	K11093	U1 small nuclear ribonucleoprotein 70kDa	-	atr03040(Spliceosome)	A0A0E0B773.1 PF00076.20;RRM_1;	31.8	26.78	33.7	13.98	17.27	15.07
TRINITY_DN44542_c1_g3	424	unknown [Picea sitchensis]	CCR2	Cinnamoyl-CoA reductase 2 OS=Arabidopsis thaliana GN=CCR2 PE=1 SV=1	GO:0004022(alcohol dehydrogenase (NAD) activity);GO:0005794(Golgi apparatus);GO:0005829(cytosol);GO:0005886(plasma membrane);GO:0009506(plasmodesma);GO:0050662(coenzyme binding)	COG0451(Nad-dependent epimerase dehydratase)	K09753	cinnamoyl-CoA reductase	EC:1.2.1.44	cmo00940(Phenylpropanoid biosynthesis)	D7LZ80.1 PF01370.19;Epimerase;	0.74	0.91	1.01	0.48	0.41	0.89
TRINITY_DN25159_c0_g1	436	hypothetical protein M569_07993 [Genlisea aurea]	MORF2	Multiple organellar RNA editing factor 2, chloroplastic OS=Arabidopsis thaliana GN=MORF2 PE=1 SV=1	GO:0002103(endonucleolytic cleavage of tetracistronic rRNA transcript (SSU-rRNA, LSU-rRNA, 4.5S-rRNA, 5S-rRNA));GO:0005515(protein binding);GO:0009507(chloroplast);GO:0009657(plastid organization)	ENOG410YAFM(DAG protein)	K00655	1-acyl-sn-glycerol-3-phosphate acyltransferase	EC:2.3.1.51	sind00561(Glycerolipid metabolism);sind00564(Glycerophospholipid metabolism)	-	2	0	0.87	0.52	0.51	0.42
TRINITY_DN31940_c2_g4	245	-	-	-	-	-	-	-	-	-	-	5.62	1.97	1.94	1.73	0.56	1.57
TRINITY_DN47183_c2_g1	3695	unknown [Picea sitchensis]	CID7	Polyadenylate-binding protein-interacting protein 7 OS=Arabidopsis thaliana GN=CID7 PE=1 SV=1	GO:0003684(damaged DNA binding);GO:0005515(protein binding);GO:0005524(ATP binding);GO:0006298(mismatch repair);GO:0009507(chloroplast)	ENOG4111EZQ(smr domain containing protein)	-	-	-	-	A0A0A0L2X8.1 PF01713.19;Smr;	23.25	26.2	24.64	9.41	10.87	9.38
TRINITY_DN36274_c4_g1	537	-	-	-	-	-	-	-	-	-	-	0.58	0.5	0.47	0.87	1.12	0.73
TRINITY_DN32739_c0_g2	262	-	-	-	-	-	-	-	-	-	-	1	1.23	0.97	0	0.24	0.44
TRINITY_DN46868_c1_g3	836	-	-	-	-	-	-	-	-	-	-	0.63	0.14	0.45	0.37	0.46	0.38
TRINITY_DN34397_c1_g1	269	-	-	-	-	-	-	-	-	-	-	0.62	0.38	0	1.57	3.09	1.62
TRINITY_DN33473_c0_g4	218	-	-	-	-	-	-	-	-	-	-	0.13	1.29	1.69	1.86	2.15	0.14
TRINITY_DN28103_c0_g3	238	-	-	-	-	-	-	-	-	-	-	0	0	0	0.62	1.82	5.1
TRINITY_DN35993_c2_g4	1118	RecName: Full=10-deacetylbaccatin III 10-O-acetyltransferase; Short=DBAT	-	10-deacetylbaccatin III 10-O-acetyltransferase OS=Taxus cuspidata PE=1 SV=1	GO:0005737(cytoplasm);GO:0016740(transferase activity);GO:0016747(transferase activity, transferring acyl groups other than amino-acyl groups)	ENOG410YE2Y(3-N-debenzoyl-2-deoxytaxol)	K15400	omega-hydroxypalmitate O-feruloyl transferase	EC:2.3.1.188	egu00073(Cutin, suberine and wax biosynthesis)	A0A0D2SBQ8.1 PF02458.13;Transferase;	0.12	0.15	0.49	7.54	7.75	16.36
TRINITY_DN23700_c0_g1	281	-	-	-	-	-	-	-	-	-	-	1.1	2.02	0.53	0.8	0.2	0.54
TRINITY_DN37328_c0_g3	332	-	-	-	-	-	-	-	-	-	-	1.72	1.05	1	0.75	0.62	0.68
TRINITY_DN21532_c0_g1	277	-	-	-	-	-	-	-	-	-	-	2.87	2.8	2.77	0.83	2.24	0.93
TRINITY_DN45992_c3_g4	281	-	-	-	-	-	-	-	-	-	-	4.96	6.05	5.85	0.4	0.98	1.43
TRINITY_DN43862_c1_g1	389	-	-	-	-	-	-	-	-	-	-	2.64	3.09	2.81	0.18	0.58	0.92
TRINITY_DN36338_c1_g1	349	-	-	-	-	-	-	-	-	-	-	6.79	5.02	7.67	1.6	5.7	4.59
TRINITY_DN42534_c0_g2	3715	unnamed protein product, partial [Vitis vinifera]	JMJ25	Lysine-specific demethylase JMJ25 OS=Arabidopsis thaliana GN=JMJ25 PE=1 SV=1	GO:0003700(transcription factor activity, sequence-specific DNA binding);GO:0005634(nucleus)	ENOG410XTAA(lysine (K)-specific demethylase)	-	-	-	-	W1Q0S2.1 PF02373.20;JmjC;	3.82	4.1	4.17	2.38	3.46	3.04
TRINITY_DN43162_c1_g4	203	-	-	-	-	-	-	-	-	-	-	3.84	4.77	1.88	0.46	0.89	0
TRINITY_DN35712_c1_g1	207	-	-	-	-	-	-	-	-	-	-	2.46	3.8	3.11	0.53	0.89	2.4
TRINITY_DN44432_c2_g2	467	-	-	-	-	-	-	-	-	-	-	1.2	0.19	0.45	0.28	0.33	0.57
TRINITY_DN13067_c0_g1	271	PREDICTED: beta-glucosidase 42 [Solanum lycopersicum]	BGLU42	Beta-glucosidase 42 OS=Arabidopsis thaliana GN=BGLU42 PE=2 SV=1	GO:0008422(beta-glucosidase activity);GO:1901657(glycosyl compound metabolic process)	COG2723(beta-glucosidase)	K01188	beta-glucosidase	EC:3.2.1.21	sly00500(Starch and sucrose metabolism);sly00460(Cyanoamino acid metabolism);sly00940(Phenylpropanoid biosynthesis)	K4D5D2.1 PF00232.16;Glyco_hydro_1;	1.52	0	1.18	1.76	1.73	1.19
TRINITY_DN44408_c1_g2	589	-	-	-	-	-	-	-	-	-	-	0.15	0.43	0.45	1.15	0.84	0.77
TRINITY_DN7508_c0_g1	257	-	-	-	-	-	-	-	-	-	-	1.06	1.73	1.36	2.29	2.24	1.84
TRINITY_DN29377_c0_g1	950	PREDICTED: protein GLUTAMINE DUMPER 2 [Amborella trichopoda]	GDU2	Protein GLUTAMINE DUMPER 2 OS=Arabidopsis thaliana GN=GDU2 PE=2 SV=1	GO:0003674(molecular_function);GO:0006865(amino acid transport);GO:0009507(chloroplast);GO:0016021(integral component of membrane);GO:0080143(regulation of amino acid export)	ENOG410YP3Q(glutamine dumper)	-	-	-	-	-	7.08	9.2	8.8	0.07	0.38	0.02
TRINITY_DN46974_c1_g1	1312	-	-	-	-	-	-	-	-	-	-	43.78	40.69	28.24	12.51	11.04	9.09
TRINITY_DN30310_c0_g2	452	PREDICTED: 60S ribosomal protein L31 [Citrus sinensis]	RPL31	60S ribosomal protein L31 OS=Perilla frutescens GN=RPL31 PE=2 SV=1	GO:0002181(cytoplasmic translation);GO:0003735(structural constituent of ribosome);GO:0022625(cytosolic large ribosomal subunit)	COG2097((ribosomal) protein)	K02910	large subunit ribosomal protein L31e	-	cit03010(Ribosome)	B9GFQ5.1 PF01198.17;Ribosomal_L31e;	2.57	0	1.53	0.96	2.02	1.17
TRINITY_DN26291_c0_g1	293	-	-	-	-	-	-	-	-	-	-	2.55	3.28	2.4	0.88	3.73	4.62
TRINITY_DN31407_c0_g3	337	-	-	-	-	-	-	-	-	-	-	3.8	1.41	2.88	0	0	0.22
TRINITY_DN45704_c0_g3	1847	laccase [Pinus taeda]	LAC23	Laccase-23 OS=Oryza sativa subsp. japonica GN=LAC23 PE=3 SV=1	GO:0005507(copper ion binding);GO:0016722(oxidoreductase activity, oxidizing metal ions)	COG2132(Multicopper oxidase)	K00423	L-ascorbate oxidase	EC:1.10.3.3	obr00053(Ascorbate and aldarate metabolism)	B9S477.1 PF07732.13;Cu-oxidase_3;	5.5	7.32	8.19	2.53	4.88	0.75
TRINITY_DN32197_c0_g1	1679	unknown [Picea sitchensis]	HST	Shikimate O-hydroxycinnamoyltransferase OS=Nicotiana tabacum GN=HST PE=1 SV=1	GO:0005737(cytoplasm);GO:0005829(cytosol);GO:0016740(transferase activity);GO:0016747(transferase activity, transferring acyl groups other than amino-acyl groups)	ENOG410YEZS(Transferase Family)	K13065	shikimate O-hydroxycinnamoyltransferase	EC:2.3.1.133	pper00940(Phenylpropanoid biosynthesis);pper00945(Stilbenoid, diarylheptanoid and gingerol biosynthesis);pper00941(Flavonoid biosynthesis)	V4U0N9.1 PF02458.13;Transferase;	0.31	0.66	0.54	2.43	5.35	4.46
TRINITY_DN33596_c0_g1	231	-	-	-	-	-	-	-	-	-	-	2.35	4.03	4.52	0	1.96	1.23
TRINITY_DN39090_c1_g4	207	unknown [Picea sitchensis]	PCMP-H81	Pentatricopeptide repeat-containing protein At3g57430, chloroplastic OS=Arabidopsis thaliana GN=PCMP-H81 PE=2 SV=2	GO:0006397(mRNA processing);GO:0008270(zinc ion binding);GO:0009507(chloroplast);GO:0031425(chloroplast RNA processing)	ENOG410Z7Z7(Pentatricopeptide repeat-containing protein)	-	-	-	-	F6HEX8.1 PF14432.4;DYW_deaminase;	1.23	0	0.6	0.88	0.86	0.81
TRINITY_DN35992_c0_g5	223	DNA-directed RNA polymerase IV second largest subunit [Cycas revoluta]	-	-	-	-	-	-	-	-	-	2.57	2.52	0.99	0.73	2.5	0.67
TRINITY_DN35050_c0_g2	246	-	-	-	-	-	-	-	-	-	-	36.02	41.72	45.49	8.52	11.12	14.47
TRINITY_DN10244_c0_g1	273	-	-	-	-	-	-	-	-	-	-	10.15	19.33	14.99	43.74	38.34	32.65
TRINITY_DN43695_c0_g1	873	-	-	-	-	-	-	-	-	-	-	1.03	0.95	0.9	0.17	0.49	0.28
TRINITY_DN37020_c1_g2	228	-	-	-	-	-	-	-	-	-	-	50.78	51.05	55.86	293.58	123.7	84.49
TRINITY_DN42314_c0_g1	3446	hypothetical protein AMTR_s00156p00067780 [Amborella trichopoda]	ISA2	Isoamylase 2, chloroplastic OS=Arabidopsis thaliana GN=ISA2 PE=1 SV=2	GO:0004556(alpha-amylase activity);GO:0005975(carbohydrate metabolic process);GO:0005977(glycogen metabolic process);GO:0009507(chloroplast);GO:0010021(amylopectin biosynthetic process);GO:0019156(isoamylase activity);GO:0019252(starch biosynthetic process);GO:0043169(cation binding)	COG1523(Glycogen debranching enzyme)	-	-	-	-	A9RS27.1 PF00128.22;Alpha-amylase;	6.68	8.74	8.06	1.77	2.65	2.53
TRINITY_DN40113_c1_g5	633	hypothetical protein B456_003G041300 [Gossypium raimondii]	HTR4	Histone H3.3 OS=Arabidopsis thaliana GN=HTR4 PE=1 SV=2	GO:0005515(protein binding)	COG2036(Core component of nucleosome. Nucleosomes wrap and compact DNA into chromatin, limiting DNA accessibility to the cellular machineries which require DNA as a template. Histones thereby play a central role in transcription regulation, DNA repair, DNA replication and chromosomal stability. DNA accessibility is regulated via a complex set of post-translational modifications of histones, also …	K02922	large subunit ribosomal protein L37e	-	zma03010(Ribosome)	A0A0D2T6A5.1 PF00125.22;Histone;	2.22	0	0.81	0.96	1.67	0.78
TRINITY_DN44555_c0_g1	2650	PREDICTED: ABC transporter B family member 28 [Phoenix dactylifera]	ABCB28	ABC transporter B family member 28 OS=Arabidopsis thaliana GN=ABCB28 PE=2 SV=1	GO:0005215(transporter activity);GO:0005524(ATP binding);GO:0005886(plasma membrane);GO:0009507(chloroplast);GO:0009941(chloroplast envelope);GO:0015421(oligopeptide-transporting ATPase activity);GO:0016020(membrane);GO:0016021(integral component of membrane);GO:0035672(oligopeptide transmembrane transport);GO:0042626(ATPase activity, coupled to transmembrane movement of substances);GO:0055085(tr…	COG1132((ABC) transporter)	K05655	ATP-binding cassette, subfamily B (MDR/TAP), member 8	-	nnu02010(ABC transporters)	A0A061G0J3.1 PF00664.21;ABC_membrane;	5.04	7.57	7.84	2.46	2.62	1.18
TRINITY_DN47593_c0_g1	567	PREDICTED: wound-induced protein 1-like [Ziziphus jujuba]	WUN1	Wound-induced protein 1 OS=Solanum tuberosum GN=WUN1 PE=2 SV=1	GO:0003674(molecular_function);GO:0005575(cellular_component);GO:0008150(biological_process)	ENOG410YQYD(wound-induced protein)	-	-	-	-	A0A0D2QJP8.1 PF07107.9;WI12;	1.36	1.24	2.08	0	0	0.04
TRINITY_DN34446_c0_g1	1263	PREDICTED: transcription initiation factor TFIID subunit 13 [Capsicum annuum]	TAF13	Transcription initiation factor TFIID subunit 13 OS=Arabidopsis thaliana GN=TAF13 PE=1 SV=1	GO:0003677(DNA binding);GO:0003712(transcription cofactor activity);GO:0005669(transcription factor TFIID complex);GO:0006357(regulation of transcription from RNA polymerase II promoter)	COG5248(TAF13 RNA polymerase II, TATA box binding protein (TBP)-associated factor)	K03127	transcription initiation factor TFIID subunit 13	-	sly03022(Basal transcription factors)	A0A0J8CDB4.1 PF02269.14;TFIID-18kDa;	9.92	10.47	8.74	3.42	4.77	6.64
TRINITY_DN34619_c0_g3	391	-	-	-	-	-	-	-	-	-	-	1.68	1.91	1.54	0.33	0.65	0.15
TRINITY_DN38283_c0_g1	1684	DHHC-type zinc finger family protein isoform 1 [Theobroma cacao]	PAT11	Protein S-acyltransferase 11 OS=Arabidopsis thaliana GN=PAT11 PE=2 SV=1	GO:0005774(vacuolar membrane);GO:0005886(plasma membrane);GO:0008270(zinc ion binding);GO:0016021(integral component of membrane);GO:0019706(protein-cysteine S-palmitoyltransferase activity)	COG5273(Zinc finger, DHHC-type containing)	-	-	-	-	A0A061E9V6.1 PF01529.18;zf-DHHC;	8.15	6.49	6.18	2.03	2.45	3.54
TRINITY_DN47202_c3_g1	212	-	-	-	-	-	-	-	-	-	-	4.34	7.53	8.01	5.32	9.12	15.05
TRINITY_DN26016_c0_g1	394	-	-	-	-	-	-	-	-	-	-	0.22	1.48	1.08	0.32	0.16	0.15
TRINITY_DN24735_c1_g1	531	nine-cis-epoxycarotenoid dioxygenase [Solanum lycopersicum]	NCED3	9-cis-epoxycarotenoid dioxygenase NCED3, chloroplastic OS=Arabidopsis thaliana GN=NCED3 PE=2 SV=1	GO:0006970(response to osmotic stress);GO:0009414(response to water deprivation);GO:0009507(chloroplast);GO:0009535(chloroplast thylakoid membrane);GO:0009570(chloroplast stroma);GO:0009688(abscisic acid biosynthetic process);GO:0042538(hyperosmotic salinity response);GO:0045549(9-cis-epoxycarotenoid dioxygenase activity);GO:0046872(metal ion binding);GO:0055114(oxidation-reduction process)	COG3670(dioxygenase)	K09840	9-cis-epoxycarotenoid dioxygenase	EC:1.13.11.51	sly00906(Carotenoid biosynthesis)	M1CN51.1 PF03055.13;RPE65;	0.82	0	0.72	0.49	0.57	0.33
TRINITY_DN35810_c0_g2	300	-	-	-	-	-	-	-	-	-	-	0.03	0.16	0.38	0.15	0.15	0.38
TRINITY_DN5770_c0_g1	230	PREDICTED: NADPH--cytochrome P450 reductase [Solanum lycopersicum]	CPR	NADPH--cytochrome P450 reductase OS=Catharanthus roseus GN=CPR PE=2 SV=1	GO:0030586([methionine synthase] reductase activity)	COG0369(Component of the sulfite reductase complex that catalyzes the 6-electron reduction of sulfite to sulfide. This is one of several activities required for the biosynthesis of L- cysteine from sulfate. The flavoprotein component catalyzes the electron flow from NADPH - FAD - FMN to the hemoprotein component (By similarity))	K00380	sulfite reductase (NADPH) flavoprotein alpha-component	EC:1.8.1.2	csl00920(Sulfur metabolism)	K4CCQ8.1 PF00175.19;NAD_binding_1;	3.32	0	1.83	0.68	1.65	1.55
TRINITY_DN1717_c0_g1	494	-	-	-	-	-	-	-	-	-	-	0	0	0	9.39	6.24	4.24
TRINITY_DN44772_c0_g1	1155	PREDICTED: uncharacterized protein LOC101774867 [Setaria italica]	-	-	GO:0000979(RNA polymerase II core promoter sequence-specific DNA binding);GO:0000993(RNA polymerase II core binding);GO:0001162(RNA polymerase II intronic transcription regulatory region sequence-specific DNA binding);GO:0005634(nucleus);GO:0006334(nucleosome assembly);GO:0006469(negative regulation of protein kinase activity);GO:0014904(myotube cell development);GO:0018024(histone-lysine N-methy…	COG2940(Histone-lysine N-methyltransferase)	-	-	-	-	A8JCM2.1 PF00856.26;SET;	3.33	5.13	4.22	0	0	0
TRINITY_DN28621_c0_g1	714	NAC transcription factor [Phalaenopsis hybrid cultivar]	At1g73230	Nascent polypeptide-associated complex subunit beta OS=Arabidopsis thaliana GN=At1g73230 PE=2 SV=1	GO:0003674(molecular_function);GO:0005634(nucleus);GO:0006351(transcription, DNA-templated);GO:0006355(regulation of transcription, DNA-templated);GO:0009651(response to salt stress)	ENOG4111JBG(Component of the nascent polypeptide-associated complex (NAC), a dynamic component of the ribosomal exit tunnel, protecting the emerging polypeptides from interaction with other cytoplasmic proteins to ensure appropriate nascent protein targeting (By similarity). The NAC complex also promotes mitochondrial protein import by enhancing productive ribosome interactions with the outer mit…	-	-	-	-	C5WSV6.1 PF01849.16;NAC;	1.66	0	0.67	0.63	1.2	0.76
TRINITY_DN45374_c0_g1	1442	-	-	-	-	-	-	-	-	-	-	11.07	12.14	10.78	6.59	6.4	9.52
TRINITY_DN38421_c0_g2	807	-	-	-	-	-	-	-	-	-	-	0.45	0	0	37.84	28.9	25.24
TRINITY_DN42882_c0_g1	1088	-	-	-	-	-	-	-	-	-	-	180.63	184.18	166.31	534.34	1101.15	249.84
TRINITY_DN13724_c0_g1	964	PREDICTED: bidirectional sugar transporter SWEET1-like [Nelumbo nucifera]	SWEET1	Bidirectional sugar transporter SWEET1 OS=Arabidopsis thaliana GN=SWEET1 PE=1 SV=1	GO:0008643(carbohydrate transport);GO:0016021(integral component of membrane);GO:0051119(sugar transmembrane transporter activity)	ENOG4111M4R(sugar transporter)	-	-	-	-	A0A059BTG2.1 PF03083.14;MtN3_slv;	2.46	3.69	3.25	0	0	0.03
TRINITY_DN11500_c0_g1	814	PREDICTED: uncharacterized protein LOC100253283 [Vitis vinifera]	PTD	Protein PARTING DANCERS OS=Arabidopsis thaliana GN=PTD PE=1 SV=1	GO:0008150(biological_process);GO:0009507(chloroplast)	ENOG410YEBZ(NA)	-	-	-	-	M0TCP7.1 PF12826.5;HHH_2;	1.13	1.69	1.73	0.23	0.38	0.22
TRINITY_DN42709_c2_g1	676	unknown [Picea sitchensis]	Os01g0639100	DEAD-box ATP-dependent RNA helicase 2 OS=Oryza sativa subsp. japonica GN=Os01g0639100 PE=2 SV=1	GO:0004004(ATP-dependent RNA helicase activity);GO:0008380(RNA splicing);GO:0010468(regulation of gene expression);GO:0010501(RNA secondary structure unwinding);GO:0071013(catalytic step 2 spliceosome)	COG0513(purine NTP-dependent helicase activity)	K13025	ATP-dependent RNA helicase	EC:3.6.4.13	atr03040(Spliceosome);atr03013(RNA transport);atr03015(mRNA surveillance pathway)	M0U2Y8.1 PF00270.27;DEAD;	68.36	69.51	70.1	54.03	59.99	54.97
TRINITY_DN29050_c0_g1	268	-	-	-	-	-	-	-	-	-	-	1.26	1.92	0.91	1.81	2.89	1.02
TRINITY_DN22456_c0_g2	300	-	-	-	-	-	-	-	-	-	-	1.15	0.28	0.88	1.33	2.95	1.49
TRINITY_DN33693_c3_g4	972	-	-	-	-	-	-	-	-	-	-	0.8	0.5	0.85	0.27	0.27	0.45
TRINITY_DN36346_c1_g3	237	-	-	-	-	-	-	-	-	-	-	0	1.08	0.84	2.51	1.84	0.86
TRINITY_DN20533_c0_g1	240	PREDICTED: L-ascorbate peroxidase 3, peroxisomal [Camelina sativa]	APX4	Probable L-ascorbate peroxidase 4 OS=Oryza sativa subsp. japonica GN=APX4 PE=2 SV=1	GO:0005515(protein binding);GO:0005739(mitochondrion);GO:0005773(vacuole);GO:0005774(vacuolar membrane);GO:0005777(peroxisome);GO:0005778(peroxisomal membrane);GO:0005794(Golgi apparatus);GO:0005829(cytosol);GO:0006979(response to oxidative stress);GO:0009506(plasmodesma);GO:0009507(chloroplast);GO:0009514(glyoxysome);GO:0009536(plastid);GO:0009735(response to cytokinin);GO:0009941(chloroplast en…	COG0376(Bifunctional enzyme with both catalase and broad- spectrum peroxidase activity (By similarity))	K00434	L-ascorbate peroxidase	EC:1.11.1.11	sbi00053(Ascorbate and aldarate metabolism);sbi00480(Glutathione metabolism)	C5YCL9.1 PF00141.21;peroxidase;	5.52	0	1.63	1.83	2.08	1.66
TRINITY_DN9476_c0_g1	281	-	-	-	-	-	-	-	-	-	-	0	0.49	0	0	0	0
TRINITY_DN47200_c1_g2	237	similar to resistance gene; region between conserved kinase-2 and P-Loop domains, partial [Pinus radiata]	-	-	-	COG4886(leucine Rich Repeat)	-	-	-	-	F6H8Z5.1 PF00931.20;NB-ARC;	6.14	3.77	5.91	0.63	0.92	0.29
TRINITY_DN34032_c1_g9	354	hypothetical protein SELMODRAFT_107186 [Selaginella moellendorffii]	MEE40	Pentatricopeptide repeat-containing protein At3g53700, chloroplastic OS=Arabidopsis thaliana GN=MEE40 PE=2 SV=1	GO:0005739(mitochondrion);GO:0009507(chloroplast);GO:0009793(embryo development ending in seed dormancy)	ENOG410Z7Z7(Pentatricopeptide repeat-containing protein)	K14442	ATP-dependent RNA helicase DHX36	EC:3.6.4.13	cam03018(RNA degradation)	A0A087H6Y8.1 PF17177.2;PPR_long;	0.43	0.57	0.98	0.84	1.47	2.19
TRINITY_DN38428_c0_g1	1888	unknown [Picea sitchensis]	-	-	-	ENOG410YQR6(NA)	-	-	-	-	D8T0R2.1 PF07797.12;DUF1639;	3.45	3.67	4.04	1.32	1.92	1.03
TRINITY_DN46057_c1_g1	311	5-alpha-hydroxylase [Taxus x media]	-	Taxadiene 5-alpha hydroxylase OS=Taxus cuspidata PE=1 SV=2	GO:0036203(taxoid 14-beta-hydroxylase activity);GO:0042616(paclitaxel metabolic process);GO:0043231(intracellular membrane-bounded organelle);GO:0055114(oxidation-reduction process)	COG2124(Cytochrome p450)	K09843	(+)-abscisic acid 8'-hydroxylase	EC:1.14.13.93	brp00906(Carotenoid biosynthesis)	G7K3D6.1 PF00067.20;p450;	0.62	0.25	0.6	6.14	9.64	6.05
TRINITY_DN33813_c0_g1	333	-	-	-	-	-	-	-	-	-	-	2.65	4.79	4.07	2.11	2.33	0.87
TRINITY_DN23010_c0_g1	312	-	-	-	-	-	-	-	-	-	-	1.02	1.25	1.19	0.59	0	0.27
TRINITY_DN43483_c2_g1	235	hypothetical protein 0_12580_02, partial [Pinus radiata]	PCMP-E16	Pentatricopeptide repeat-containing protein At5g39350 OS=Arabidopsis thaliana GN=PCMP-E16 PE=2 SV=1	GO:0003674(molecular_function);GO:0005739(mitochondrion);GO:0008150(biological_process)	ENOG410Z7Z7(Pentatricopeptide repeat-containing protein)	K00857	thymidine kinase	EC:2.7.1.21	cit00240(Pyrimidine metabolism)	J3M792.1 PF17177.2;PPR_long;	0.9	0.65	0.43	0	0.85	0.71
TRINITY_DN36598_c0_g1	1903	unknown [Picea sitchensis]	gpn3	GPN-loop GTPase 3 OS=Dictyostelium discoideum GN=gpn3 PE=3 SV=1	GO:0005524(ATP binding);GO:0008150(biological_process);GO:0016787(hydrolase activity)	ENOG410XPBZ(GPN-loop GTPase 3)	K12486	stromal membrane-associated protein	-	zma04144(Endocytosis)	A9THV3.1 PF03029.15;ATP_bind_1;	17.91	19.31	17.46	6.91	10.98	11.83
TRINITY_DN31737_c0_g1	1552	-	-	-	-	-	-	-	-	-	-	0.98	1.4	1.29	0.04	0.07	0.17
TRINITY_DN28983_c0_g2	215	-	-	-	-	-	-	-	-	-	-	5.37	4.88	1.36	2.26	1.19	1.41
TRINITY_DN45102_c0_g4	216	-	-	-	-	-	-	-	-	-	-	0	3.46	4.59	0	0.91	0
TRINITY_DN34498_c2_g4	480	-	-	-	-	-	-	-	-	-	-	1.14	0.7	1.58	0.11	0.47	0.25
TRINITY_DN37000_c0_g2	305	-	-	-	-	-	-	-	-	-	-	1.47	0.53	0	0	0.32	0.19
TRINITY_DN34926_c2_g2	538	-	-	-	-	-	-	-	-	-	-	11.68	11.77	9.28	7.51	7.72	6.93
TRINITY_DN47650_c0_g1	383	-	-	-	-	-	-	-	-	-	-	10.31	15.75	21.22	34.53	28.96	13.51
TRINITY_DN29722_c0_g2	1169	unknown [Picea sitchensis]	-	-	GO:0003674(molecular_function);GO:0008150(biological_process)	ENOG410ZHAM(seed specific protein Bn15D1B)	-	-	-	-	A0A078FVG1.1 PF03242.11;LEA_3;	6.25	12.41	7.15	5.82	10.83	22.85
TRINITY_DN36649_c0_g2	218	-	-	-	-	-	-	-	-	-	-	0	0	0.75	0	0.19	0.33
TRINITY_DN32730_c1_g1	222	MDR-like ABC transporter [Taxus cuspidata]	-	-	-	COG1132((ABC) transporter)	K05658	ATP-binding cassette, subfamily B (MDR/TAP), member 1	EC:3.6.3.44	smo02010(ABC transporters)	-	3.11	1.91	4	4.09	11.19	2.72
TRINITY_DN30485_c0_g1	798	unknown [Picea sitchensis]	-	-	-	ENOG4111U7X(NA)	-	-	-	-	-	16.79	28.96	26.83	0.6	1.53	1.2
TRINITY_DN43711_c1_g1	3001	PREDICTED: DNA/RNA-binding protein KIN17-like [Glycine max]	KIN	DNA/RNA-binding protein KIN17 OS=Homo sapiens GN=KIN PE=1 SV=2	GO:0003690(double-stranded DNA binding);GO:0005634(nucleus);GO:0006260(DNA replication);GO:0006974(cellular response to DNA damage stimulus)	ENOG410XRJ7(KIN, antigenic determinant of recA protein homolog (Mouse))	-	-	-	-	F6GTK0.1 PF10357.7;Kin17_mid;	9.46	10.08	9.68	3.56	3.65	3.38
TRINITY_DN29992_c0_g2	1397	unknown [Picea sitchensis]	osgep	Probable tRNA N6-adenosine threonylcarbamoyltransferase OS=Nematostella vectensis GN=osgep PE=3 SV=1	GO:0005829(cytosol);GO:0006508(proteolysis)	COG0533(Required for the formation of a threonylcarbamoyl group on adenosine at position 37 (t(6)A37) in tRNAs that read codons beginning with adenine (By similarity))	K09487	heat shock protein 90kDa beta	-	bpg04141(Protein processing in endoplasmic reticulum)	A0A067DQP4.1 PF00814.23;Peptidase_M22;	11.29	13.45	13.32	11.35	13.48	10.27
TRINITY_DN17205_c0_g1	201	-	-	-	-	-	-	-	-	-	-	1.14	4.76	0	0.49	0	0.72
TRINITY_DN44119_c2_g1	257	-	-	-	-	-	-	-	-	-	-	0	7.18	0	2.18	2.92	0
TRINITY_DN46309_c1_g1	3594	PREDICTED: uncharacterized protein LOC104599801 isoform X1 [Nelumbo nucifera]	YTHDF2	YTH domain-containing family protein 2 OS=Homo sapiens GN=YTHDF2 PE=1 SV=2	GO:0003674(molecular_function);GO:0003723(RNA binding);GO:0005634(nucleus);GO:0008150(biological_process)	ENOG410YABQ(YTH domain family)	K09503	DnaJ homolog subfamily A member 2	-	bna04141(Protein processing in endoplasmic reticulum)	U5D4M4.1 PF04146.13;YTH;	40.69	42.64	38.67	28.76	47.73	30.94
TRINITY_DN43986_c1_g3	1434	PREDICTED: peptidyl-prolyl cis-trans isomerase CYP23 [Ricinus communis]	CYP23	Peptidyl-prolyl cis-trans isomerase CYP23 OS=Arabidopsis thaliana GN=CYP23 PE=2 SV=1	GO:0003755(peptidyl-prolyl cis-trans isomerase activity)	COG0652(peptidyl-prolyl cis-trans isomerase activity)	-	-	-	-	B9S287.1 PF00160.19;Pro_isomerase;	33.9	39.68	32.4	16.59	23.15	26.81
TRINITY_DN36749_c0_g3	549	-	-	-	-	-	-	-	-	-	-	1	0.41	0.56	0.33	0.7	0.59
TRINITY_DN36455_c0_g2	352	-	-	-	-	-	-	-	-	-	-	2.34	1.07	0.71	0.43	0.74	0.97
TRINITY_DN41567_c0_g3	279	-	-	-	-	-	-	-	-	-	-	2.25	3.43	1.9	0.2	0.4	0.91
TRINITY_DN43595_c0_g4	2005	-	-	-	-	-	-	-	-	-	-	0.38	0.42	0.47	0.18	0.41	0.31
TRINITY_DN33373_c0_g5	1313	PREDICTED: ribosomal RNA processing protein 36 homolog [Amborella trichopoda]	v1g245966	Ribosomal RNA processing protein 36 homolog OS=Nematostella vectensis GN=v1g245966 PE=3 SV=1	GO:0000462(maturation of SSU-rRNA from tricistronic rRNA transcript (SSU-rRNA, 5.8S rRNA, LSU-rRNA));GO:0005730(nucleolus);GO:0030686(90S preribosome)	ENOG4111T3E(Component of the 90S pre-ribosome involved in the maturation of rRNAs. Required for early cleavages of the pre-RNAs in the 40S ribosomal subunit maturation pathway (By similarity))	-	-	-	-	U5DG05.1 PF06102.10;DUF947;	9.13	10.42	8.98	6.72	7.93	7.96
TRINITY_DN40773_c0_g3	792	-	-	-	-	-	-	-	-	-	-	2.71	2.01	0.9	1.83	1.99	1.36
TRINITY_DN47215_c0_g3	211	-	-	-	-	-	-	-	-	-	-	8.35	8.8	8.25	7.2	2.86	3.61
TRINITY_DN33695_c0_g1	1247	-	-	-	-	-	-	-	-	-	-	0.9	0.64	0.55	0.28	0.65	0.57
TRINITY_DN37114_c0_g1	207	-	-	-	-	-	-	-	-	-	-	1.23	2.28	3.58	0	1.28	0.81
TRINITY_DN21133_c0_g1	444	PREDICTED: putative 4-hydroxy-4-methyl-2-oxoglutarate aldolase 2 [Musa acuminata subsp. malaccensis]	At3g02770	Putative 4-hydroxy-4-methyl-2-oxoglutarate aldolase 1 OS=Arabidopsis thaliana GN=At3g02770 PE=2 SV=1	GO:0005737(cytoplasm);GO:0008428(ribonuclease inhibitor activity);GO:0008948(oxaloacetate decarboxylase activity);GO:0046872(metal ion binding);GO:0047443(4-hydroxy-4-methyl-2-oxoglutarate aldolase activity);GO:0051252(regulation of RNA metabolic process)	COG0684(Globally modulates RNA abundance by binding to RNase E (Rne) and regulating its endonucleolytic activity. Can modulate Rne action in a substrate-dependent manner by altering the composition of the degradosome. Modulates RNA-binding and helicase activities of the degradosome (By similarity))	-	-	-	-	M0SN48.1 PF03737.13;Methyltransf_6;	1.25	0	1.09	0.99	0.68	0.63
TRINITY_DN45662_c3_g2	349	-	-	-	-	-	-	-	-	-	-	0.44	1.1	0.82	0.47	1.72	1.19
TRINITY_DN41879_c1_g5	821	-	-	-	-	-	-	-	-	-	-	0.56	0.59	0.34	0.34	1.27	0.37
TRINITY_DN25831_c0_g1	213	-	-	-	-	-	-	-	-	-	-	2.3	6.37	5.55	0	1.6	0.38
TRINITY_DN34739_c2_g2	764	PREDICTED: pentatricopeptide repeat-containing protein At2g35030, mitochondrial-like [Nelumbo nucifera]	PCMP-E101	Pentatricopeptide repeat-containing protein At4g18840 OS=Arabidopsis thaliana GN=PCMP-E101 PE=3 SV=2	GO:0003674(molecular_function);GO:0005739(mitochondrion);GO:0008150(biological_process)	ENOG410Z7Z7(Pentatricopeptide repeat-containing protein)	K01074	palmitoyl-protein thioesterase	EC:3.1.2.22	tcc01212(Fatty acid metabolism);tcc00062(Fatty acid elongation)	A0A067DRE1.1 PF17177.2;PPR_long;	0.75	0.82	0.64	0.4	0.64	0.64
TRINITY_DN35819_c1_g2	229	-	-	-	-	-	-	-	-	-	-	0.96	3.53	0.46	11.66	7.68	1.57
TRINITY_DN36679_c0_g1	2884	PREDICTED: ADP,ATP carrier protein 2, chloroplastic [Amborella trichopoda]	-	Plastidic ATP/ADP-transporter OS=Solanum tuberosum PE=2 SV=2	GO:0005471(ATP:ADP antiporter activity);GO:0005524(ATP binding);GO:0009507(chloroplast);GO:0009536(plastid);GO:0009941(chloroplast envelope);GO:0016020(membrane);GO:0016021(integral component of membrane);GO:0031969(chloroplast membrane)	COG3202(carrier protein)	-	-	-	-	W1P0N6.1 PF03219.12;TLC;	40.81	44.74	36.26	30.56	45.2	38.74
TRINITY_DN41139_c0_g7	211	-	-	-	-	-	-	-	-	-	-	0.59	2.9	1.71	0.84	1.23	0.39
TRINITY_DN45353_c0_g2	780	hypothetical protein 0_12933_01, partial [Pinus taeda]	PCMP-H5	Pentatricopeptide repeat-containing protein At4g37170 OS=Arabidopsis thaliana GN=PCMP-H5 PE=3 SV=1	GO:0003674(molecular_function);GO:0005739(mitochondrion);GO:0008150(biological_process);GO:0008270(zinc ion binding)	ENOG410Z7Z7(Pentatricopeptide repeat-containing protein)	-	-	-	-	-	0.6	0.48	0.49	0.72	1.7	0.96
TRINITY_DN40597_c0_g2	203	-	-	-	-	-	-	-	-	-	-	6.29	1.46	3.75	4.16	4.47	2.13
TRINITY_DN29171_c0_g3	945	PREDICTED: uncharacterized protein LOC103709368 [Phoenix dactylifera]	SNM1	DNA cross-link repair protein SNM1 OS=Arabidopsis thaliana GN=SNM1 PE=2 SV=1	GO:0000784(nuclear chromosome, telomeric region);GO:0003684(damaged DNA binding);GO:0006303(double-strand break repair via nonhomologous end joining);GO:0031848(protection from non-homologous end joining at telomere);GO:0035312(5'-3' exodeoxyribonuclease activity);GO:0036297(interstrand cross-link repair)	COG1236(cleavage and polyadenylation)	K10747	DNA ligase 1	EC:6.5.1.1 6.5.1.6 6.5.1.7	bna03030(DNA replication);bna03410(Base excision repair);bna03420(Nucleotide excision repair);bna03430(Mismatch repair)	W1PEU8.1 PF07522.12;DRMBL;	1.6	1.22	1.67	0.56	0.83	1.3
TRINITY_DN46219_c0_g1	240	-	-	-	-	-	-	-	-	-	-	1.27	1.56	1.23	2.13	1.78	1.11
TRINITY_DN43996_c0_g2	414	-	-	-	-	-	-	-	-	-	-	34.81	45.82	38.21	0	0.07	0
TRINITY_DN9104_c0_g1	208	-	-	-	-	-	-	-	-	-	-	0	1.91	1.45	0	0	5.51
TRINITY_DN36084_c1_g2	959	Tetratricopeptide repeat (TPR)-like superfamily protein isoform 1 [Theobroma cacao]	DYW7	Pentatricopeptide repeat-containing protein At1g19720 OS=Arabidopsis thaliana GN=DYW7 PE=2 SV=1	GO:0005634(nucleus);GO:0005737(cytoplasm);GO:0008150(biological_process);GO:0008270(zinc ion binding);GO:0009507(chloroplast)	ENOG410Z7Z7(Pentatricopeptide repeat-containing protein)	K13800	UMP-CMP kinase	EC:2.7.4.- 2.7.4.14	gmx00240(Pyrimidine metabolism)	R1BLR2.1 PF17177.2;PPR_long;	3.88	4.47	5.29	1.85	2.47	1
TRINITY_DN47302_c1_g1	437	PREDICTED: ABC transporter C family member 3-like isoform X1 [Nelumbo nucifera]	ABCC3	ABC transporter C family member 3 OS=Arabidopsis thaliana GN=ABCC3 PE=1 SV=1	GO:0000325(plant-type vacuole);GO:0005524(ATP binding);GO:0005773(vacuole);GO:0005774(vacuolar membrane);GO:0005886(plasma membrane);GO:0008559(xenobiotic-transporting ATPase activity);GO:0009506(plasmodesma);GO:0010290(chlorophyll catabolite transmembrane transporter activity);GO:0015431(glutathione S-conjugate-exporting ATPase activity);GO:0016021(integral component of membrane);GO:0042626(ATPa…	COG1132((ABC) transporter)	K05665	ATP-binding cassette, subfamily C (CFTR/MRP), member 1	-	gra02010(ABC transporters)	W1P1C5.1 PF00664.21;ABC_membrane;	19.12	6.55	9.08	12.83	36.77	35.35
TRINITY_DN27129_c0_g1	262	-	-	-	-	-	-	-	-	-	-	4.35	0.41	2.26	1.21	2.13	1.31
TRINITY_DN34074_c4_g7	722	-	-	-	-	-	-	-	-	-	-	0.07	0	0	0.16	0.48	2.06
TRINITY_DN37016_c0_g4	250	-	-	-	-	-	-	-	-	-	-	0.48	0	1.05	39.77	34.33	10.59
TRINITY_DN38327_c0_g4	225	-	-	-	-	-	-	-	-	-	-	16.6	19.09	14.19	6.47	15.52	14.26
TRINITY_DN47255_c3_g3	2800	cellulose synthase-like A1 [Pinus taeda]	CSLA9	Glucomannan 4-beta-mannosyltransferase 9 OS=Arabidopsis thaliana GN=CSLA9 PE=2 SV=1	GO:0000139(Golgi membrane);GO:0005794(Golgi apparatus);GO:0009294(DNA mediated transformation);GO:0009617(response to bacterium);GO:0016021(integral component of membrane);GO:0016757(transferase activity, transferring glycosyl groups);GO:0047259(glucomannan 4-beta-mannosyltransferase activity);GO:0051753(mannan synthase activity);GO:0071555(cell wall organization)	COG1215(Glycosyl transferase, family 2)	-	-	-	-	M1CQQ3.1 PF13641.4;Glyco_tranf_2_3;	0.68	0.2	0.33	1.69	5.79	6.99
TRINITY_DN29132_c1_g1	238	hypothetical protein CISIN_1g045338mg [Citrus sinensis]	Os01g0679700	60S ribosomal protein L37a-1 OS=Oryza sativa subsp. japonica GN=Os01g0679700 PE=1 SV=1	GO:0003735(structural constituent of ribosome);GO:0005737(cytoplasm);GO:0005829(cytosol);GO:0005840(ribosome);GO:0006412(translation);GO:0022625(cytosolic large ribosomal subunit);GO:0042254(ribosome biogenesis);GO:0046872(metal ion binding)	COG1997(Ribosomal protein)	K02921	large subunit ribosomal protein L37Ae	-	pda03010(Ribosome)	C5XVB4.1 PF01780.17;Ribosomal_L37ae;	14.32	0	7.52	9.95	11.21	5.66
TRINITY_DN31597_c4_g3	231	-	-	-	-	-	-	-	-	-	-	5.63	1.15	1.35	1.01	2.61	3.06
TRINITY_DN41292_c2_g3	214	-	-	-	-	-	-	-	-	-	-	1.7	5.6	7.14	0.41	0.79	1.49
TRINITY_DN22567_c0_g1	225	-	-	-	-	-	-	-	-	-	-	0	0.62	0.48	2.15	5.23	1.64
TRINITY_DN46375_c0_g1	350	pentatricopeptide repeat protein, partial [Picea abies]	DYW9	Pentatricopeptide repeat-containing protein At4g30700 OS=Arabidopsis thaliana GN=DYW9 PE=2 SV=1	GO:0000963(mitochondrial RNA processing);GO:0003674(molecular_function);GO:0005739(mitochondrion);GO:0008270(zinc ion binding);GO:0009507(chloroplast);GO:0016554(cytidine to uridine editing);GO:0080156(mitochondrial mRNA modification)	ENOG410Z7Z7(Pentatricopeptide repeat-containing protein)	-	-	-	-	A9T938.1 PF14432.4;DYW_deaminase;	0.45	0.54	0.29	0.76	0.22	0.39
TRINITY_DN5018_c0_g1	350	predicted protein [Hordeum vulgare subsp. vulgare]	ABCI19	ABC transporter I family member 19 OS=Arabidopsis thaliana GN=ABCI19 PE=2 SV=1	GO:0005524(ATP binding);GO:0005737(cytoplasm);GO:0005886(plasma membrane);GO:0006810(transport);GO:0016887(ATPase activity)	COG4586((ABC) transporter)	K12608	CCR4-NOT complex subunit CAF16	-	bdi03018(RNA degradation)	W1P0C2.1 PF13304.4;AAA_21;	1.49	0	1.16	0.65	0.75	0.49
TRINITY_DN38409_c1_g5	289	PREDICTED: polyubiquitin [Eucalyptus grandis]	UBI11	Polyubiquitin OS=Nicotiana sylvestris GN=UBI11 PE=2 SV=1	GO:0000027(ribosomal large subunit assembly);GO:0000055(ribosomal large subunit export from nucleus);GO:0003735(structural constituent of ribosome);GO:0005576(extracellular region);GO:0005730(nucleolus);GO:0005739(mitochondrion);GO:0006412(translation);GO:0016020(membrane);GO:0016567(protein ubiquitination);GO:0022625(cytosolic large ribosomal subunit)	COG1552(Ribosomal protein)	K02977	small subunit ribosomal protein S27Ae	-	cit03010(Ribosome)	I1I505.1 PF00240.21;ubiquitin;	366.63	383.24	326.56	376.86	396.98	404.84
TRINITY_DN46048_c1_g4	250	-	-	-	-	-	-	-	-	-	-	4.84	6.59	5.72	1.28	8.15	3.8
TRINITY_DN44312_c0_g1	3371	PREDICTED: ABC transporter F family member 3 [Amborella trichopoda]	ABCF3	ABC transporter F family member 3 OS=Arabidopsis thaliana GN=ABCF3 PE=1 SV=1	GO:0005215(transporter activity);GO:0005524(ATP binding);GO:0005737(cytoplasm);GO:0005829(cytosol);GO:0006810(transport);GO:0016887(ATPase activity);GO:0042742(defense response to bacterium);GO:0046686(response to cadmium ion)	COG0488((ABC) transporter)	K05677	ATP-binding cassette, subfamily D (ALD), member 3	-	ccp02010(ABC transporters);ccp04146(Peroxisome)	D7TVM3.1 PF00005.25;ABC_tran;	17.73	17.15	16.33	12.68	14.89	12.69
TRINITY_DN39791_c0_g1	3489	PREDICTED: ATP-dependent zinc metalloprotease FTSH 10, mitochondrial-like [Nelumbo nucifera]	FTSH8	ATP-dependent zinc metalloprotease FTSH 8, mitochondrial OS=Oryza sativa subsp. japonica GN=FTSH8 PE=3 SV=1	GO:0004176(ATP-dependent peptidase activity);GO:0005743(mitochondrial inner membrane);GO:0006461(protein complex assembly);GO:0008053(mitochondrial fusion);GO:0008237(metallopeptidase activity);GO:0009535(chloroplast thylakoid membrane);GO:0034982(mitochondrial protein processing);GO:0042407(cristae formation);GO:0045041(protein import into mitochondrial intermembrane space)	COG0465(Acts as a processive, ATP-dependent zinc metallopeptidase for both cytoplasmic and membrane proteins. Plays a role in the quality control of integral membrane proteins (By similarity))	K14575	AAA family ATPase	-	sbi03008(Ribosome biogenesis in eukaryotes)	A0A0A0KH94.1 PF01434.16;Peptidase_M41;	11.13	11.38	10.9	6.43	10.11	7.29
TRINITY_DN31132_c0_g2	242	-	-	-	-	-	-	-	-	-	-	10.82	9.7	11.63	91.13	29.45	18.11
TRINITY_DN43870_c0_g4	551	pollen allergen CPA63 [Cryptomeria japonica]	AP25	Aspartyl protease 25 OS=Oryza sativa subsp. japonica GN=AP25 PE=2 SV=1	GO:0004190(aspartic-type endopeptidase activity);GO:0006508(proteolysis);GO:0030163(protein catabolic process)	ENOG410XNV7(aspartic)	-	-	-	-	A0A0J8FMQ2.1 PF14543.4;TAXi_N;	34.49	26.3	29.33	1.09	2	1.95
TRINITY_DN34350_c0_g1	824	unknown [Picea sitchensis]	-	-	-	-	-	-	-	-	-	19.04	23.54	22.35	4.69	5.93	8.08
TRINITY_DN32612_c0_g1	234	-	-	-	-	-	-	-	-	-	-	1.24	1.29	4.91	1.35	6.36	1.2
TRINITY_DN46983_c2_g1	1367	unknown [Picea sitchensis]	At5g34940	Heparanase-like protein 3 OS=Arabidopsis thaliana GN=At5g34940 PE=2 SV=2	GO:0004566(beta-glucuronidase activity);GO:0005576(extracellular region);GO:0005765(lysosomal membrane);GO:0009505(plant-type cell wall);GO:0016020(membrane);GO:0016798(hydrolase activity, acting on glycosyl bonds)	ENOG410YDJW(Heparanase)	K07964	heparanase 1	EC:3.2.1.166	pop00531(Glycosaminoglycan degradation)	A0A0J8EIC2.1 PF03662.12;Glyco_hydro_79n;	40.99	51.62	45.32	12.83	24.53	36
TRINITY_DN20318_c0_g2	243	PREDICTED: putative glucose-6-phosphate 1-epimerase [Solanum lycopersicum]	-	Putative glucose-6-phosphate 1-epimerase OS=Cenchrus ciliaris PE=2 SV=1	GO:0004034(aldose 1-epimerase activity);GO:0005634(nucleus);GO:0005975(carbohydrate metabolic process);GO:0006012(galactose metabolic process);GO:0016853(isomerase activity);GO:0030246(carbohydrate binding)	COG0676(Aldose 1epimerase)	K01792	glucose-6-phosphate 1-epimerase	EC:5.1.3.15	sly00010(Glycolysis / Gluconeogenesis)	M0ZGF0.1 PF01263.18;Aldose_epim;	2.05	0	1.19	0.59	0.86	0.8
TRINITY_DN39552_c0_g1	2252	protein phosphtase 2C [Marchantia polymorpha]	PP2CA	Protein phosphatase 2C 37 OS=Arabidopsis thaliana GN=PP2CA PE=1 SV=1	GO:0004721(phosphoprotein phosphatase activity);GO:0004722(protein serine/threonine phosphatase activity);GO:0005515(protein binding);GO:0005634(nucleus);GO:0005737(cytoplasm);GO:0005829(cytosol);GO:0006470(protein dephosphorylation);GO:0009409(response to cold);GO:0009414(response to water deprivation);GO:0009737(response to abscisic acid);GO:0009738(abscisic acid-activated signaling pathway);GO…	COG0631(Phosphatase)	-	-	-	-	A9TT55.1 PF00481.19;PP2C;	43.26	47.91	38.97	1	2.22	0.58
TRINITY_DN41343_c1_g2	245	-	-	-	-	-	-	-	-	-	-	0.4	5.41	1.16	0	0	0.26
TRINITY_DN32893_c1_g5	815	-	-	-	-	-	-	-	-	-	-	3.4	4.12	3.28	1.71	1.8	1.32
TRINITY_DN43310_c0_g2	1142	argonaute 2 [Dimocarpus longan]	AGO7	Protein argonaute 7 OS=Oryza sativa subsp. japonica GN=AGO7 PE=2 SV=2	GO:0010492(maintenance of shoot apical meristem identity);GO:0016246(RNA interference)	ENOG410XP07(eukaryotic translation initiation factor 2c)	-	-	-	-	A0A059CBV0.1 PF02171.15;Piwi;	2.23	2.24	1.88	1.75	1.96	1.79
TRINITY_DN37757_c0_g2	238	-	-	-	-	-	-	-	-	-	-	1.74	1.6	1.25	1.24	2.12	0.85
TRINITY_DN37414_c1_g2	1242	hypothetical protein AXX17_ATUG03410 [Arabidopsis thaliana]	flp	Protein flp OS=Staphylococcus aureus (strain Mu50 / ATCC 700699) GN=flp PE=3 SV=1	GO:0005618(cell wall);GO:0006508(proteolysis);GO:0008237(metallopeptidase activity);GO:0016805(dipeptidase activity)	COG1680(Beta-lactamase);COG3653(Deacylase)	-	-	-	-	W0RS74.1 PF00144.22;Beta-lactamase;	0.02	0	0	8.81	2.31	2.46
TRINITY_DN40989_c3_g5	315	-	-	-	-	-	-	-	-	-	-	0.6	1.45	1.73	1.88	1.86	0.52
TRINITY_DN43750_c1_g3	389	-	-	-	-	-	-	-	-	-	-	0.11	0.42	0.22	0.17	0.99	0.99
TRINITY_DN826_c0_g1	258	-	-	-	-	-	-	-	-	-	-	2.79	3.42	1.01	0	0.25	1.14
TRINITY_DN923_c0_g1	203	-	-	-	-	-	-	-	-	-	-	0.68	3.21	2.78	0.6	0	0
TRINITY_DN19356_c0_g1	237	PREDICTED: uncharacterized protein LOC101253385 [Solanum lycopersicum]	-	-	-	ENOG4111HC0(StAR-related lipid transfer (START) domain containing)	-	-	-	-	-	3.07	0	0.84	0.94	2.45	0.86
TRINITY_DN27224_c0_g1	228	-	-	-	-	-	-	-	-	-	-	3.4	2.38	5.14	1.04	0.68	0.32
TRINITY_DN41216_c0_g4	250	PREDICTED: wall-associated receptor kinase 3-like [Pyrus x bretschneideri]	WAKL8	Wall-associated receptor kinase-like 8 OS=Arabidopsis thaliana GN=WAKL8 PE=2 SV=1	GO:0004674(protein serine/threonine kinase activity);GO:0005886(plasma membrane);GO:0007166(cell surface receptor signaling pathway)	COG0515(Serine Threonine protein kinase)	K13416	brassinosteroid insensitive 1-associated receptor kinase 1	EC:2.7.10.1 2.7.11.1	egr04075(Plant hormone signal transduction);egr04626(Plant-pathogen interaction)	A0A067KB78.1 PF00069.23;Pkinase;	1.14	0	0.37	0.55	0.53	0
TRINITY_DN36352_c3_g3	256	-	-	-	-	-	-	-	-	-	-	0.36	3.05	1.97	2.57	1.76	1.86
TRINITY_DN9404_c1_g1	438	PREDICTED: uncharacterized protein LOC101260160 [Solanum lycopersicum]	-	-	GO:0003674(molecular_function);GO:0005634(nucleus);GO:0005794(Golgi apparatus);GO:0005829(cytosol);GO:0005886(plasma membrane);GO:0009269(response to desiccation);GO:0009506(plasmodesma);GO:0009735(response to cytokinin);GO:0009793(embryo development ending in seed dormancy);GO:0016020(membrane);GO:0046686(response to cadmium ion)	ENOG410ZM32(abundant protein)	-	-	-	-	K4CJ99.1 PF03168.11;LEA_2;	1.2	0	1.55	0.45	1.14	0.65
TRINITY_DN42487_c0_g3	4330	PREDICTED: alpha-glucan water dikinase, chloroplastic isoform X2 [Daucus carota subsp. sativus]	GWD1	Alpha-glucan water dikinase 1, chloroplastic OS=Arabidopsis thaliana GN=GWD1 PE=1 SV=2	GO:0005515(protein binding);GO:0005524(ATP binding);GO:0005739(mitochondrion);GO:0005983(starch catabolic process);GO:0009507(chloroplast);GO:0009570(chloroplast stroma);GO:0009610(response to symbiotic fungus);GO:0009631(cold acclimation);GO:0009941(chloroplast envelope);GO:0016310(phosphorylation);GO:0046872(metal ion binding);GO:0050521(alpha-glucan, water dikinase activity)	ENOG410XUE8(alpha-glucan water dikinase)	-	-	-	-	B9SPI3.1 PF01326.17;PPDK_N;	3.67	3.8	3.09	0.82	1.51	2.49
TRINITY_DN33069_c0_g2	240	-	-	-	-	-	-	-	-	-	-	56.73	55.23	71.82	39.96	43.04	48.12
TRINITY_DN36991_c0_g2	249	-	-	-	-	-	-	-	-	-	-	45.02	42.62	29.24	23.02	43.89	28.08
TRINITY_DN46850_c0_g3	261	-	-	-	-	-	-	-	-	-	-	2.03	0	1.96	0.24	1.67	1.1
TRINITY_DN31564_c0_g2	1204	unknown [Picea sitchensis]	-	-	GO:0003677(DNA binding);GO:0005634(nucleus);GO:0008150(biological_process)	ENOG410YBQG(Remorin, C-terminal region )	-	-	-	-	A0A0A0LBJ6.1 PF03763.11;Remorin_C;	2.09	2.19	1.88	0.13	0.08	0.12
TRINITY_DN43166_c0_g2	1301	PREDICTED: E3 ubiquitin-protein ligase RING1 [Citrus sinensis]	RING1	E3 ubiquitin-protein ligase RING1 OS=Gossypium hirsutum GN=RING1 PE=1 SV=1	GO:0000209(protein polyubiquitination);GO:0042787(protein ubiquitination involved in ubiquitin-dependent protein catabolic process);GO:0043161(proteasome-mediated ubiquitin-dependent protein catabolic process);GO:0061630(ubiquitin protein ligase activity)	ENOG41121N2(zinc ion binding)	K14317	nuclear pore complex protein Nup214	-	mus03013(RNA transport)	W1PNU5.1 PF13639.4;zf-RING_2;	30.61	32.98	36.32	29.54	24.45	21.91
TRINITY_DN28210_c0_g1	469	-	-	-	-	-	-	-	-	-	-	2.61	2.58	3.07	0.72	0.55	0.78
TRINITY_DN37762_c1_g5	310	-	-	-	-	-	-	-	-	-	-	2.3	3.55	1.41	0.6	0.75	0.68
TRINITY_DN36773_c0_g1	221	-	-	-	-	-	-	-	-	-	-	7.88	7.75	7.09	0.75	0.73	1.38
TRINITY_DN37804_c0_g1	717	PREDICTED: LRR receptor-like serine/threonine-protein kinase FLS2 [Phoenix dactylifera]	RCH1	LRR receptor-like serine/threonine-protein kinase RCH1 OS=Arabidopsis thaliana GN=RCH1 PE=2 SV=1	GO:0005886(plasma membrane);GO:0006952(defense response);GO:0007165(signal transduction);GO:0016301(kinase activity)	COG4886(leucine Rich Repeat)	K13466	EIX receptor 1/2	-	sly04626(Plant-pathogen interaction)	A0A067ES97.1 PF13855.4;LRR_8;	5.8	5.73	6.65	0.24	1.58	1.54
TRINITY_DN34805_c0_g2	217	-	-	-	-	-	-	-	-	-	-	0.74	0	0	1.4	0	0
TRINITY_DN38446_c0_g1	2642	predicted protein [Hordeum vulgare subsp. vulgare]	STR4	Rhodanese-like domain-containing protein 4, chloroplastic OS=Arabidopsis thaliana GN=STR4 PE=1 SV=2	GO:0004568(chitinase activity);GO:0005576(extracellular region);GO:0006032(chitin catabolic process);GO:0008061(chitin binding)	ENOG410Y65V(Retrotransposon protein)	-	-	-	-	-	22.29	30.28	32.43	13.68	20.76	11.89
TRINITY_DN43258_c0_g1	341	Pectate lyase [Zostera marina]	-	Pectate lyase 1 OS=Hesperocyparis arizonica PE=1 SV=2	GO:0005576(extracellular region);GO:0016829(lyase activity);GO:0030570(pectate lyase activity);GO:0045490(pectin catabolic process);GO:0046872(metal ion binding)	COG3866(pectate lyase activity)	K01728	pectate lyase	EC:4.2.2.2	brp00040(Pentose and glucuronate interconversions)	A0A0K9NKM5.1 PF00544.17;Pec_lyase_C;	0.64	0.39	1.18	0	0	0
TRINITY_DN36415_c0_g1	2525	hypothetical protein SELMODRAFT_446628 [Selaginella moellendorffii]	-	-	GO:0005829(cytosol);GO:0008964(phosphoenolpyruvate carboxylase activity)	ENOG410YKGM(Protein of unknown function (DUF1442))	-	-	-	-	A9RSF6.1 PF07279.9;DUF1442;	54.33	76.98	72.67	0.99	1.06	0.89
TRINITY_DN35690_c0_g2	434	-	-	-	-	-	-	-	-	-	-	0.96	0.65	0.26	0.72	1.55	0.06
TRINITY_DN34899_c0_g1	3291	PREDICTED: protein transport protein SEC23 [Amborella trichopoda]	SEC23	Protein transport protein SEC23 OS=Ustilago maydis (strain 521 / FGSC 9021) GN=SEC23 PE=3 SV=1	GO:0005215(transporter activity);GO:0005737(cytoplasm);GO:0005829(cytosol);GO:0006810(transport);GO:0006886(intracellular protein transport);GO:0006888(ER to Golgi vesicle-mediated transport);GO:0008270(zinc ion binding);GO:0030127(COPII vesicle coat)	COG5047(transport protein)	K14006	protein transport protein SEC23	-	atr04141(Protein processing in endoplasmic reticulum)	W1NJI6.1 PF04811.13;Sec23_trunk;	24.16	25.75	23.48	23.6	27.15	21.48
TRINITY_DN45036_c0_g2	221	-	-	-	-	-	-	-	-	-	-	3.15	2.58	2.53	0.38	2.92	1.72
TRINITY_DN43483_c1_g3	459	PREDICTED: pentatricopeptide repeat-containing protein At2g44880 isoform X1 [Arachis duranensis]	PCMP-H38	Pentatricopeptide repeat-containing protein At5g48910 OS=Arabidopsis thaliana GN=PCMP-H38 PE=2 SV=1	GO:0008270(zinc ion binding);GO:0009451(RNA modification);GO:0009507(chloroplast)	ENOG410Z7Z7(Pentatricopeptide repeat-containing protein)	K01176	alpha-amylase	EC:3.2.1.1	pmum00500(Starch and sucrose metabolism)	A0A067DRE1.1 PF17177.2;PPR_long;	0.93	2.03	0.08	0.27	0.67	0.61
TRINITY_DN34840_c3_g3	3186	ChlN (chloroplast) [Taxus wallichiana var. chinensis]	chlN	Light-independent protochlorophyllide reductase subunit N OS=Pinus koraiensis GN=chlN PE=3 SV=1	GO:0009399(nitrogen fixation);GO:0016163(nitrogenase activity);GO:0016612(molybdenum-iron nitrogenase complex)	COG2710(nitrogenase)	K04038	light-independent protochlorophyllide reductase subunit N	EC:1.3.7.7	ppp00860(Porphyrin and chlorophyll metabolism)	Q6YXP4.1 PF00148.17;Oxidored_nitro;	1.25	1.81	1.67	1.01	1.53	1.19
TRINITY_DN37067_c1_g1	543	unknown [Picea sitchensis]	PCMP-H81	Pentatricopeptide repeat-containing protein At3g57430, chloroplastic OS=Arabidopsis thaliana GN=PCMP-H81 PE=2 SV=2	GO:0006397(mRNA processing);GO:0008270(zinc ion binding);GO:0009507(chloroplast);GO:0031425(chloroplast RNA processing)	ENOG410Z7Z7(Pentatricopeptide repeat-containing protein)	-	-	-	-	W9SE30.1 PF14432.4;DYW_deaminase;	0.34	0.59	0.25	0.51	0.64	0.66
TRINITY_DN44709_c2_g1	238	-	-	-	-	-	-	-	-	-	-	0	1.06	2.09	2.49	2.12	1.42
TRINITY_DN40401_c1_g2	221	hypothetical protein 0_12933_01, partial [Pinus taeda]	PCMP-E86	Pentatricopeptide repeat-containing protein At3g53360, mitochondrial OS=Arabidopsis thaliana GN=PCMP-E86 PE=2 SV=1	GO:0003674(molecular_function);GO:0005739(mitochondrion);GO:0008150(biological_process)	ENOG410Z7Z7(Pentatricopeptide repeat-containing protein)	K01176	alpha-amylase	EC:3.2.1.1	rcu00500(Starch and sucrose metabolism)	K7U473.1 PF13041.4;PPR_2;	0	0	0	1.88	2.56	1.72
TRINITY_DN42036_c0_g11	217	-	-	-	-	-	-	-	-	-	-	0.55	0	0	0	2.29	1.8
TRINITY_DN40010_c1_g1	322	-	-	-	-	-	-	-	-	-	-	0.1	0	0	0	0	0.79
TRINITY_DN31155_c0_g4	323	-	-	-	-	-	-	-	-	-	-	2.97	2.94	2.69	1.21	1.6	1.45
TRINITY_DN38215_c3_g1	239	-	-	-	-	-	-	-	-	-	-	0	0	0	1.63	0.52	0
TRINITY_DN11484_c0_g1	307	Chitinase-like protein 1 [Ananas comosus]	CTL1	Chitinase-like protein 1 OS=Arabidopsis thaliana GN=CTL1 PE=1 SV=1	GO:0004568(chitinase activity);GO:0005576(extracellular region);GO:0005794(Golgi apparatus);GO:0006032(chitin catabolic process);GO:0009408(response to heat);GO:0009414(response to water deprivation);GO:0009651(response to salt stress);GO:0009735(response to cytokinin);GO:0009809(lignin biosynthetic process);GO:0009825(multidimensional cell growth);GO:0009873(ethylene-activated signaling pathway)…	COG3979(chitinase)	K01183	chitinase	EC:3.2.1.14	jcu00520(Amino sugar and nucleotide sugar metabolism)	M0TJB4.1 PF00182.17;Glyco_hydro_19;	2.36	0	0.83	0.47	1.23	0.7
TRINITY_DN14868_c0_g1	315	-	-	-	-	-	-	-	-	-	-	1.99	0.97	0.96	0.14	1.86	1.43
TRINITY_DN46895_c1_g2	217	-	-	-	-	-	-	-	-	-	-	1.1	2.03	3.71	1.97	1.53	2.52
TRINITY_DN13597_c1_g1	226	NAC domain-containing protein 8, partial [Ananas comosus]	SOG1	SUPPRESSOR OF GAMMA RESPONSE 1 OS=Arabidopsis thaliana GN=SOG1 PE=1 SV=1	GO:0000077(DNA damage checkpoint);GO:0003677(DNA binding);GO:0003700(transcription factor activity, sequence-specific DNA binding);GO:0005634(nucleus);GO:0006351(transcription, DNA-templated);GO:0006355(regulation of transcription, DNA-templated);GO:0007275(multicellular organism development);GO:0010332(response to gamma radiation);GO:0040020(regulation of meiotic nuclear division)	ENOG410YADT(Nac domain-containing protein)	-	-	-	-	-	2.48	0	0.48	0.71	5.52	0.97
TRINITY_DN41437_c3_g3	1919	unknown [Picea sitchensis]	Alg14	UDP-N-acetylglucosamine transferase subunit ALG14 homolog OS=Rattus norvegicus GN=Alg14 PE=2 SV=1	GO:0005739(mitochondrion);GO:0016021(integral component of membrane);GO:0016740(transferase activity)	ENOG4111QSM(asparagine-linked glycosylation 14 homolog (S. cerevisiae))	K07441	beta-1,4-N-acetylglucosaminyltransferase	EC:2.4.1.141	vvi00510(N-Glycan biosynthesis)	W1PTD4.1 PF08660.9;Alg14;	7.34	6.86	7.14	5.73	7.31	7.57
TRINITY_DN41149_c0_g1	3374	unknown [Picea sitchensis]	At4g10780	Putative disease resistance protein At4g10780 OS=Arabidopsis thaliana GN=At4g10780 PE=3 SV=1	GO:0005524(ATP binding);GO:0006952(defense response);GO:0043531(ADP binding)	COG4886(leucine Rich Repeat)	K13459	disease resistance protein RPS2	-	rcu04626(Plant-pathogen interaction)	F6HYC1.1 PF00931.20;NB-ARC;	4.6	4.85	4.64	1.85	3.07	3.06
TRINITY_DN39627_c0_g2	234	-	-	-	-	-	-	-	-	-	-	0	0	0	5.23	0.44	0.16
TRINITY_DN40376_c1_g2	421	-	-	-	-	-	-	-	-	-	-	18.39	21.11	16.23	8.28	10.77	10.27
TRINITY_DN32730_c2_g1	1441	MDR-like ABC transporter [Taxus cuspidata]	ABCB4	ABC transporter B family member 4 OS=Arabidopsis thaliana GN=ABCB4 PE=1 SV=1	GO:0016021(integral component of membrane);GO:0042626(ATPase activity, coupled to transmembrane movement of substances);GO:0055085(transmembrane transport)	COG1132((ABC) transporter)	K05658	ATP-binding cassette, subfamily B (MDR/TAP), member 1	EC:3.6.3.44	nnu02010(ABC transporters)	M5WKP0.1 PF00005.25;ABC_tran;	3.16	2.59	2.95	6.73	10.74	6.57
TRINITY_DN44567_c0_g2	380	-	-	-	-	-	-	-	-	-	-	21.5	7.84	1.14	612.04	592.77	287.24
TRINITY_DN41935_c0_g3	2375	predicted protein [Physcomitrella patens]	HAK2	Probable potassium transporter 2 OS=Oryza sativa subsp. japonica GN=HAK2 PE=2 SV=1	GO:0015079(potassium ion transmembrane transporter activity);GO:0016020(membrane)	COG3158(Transport of potassium into the cell (By similarity))	-	-	-	-	W1PCA1.1 PF02705.14;K_trans;	14.11	14.11	14.33	4.38	7.35	5.34
TRINITY_DN33335_c1_g1	337	-	-	-	-	-	-	-	-	-	-	0	0	0.68	0	0	0
TRINITY_DN43553_c1_g1	300	-	-	-	-	-	-	-	-	-	-	3.17	5.28	2.95	1.96	1.03	3.19
TRINITY_DN45917_c1_g6	509	-	-	-	-	-	-	-	-	-	-	1.59	1.42	2.19	0	0.09	0.04
TRINITY_DN17242_c0_g1	207	-	-	-	-	-	-	-	-	-	-	3.07	2.28	2.39	0	1.71	3.25
TRINITY_DN43475_c0_g1	1330	hypothetical protein EUGRSUZ_H02205, partial [Eucalyptus grandis]	-	-	-	COG4886(leucine Rich Repeat)	-	-	-	-	-	5.18	5.21	3.59	2.91	4.92	4.3
TRINITY_DN24488_c0_g1	219	-	-	-	-	-	-	-	-	-	-	3.76	5.29	1.55	0	0	1.06
TRINITY_DN38661_c4_g1	396	clavata 1-like protein [Pinus pinea]	BAM1	Leucine-rich repeat receptor-like serine/threonine-protein kinase BAM1 OS=Arabidopsis thaliana GN=BAM1 PE=1 SV=1	GO:0004674(protein serine/threonine kinase activity);GO:0005515(protein binding);GO:0005524(ATP binding);GO:0005886(plasma membrane);GO:0006468(protein phosphorylation);GO:0007169(transmembrane receptor protein tyrosine kinase signaling pathway);GO:0009934(regulation of meristem structural organization);GO:0010075(regulation of meristem growth);GO:0010480(microsporocyte differentiation);GO:001602…	COG0515(Serine Threonine protein kinase);COG4886(leucine Rich Repeat)	K13416	brassinosteroid insensitive 1-associated receptor kinase 1	EC:2.7.10.1 2.7.11.1	pxb04075(Plant hormone signal transduction);pxb04626(Plant-pathogen interaction)	K7W9N1.1 PF00069.23;Pkinase;	8.16	3.84	3.31	14.14	13.11	2.08
TRINITY_DN3851_c0_g1	413	-	-	-	-	-	-	-	-	-	-	6.15	7.97	3.8	3.06	4.74	5.32
TRINITY_DN20286_c0_g2	310	-	-	-	-	-	-	-	-	-	-	570.97	558.27	654.34	250.27	454.96	406.56
TRINITY_DN34714_c0_g1	352	-	-	-	-	-	-	-	-	-	-	0	0	0	0	0.41	0.22
TRINITY_DN35674_c0_g1	204	-	-	-	-	-	-	-	-	-	-	3.17	4.72	4.95	0.46	2.65	0.84
TRINITY_DN35184_c2_g1	1370	PREDICTED: uncharacterized protein LOC18435745 [Amborella trichopoda]	CRR7	Protein CHLORORESPIRATORY REDUCTION 7, chloroplastic OS=Arabidopsis thaliana GN=CRR7 PE=2 SV=1	GO:0003674(molecular_function);GO:0005634(nucleus);GO:0009507(chloroplast);GO:0009570(chloroplast stroma);GO:0010275(NAD(P)H dehydrogenase complex assembly);GO:0010598(NAD(P)H dehydrogenase complex (plastoquinone));GO:0016020(membrane)	ENOG41100U8(Protein of unknown function (DUF3571))	K01126	glycerophosphoryl diester phosphodiesterase	EC:3.1.4.46	bdi00564(Glycerophospholipid metabolism)	W1PIH3.1 PF12095.6;CRR7;	4.8	8.3	6.75	2.9	3.58	3.51
TRINITY_DN21670_c0_g1	233	-	-	-	-	-	-	-	-	-	-	2.29	2.25	2.21	1.31	2.88	2.1
TRINITY_DN33156_c0_g1	349	-	-	-	-	-	-	-	-	-	-	0	0	0	0	1.29	0
TRINITY_DN38122_c0_g1	2789	hypothetical protein AXG93_1276s1050 [Marchantia polymorpha subsp. polymorpha]	Hgs	Hepatocyte growth factor-regulated tyrosine kinase substrate OS=Mus musculus GN=Hgs PE=1 SV=2	GO:0005622(intracellular);GO:0005795(Golgi stack);GO:0006886(intracellular protein transport);GO:0006891(intra-Golgi vesicle-mediated transport);GO:0008565(protein transporter activity);GO:0015031(protein transport)	ENOG410Y26G(gamma adaptin ear containing, arf binding protein)	K10581	ubiquitin-conjugating enzyme E2 O	EC:2.3.2.24	zma04120(Ubiquitin mediated proteolysis)	K7MTR3.1 PF00790.17;VHS;	24.1	24.39	24.83	31.04	13.98	10.07
TRINITY_DN37438_c1_g1	415	hypothetical protein VITISV_033945 [Vitis vinifera]	SD25	G-type lectin S-receptor-like serine/threonine-protein kinase SD2-5 OS=Arabidopsis thaliana GN=SD25 PE=1 SV=1	GO:0004674(protein serine/threonine kinase activity);GO:0005886(plasma membrane);GO:0006468(protein phosphorylation);GO:0031625(ubiquitin protein ligase binding)	COG0515(Serine Threonine protein kinase)	K01183	chitinase	EC:3.2.1.14	bdi00520(Amino sugar and nucleotide sugar metabolism)	F6HD28.1 PF07714.15;Pkinase_Tyr;	0.58	0.24	0.29	0.74	1	1.33
TRINITY_DN47454_c0_g1	569	Lactoylglutathione lyase [Anthurium amnicola]	glo1	Lactoylglutathione lyase OS=Schizosaccharomyces pombe (strain 972 / ATCC 24843) GN=glo1 PE=1 SV=1	GO:0004462(lactoylglutathione lyase activity);GO:0005634(nucleus);GO:0005829(cytosol);GO:0006749(glutathione metabolic process);GO:0008270(zinc ion binding);GO:0019243(methylglyoxal catabolic process to D-lactate via S-lactoyl-glutathione)	COG0346(glyoxalase bleomycin resistance protein dioxygenase)	K01759	lactoylglutathione lyase	EC:4.4.1.5	cre00620(Pyruvate metabolism)	H6C7Z8.1 PF00903.23;Glyoxalase;	3.69	0.06	0	0	0	0
TRINITY_DN25664_c2_g4	427	-	-	-	-	-	-	-	-	-	-	0.82	0.34	0.54	0.54	1	0.75
TRINITY_DN39664_c2_g1	884	unknown [Picea sitchensis]	-	-	GO:0005515(protein binding);GO:0005886(plasma membrane);GO:0016021(integral component of membrane);GO:0034051(negative regulation of plant-type hypersensitive response)	ENOG4111VPQ(LITAF)	-	-	-	-	W1PER2.1 PF10601.7;zf-LITAF-like;	59.29	68.3	64.09	66.93	56.62	46.64
TRINITY_DN40182_c0_g1	381	-	-	-	-	-	-	-	-	-	-	0.71	0.44	0.58	0.44	1.91	1.68
TRINITY_DN44139_c0_g3	489	-	-	-	-	-	-	-	-	-	-	1.99	0.85	0.35	1.08	1.43	0.19
TRINITY_DN44527_c0_g2	203	-	-	-	-	-	-	-	-	-	-	0	1.59	4.04	2.55	1.34	3.31
TRINITY_DN36786_c4_g1	1152	-	-	-	-	-	-	-	-	-	-	1.95	1.3	1.64	1.18	1.58	0.58
TRINITY_DN35452_c0_g2	1055	unknown [Picea sitchensis]	DTX27	Protein DETOXIFICATION 27 OS=Arabidopsis thaliana GN=DTX27 PE=2 SV=1	GO:0006855(drug transmembrane transport);GO:0015238(drug transmembrane transporter activity)	COG0534(Mate efflux family protein)	-	-	-	-	A0A078IZR5.1 PF01554.16;MatE;	6.43	8.14	6.79	6.95	7.12	16.25
TRINITY_DN44297_c0_g3	277	-	-	-	-	-	-	-	-	-	-	0.86	3.15	3.6	0	0.2	0
TRINITY_DN27493_c0_g2	807	PREDICTED: protein disulfide-isomerase-like [Phoenix dactylifera]	PDI	Protein disulfide-isomerase OS=Medicago sativa GN=PDI PE=2 SV=1	GO:0003756(protein disulfide isomerase activity);GO:0005783(endoplasmic reticulum);GO:0006457(protein folding);GO:0034976(response to endoplasmic reticulum stress)	COG0526(Thioredoxin)	K09580	protein disulfide-isomerase A1	EC:5.3.4.1	pda04141(Protein processing in endoplasmic reticulum)	M1BHF1.1 PF13848.4;Thioredoxin_6;	0.94	0	0.53	0.28	0.55	0.46
TRINITY_DN36472_c0_g2	223	-	-	-	-	-	-	-	-	-	-	11.8	11.95	11.61	0.72	0.62	2.24
TRINITY_DN26388_c0_g1	723	PREDICTED: eukaryotic translation initiation factor 5A [Vitis vinifera]	-	Eukaryotic translation initiation factor 5A OS=Manihot esculenta PE=2 SV=2	GO:0003743(translation initiation factor activity);GO:0003746(translation elongation factor activity);GO:0005737(cytoplasm);GO:0006413(translational initiation);GO:0006452(translational frameshifting);GO:0010089(xylem development);GO:0043022(ribosome binding);GO:0045901(positive regulation of translational elongation);GO:0045905(positive regulation of translational termination)	COG0231(Involved in peptide bond synthesis. Stimulates efficient translation and peptide-bond synthesis on native or reconstituted 70S ribosomes in vitro. Probably functions indirectly by altering the affinity of the ribosome for aminoacyl-tRNA, thus increasing their reactivity as acceptors for peptidyl transferase (By similarity))	-	-	-	-	A0A0D2LW18.1 PF01287.18;eIF-5a;	3.79	0	1.14	1.33	2	1.51
TRINITY_DN44983_c1_g1	251	-	-	-	-	-	-	-	-	-	-	6.78	2.76	4.72	0.27	0.79	0.25
TRINITY_DN41870_c0_g3	2405	PREDICTED: ABC transporter G family member 21 [Jatropha curcas]	ABCG21	ABC transporter G family member 21 OS=Arabidopsis thaliana GN=ABCG21 PE=2 SV=2	GO:0005886(plasma membrane);GO:0016021(integral component of membrane);GO:0042626(ATPase activity, coupled to transmembrane movement of substances)	COG1131((ABC) transporter)	K05681	ATP-binding cassette, subfamily G (WHITE), member 2	-	cme02010(ABC transporters)	A0A067JZE3.1 PF01061.22;ABC2_membrane;	3.26	1.07	1.24	8.5	6.88	1.09
TRINITY_DN43857_c1_g3	232	-	-	-	-	-	-	-	-	-	-	4.64	3.98	8.49	6.64	2.59	1.82
TRINITY_DN31895_c1_g1	244	-	-	-	-	-	-	-	-	-	-	3.65	2.98	1.57	0.87	0.28	0
TRINITY_DN35576_c1_g2	463	-	-	-	-	-	-	-	-	-	-	1.3	0.47	0.77	0.17	0.45	0.37
TRINITY_DN32557_c0_g2	1521	PREDICTED: uncharacterized protein LOC109329191 [Lupinus angustifolius]	AtMg01250	Uncharacterized mitochondrial protein AtMg01250 OS=Arabidopsis thaliana GN=AtMg01250 PE=4 SV=1	-	ENOG410Y65V(Retrotransposon protein)	K01188	beta-glucosidase	EC:3.2.1.21	bna00500(Starch and sucrose metabolism);bna00460(Cyanoamino acid metabolism);bna00940(Phenylpropanoid biosynthesis)	C5X5W5.1 PF00078.25;RVT_1;	0.07	0.05	0.01	3.37	6.34	1.09
TRINITY_DN28906_c0_g2	220	-	-	-	-	-	-	-	-	-	-	1.06	0.65	2.05	0	0.37	0.35
TRINITY_DN11403_c0_g1	273	-	-	-	-	-	-	-	-	-	-	0.71	3.63	3.26	1.5	4.46	5.39
TRINITY_DN43624_c1_g1	2411	-	-	-	-	-	-	-	-	-	-	7.68	6.19	6.93	4.97	7.56	3.37
TRINITY_DN45973_c0_g3	781	SecY protein transport family protein [Klebsormidium flaccidum]	-	Protein transport protein Sec61 subunit alpha OS=Pyrenomonas salina PE=2 SV=1	GO:0005739(mitochondrion);GO:0005794(Golgi apparatus);GO:0005886(plasma membrane);GO:0009306(protein secretion);GO:0015031(protein transport);GO:0015450(P-P-bond-hydrolysis-driven protein transmembrane transporter activity);GO:0016020(membrane);GO:0016021(integral component of membrane)	COG0201(The central subunit of the protein translocation channel SecYEG. Consists of two halves formed by TMs 1-5 and 6-10. These two domains form a lateral gate at the front which open onto the bilayer between TMs 2 and 7, and are clamped together by SecE at the back. The channel is closed by both a pore ring composed of hydrophobic SecY resides and a short helix (helix 2A) on the extracellular …	K10956	protein transport protein SEC61 subunit alpha	-	smo03060(Protein export);smo04141(Protein processing in endoplasmic reticulum);smo04145(Phagosome)	D8SWB1.1 PF00344.18;SecY;	2.94	2.22	2.62	0.46	0.38	0.53
TRINITY_DN31923_c0_g2	213	-	-	-	-	-	-	-	-	-	-	2.87	0.71	1.11	0.82	1.2	3.02
TRINITY_DN45111_c3_g1	1152	hypothetical protein 2_9455_01, partial [Pinus taeda]	PCMP-H53	Pentatricopeptide repeat-containing protein At4g33170 OS=Arabidopsis thaliana GN=PCMP-H53 PE=3 SV=1	GO:0005575(cellular_component);GO:0008150(biological_process);GO:0008270(zinc ion binding)	ENOG410Z7Z7(Pentatricopeptide repeat-containing protein)	-	-	-	-	D8S1W0.1 PF14432.4;DYW_deaminase;	1.45	1.45	1.63	1.33	1.18	1.18
TRINITY_DN11570_c0_g1	261	PREDICTED: uncharacterized protein LOC100266414 isoform X1 [Vitis vinifera]	spas	Spastin OS=Ixodes scapularis GN=spas PE=3 SV=1	GO:0005634(nucleus);GO:0008568(microtubule-severing ATPase activity);GO:0031122(cytoplasmic microtubule organization)	COG0464(Aaa atpase)	K03231	elongation factor 1-alpha	-	mtr03013(RNA transport)	M4EX21.1 PF00004.27;AAA;	1.69	0	0.98	1.22	1.91	1.32
TRINITY_DN25186_c0_g1	338	PREDICTED: protein SSUH2 homolog isoform X2 [Solanum lycopersicum]	-	-	GO:0005737(cytoplasm);GO:0031072(heat shock protein binding);GO:0051082(unfolded protein binding)	ENOG4111WZ4(NA)	-	-	-	-	-	2.13	0	0.48	0.6	1.54	0.86
TRINITY_DN45680_c3_g2	226	hypothetical protein AMTR_s00010p00267800 [Amborella trichopoda]	PCMP-H12	Pentatricopeptide repeat-containing protein At1g08070, chloroplastic OS=Arabidopsis thaliana GN=PCMP-H12 PE=2 SV=1	GO:0003674(molecular_function);GO:0006397(mRNA processing);GO:0008270(zinc ion binding);GO:0009507(chloroplast);GO:0031425(chloroplast RNA processing)	ENOG410Z7Z7(Pentatricopeptide repeat-containing protein)	K01455	formamidase	EC:3.5.1.49	sita01200(Carbon metabolism);sita00630(Glyoxylate and dicarboxylate metabolism);sita00910(Nitrogen metabolism);sita00460(Cyanoamino acid metabolism)	F6HC58.1 PF13041.4;PPR_2;	0.99	1.83	1.91	1.42	2.76	1.95
TRINITY_DN42208_c0_g2	498	-	-	-	-	-	-	-	-	-	-	1.83	0.44	1.33	1.5	1.61	2.22
TRINITY_DN46985_c0_g2	929	unknown [Picea sitchensis]	-	-	-	ENOG4110M2B(NA)	-	-	-	-	-	14.03	13.48	14.64	21.22	22.65	11.51
TRINITY_DN30571_c0_g2	232	-	-	-	-	-	-	-	-	-	-	5.75	3.73	0.04	2.4	3.1	0.54
TRINITY_DN30609_c0_g5	324	-	-	-	-	-	-	-	-	-	-	1.84	1.57	1.78	0.13	1.59	0.24
TRINITY_DN45641_c0_g1	696	taxadienol acetyl transferase, partial [Taxus cuspidata]	-	Taxadien-5-alpha-ol O-acetyltransferase OS=Taxus wallichiana var. chinensis PE=2 SV=1	GO:0005737(cytoplasm);GO:0016740(transferase activity);GO:0016747(transferase activity, transferring acyl groups other than amino-acyl groups)	ENOG410XYY6(Omega-hydroxypalmitate O-feruloyl)	K15400	omega-hydroxypalmitate O-feruloyl transferase	EC:2.3.1.188	obr00073(Cutin, suberine and wax biosynthesis)	A0A022QZ66.1 PF02458.13;Transferase;	4.14	11.5	8.99	5.7	7.84	16.12
TRINITY_DN31645_c0_g2	240	-	-	-	-	-	-	-	-	-	-	13.24	7.17	10	26.37	44.2	48.42
TRINITY_DN31454_c0_g1	1522	unknown [Picea sitchensis]	SKIP8	F-box protein SKIP8 OS=Arabidopsis thaliana GN=SKIP8 PE=1 SV=1	GO:0003674(molecular_function);GO:0005634(nucleus);GO:0016567(protein ubiquitination)	ENOG410YEVR(F-box protein)	-	-	-	-	D7TVH9.1 PF13474.4;SnoaL_3;	7.1	7.94	5.84	6.83	5.17	5.68
TRINITY_DN26809_c0_g1	241	-	-	-	-	-	-	-	-	-	-	4.2	3.09	3.64	0.6	2.35	0.55
TRINITY_DN3778_c0_g1	278	-	-	-	-	-	-	-	-	-	-	0.28	0	0.55	3.48	1.61	0.74
TRINITY_DN45068_c1_g1	370	unknown [Picea sitchensis]	-	-	GO:0004674(protein serine/threonine kinase activity);GO:0005886(plasma membrane)	COG4886(leucine Rich Repeat)	-	-	-	-	-	4.24	1.25	2.39	0.28	0.19	0.77
TRINITY_DN39678_c0_g1	2069	unknown [Picea sitchensis]	TOC34	Translocase of chloroplast 34, chloroplastic OS=Arabidopsis thaliana GN=TOC34 PE=1 SV=2	GO:0003924(GTPase activity);GO:0005515(protein binding);GO:0005525(GTP binding);GO:0005622(intracellular);GO:0005623(cell);GO:0009507(chloroplast);GO:0009536(plastid);GO:0009707(chloroplast outer membrane);GO:0009941(chloroplast envelope);GO:0015450(P-P-bond-hydrolysis-driven protein transmembrane transporter activity);GO:0016021(integral component of membrane);GO:0019750(chloroplast localization…	ENOG410ZHTP(Translocase of chloroplast)	-	-	-	-	U5D4A5.1 PF04548.14;AIG1;	30.57	35.49	32.51	36.84	51.74	31.66
TRINITY_DN20328_c0_g1	723	hypothetical protein 0_10167_01, partial [Pinus cembra]	-	-	-	-	-	-	-	-	-	1.1	1.16	0.92	0.27	0.45	0.36
TRINITY_DN32208_c0_g3	226	-	-	-	-	-	-	-	-	-	-	6.72	1.22	2.64	5.54	2.55	3.25
TRINITY_DN2811_c0_g1	205	-	-	-	-	-	-	-	-	-	-	0	0.16	0	0.65	0	0
TRINITY_DN43908_c1_g3	214	-	-	-	-	-	-	-	-	-	-	1.7	2.8	4.39	2.85	1.58	1.12
TRINITY_DN46760_c0_g1	4975	PREDICTED: probable serine/threonine-protein kinase WNK6 [Amborella trichopoda]	WNK6	Probable serine/threonine-protein kinase WNK6 OS=Arabidopsis thaliana GN=WNK6 PE=2 SV=1	GO:0004674(protein serine/threonine kinase activity);GO:0005829(cytosol);GO:0006468(protein phosphorylation);GO:0035556(intracellular signal transduction)	ENOG410XQWZ(WNK lysine deficient protein kinase)	K13414	mitogen-activated protein kinase kinase kinase 1, plant	EC:2.7.11.25	crb04626(Plant-pathogen interaction)	U5D0W9.1 PF00069.23;Pkinase;	9.69	12.34	11.54	3.8	6.94	5.63
TRINITY_DN46932_c1_g5	721	unknown [Picea sitchensis]	-	L-ascorbate oxidase homolog OS=Nicotiana tabacum PE=2 SV=1	GO:0005507(copper ion binding);GO:0009505(plant-type cell wall);GO:0009506(plasmodesma);GO:0016722(oxidoreductase activity, oxidizing metal ions)	COG2132(Multicopper oxidase)	K00423	L-ascorbate oxidase	EC:1.10.3.3	pop00053(Ascorbate and aldarate metabolism)	-	45.27	58.08	44.4	1.11	1.53	8.59
TRINITY_DN23601_c0_g1	541	PREDICTED: uncharacterized protein LOC103971937 [Musa acuminata subsp. malaccensis]	-	-	-	ENOG410YHQZ(expressed protein)	-	-	-	-	M0RTU9.1 PF14009.4;DUF4228;	0.17	0.49	0.17	3.45	1.26	0.24
TRINITY_DN28364_c1_g1	426	-	-	-	-	-	-	-	-	-	-	0.73	2.14	1.27	0.34	0.74	1.25
TRINITY_DN41671_c1_g5	385	-	-	-	-	-	-	-	-	-	-	0.58	0.71	0	0.34	0.93	0.86
TRINITY_DN39665_c1_g5	392	-	-	-	-	-	-	-	-	-	-	0	0	0	0.26	0	0
TRINITY_DN41747_c1_g4	404	NBS/LRR, partial [Pinus taeda]	-	-	GO:0005737(cytoplasm);GO:0006952(defense response);GO:0007165(signal transduction);GO:0009506(plasmodesma);GO:0009507(chloroplast);GO:0016021(integral component of membrane);GO:0043531(ADP binding)	COG4886(leucine Rich Repeat)	K03283	heat shock 70kDa protein 1/8	-	mtr03040(Spliceosome);mtr04141(Protein processing in endoplasmic reticulum);mtr04144(Endocytosis)	W1NGT2.1 PF00931.20;NB-ARC;	2.17	4.05	2.65	1.07	2.73	1.33
TRINITY_DN40635_c1_g1	686	-	-	-	-	-	-	-	-	-	-	10.01	5.5	5.46	1.52	5.38	4.14
TRINITY_DN34825_c0_g1	4438	PREDICTED: uncharacterized protein LOC104598027 [Nelumbo nucifera]	-	-	GO:0003674(molecular_function);GO:0005575(cellular_component);GO:0008150(biological_process)	ENOG410YECT(Plant protein of unknown function (DUF863))	-	-	-	-	W1PR39.1 PF05904.9;DUF863;	4.07	3.86	4.55	0.49	1.01	0.83
TRINITY_DN40633_c0_g2	726	PREDICTED: cation/H(+) antiporter 19 [Eucalyptus grandis]	CHX19	Cation/H(+) antiporter 19 OS=Arabidopsis thaliana GN=CHX19 PE=2 SV=1	GO:0005451(monovalent cation:proton antiporter activity);GO:0006885(regulation of pH);GO:0012505(endomembrane system)	COG0475(Sodium hydrogen exchanger)	-	-	-	-	V4TM08.1 PF00999.19;Na_H_Exchanger;	1.11	0.77	0.57	1.9	2.18	1.58
TRINITY_DN18892_c0_g1	317	-	-	-	-	-	-	-	-	-	-	1.26	0.82	1.61	0.47	1.42	0.97
TRINITY_DN34994_c3_g1	260	-	-	-	-	-	-	-	-	-	-	0.32	0.84	0.15	0	0	0
TRINITY_DN27790_c0_g1	1313	predicted protein [Physcomitrella patens]	FATB1	Palmitoyl-acyl carrier protein thioesterase, chloroplastic OS=Gossypium hirsutum GN=FATB1 PE=1 SV=1	GO:0000036(ACP phosphopantetheine attachment site binding involved in fatty acid biosynthetic process);GO:0006633(fatty acid biosynthetic process);GO:0009507(chloroplast);GO:0009536(plastid);GO:0016297(acyl-[acyl-carrier-protein] hydrolase activity)	COG3884(acyl-ACP thioesterase)	K10781	fatty acyl-ACP thioesterase B	EC:3.1.2.14 3.1.2.21	ppp01212(Fatty acid metabolism);ppp00061(Fatty acid biosynthesis)	F6HH54.1 PF01643.15;Acyl-ACP_TE;	5.8	0.18	0	0.09	0.56	1.33
TRINITY_DN33310_c0_g1	450	-	-	-	-	-	-	-	-	-	-	0.49	0	0.33	0.79	1.44	0.51
TRINITY_DN29795_c0_g2	221	-	-	-	-	-	-	-	-	-	-	0	0.65	0.51	0	2.19	0.69
TRINITY_DN29270_c0_g1	1740	unknown [Picea sitchensis]	At3g12180	Protein cornichon homolog 1 OS=Arabidopsis thaliana GN=At3g12180 PE=2 SV=1	GO:0003674(molecular_function);GO:0016020(membrane);GO:0016021(integral component of membrane);GO:0035556(intracellular signal transduction)	ENOG4111MWH(cornichon homolog)	-	-	-	-	M0TD71.1 PF03311.12;Cornichon;	9.62	11.25	8.88	2.7	2.43	4.64
TRINITY_DN45735_c0_g2	214	-	-	-	-	-	-	-	-	-	-	0.57	0.85	1.65	2.73	2.4	3.48
TRINITY_DN42938_c0_g3	224	-	-	-	-	-	-	-	-	-	-	43.64	51.74	51.32	25.76	33.52	89.36
TRINITY_DN45586_c0_g3	658	unknown [Picea sitchensis]	-	-	-	-	-	-	-	-	-	1.39	2.15	1.56	0.12	0.52	0
TRINITY_DN27368_c0_g3	327	-	-	-	-	-	-	-	-	-	-	2.87	2.84	0.17	0.13	1.03	1.52
TRINITY_DN38585_c3_g1	2007	PREDICTED: putative pentatricopeptide repeat-containing protein At3g49142 [Fragaria vesca subsp. vesca]	PCMP-H21	Pentatricopeptide repeat-containing protein At1g20230 OS=Arabidopsis thaliana GN=PCMP-H21 PE=2 SV=2	GO:0005575(cellular_component);GO:0008150(biological_process);GO:0008270(zinc ion binding)	ENOG410Z7Z7(Pentatricopeptide repeat-containing protein)	K01074	palmitoyl-protein thioesterase	EC:3.1.2.22	tcc01212(Fatty acid metabolism);tcc00062(Fatty acid elongation)	W9QT12.1 PF14432.4;DYW_deaminase;	1.5	1.48	1.96	1.09	1.11	0.9
TRINITY_DN35564_c2_g2	712	hypothetical protein AXG93_154s1720 [Marchantia polymorpha subsp. polymorpha]	IMPA1	Importin subunit alpha-1 OS=Arabidopsis thaliana GN=IMPA1 PE=1 SV=2	GO:0005643(nuclear pore);GO:0005654(nucleoplasm);GO:0005829(cytosol);GO:0006607(NLS-bearing protein import into nucleus);GO:0008139(nuclear localization sequence binding);GO:0008565(protein transporter activity)	COG5064(importin subunit alpha)	-	-	-	-	A0A067JWJ7.1 PF16186.3;Arm_3;	10.48	11.77	8.92	5.78	7.51	6.74
TRINITY_DN46187_c3_g2	1019	-	-	-	-	-	-	-	-	-	-	0.42	0.25	0.53	0.69	0.45	0.36
TRINITY_DN40145_c0_g1	282	-	-	-	-	-	-	-	-	-	-	16.84	28.94	19.66	2.15	5.04	8.07
TRINITY_DN41015_c1_g2	3962	hypothetical protein AXG93_2752s1770 [Marchantia polymorpha subsp. polymorpha]	AtMg00860	Uncharacterized mitochondrial protein AtMg00860 OS=Arabidopsis thaliana GN=AtMg00860 PE=4 SV=1	GO:0000719(photoreactive repair);GO:0003904(deoxyribodipyrimidine photo-lyase activity)	COG2801(Retrotransposon protein)	K12819	pre-mRNA-processing factor SLU7	-	mdm03040(Spliceosome)	A0A061FIS1.1 PF00078.25;RVT_1;	0.16	0.15	0.11	1.88	3.61	3.41
TRINITY_DN3278_c0_g1	948	annexin D2-like protein [Ornithogalum longebracteatum]	ANN1	Annexin D1 OS=Arabidopsis thaliana GN=ANN1 PE=1 SV=1	GO:0004601(peroxidase activity);GO:0005507(copper ion binding);GO:0005509(calcium ion binding);GO:0005524(ATP binding);GO:0005544(calcium-dependent phospholipid binding);GO:0005618(cell wall);GO:0005634(nucleus);GO:0005739(mitochondrion);GO:0005773(vacuole);GO:0005774(vacuolar membrane);GO:0005829(cytosol);GO:0005886(plasma membrane);GO:0006970(response to osmotic stress);GO:0006979(response to o…	ENOG410XPUN(annexin A7)	-	-	-	-	M0RJI2.1 PF00191.18;Annexin;	1.43	0	0.83	0.58	0.88	0.5
TRINITY_DN37436_c0_g1	1351	-	-	-	-	-	-	-	-	-	-	2.16	2.18	1.34	0.38	0.76	0.41
TRINITY_DN32244_c1_g1	3177	hypothetical protein Ccrd_010133 [Cynara cardunculus var. scolymus]	At4g12770	Auxilin-related protein 2 OS=Arabidopsis thaliana GN=At4g12770 PE=1 SV=1	GO:0005634(nucleus);GO:0005737(cytoplasm);GO:0005829(cytosol);GO:0005886(plasma membrane);GO:0008150(biological_process)	ENOG4111MNZ(DnaJ (Hsp40) homolog, subfamily C, member 6)	-	-	-	-	K7N1E8.1 PF13236.4;CLU;	8.46	12.56	11.24	1.72	3.53	1.73
TRINITY_DN39870_c0_g1	1798	PREDICTED: protein kri1 [Amborella trichopoda]	kri1	Protein KRI1 homolog OS=Danio rerio GN=kri1 PE=2 SV=1	GO:0003674(molecular_function);GO:0005634(nucleus);GO:0005829(cytosol)	ENOG410XR4G(KRI1 homolog (S. cerevisiae))	-	-	-	-	B9MUI7.1 PF05178.10;Kri1;	21.65	20.59	16.85	10.22	16.12	11.11
TRINITY_DN44577_c0_g4	269	-	-	-	-	-	-	-	-	-	-	2.18	0.76	0.6	0.22	0	0
TRINITY_DN41422_c1_g3	238	-	-	-	-	-	-	-	-	-	-	2.03	1.57	0	0	2.02	3.17
TRINITY_DN44532_c1_g2	3344	Argonaute 4 [Ginkgo biloba]	AGO4B	Protein argonaute 4B OS=Oryza sativa subsp. japonica GN=AGO4B PE=2 SV=1	GO:0003682(chromatin binding);GO:0005515(protein binding);GO:0005634(nucleus);GO:0005654(nucleoplasm);GO:0005719(nuclear euchromatin);GO:0005730(nucleolus);GO:0005829(cytosol);GO:0006306(DNA methylation);GO:0006342(chromatin silencing);GO:0006351(transcription, DNA-templated);GO:0006417(regulation of translation);GO:0009816(defense response to bacterium, incompatible interaction);GO:0010495(long-…	ENOG410XP07(eukaryotic translation initiation factor 2c)	K01188	beta-glucosidase	EC:3.2.1.21	egr00500(Starch and sucrose metabolism);egr00460(Cyanoamino acid metabolism);egr00940(Phenylpropanoid biosynthesis)	W1NHV8.1 PF02171.15;Piwi;	9.55	9.23	9.54	1.69	3.45	3.47
TRINITY_DN24907_c0_g1	808	PREDICTED: 40S ribosomal protein S7-like [Nelumbo nucifera]	RPS7	40S ribosomal protein S7 OS=Secale cereale GN=RPS7 PE=2 SV=1	GO:0006364(rRNA processing);GO:0022627(cytosolic small ribosomal subunit);GO:0030686(90S preribosome);GO:0032040(small-subunit processome);GO:0042274(ribosomal small subunit biogenesis)	ENOG410ZYKB(ribosomal protein S7)	K02993	small subunit ribosomal protein S7e	-	nnu03010(Ribosome)	A0A067KD56.1 PF01251.16;Ribosomal_S7e;	3.62	0	2.19	1.36	2.71	1.25
TRINITY_DN43243_c3_g1	246	-	-	-	-	-	-	-	-	-	-	3.18	2.43	2.68	3.14	1.95	1.3
TRINITY_DN1779_c0_g1	231	protein kinase 1b [Solanum lycopersicum]	PBL10	Probable serine/threonine-protein kinase PBL10 OS=Arabidopsis thaliana GN=PBL10 PE=1 SV=2	GO:0004674(protein serine/threonine kinase activity);GO:0005524(ATP binding);GO:0005634(nucleus);GO:0005737(cytoplasm);GO:0005886(plasma membrane);GO:0006468(protein phosphorylation);GO:0009507(chloroplast);GO:0016301(kinase activity)	COG0515(Serine Threonine protein kinase)	-	-	-	-	-	2.82	0	1.35	0.34	2.61	1.84
TRINITY_DN42201_c7_g2	319	-	-	-	-	-	-	-	-	-	-	2.69	1.64	0.56	1.67	2.21	2.51
TRINITY_DN19439_c0_g1	482	60S ribosomal protein L36, partial [Anthurium amnicola]	rpl36	60S ribosomal protein L36 OS=Trichoderma hamatum GN=rpl36 PE=3 SV=1	GO:0002181(cytoplasmic translation);GO:0003735(structural constituent of ribosome);GO:0022625(cytosolic large ribosomal subunit)	COG5051(60S ribosomal protein l36)	K02920	large subunit ribosomal protein L36e	-	thj03010(Ribosome)	A0A074Z2S6.1 PF01158.16;Ribosomal_L36e;	7.4	0.17	0.07	0	0	0
TRINITY_DN45208_c1_g1	1553	-	-	-	-	-	-	-	-	-	-	10.4	3.62	3.04	20.37	8.88	6.23
TRINITY_DN44692_c0_g1	294	-	-	-	-	-	-	-	-	-	-	1.45	0.89	1.64	0.18	1.04	2.36
TRINITY_DN44644_c0_g4	339	-	-	-	-	-	-	-	-	-	-	63.36	90.51	109.78	27.69	39.97	30.21
TRINITY_DN33987_c0_g1	703	-	-	-	-	-	-	-	-	-	-	0.7	0.6	0.8	1.16	0.97	0.86
TRINITY_DN45134_c0_g2	2872	PREDICTED: 3-phosphoinositide-dependent protein kinase 2 [Amborella trichopoda]	PDPK1	3-phosphoinositide-dependent protein kinase 1 OS=Arabidopsis thaliana GN=PDPK1 PE=1 SV=1	GO:0004674(protein serine/threonine kinase activity);GO:0005622(intracellular);GO:0018105(peptidyl-serine phosphorylation);GO:0035556(intracellular signal transduction)	ENOG410XRT8(3phosphoinositidedependent protein kinase)	K08269	serine/threonine-protein kinase ULK/ATG1	EC:2.7.11.1	mdm04140(Regulation of autophagy)	A0A0D9V8F1.1 PF00069.23;Pkinase;	21.34	19.07	18.52	9.89	13.77	15.49
TRINITY_DN26037_c0_g1	985	PREDICTED: ubiquitin-activating enzyme E1 2 [Amborella trichopoda]	UBA1	Ubiquitin-activating enzyme E1 1 OS=Triticum aestivum GN=UBA1 PE=1 SV=1	GO:0004839(ubiquitin activating enzyme activity);GO:0004842(ubiquitin-protein transferase activity);GO:0005634(nucleus);GO:0005829(cytosol);GO:0019941(modification-dependent protein catabolic process)	COG0476(small protein activating enzyme activity)	K03178	ubiquitin-activating enzyme E1	EC:6.2.1.45	atr04120(Ubiquitin mediated proteolysis)	W1PMH5.1 PF00899.19;ThiF;	2.17	2.16	1.7	0.99	2.31	1.32
TRINITY_DN35888_c2_g2	220	-	-	-	-	-	-	-	-	-	-	13.01	9.8	13.64	1.83	3.55	9.19
TRINITY_DN29411_c0_g1	1541	PREDICTED: pentatricopeptide repeat-containing protein At3g46870 [Amborella trichopoda]	At3g46870	Pentatricopeptide repeat-containing protein At3g46870 OS=Arabidopsis thaliana GN=At3g46870 PE=1 SV=1	GO:0005739(mitochondrion);GO:0008150(biological_process);GO:0008270(zinc ion binding);GO:0009507(chloroplast)	ENOG410YDVV(Pentatricopeptide repeat-containing protein)	-	-	-	-	S8E5N0.1 PF17177.2;PPR_long;	2.54	2.76	2.55	2.02	2.94	2.7
TRINITY_DN35909_c2_g2	783	unknown [Picea sitchensis]	-	Peamaclein OS=Prunus persica PE=1 SV=1	GO:0005576(extracellular region);GO:0009739(response to gibberellin);GO:0009740(gibberellic acid mediated signaling pathway)	ENOG410YU8R(Gibberellin-regulated)	-	-	-	-	V4T144.1 PF02704.12;GASA;	48.81	81.68	64.56	10.15	16.97	8.49
TRINITY_DN13158_c0_g1	420	-	-	-	-	-	-	-	-	-	-	0.57	0.7	1.03	0.35	0.76	0.58
TRINITY_DN40947_c1_g1	1011	-	-	-	-	-	-	-	-	-	-	1.74	0.78	1.69	0.33	0.64	0.38
TRINITY_DN47051_c1_g1	225	-	-	-	-	-	-	-	-	-	-	0.5	0.62	0.97	1.08	0.7	1.31
TRINITY_DN37134_c2_g1	977	-	-	-	-	-	-	-	-	-	-	0.58	0.88	0.92	0.66	0.6	0.63
TRINITY_DN24409_c0_g1	440	-	-	-	-	-	-	-	-	-	-	4.85	4.72	2.72	0.19	1.01	1.53
TRINITY_DN36331_c1_g1	268	-	-	-	-	-	-	-	-	-	-	3.52	4.84	9.34	0.23	1.53	0.59
TRINITY_DN44565_c0_g3	314	hypothetical protein AXG93_2852s1210 [Marchantia polymorpha subsp. polymorpha]	PAPS4	Nuclear poly(A) polymerase 4 OS=Arabidopsis thaliana GN=PAPS4 PE=1 SV=1	GO:0004652(polynucleotide adenylyltransferase activity);GO:0005634(nucleus);GO:0006378(mRNA polyadenylation)	COG5186(polyA polymerase)	K14376	poly(A) polymerase	EC:2.7.7.19	csv03015(mRNA surveillance pathway)	A0A0A0LP30.1 PF04928.15;PAP_central;	1.61	1.22	1.36	0.44	0	0.13
TRINITY_DN44750_c1_g4	283	-	-	-	-	-	-	-	-	-	-	46.32	47.48	31.25	22.06	32.5	27.04
TRINITY_DN39334_c0_g1	308	-	-	-	-	-	-	-	-	-	-	5.26	3.67	2.62	0	0.91	0.67
TRINITY_DN36897_c0_g1	1313	PREDICTED: tRNA pseudouridine synthase A 1-like [Glycine max]	truA1	tRNA pseudouridine synthase A 1 OS=Protochlamydia amoebophila (strain UWE25) GN=truA1 PE=3 SV=1	GO:0001522(pseudouridine synthesis);GO:0003723(RNA binding);GO:0008033(tRNA processing);GO:0009507(chloroplast);GO:0009982(pseudouridine synthase activity)	COG0101(Formation of pseudouridine at positions 38, 39 and 40 in the anticodon stem and loop of transfer RNAs (By similarity))	-	-	-	-	G7JR09.1 PF01416.18;PseudoU_synth_1;	9.13	9.38	9.86	2.33	3.99	2.99
TRINITY_DN33141_c5_g1	418	PREDICTED: pentatricopeptide repeat-containing protein At2g13600 [Nelumbo nucifera]	PCMP-H6	Pentatricopeptide repeat-containing protein At2g33760 OS=Arabidopsis thaliana GN=PCMP-H6 PE=3 SV=1	GO:0005739(mitochondrion);GO:0008270(zinc ion binding)	ENOG410Z7Z7(Pentatricopeptide repeat-containing protein)	K13800	UMP-CMP kinase	EC:2.7.4.- 2.7.4.14	mdm00240(Pyrimidine metabolism)	D8RJ98.1 PF17177.2;PPR_long;	1.14	0.94	0.28	0.71	0.42	0.59
TRINITY_DN26097_c0_g2	277	-	-	-	-	-	-	-	-	-	-	4.87	4.55	6.92	0	1.43	0.19
TRINITY_DN42316_c1_g5	204	-	-	-	-	-	-	-	-	-	-	3.17	7.08	3.09	1.83	2.21	0
TRINITY_DN34662_c0_g1	790	PREDICTED: calmodulin-like protein 5 [Elaeis guineensis]	CAM2	Calmodulin-2 OS=Branchiostoma floridae GN=CAM2 PE=2 SV=4	GO:0005509(calcium ion binding);GO:0005737(cytoplasm);GO:0005829(cytosol);GO:0042538(hyperosmotic salinity response)	COG5126(Calcium-binding protein)	K02183	calmodulin	-	egu04070(Phosphatidylinositol signaling system);egu04626(Plant-pathogen interaction)	D2HEB4.1 PF13499.4;EF-hand_7;	18.26	18.41	18.21	6.95	6.42	6.96
TRINITY_DN23432_c0_g1	702	unknown [Picea sitchensis]	MTACP2	Acyl carrier protein 2, mitochondrial OS=Arabidopsis thaliana GN=MTACP2 PE=1 SV=1	GO:0000036(ACP phosphopantetheine attachment site binding involved in fatty acid biosynthetic process);GO:0005515(protein binding);GO:0005739(mitochondrion);GO:0005759(mitochondrial matrix);GO:0006633(fatty acid biosynthetic process);GO:0046872(metal ion binding);GO:0050897(cobalt ion binding);GO:0055114(oxidation-reduction process);GO:0070469(respiratory chain)	COG0236(Carrier of the growing fatty acid chain in fatty acid biosynthesis (By similarity))	K03955	NADH dehydrogenase (ubiquinone) 1 alpha/beta subcomplex 1	-	pda00190(Oxidative phosphorylation)	M0TSK8.1 PF00550.23;PP-binding;	15.82	20.47	15.45	12.63	12.57	14.06
TRINITY_DN25909_c0_g2	332	-	-	-	-	-	-	-	-	-	-	1.38	0.84	0.83	0.63	0.5	0.9
TRINITY_DN46655_c1_g4	378	-	-	-	-	-	-	-	-	-	-	14.11	17.21	22.3	1.64	5.85	5.63
TRINITY_DN20420_c0_g1	647	60S ribosomal protein L32-1, partial [Ananas comosus]	RPL32A	60S ribosomal protein L32-1 OS=Arabidopsis thaliana GN=RPL32A PE=2 SV=2	GO:0022625(cytosolic large ribosomal subunit)	COG1717((ribosomal) protein)	K02912	large subunit ribosomal protein L32e	-	osa03010(Ribosome)	M0SB65.1 PF01655.16;Ribosomal_L32e;	6.71	0	3.29	3.21	6.76	2.74
TRINITY_DN35037_c0_g2	2468	PREDICTED: trigger factor-like protein TIG, Chloroplastic [Amborella trichopoda]	TIG	Trigger factor-like protein TIG, Chloroplastic OS=Arabidopsis thaliana GN=TIG PE=1 SV=1	GO:0003755(peptidyl-prolyl cis-trans isomerase activity);GO:0006457(protein folding);GO:0009507(chloroplast);GO:0009570(chloroplast stroma);GO:0009941(chloroplast envelope);GO:0015031(protein transport)	COG0544(Involved in protein export. Acts as a chaperone by maintaining the newly synthesized protein in an open conformation)	-	-	-	-	D7T838.1 PF05698.12;Trigger_C;	13.59	20.39	21	4.39	5.26	4.87
TRINITY_DN46551_c0_g2	3822	PREDICTED: ankyrin repeat-containing protein At5g02620-like [Solanum pennellii]	mib1	E3 ubiquitin-protein ligase mib1 OS=Danio rerio GN=mib1 PE=1 SV=1	GO:0005737(cytoplasm);GO:0008093(cytoskeletal adaptor activity);GO:0030507(spectrin binding);GO:0072661(protein targeting to plasma membrane)	COG0666(Ankyrin Repeat)	-	-	-	-	A2EUZ7.1 PF12796.5;Ank_2;	4.16	4.32	5.3	0	0	0
TRINITY_DN46361_c4_g1	341	-	-	-	-	-	-	-	-	-	-	9.38	27.2	21.45	4.73	6	4.9
TRINITY_DN28349_c0_g2	458	-	-	-	-	-	-	-	-	-	-	1.8	0.87	0.94	0.12	1.16	0.87
TRINITY_DN45127_c6_g4	295	hypothetical protein M569_12105, partial [Genlisea aurea]	PCMP-E76	Pentatricopeptide repeat-containing protein At2g13600 OS=Arabidopsis thaliana GN=PCMP-E76 PE=3 SV=1	GO:0003674(molecular_function);GO:0005739(mitochondrion);GO:0010182(sugar mediated signaling pathway);GO:0080156(mitochondrial mRNA modification)	ENOG410Z7Z7(Pentatricopeptide repeat-containing protein)	K11423	histone-lysine N-methyltransferase SETD2	EC:2.1.1.43	smo00310(Lysine degradation)	D8TE27.1 PF13812.4;PPR_3;	0.72	0.88	0.46	0.17	0.69	0.62
TRINITY_DN46222_c4_g2	724	putative CC-NBS-LRR protein, partial [Pinus monticola]	At4g33300	Probable disease resistance protein At4g33300 OS=Arabidopsis thaliana GN=At4g33300 PE=2 SV=3	GO:0005524(ATP binding);GO:0006952(defense response);GO:0042742(defense response to bacterium);GO:0043531(ADP binding);GO:0048046(apoplast)	ENOG410Y7SX(disease resistance protein)	-	-	-	-	Q9SZA7.3 PF00931.20;NB-ARC;	5.84	3.8	2.97	0	0.2	0.05
TRINITY_DN43267_c0_g1	1655	L-type lectin-domain containing receptor kinase IX.1 [Ananas comosus]	-	-	-	COG0515(Serine Threonine protein kinase)	-	-	-	-	U5D9F9.1 PF00069.23;Pkinase;	1.89	1.36	0.91	0.4	2.41	4.16
TRINITY_DN38606_c0_g1	578	-	-	-	-	-	-	-	-	-	-	1.01	0.69	1.24	0.08	0.42	0.25
TRINITY_DN32028_c1_g2	787	-	-	-	-	-	-	-	-	-	-	0.13	0.47	0.62	0.67	0.71	0.52
TRINITY_DN44783_c1_g1	304	PREDICTED: eukaryotic translation initiation factor 5-like [Solanum lycopersicum]	At1g36730	Probable eukaryotic translation initiation factor 5-1 OS=Arabidopsis thaliana GN=At1g36730 PE=2 SV=1	GO:0003743(translation initiation factor activity);GO:0005525(GTP binding);GO:0005829(cytosol);GO:0006413(translational initiation);GO:0006446(regulation of translational initiation)	COG1601(translation Initiation Factor)	K03262	translation initiation factor 5	-	sly03013(RNA transport)	K4BFW3.1 PF01873.15;eIF-5_eIF-2B;	2.43	0	1.7	0.8	2.68	0.72
TRINITY_DN42411_c0_g2	399	-	-	-	-	-	-	-	-	-	-	0	0	0	7.1	10.18	11.54
TRINITY_DN40902_c0_g3	278	-	-	-	-	-	-	-	-	-	-	0.88	0.69	0	1.78	2.54	2.4
TRINITY_DN44343_c0_g1	2831	hypothetical protein AMTR_s00061p00214600 [Amborella trichopoda]	At1g77405	Pentatricopeptide repeat-containing protein At1g77405 OS=Arabidopsis thaliana GN=At1g77405 PE=2 SV=1	GO:0005739(mitochondrion);GO:0008150(biological_process)	ENOG410Z7Z7(Pentatricopeptide repeat-containing protein)	K14442	ATP-dependent RNA helicase DHX36	EC:3.6.4.13	cam03018(RNA degradation)	A0A0K9P086.1 PF17177.2;PPR_long;	2.66	3.3	3.04	1.02	1.44	1.01
TRINITY_DN45535_c0_g1	2054	unknown [Picea sitchensis]	HYP1	CSC1-like protein HYP1 OS=Arabidopsis thaliana GN=HYP1 PE=2 SV=1	GO:0005886(plasma membrane);GO:0006811(ion transport);GO:0009507(chloroplast);GO:0016021(integral component of membrane)	COG5594(transmembrane protein 63C)	-	-	-	-	B9H0G3.1 PF02714.13;RSN1_7TM;	6.05	5.11	5.42	2.84	5.67	4.44
TRINITY_DN36870_c1_g1	1358	PREDICTED: probable iron/ascorbate oxidoreductase DDB_G0283291 [Amborella trichopoda]	DDB_G0283291	Probable iron/ascorbate oxidoreductase DDB_G0283291 OS=Dictyostelium discoideum GN=DDB_G0283291 PE=3 SV=1	GO:0051213(dioxygenase activity)	COG3491(2OGFe(II) oxygenase)	K05278	flavonol synthase	EC:1.14.11.23	ath00941(Flavonoid biosynthesis)	A0A0A0L5G5.1 PF03171.18;2OG-FeII_Oxy;	1.07	1.49	1.91	0.4	0.43	0.61
TRINITY_DN35884_c0_g4	1012	-	-	-	-	-	-	-	-	-	-	1.22	0.89	1.23	0.09	0.15	0.11
TRINITY_DN45129_c2_g4	384	unknown [Picea sitchensis]	PCMP-H32	Putative pentatricopeptide repeat-containing protein At3g23330 OS=Arabidopsis thaliana GN=PCMP-H32 PE=3 SV=1	GO:0005575(cellular_component);GO:0008150(biological_process)	ENOG410Z7Z7(Pentatricopeptide repeat-containing protein)	K13800	UMP-CMP kinase	EC:2.7.4.- 2.7.4.14	gmx00240(Pyrimidine metabolism)	D8SX00.1 PF17177.2;PPR_long;	8.06	6.43	5.85	6.61	9.3	5.57
TRINITY_DN42027_c3_g2	1646	RecName: Full=Taxadiene 5-alpha hydroxylase	-	Taxadiene 5-alpha hydroxylase OS=Taxus cuspidata PE=1 SV=2	GO:0036239(taxoid 7beta-hydroxylase activity);GO:0042616(paclitaxel metabolic process);GO:0043231(intracellular membrane-bounded organelle);GO:0055114(oxidation-reduction process)	COG2124(Cytochrome p450)	K09588	cytochrome P450, family 90, subfamily A, polypeptide 1	EC:1.14.-.-	pxb00905(Brassinosteroid biosynthesis)	D8T859.1 PF00067.20;p450;	1.92	9.2	6.37	0	0	0.01
TRINITY_DN28326_c0_g2	597	unknown [Picea sitchensis]	ATL48	RING-H2 finger protein ATL48 OS=Arabidopsis thaliana GN=ATL48 PE=1 SV=2	GO:0001666(response to hypoxia);GO:0005634(nucleus);GO:0008270(zinc ion binding);GO:0016021(integral component of membrane);GO:0016567(protein ubiquitination)	ENOG4111FBC(Hypoxia induced protein conserved region)	-	-	-	-	S8DS15.1 PF04588.11;HIG_1_N;	22.54	30.23	28.89	12.27	15.5	15.29
TRINITY_DN33074_c1_g1	414	unknown [Picea sitchensis]	PBP1	Calcium-binding protein PBP1 OS=Arabidopsis thaliana GN=PBP1 PE=1 SV=1	GO:0005509(calcium ion binding)	COG5126(Calcium-binding protein)	-	-	-	-	-	1.76	1.56	0.48	0.07	0.29	0.47
TRINITY_DN35073_c2_g2	948	unknown [Picea sitchensis]	SPCC1827.05c	Uncharacterized RNA-binding protein C1827.05c OS=Schizosaccharomyces pombe (strain 972 / ATCC 24843) GN=SPCC1827.05c PE=3 SV=1	GO:0000166(nucleotide binding);GO:0003676(nucleic acid binding);GO:0003723(RNA binding);GO:0005730(nucleolus);GO:0008150(biological_process);GO:0009507(chloroplast)	ENOG4111NF9(MKI67 (FHA domain) interacting nucleolar phosphoprotein)	K12741	heterogeneous nuclear ribonucleoprotein A1/A3	-	bvg03040(Spliceosome)	M0UAF3.1 PF00076.20;RRM_1;	22	24.94	24.29	19.38	20.92	21.37
TRINITY_DN10079_c0_g1	278	hypothetical protein ARALYDRAFT_909134 [Arabidopsis lyrata subsp. lyrata]	-	-	GO:0003674(molecular_function);GO:0005634(nucleus);GO:0005829(cytosol);GO:0005886(plasma membrane);GO:0008150(biological_process)	ENOG4111G1D(arabinogalactan protein)	-	-	-	-	-	2.55	0	1.1	0.41	0.61	1.66
TRINITY_DN29564_c0_g1	828	unknown [Picea sitchensis]	-	-	-	ENOG410ZGX6(NA)	-	-	-	-	-	15.44	17.38	14.13	8.33	9.36	10.5
TRINITY_DN16158_c0_g1	251	PREDICTED: signal recognition particle receptor subunit alpha-like [Musa acuminata subsp. malaccensis]	-	-	-	COG0552(Involved in targeting and insertion of nascent membrane proteins into the cytoplasmic membrane. Acts as a receptor for the complex formed by the signal recognition particle (SRP) and the ribosome-nascent chain (RNC))	K13431	signal recognition particle receptor subunit alpha	-	mus03060(Protein export)	M0RP86.1 PF04086.11;SRP-alpha_N;	3.76	0	1.09	0.81	2.64	0.74
TRINITY_DN24348_c0_g1	408	PREDICTED: isocitrate dehydrogenase [NADP]-like isoform X1 [Elaeis guineensis]	-	Isocitrate dehydrogenase [NADP], chloroplastic (Fragment) OS=Medicago sativa PE=2 SV=1	GO:0009507(chloroplast)	COG0538(isocitrate dehydrogenase (NADp))	K00031	isocitrate dehydrogenase	EC:1.1.1.42	egu01200(Carbon metabolism);egu01210(2-Oxocarboxylic acid metabolism);egu01230(Biosynthesis of amino acids);egu00020(Citrate cycle (TCA cycle));egu00480(Glutathione metabolism);egu04146(Peroxisome)	K7V9V6.1 PF00180.18;Iso_dh;	1.41	0	0.5	0.45	1.26	0.41
TRINITY_DN44952_c1_g1	511	-	-	-	-	-	-	-	-	-	-	1.51	1.41	1.66	0.33	0.66	0.75
TRINITY_DN42244_c2_g2	464	PREDICTED: probable helicase DDB_G0274399 [Beta vulgaris subsp. vulgaris]	-	-	-	-	-	-	-	-	A0A0J8CHX4.1 PF13087.4;AAA_12;	8.71	2.98	5.57	8.19	15.13	11.56
TRINITY_DN4340_c0_g1	332	-	-	-	-	-	-	-	-	-	-	1.89	1.26	1.16	0.25	0.62	1.01
TRINITY_DN46371_c0_g1	296	-	-	-	-	-	-	-	-	-	-	0.78	3.61	1.41	1.97	2.44	1.28
TRINITY_DN35599_c0_g3	355	-	-	-	-	-	-	-	-	-	-	0.64	0.18	0.15	1.34	4.12	3.36
TRINITY_DN41036_c0_g1	1401	unknown [Picea sitchensis]	At3g21360	Clavaminate synthase-like protein At3g21360 OS=Arabidopsis thaliana GN=At3g21360 PE=1 SV=1	GO:0005634(nucleus);GO:0016491(oxidoreductase activity);GO:0046872(metal ion binding);GO:0055114(oxidation-reduction process)	ENOG410XPT7(taurine catabolism dioxygenase taud tfda)	-	-	-	-	M5XCQ6.1 PF02668.14;TauD;	6.28	9.73	9.76	0.56	1.29	0.79
TRINITY_DN43841_c3_g2	1518	PREDICTED: hevein-like preproprotein [Citrus sinensis]	HEV1	Pro-hevein OS=Hevea brasiliensis GN=HEV1 PE=1 SV=2	GO:0000325(plant-type vacuole);GO:0004540(ribonuclease activity);GO:0004568(chitinase activity);GO:0005576(extracellular region);GO:0008061(chitin binding);GO:0009615(response to virus);GO:0009627(systemic acquired resistance);GO:0009651(response to salt stress);GO:0009723(response to ethylene);GO:0009817(defense response to fungus, incompatible interaction);GO:0031640(killing of cells of other o…	COG3979(chitinase)	K01183	chitinase	EC:3.2.1.14	egr00520(Amino sugar and nucleotide sugar metabolism)	V4UD77.1 PF00967.15;Barwin;	5.61	0.26	0.67	433.37	521.55	445.38
TRINITY_DN34086_c0_g2	214	-	-	-	-	-	-	-	-	-	-	5.68	4.9	4.94	0	0.79	0
TRINITY_DN32550_c3_g1	410	-	-	-	-	-	-	-	-	-	-	0.4	0.61	0.49	0.52	0.88	0.41
TRINITY_DN41278_c4_g1	256	-	-	-	-	-	-	-	-	-	-	6.77	8.29	9.29	3.85	6.03	2.33
TRINITY_DN44937_c0_g4	258	-	-	-	-	-	-	-	-	-	-	1.05	2.56	1.01	2.01	0.98	0.91
TRINITY_DN36747_c1_g8	410	-	-	-	-	-	-	-	-	-	-	0.5	0.86	0.79	0.74	1.39	1.22
TRINITY_DN46784_c1_g1	402	-	-	-	-	-	-	-	-	-	-	2.42	3.37	3.01	0.87	1.48	1.44
TRINITY_DN35809_c0_g5	380	PREDICTED: prolyl endopeptidase-like [Juglans regia]	Prep	Prolyl endopeptidase OS=Mus musculus GN=Prep PE=1 SV=1	GO:0004252(serine-type endopeptidase activity);GO:0005737(cytoplasm);GO:0006508(proteolysis)	COG1505(prolyl oligopeptidase)	-	-	-	-	E0CQU0.1 PF02897.13;Peptidase_S9_N;	0.96	1.9	2.35	0.53	1.23	1.85
TRINITY_DN42743_c0_g1	478	cytochrome P450 CYP76AA20 [Thuja plicata]	CYP76C2	Cytochrome P450 76C2 OS=Arabidopsis thaliana GN=CYP76C2 PE=2 SV=1	GO:0016020(membrane);GO:0016709(oxidoreductase activity, acting on paired donors, with incorporation or reduction of molecular oxygen, NAD(P)H as one donor, and incorporation of one atom of oxygen);GO:0044550(secondary metabolite biosynthetic process)	COG2124(Cytochrome p450)	K13083	flavonoid 3',5'-hydroxylase	EC:1.14.13.88	egu00941(Flavonoid biosynthesis);egu00944(Flavone and flavonol biosynthesis)	A0A059A3W2.1 PF00067.20;p450;	5.77	4.32	2.96	2.07	1.78	0.65
TRINITY_DN40399_c0_g2	1761	PREDICTED: histone-lysine N-methyltransferase EZA1 isoform X1 [Nelumbo nucifera]	EZ3	Histone-lysine N-methyltransferase EZ3 OS=Zea mays GN=EZ3 PE=2 SV=1	GO:0003700(transcription factor activity, sequence-specific DNA binding);GO:0003727(single-stranded RNA binding);GO:0005515(protein binding);GO:0005634(nucleus);GO:0006349(regulation of gene expression by genetic imprinting);GO:0006351(transcription, DNA-templated);GO:0006355(regulation of transcription, DNA-templated);GO:0009294(DNA mediated transformation);GO:0009908(flower development);GO:0009…	COG2940(Histone-lysine N-methyltransferase)	-	-	-	-	-	9.75	10.47	12.2	4.29	9.19	7.26
TRINITY_DN41222_c3_g3	239	-	-	-	-	-	-	-	-	-	-	3.43	1.58	4.13	0	0.6	0
TRINITY_DN49399_c0_g1	205	-	-	-	-	-	-	-	-	-	-	0	0	0.61	1.36	3.06	1.25
TRINITY_DN26336_c0_g1	463	PREDICTED: pectinesterase-like [Musa acuminata subsp. malaccensis]	PME3	Pectinesterase/pectinesterase inhibitor 3 OS=Arabidopsis thaliana GN=PME3 PE=2 SV=2	GO:0030599(pectinesterase activity);GO:0046910(pectinesterase inhibitor activity);GO:0071944(cell periphery)	COG4677(pectinesterase)	K01051	pectinesterase	EC:3.1.1.11	thj00040(Pentose and glucuronate interconversions);thj00500(Starch and sucrose metabolism)	A0A087H0P1.1 PF01095.17;Pectinesterase;	1.22	0	0.61	0.51	0.96	0.48
TRINITY_DN41618_c0_g1	2163	unknown [Picea sitchensis]	eif2a	Eukaryotic translation initiation factor 2A OS=Dictyostelium discoideum GN=eif2a PE=3 SV=1	GO:0003743(translation initiation factor activity);GO:0005737(cytoplasm);GO:0005829(cytosol);GO:0005886(plasma membrane);GO:0006413(translational initiation)	COG5354(Component of the eukaryotic translation initiation factor 3 (eIF-3) complex, which is involved in protein synthesis and, together with other initiation factors, stimulates binding of mRNA and methionyl-tRNAi to the 40S ribosome (By similarity))	-	-	-	-	V7CGR7.1 PF08662.9;eIF2A;	11.84	12.9	11.75	10.83	14.13	9.38
TRINITY_DN35734_c1_g1	3272	PREDICTED: serine/threonine-protein phosphatase 6 regulatory subunit 3 [Amborella trichopoda]	PPP6R3	Serine/threonine-protein phosphatase 6 regulatory subunit 3 OS=Gallus gallus GN=PPP6R3 PE=2 SV=1	GO:0008150(biological_process)	ENOG410XRM1(Protein phosphatase 6, regulatory subunit)	K10610	DNA damage-binding protein 1	-	sbi04120(Ubiquitin mediated proteolysis);sbi03420(Nucleotide excision repair)	A9TZV1.1 PF04499.13;SAPS;	42.47	49.43	48.52	14.05	19.22	13.52
TRINITY_DN32139_c0_g1	1054	PREDICTED: pentatricopeptide repeat-containing protein At4g18975, chloroplastic [Nelumbo nucifera]	At4g18975	Pentatricopeptide repeat-containing protein At4g18975, chloroplastic OS=Arabidopsis thaliana GN=At4g18975 PE=2 SV=2	GO:0003674(molecular_function);GO:0008150(biological_process);GO:0009507(chloroplast)	ENOG410YABS(Pentatricopeptide repeat-containing protein)	-	-	-	-	-	5.97	6.83	6.74	3.22	3.41	3.43
TRINITY_DN38345_c0_g1	1090	-	-	-	-	-	-	-	-	-	-	0.11	0.18	0.24	2.89	0.75	0.34
TRINITY_DN33932_c1_g3	416	-	-	-	-	-	-	-	-	-	-	0.39	0.24	0.29	1.93	0.64	0.33
TRINITY_DN46970_c2_g4	415	-	-	-	-	-	-	-	-	-	-	11.64	12.51	11.38	6.18	7.06	8.2
TRINITY_DN32975_c3_g1	583	-	-	-	-	-	-	-	-	-	-	0.9	1.18	1.48	0.87	0.93	0.5
TRINITY_DN40052_c1_g1	317	-	-	-	-	-	-	-	-	-	-	2.94	0.95	2.83	0.28	0.28	0.26
TRINITY_DN45312_c0_g1	4196	PREDICTED: putative pre-mRNA-splicing factor ATP-dependent RNA helicase DHX16 [Amborella trichopoda]	ESP3	Pre-mRNA-splicing factor ATP-dependent RNA helicase DEAH1 OS=Arabidopsis thaliana GN=ESP3 PE=1 SV=1	GO:0000398(mRNA splicing, via spliceosome);GO:0004004(ATP-dependent RNA helicase activity);GO:0005681(spliceosomal complex);GO:0005737(cytoplasm);GO:0044822(poly(A) RNA binding)	COG1643(helicase)	K12813	pre-mRNA-splicing factor ATP-dependent RNA helicase DHX16	EC:3.6.4.13	atr03040(Spliceosome)	M5WS09.1 PF07717.14;OB_NTP_bind;	6.51	5.89	6.56	5.3	7.08	6.99
TRINITY_DN26143_c0_g1	347	-	-	-	-	-	-	-	-	-	-	1.52	1.48	1.03	0.11	1.21	0.2
TRINITY_DN31391_c1_g11	334	ubiquitin-conjugating protein [Capsicum annuum]	-	Ubiquitin-conjugating enzyme E2-17 kDa OS=Solanum lycopersicum PE=2 SV=1	GO:0004842(ubiquitin-protein transferase activity);GO:0016567(protein ubiquitination)	COG5078(ubiquitin-conjugating enzyme)	K06689	ubiquitin-conjugating enzyme E2 D/E	EC:2.3.2.23	cit04141(Protein processing in endoplasmic reticulum);cit04120(Ubiquitin mediated proteolysis)	A0A0E0JQC5.1 PF00179.24;UQ_con;	1.69	0	1.64	0.74	1.22	0.44
TRINITY_DN6788_c0_g1	211	-	-	-	-	-	-	-	-	-	-	1.13	2.77	0.71	0	0	0
TRINITY_DN26791_c0_g2	211	-	-	-	-	-	-	-	-	-	-	0	1.08	1.84	0	0.77	0.37
TRINITY_DN2716_c0_g1	246	-	-	-	-	-	-	-	-	-	-	19.47	32.41	42.2	15.88	25.4	19.83
TRINITY_DN45509_c3_g2	1816	-	-	-	-	-	-	-	-	-	-	4.04	5.9	4.71	7.19	3.28	3.7
TRINITY_DN36686_c0_g2	240	-	-	-	-	-	-	-	-	-	-	3.4	2.08	0	0.3	0.89	1.11
TRINITY_DN23900_c0_g1	397	hypothetical protein MANES_14G142300 [Manihot esculenta]	At2g24130	Putative leucine-rich repeat receptor-like serine/threonine-protein kinase At2g24130 OS=Arabidopsis thaliana GN=At2g24130 PE=3 SV=1	GO:0004674(protein serine/threonine kinase activity);GO:0005524(ATP binding);GO:0005886(plasma membrane);GO:0006468(protein phosphorylation);GO:0007169(transmembrane receptor protein tyrosine kinase signaling pathway);GO:0016021(integral component of membrane)	COG0515(Serine Threonine protein kinase);COG4886(leucine Rich Repeat)	K01886	glutaminyl-tRNA synthetase	EC:6.1.1.18	pda00970(Aminoacyl-tRNA biosynthesis)	V4SPU4.1 PF13855.4;LRR_8;	0	0	0	1.27	1.5	0.73
TRINITY_DN5836_c0_g1	235	PREDICTED: protein DJ-1 homolog D [Phoenix dactylifera]	DJ1D	Protein DJ-1 homolog D OS=Arabidopsis thaliana GN=DJ1D PE=1 SV=1	GO:0019172(glyoxalase III activity);GO:0019243(methylglyoxal catabolic process to D-lactate via S-lactoyl-glutathione)	COG0693(PfpI family)	K18881	D-lactate dehydratase	EC:4.2.1.130	pda00620(Pyruvate metabolism)	W9S280.1 PF01965.22;DJ-1_PfpI;	2.24	0	1.3	1.61	2.82	1.46
TRINITY_DN39234_c0_g2	1965	unknown [Picea sitchensis]	EB1C	Microtubule-associated protein RP/EB family member 1C OS=Arabidopsis thaliana GN=EB1C PE=1 SV=1	GO:0005618(cell wall);GO:0005634(nucleus);GO:0005730(nucleolus);GO:0005737(cytoplasm);GO:0005819(spindle);GO:0005874(microtubule);GO:0007067(mitotic nuclear division);GO:0008017(microtubule binding);GO:0009524(phragmoplast);GO:0009652(thigmotropism);GO:0030865(cortical cytoskeleton organization);GO:0051301(cell division)	COG5217(microtubule-associated protein RP EB family member)	-	-	-	-	Q8LNH6.1 PF00307.29;CH;	13.62	23.53	19.06	1.36	2.19	0.81
TRINITY_DN28804_c1_g1	781	-	-	-	-	-	-	-	-	-	-	0.89	0.72	0.66	0.29	0.43	0.23
TRINITY_DN38162_c3_g4	354	hypothetical protein 0_12580_02, partial [Pinus radiata]	PCMP-H38	Pentatricopeptide repeat-containing protein At5g48910 OS=Arabidopsis thaliana GN=PCMP-H38 PE=2 SV=1	GO:0008270(zinc ion binding);GO:0009451(RNA modification);GO:0009507(chloroplast)	ENOG410Z7Z7(Pentatricopeptide repeat-containing protein)	-	-	-	-	-	1.44	2.21	1.4	0.54	2.62	1.07
TRINITY_DN42956_c1_g1	273	-	-	-	-	-	-	-	-	-	-	10.05	4.7	7.25	4.07	5.52	4.75
TRINITY_DN12613_c0_g1	255	uncharacterized protein LOC101247228 isoform 1 [Solanum lycopersicum]	-	-	-	ENOG410XWF7(NA)	-	-	-	-	-	3.24	0	1.74	0.78	1.78	1.41
TRINITY_DN33094_c0_g1	1801	unknown [Picea sitchensis]	TOM1	Tobamovirus multiplication protein 1 OS=Nicotiana tabacum GN=TOM1 PE=1 SV=1	GO:0009705(plant-type vacuole membrane);GO:0046786(viral replication complex formation and maintenance)	ENOG41110A4(tobamovirus multiplication)	-	-	-	-	A0A059CFM9.1 PF06454.9;DUF1084;	6.65	6.72	6.22	2.03	3.62	5.11
TRINITY_DN38190_c0_g2	2153	unknown [Picea sitchensis]	PDH-E1	Pyruvate dehydrogenase E1 component subunit alpha-3, chloroplastic OS=Arabidopsis thaliana GN=PDH-E1 ALPHA PE=2 SV=1	GO:0004739(pyruvate dehydrogenase (acetyl-transferring) activity);GO:0005739(mitochondrion);GO:0005829(cytosol);GO:0006086(acetyl-CoA biosynthetic process from pyruvate);GO:0006096(glycolytic process);GO:0009507(chloroplast);GO:0009536(plastid);GO:0009570(chloroplast stroma);GO:0009941(chloroplast envelope);GO:0055114(oxidation-reduction process)	COG1071(Dehydrogenase)	K00161	pyruvate dehydrogenase E1 component alpha subunit	EC:1.2.4.1	atr01200(Carbon metabolism);atr00010(Glycolysis / Gluconeogenesis);atr00020(Citrate cycle (TCA cycle));atr00620(Pyruvate metabolism)	U5DCT3.1 PF00676.18;E1_dh;	25.99	27.6	27.7	3.16	7.51	13.1
TRINITY_DN38315_c0_g9	1379	unknown [Picea sitchensis]	GIF1	GRF1-interacting factor 1 OS=Arabidopsis thaliana GN=GIF1 PE=1 SV=1	GO:0003713(transcription coactivator activity);GO:0005515(protein binding);GO:0005634(nucleus);GO:0006351(transcription, DNA-templated);GO:0006355(regulation of transcription, DNA-templated);GO:0008283(cell proliferation);GO:0009955(adaxial/abaxial pattern specification);GO:0048366(leaf development)	ENOG41128HA(synovial sarcoma translocation gene on chromosome 18-like)	-	-	-	-	W1P2C1.1 PF05030.10;SSXT;	33.95	36.91	36.05	22.81	21.76	17.06
TRINITY_DN1815_c0_g1	299	-	-	-	-	-	-	-	-	-	-	32.37	33.06	34.7	8.99	16.19	20.5
TRINITY_DN35361_c2_g5	564	-	-	-	-	-	-	-	-	-	-	1.32	1.64	0.97	0.12	0.32	0.15
TRINITY_DN40971_c0_g2	3812	hypothetical protein AXG93_522s1060 [Marchantia polymorpha subsp. polymorpha]	SPT16	FACT complex subunit SPT16 OS=Zea mays GN=SPT16 PE=2 SV=1	GO:0005634(nucleus);GO:0005719(nuclear euchromatin);GO:0005730(nucleolus);GO:0005829(cytosol);GO:0006260(DNA replication);GO:0006281(DNA repair);GO:0006351(transcription, DNA-templated);GO:0006355(regulation of transcription, DNA-templated);GO:0010228(vegetative to reproductive phase transition of meristem);GO:0035101(FACT complex)	COG5406(Component of the FACT complex, a general chromatin factor that acts to reorganize nucleosomes. The FACT complex is involved in multiple processes that require DNA as a template such as mRNA elongation, DNA replication and DNA repair. During transcription elongation the FACT complex acts as a histone chaperone that both destabilizes and restores nucleosomal structure. It facilitates the pa…	-	-	-	-	W1NNZ7.1 PF00557.22;Peptidase_M24;	2.77	2.49	2.56	1.13	2.14	1.54
TRINITY_DN36005_c1_g7	216	-	-	-	-	-	-	-	-	-	-	16.09	2.05	6.26	8.75	27.22	215.73
TRINITY_DN47307_c2_g2	337	unknown [Picea sitchensis]	RPS5	Disease resistance protein RPS5 OS=Arabidopsis thaliana GN=RPS5 PE=1 SV=2	GO:0000166(nucleotide binding);GO:0005515(protein binding);GO:0005524(ATP binding);GO:0005622(intracellular);GO:0005886(plasma membrane);GO:0006952(defense response);GO:0008219(cell death);GO:0009626(plant-type hypersensitive response);GO:0009816(defense response to bacterium, incompatible interaction);GO:0038023(signaling receptor activity);GO:0043531(ADP binding)	COG4886(leucine Rich Repeat)	K13457	disease resistance protein RPM1	-	mdm04626(Plant-pathogen interaction)	-	3.18	4.32	2.66	1.32	2.58	2.31
TRINITY_DN28290_c0_g2	345	PREDICTED: 40S ribosomal protein S13-like [Elaeis guineensis]	RPS13A	40S ribosomal protein S13-1 OS=Arabidopsis thaliana GN=RPS13A PE=2 SV=1	GO:0003735(structural constituent of ribosome);GO:0005730(nucleolus);GO:0006412(translation);GO:0022627(cytosolic small ribosomal subunit);GO:0070181(small ribosomal subunit rRNA binding)	COG0184(Forms an intersubunit bridge (bridge B4) with the 23S rRNA of the 50S subunit in the ribosome (By similarity))	K02953	small subunit ribosomal protein S13e	-	vvi03010(Ribosome)	A0A078DIQ0.1 PF00312.20;Ribosomal_S15;	2.63	0	1.35	0.79	1.57	0.61
TRINITY_DN40315_c0_g1	2114	-	-	-	-	-	-	-	-	-	-	1.62	1.72	2.55	0.28	0.67	0.76
TRINITY_DN27653_c0_g2	984	unknown [Picea sitchensis]	RABD2A	Ras-related protein RABD2a OS=Arabidopsis thaliana GN=RABD2A PE=1 SV=3	GO:0000139(Golgi membrane);GO:0005789(endoplasmic reticulum membrane);GO:0006888(ER to Golgi vesicle-mediated transport)	ENOG410XQN5(member RAS oncogene family)	K07901	Ras-related protein Rab-8A	-	nnu04144(Endocytosis)	A0A022R806.1 PF00071.20;Ras;	53.43	72.96	70.25	2.27	2.14	3.01
TRINITY_DN38350_c2_g2	308	-	-	-	-	-	-	-	-	-	-	3.36	1.55	6.12	0.15	0.61	0.41
TRINITY_DN10523_c0_g1	298	-	-	-	-	-	-	-	-	-	-	1.47	3.79	2.07	0.87	0.23	0
TRINITY_DN39237_c0_g5	282	-	-	-	-	-	-	-	-	-	-	2.45	1	0.53	0.39	0.78	0.53
TRINITY_DN44142_c1_g3	729	PREDICTED: putative ABC transporter C family member 15 isoform X1 [Solanum lycopersicum]	ABCC9	ABC transporter C family member 9 OS=Arabidopsis thaliana GN=ABCC9 PE=2 SV=2	GO:0000325(plant-type vacuole);GO:0005524(ATP binding);GO:0005773(vacuole);GO:0005774(vacuolar membrane);GO:0005886(plasma membrane);GO:0008281(sulfonylurea receptor activity);GO:0008559(xenobiotic-transporting ATPase activity);GO:0009651(response to salt stress);GO:0016021(integral component of membrane);GO:0030007(cellular potassium ion homeostasis);GO:0042626(ATPase activity, coupled to transm…	COG1132((ABC) transporter)	K05665	ATP-binding cassette, subfamily C (CFTR/MRP), member 1	-	sot02010(ABC transporters)	K4CZ61.1 PF00005.25;ABC_tran;	0.95	0	0.33	0.43	0.71	0.36
TRINITY_DN40410_c0_g1	257	-	-	-	-	-	-	-	-	-	-	2.82	2.59	1.02	0.25	0.75	0.69
TRINITY_DN23353_c0_g1	338	-	-	-	-	-	-	-	-	-	-	2.27	4.61	1.83	27.23	21.33	16.97
TRINITY_DN42898_c1_g1	218	-	-	-	-	-	-	-	-	-	-	1.09	0.67	1.57	0	0	0.36
TRINITY_DN37301_c0_g2	326	-	-	-	-	-	-	-	-	-	-	0.72	1.98	1.22	0	0	0
TRINITY_DN17194_c0_g1	455	-	-	-	-	-	-	-	-	-	-	0.24	0.29	0.72	0.47	1.29	0.66
TRINITY_DN42472_c1_g2	420	-	-	-	-	-	-	-	-	-	-	0.75	1.39	1.22	1.12	1.11	0.64
TRINITY_DN45422_c1_g5	317	-	-	-	-	-	-	-	-	-	-	1.57	2.86	3.59	0.57	0.56	0.13
TRINITY_DN35794_c0_g1	2350	PREDICTED: transcription factor GTE9-like isoform X1 [Elaeis guineensis]	GTE8	Transcription factor GTE8 OS=Arabidopsis thaliana GN=GTE8 PE=2 SV=2	GO:0003677(DNA binding);GO:0005634(nucleus);GO:0006351(transcription, DNA-templated);GO:0006355(regulation of transcription, DNA-templated);GO:0009507(chloroplast)	COG5076(bromodomain)	-	-	-	-	A0A0A0LB66.1 PF00439.23;Bromodomain;	8.78	9.06	8.26	4.22	4.99	5.09
TRINITY_DN38722_c0_g3	2008	hypothetical protein AMTR_s00013p00237060 [Amborella trichopoda]	UKL2	Uridine kinase-like protein 2, chloroplastic OS=Arabidopsis thaliana GN=UKL2 PE=2 SV=1	GO:0004849(uridine kinase activity);GO:0005829(cytosol);GO:0006206(pyrimidine nucleobase metabolic process);GO:0009507(chloroplast);GO:0043097(pyrimidine nucleoside salvage)	COG0035(Catalyzes the conversion of uracil and 5-phospho-alpha- D-ribose 1-diphosphate (PRPP) to UMP and diphosphate (By similarity));COG0572(uridine kinase)	K00876	uridine kinase	EC:2.7.1.48	atr00240(Pyrimidine metabolism)	U5CX30.1 PF14681.4;UPRTase;	11.56	14.44	12.79	4.44	7.08	8.26
TRINITY_DN6247_c0_g1	291	-	-	-	-	-	-	-	-	-	-	24.78	41.15	39.58	0	0	0
TRINITY_DN41488_c1_g1	558	unknown [Picea sitchensis]	CXE15	Probable carboxylesterase 15 OS=Arabidopsis thaliana GN=CXE15 PE=2 SV=1	GO:0005634(nucleus);GO:0008152(metabolic process);GO:0052689(carboxylic ester hydrolase activity)	COG0657(alpha beta hydrolase fold-3 domain protein)	K14493	gibberellin receptor GID1	EC:3.-.-.-	smo04075(Plant hormone signal transduction)	C5XPB0.1 PF07859.11;Abhydrolase_3;	48.42	67.16	67.93	56.02	80.26	71.66
TRINITY_DN34166_c0_g1	637	-	-	-	-	-	-	-	-	-	-	0.73	0.86	1.06	2.36	1.36	1.21
TRINITY_DN44303_c0_g3	299	-	-	-	-	-	-	-	-	-	-	2.31	0.28	1.11	0.67	0.83	0.6
TRINITY_DN41387_c2_g2	238	-	-	-	-	-	-	-	-	-	-	27.36	35.21	39.35	4.39	9.02	12.15
TRINITY_DN41491_c0_g1	638	-	-	-	-	-	-	-	-	-	-	8.65	2.5	5.23	1.44	5.31	1.45
TRINITY_DN36737_c0_g2	344	-	-	-	-	-	-	-	-	-	-	2.81	7.21	3.18	0.8	2.14	0.72
TRINITY_DN47100_c1_g1	254	-	-	-	-	-	-	-	-	-	-	1.46	0.89	1.05	0.79	0	0.24
TRINITY_DN36401_c1_g4	235	-	-	-	-	-	-	-	-	-	-	2.63	2.27	0.43	4.23	4	4.1
TRINITY_DN38054_c0_g2	1657	PREDICTED: hexokinase-1 [Beta vulgaris subsp. vulgaris]	HXK1	Hexokinase-1 OS=Spinacia oleracea GN=HXK1 PE=2 SV=1	GO:0001678(cellular glucose homeostasis);GO:0004340(glucokinase activity);GO:0005829(cytosol);GO:0006096(glycolytic process);GO:0008865(fructokinase activity);GO:0019158(mannokinase activity)	COG5026(hexokinase)	K00844	hexokinase	EC:2.7.1.1	bvg01200(Carbon metabolism);bvg00010(Glycolysis / Gluconeogenesis);bvg00051(Fructose and mannose metabolism);bvg00052(Galactose metabolism);bvg00500(Starch and sucrose metabolism);bvg00520(Amino sugar and nucleotide sugar metabolism);bvg00524(Butirosin and neomycin biosynthesis)	A0A0A0LKR1.1 PF00349.19;Hexokinase_1;	21.32	21.57	20.01	16.09	25.8	22.92
TRINITY_DN38922_c0_g3	278	-	-	-	-	-	-	-	-	-	-	0.85	2.43	2.19	1.43	0.4	0.18
TRINITY_DN28963_c0_g2	1868	unknown [Picea sitchensis]	-	-	GO:0005634(nucleus);GO:0006338(chromatin remodeling);GO:0006355(regulation of transcription, DNA-templated);GO:0031011(Ino80 complex)	ENOG4111IYH(PAPA-1-like family protein zinc finger (HIT type) family protein)	-	-	-	-	A0A022S383.1 PF04438.14;zf-HIT;	13.48	13.65	14.01	6.84	8.73	7.7
TRINITY_DN41968_c1_g5	224	-	-	-	-	-	-	-	-	-	-	3.55	1.87	0.49	0.36	1.06	0.33
TRINITY_DN29038_c1_g1	847	unknown [Picea sitchensis]	PCMP-H24	Pentatricopeptide repeat-containing protein At4g02750 OS=Arabidopsis thaliana GN=PCMP-H24 PE=3 SV=1	GO:0005739(mitochondrion);GO:0008270(zinc ion binding)	ENOG410Z7Z7(Pentatricopeptide repeat-containing protein)	K01074	palmitoyl-protein thioesterase	EC:3.1.2.22	tcc01212(Fatty acid metabolism);tcc00062(Fatty acid elongation)	A0A0E0RBT0.1 PF17177.2;PPR_long;	0.45	0.6	0.15	0.5	0.55	0.86
TRINITY_DN49144_c0_g1	445	-	-	-	-	-	-	-	-	-	-	1.99	0	1.25	0.37	0.55	0.52
TRINITY_DN40618_c2_g2	533	-	-	-	-	-	K08232	monodehydroascorbate reductase (NADH)	EC:1.6.5.4	smo00053(Ascorbate and aldarate metabolism)	-	6.41	4.86	6.64	3.59	2.91	4.18
TRINITY_DN14753_c0_g1	328	-	-	-	-	-	-	-	-	-	-	1.6	0	0.34	1.81	3.33	0.7
TRINITY_DN32610_c0_g1	2677	unnamed protein product [Coffea canephora]	GATA26	GATA transcription factor 26 OS=Arabidopsis thaliana GN=GATA26 PE=2 SV=1	GO:0000977(RNA polymerase II regulatory region sequence-specific DNA binding);GO:0001085(RNA polymerase II transcription factor binding);GO:0001228(transcriptional activator activity, RNA polymerase II transcription regulatory region sequence-specific binding);GO:0003682(chromatin binding);GO:0005634(nucleus);GO:0005667(transcription factor complex);GO:0030154(cell differentiation)	COG5641(Transcription factor)	-	-	-	-	A9SUX6.1 PF13919.4;ASXH;	4.13	4.43	4.32	5.25	7.01	5.89
TRINITY_DN46158_c1_g2	208	-	-	-	-	-	-	-	-	-	-	0	0	0	0	1.37	4.04
TRINITY_DN46531_c0_g2	405	PREDICTED: uncharacterized protein LOC108979192 [Juglans regia]	-	-	-	-	-	-	-	-	-	11.82	6.8	6.67	5	5.1	3.93
TRINITY_DN43758_c1_g1	235	unknown [Picea sitchensis]	At1g66480	Uncharacterized protein At1g66480 OS=Arabidopsis thaliana GN=At1g66480 PE=2 SV=1	GO:0003674(molecular_function);GO:0005886(plasma membrane);GO:0009624(response to nematode)	ENOG41119KI(NA)	-	-	-	-	A0A078HWD4.1 PF14009.4;DUF4228;	7.63	9.35	7.77	0	0	0
TRINITY_DN15690_c0_g1	205	PREDICTED: transmembrane emp24 domain-containing protein p24beta2-like [Musa acuminata subsp. malaccensis]	At3g07680	Transmembrane emp24 domain-containing protein p24beta2 OS=Arabidopsis thaliana GN=At3g07680 PE=1 SV=1	GO:0005783(endoplasmic reticulum);GO:0005789(endoplasmic reticulum membrane);GO:0005794(Golgi apparatus);GO:0006886(intracellular protein transport);GO:0008320(protein transmembrane transporter activity);GO:0015031(protein transport);GO:0016020(membrane);GO:0016021(integral component of membrane);GO:0016192(vesicle-mediated transport);GO:0030134(ER to Golgi transport vesicle);GO:0032580(Golgi cis…	ENOG410XQCK(transmembrane emp24 domain trafficking protein 2)	-	-	-	-	M0TE59.1 PF01105.22;EMP24_GP25L;	5.02	0	2.44	1.36	2.62	1.25
TRINITY_DN33647_c0_g1	929	unknown [Picea sitchensis]	PTRH2	Peptidyl-tRNA hydrolase 2, mitochondrial OS=Bos taurus GN=PTRH2 PE=2 SV=1	GO:0004045(aminoacyl-tRNA hydrolase activity);GO:0009507(chloroplast);GO:0016021(integral component of membrane)	COG1990(The natural substrate for this enzyme may be peptidyl- tRNAs which drop off the ribosome during protein synthesis (By similarity))	K14313	nuclear pore complex protein Nup53	-	pda03013(RNA transport)	A0A059CLP1.1 PF01981.14;PTH2;	17.45	21.73	18.92	9.18	11.25	11.09
TRINITY_DN38952_c1_g1	211	hypothetical protein POPTR_0013s09580g [Populus trichocarpa]	PCMP-E57	Pentatricopeptide repeat-containing protein At1g33350 OS=Arabidopsis thaliana GN=PCMP-E57 PE=2 SV=1	GO:0005739(mitochondrion)	ENOG410Z7Z7(Pentatricopeptide repeat-containing protein)	K01176	alpha-amylase	EC:3.2.1.1	nnu00500(Starch and sucrose metabolism)	V4MSH7.1 PF13812.4;PPR_3;	2.94	2.18	0.57	2.95	1.23	3.48
TRINITY_DN7935_c0_g1	283	predicted protein [Physcomitrella patens]	-	-	-	ENOG410Y6DG(ZnF_RBZ)	-	-	-	-	-	1.89	0.66	2.35	0.98	0.38	1.58
TRINITY_DN4675_c0_g1	218	-	-	-	-	-	-	-	-	-	-	0.54	2.01	3.14	2.33	2.27	0.36
TRINITY_DN39266_c1_g6	223	hypothetical protein (mitochondrion) [Vicia faba]	-	-	-	-	-	-	-	-	-	2.1	0	14.51	12.94	0	3.26
TRINITY_DN32001_c0_g1	1512	unknown [Picea sitchensis]	-	-	GO:0003674(molecular_function);GO:0005634(nucleus);GO:0008150(biological_process)	ENOG410Z0A4(Pfam:DUF584)	-	-	-	-	A0A0A0KBD5.1 PF04520.11;Senescence_reg;	7.44	3.59	2.74	2.71	2.91	2.36
TRINITY_DN46272_c2_g1	1890	PREDICTED: sterol 14-demethylase-like [Juglans regia]	CYP51G1	Sterol 14-demethylase OS=Arabidopsis thaliana GN=CYP51G1 PE=1 SV=1	GO:0005783(endoplasmic reticulum);GO:0005886(plasma membrane);GO:0008398(sterol 14-demethylase activity);GO:0016126(sterol biosynthetic process)	COG2124(Cytochrome p450)	K05917	sterol 14-demethylase	EC:1.14.13.70	mdm00100(Steroid biosynthesis)	M1BCS3.1 PF00067.20;p450;	33.86	38.68	35.29	8.51	16.02	17.84
TRINITY_DN37185_c1_g4	2386	unknown [Picea sitchensis]	PGMP	Phosphoglucomutase, chloroplastic OS=Solanum tuberosum GN=PGMP PE=2 SV=1	GO:0004614(phosphoglucomutase activity);GO:0005829(cytosol);GO:0005978(glycogen biosynthetic process);GO:0006006(glucose metabolic process);GO:0009570(chloroplast stroma);GO:0009590(detection of gravity);GO:0010319(stromule);GO:0019252(starch biosynthetic process);GO:0019388(galactose catabolic process)	COG0033(phosphoglucomutase)	K01835	phosphoglucomutase	EC:5.4.2.2	nnu00010(Glycolysis / Gluconeogenesis);nnu00030(Pentose phosphate pathway);nnu00052(Galactose metabolism);nnu00500(Starch and sucrose metabolism);nnu00520(Amino sugar and nucleotide sugar metabolism);nnu00230(Purine metabolism)	K4BEB0.1 PF02878.14;PGM_PMM_I;	32.87	37.28	38.04	18.78	25.87	23.26
TRINITY_DN38809_c0_g1	524	-	-	-	-	-	-	-	-	-	-	0.66	0.3	0.55	0.68	0.72	0.34
TRINITY_DN44371_c2_g7	288	PREDICTED: ABC transporter G family member 36-like [Solanum lycopersicum]	ABCG35	ABC transporter G family member 35 OS=Arabidopsis thaliana GN=ABCG35 PE=2 SV=1	GO:0005886(plasma membrane);GO:0016021(integral component of membrane);GO:0042626(ATPase activity, coupled to transmembrane movement of substances)	COG0842((ABC) transporter)	-	-	-	-	K4BMP7.1 PF00005.25;ABC_tran;	2.06	0	1.74	0.19	1.28	0.5
TRINITY_DN34653_c0_g1	370	-	-	-	-	-	-	-	-	-	-	1.8	1.25	1.88	0.75	0.56	0.26
TRINITY_DN46191_c0_g2	388	-	-	-	-	-	-	-	-	-	-	1.25	0.7	1.68	0.08	0.92	1.07
TRINITY_DN46927_c0_g2	212	-	-	-	-	-	-	-	-	-	-	1.16	1.43	2.81	0	0	0
TRINITY_DN37256_c1_g3	878	-	-	-	-	-	-	-	-	-	-	1.17	0.69	0.86	0.98	0.69	0.49
TRINITY_DN43697_c0_g2	1322	PREDICTED: pentatricopeptide repeat-containing protein At1g76280 isoform X1 [Vigna radiata var. radiata]	At1g76280	Pentatricopeptide repeat-containing protein At1g76280 OS=Arabidopsis thaliana GN=At1g76280 PE=2 SV=2	GO:0000966(RNA 5'-end processing);GO:0003723(RNA binding);GO:0005739(mitochondrion)	ENOG410Z7Z7(Pentatricopeptide repeat-containing protein)	-	-	-	-	M0U467.1 PF17177.2;PPR_long;	2.35	1.71	2.59	0.54	0.79	0.61
TRINITY_DN24399_c0_g1	256	-	-	-	-	-	-	-	-	-	-	2.85	1.74	4.13	1.28	1.26	0.23
TRINITY_DN44149_c0_g3	349	-	-	-	-	-	-	-	-	-	-	3.3	2.13	2.72	0.44	2.17	1.72
TRINITY_DN32106_c4_g3	220	-	-	-	-	-	-	-	-	-	-	2.66	1.96	0.51	3.42	1.11	1.39
TRINITY_DN27078_c0_g1	213	-	-	-	-	-	-	-	-	-	-	2.3	0.71	6.11	0.82	1.6	2.64
TRINITY_DN34789_c0_g1	1467	PREDICTED: choline monooxygenase, chloroplastic [Elaeis guineensis]	At4g29890	Choline monooxygenase, chloroplastic OS=Arabidopsis thaliana GN=At4g29890 PE=2 SV=2	GO:0005506(iron ion binding);GO:0009055(electron carrier activity);GO:0009507(chloroplast);GO:0009570(chloroplast stroma);GO:0016708(oxidoreductase activity, acting on paired donors, with incorporation or reduction of molecular oxygen, NAD(P)H as one donor, and incorporation of two atoms of oxygen into one donor);GO:0019133(choline monooxygenase activity);GO:0019285(glycine betaine biosynthetic p…	COG4638(rieske 2fe-2S domain-containing protein)	K00499	choline monooxygenase	EC:1.14.15.7	egu00260(Glycine, serine and threonine metabolism)	D7SQF8.1 PF00848.17;Ring_hydroxyl_A;	3.21	3.46	3.4	4.81	5.82	7.17
TRINITY_DN41342_c0_g1	622	unknown [Picea sitchensis]	-	-	GO:0003333(amino acid transmembrane transport);GO:0015171(amino acid transmembrane transporter activity)	COG0814(amino acid transport)	-	-	-	-	J3LGN6.1 PF01490.16;Aa_trans;	10.19	9.51	6.43	6.06	8.73	5.52
TRINITY_DN11882_c0_g1	250	-	-	-	-	-	-	-	-	-	-	0	0	1.1	0.55	1.6	2.23
TRINITY_DN29979_c3_g1	483	-	-	-	-	-	-	-	-	-	-	1.05	0.87	0.57	0.37	0.89	0.2
TRINITY_DN34302_c0_g3	796	-	-	-	-	-	-	-	-	-	-	1.51	1.08	1.15	0.75	0.53	0.49
TRINITY_DN33618_c0_g2	277	-	-	-	-	-	-	-	-	-	-	4.59	0.7	3.32	1.04	0.2	0.75
TRINITY_DN32237_c0_g1	215	-	-	-	-	-	-	-	-	-	-	2.25	2.77	2.17	2.01	1.17	2.58
TRINITY_DN40418_c0_g4	4113	PREDICTED: uncharacterized protein LOC104593453 isoform X1 [Nelumbo nucifera]	spast	Spastin OS=Danio rerio GN=spast PE=2 SV=2	GO:0005634(nucleus);GO:0008568(microtubule-severing ATPase activity);GO:0031122(cytoplasmic microtubule organization)	COG0464(Aaa atpase)	K03231	elongation factor 1-alpha	-	mtr03013(RNA transport)	D8RD24.1 PF00004.27;AAA;	19.82	20.32	21.67	8.75	18.43	16.26
TRINITY_DN39259_c0_g3	269	-	-	-	-	-	-	-	-	-	-	3.73	2.66	3.3	0.22	1.76	1.62
TRINITY_DN34068_c0_g3	368	-	-	-	-	-	-	-	-	-	-	3.13	1.59	2.04	0.38	1.61	0.52
TRINITY_DN41320_c1_g2	339	-	-	-	-	-	-	-	-	-	-	1.62	1.98	1.26	0	0.82	0.85
TRINITY_DN25539_c0_g1	226	-	-	-	-	-	-	-	-	-	-	4.47	1.83	3.82	2.84	1.73	1.95
TRINITY_DN21339_c0_g2	326	-	-	-	-	-	-	-	-	-	-	0.91	0.44	0.7	1.45	0.78	0.12
TRINITY_DN42057_c1_g2	490	RpoB (chloroplast) [Taxus mairei]	rpoB	DNA-directed RNA polymerase subunit beta OS=Cycas taitungensis GN=rpoB PE=3 SV=1	GO:0000428(DNA-directed RNA polymerase complex);GO:0003899(DNA-directed RNA polymerase activity)	COG0085(DNA-dependent RNA polymerase catalyzes the transcription of DNA into RNA using the four ribonucleoside triphosphates as substrates (By similarity))	K03043	DNA-directed RNA polymerase subunit beta	EC:2.7.7.6	pda00230(Purine metabolism);pda00240(Pyrimidine metabolism);pda03020(RNA polymerase)	S8D4Z9.1 PF00562.26;RNA_pol_Rpb2_6;	0.27	0.45	1.72	0.13	0.29	0.03
TRINITY_DN43022_c0_g3	240	hypothetical protein ZEAMMB73_742470 [Zea mays]	-	-	GO:0005773(vacuole);GO:0005794(Golgi apparatus);GO:0005886(plasma membrane);GO:0006950(response to stress);GO:0016787(hydrolase activity)	COG0589(Universal stress protein)	-	-	-	-	K7TJR6.1 PF00582.24;Usp;	19.76	16.64	15.13	14.6	19.88	18.27
TRINITY_DN35416_c0_g2	462	-	-	-	-	-	-	-	-	-	-	0	1.3	0	0.18	0.07	0
TRINITY_DN34137_c0_g2	1317	unknown [Picea sitchensis]	-	-	-	ENOG410ZGH1(NA)	-	-	-	-	-	17.59	24.79	23.15	5.45	6.09	5.11
TRINITY_DN27215_c0_g1	1265	unknown [Picea sitchensis]	trappc5	Trafficking protein particle complex subunit 5 OS=Dictyostelium discoideum GN=trappc5 PE=3 SV=1	GO:0003674(molecular_function);GO:0005622(intracellular);GO:0005623(cell);GO:0005737(cytoplasm);GO:0005794(Golgi apparatus);GO:0006888(ER to Golgi vesicle-mediated transport)	COG5128(trafficking protein particle complex)	-	-	-	-	A0A0D2TK03.1 PF04051.14;TRAPP;	25.54	28.53	25.43	20.35	26.92	23.94
TRINITY_DN43231_c0_g5	355	-	-	-	-	-	-	-	-	-	-	1.33	0.87	2.09	0.31	1.28	0.09
TRINITY_DN43000_c0_g2	1714	unknown [Picea sitchensis]	RER3	Protein RETICULATA-RELATED 3, chloroplastic OS=Arabidopsis thaliana GN=RER3 PE=1 SV=1	GO:0000302(response to reactive oxygen species);GO:0003674(molecular_function);GO:0009507(chloroplast);GO:0009536(plastid);GO:0009648(photoperiodism);GO:0009793(embryo development ending in seed dormancy);GO:0009941(chloroplast envelope);GO:0016021(integral component of membrane);GO:0031969(chloroplast membrane);GO:0048366(leaf development)	ENOG4111GA1(Domain of unknown function (DUF3411))	-	-	-	-	W1NWF3.1 PF11891.6;RETICULATA-like;	55.58	54.63	53.16	46.44	55.94	42.48
TRINITY_DN18032_c0_g2	332	-	-	-	-	-	-	-	-	-	-	0	0	0	1.63	1.61	1.35
TRINITY_DN42143_c3_g1	463	-	-	-	-	-	-	-	-	-	-	1.15	0.96	0.94	0.46	0.91	0.33
TRINITY_DN18440_c0_g3	278	PREDICTED: uncharacterized protein LOC107804107 [Nicotiana tabacum]	-	-	-	COG2801(Retrotransposon protein)	-	-	-	-	-	0.85	1.04	1.1	1.02	0.61	0
TRINITY_DN32351_c1_g5	1333	PREDICTED: uncharacterized protein LOC105060606 [Elaeis guineensis]	HIPP41	Heavy metal-associated isoprenylated plant protein 41 OS=Arabidopsis thaliana GN=HIPP41 PE=3 SV=1	GO:0004826(phenylalanine-tRNA ligase activity);GO:0005737(cytoplasm);GO:0006432(phenylalanyl-tRNA aminoacylation);GO:0070042(rRNA (uridine-N3-)-methyltransferase activity);GO:0070475(rRNA base methylation)	ENOG410XU0P(Domain of unknown function (DUF2431))	-	-	-	-	A0A067KK49.1 PF10354.7;DUF2431;	1.36	1.45	1.15	0	0.01	0
TRINITY_DN46941_c2_g1	989	PREDICTED: uncharacterized ATP-dependent helicase C29A10.10c-like isoform X2 [Glycine max]	-	-	GO:0005634(nucleus);GO:0008150(biological_process);GO:0009506(plasmodesma);GO:0016787(hydrolase activity)	COG1112(Helicase)	-	-	-	-	M4E5Q4.1 PF13086.4;AAA_11;	19.43	13.52	15.66	7.81	10.65	10.9
TRINITY_DN44391_c0_g6	222	-	-	-	-	-	-	-	-	-	-	1.04	3.83	4.5	0.37	3.22	0.34
TRINITY_DN38218_c1_g3	1430	unknown [Picea sitchensis]	RABE1C	Ras-related protein RABE1c OS=Arabidopsis thaliana GN=RABE1C PE=1 SV=1	GO:0006904(vesicle docking involved in exocytosis);GO:0009306(protein secretion)	ENOG410XPUI(member RAS oncogene family)	K07901	Ras-related protein Rab-8A	-	nnu04144(Endocytosis)	Q9LZD4.1 PF00071.20;Ras;	11.79	14.63	13.72	5.74	7.56	11.85
TRINITY_DN37012_c2_g3	338	-	-	-	-	-	-	-	-	-	-	2.13	0.6	1.9	0.36	0.95	0.32
TRINITY_DN33769_c0_g1	2626	chloroplast unusual positioning 1A [Adiantum capillus-veneris]	CHUP1	Protein CHUP1, chloroplastic OS=Arabidopsis thaliana GN=CHUP1 PE=1 SV=1	GO:0009658(chloroplast organization);GO:0009707(chloroplast outer membrane)	ENOG4111F63(Chloroplast unusual positioning)	-	-	-	-	-	2.8	2.76	2.85	0.21	0.39	0.59
[truncated: 73,042 more rows]

## Sheet: footnote
Term	description
Gene_ID	Gene ID
[truncated: 12 more rows]
