# Supplementary material for: Transcriptional reprogramming strategies and miRNA-mediated regulation networks of Taxus media induced into callus cells from tissues
Source: BMC Genomics. 2020 Feb 18;21:168. doi: 10.1186/s12864-020-6576-2 (PMC7029464; doi:10.1186/s12864-020-6576-2)
Supplement: Supplementary file 5 — Additional file 5. GO annotations and statistics of DEGs GO statistic of DEGs (a) and GO annotation of DEGs (b). The genes with only one specific annotation was counted. [file 12864_2020_6576_MOESM5_ESM.xlsx]

## Sheet: a(Statistic)
Statistic of KEGG enrichment values
PathwayEntry	Pathway Definition	Specific signifcant DEGs NO.	Total Significant gene NO.	Specific gene NO.	Total gene NO.	pvalue (Fisher's Extract test)	up numbers	down numbers	Ratio(down/up)
map00196	Photosynthesis - antenna proteins	13	4169	26	16354	0.00618963	0	13	DOWN
map00232	Caffeine metabolism	6	4169	12	16354	0.0592179	6	0	UP
map00402	Benzoxazinoid biosynthesis	3	4169	6	16354	0.177261	3	0	UP
map00523	Polyketide sugar unit biosynthesis	1	4169	1	16354	0.254922	0	1	DOWN
map00901	Indole alkaloid biosynthesis	4	4169	15	16354	0.55639	4	0	UP
map00785	Lipoic acid metabolism	1	4169	7	16354	0.872585	0	1	DOWN
map00253	Tetracycline biosynthesis	1	4169	7	16354	0.872585	0	1	DOWN
map00909	Sesquiterpenoid and triterpenoid biosynthesis	2	4169	14	16354	0.906016	0	2	DOWN
map00261	Monobactam biosynthesis	1	4169	12	16354	0.970771	1	0	UP
map00072	Synthesis and degradation of ketone bodies	1	4169	14	16354	0.983782	0	1	DOWN
map04122	Sulfur relay system	1	4169	17	16354	0.993298	1	0	UP
map00660	C5-Branched dibasic acid metabolism	1	4169	20	16354	0.997231	1	0	UP
map00670	One carbon pool by folate	2	4169	32	16354	0.999036	0	2	DOWN
map03450	Non-homologous end-joining	1	4169	24	16354	0.999148	0	1	DOWN
map00195	Photosynthesis	38	4169	94	16354	0.00104239	3	35	11.6667
map04130	SNARE interactions in vesicular transport	8	4169	63	16354	0.996006	1	7	7
map00340	Histidine metabolism	6	4169	47	16354	0.989808	1	5	5
map03020	RNA polymerase	17	4169	125	16354	0.999624	3	14	4.66667
map04140	Regulation of autophagy	28	4169	111	16354	0.562251	5	23	4.6
map04145	Phagosome	39	4169	241	16354	0.999824	7	32	4.57143
map04144	Endocytosis	183	4169	688	16354	0.261173	33	150	4.54545
map00450	Selenocompound metabolism	15	4169	51	16354	0.307854	3	12	4
map03420	Nucleotide excision repair	23	4169	209	16354	1	5	18	3.6
map00514	Other types of O-glycan biosynthesis	9	4169	17	16354	0.014074	2	7	3.5
map00510	N-Glycan biosynthesis	9	4169	74	16354	0.998559	2	7	3.5
map03060	Protein export	13	4169	105	16354	0.999713	3	10	3.33333
map00565	Ether lipid metabolism	21	4169	60	16354	0.0645639	5	16	3.2
map00943	Isoflavonoid biosynthesis	4	4169	11	16354	0.300295	1	3	3
map03410	Base excision repair	20	4169	108	16354	0.966076	5	15	3
map03022	Basal transcription factors	4	4169	99	16354	1	1	3	3
map03050	Proteasome	4	4169	143	16354	1	1	3	3
map00860	Porphyrin and chlorophyll metabolism	62	4169	139	16354	7.23932e-07	16	46	2.875
map00604	Glycosphingolipid biosynthesis - ganglio series	22	4169	52	16354	0.00594415	6	16	2.66667
map00562	Inositol phosphate metabolism	29	4169	102	16354	0.280464	8	21	2.625
map00531	Glycosaminoglycan degradation	34	4169	91	16354	0.00809147	10	24	2.4
map04626	Plant-pathogen interaction	620	4169	1546	16354	0	186	434	2.33333
map04712	Circadian rhythm - plant	59	4169	168	16354	0.00337378	18	41	2.27778
map04120	Ubiquitin mediated proteolysis	36	4169	288	16354	1	11	25	2.27273
map00100	Steroid biosynthesis	13	4169	73	16354	0.954557	4	9	2.25
map03430	Mismatch repair	13	4169	113	16354	0.999934	4	9	2.25
map03040	Spliceosome	110	4169	758	16354	1	34	76	2.23529
map00591	Linoleic acid metabolism	27	4169	55	16354	0.000138167	9	18	2
map00740	Riboflavin metabolism	3	4169	21	16354	0.932253	1	2	2
map03030	DNA replication	18	4169	145	16354	0.999969	6	12	2
map00073	Cutin, suberine and wax biosynthesis	71	4169	178	16354	1.61891e-05	25	46	1.84
map00040	Pentose and glucuronate interconversions	77	4169	235	16354	0.00719403	28	49	1.75
map00710	Carbon fixation in photosynthetic organisms	54	4169	181	16354	0.104746	20	34	1.7
map00130	Ubiquinone and other terpenoid-quinone biosynthesis	24	4169	86	16354	0.341695	9	15	1.66667
map00620	Pyruvate metabolism	32	4169	194	16354	0.999051	12	20	1.66667
map04075	Plant hormone signal transduction	337	4169	812	16354	6.66134e-16	128	209	1.63281
map03440	Homologous recombination	21	4169	145	16354	0.999571	8	13	1.625
map00600	Sphingolipid metabolism	55	4169	140	16354	0.000220848	21	34	1.61905
map00511	Other glycan degradation	52	4169	133	16354	0.000370265	20	32	1.6
map04070	Phosphatidylinositol signaling system	46	4169	323	16354	1	18	28	1.55556
map00053	Ascorbate and aldarate metabolism	61	4169	190	16354	0.0236122	24	37	1.54167
map04141	Protein processing in endoplasmic reticulum	149	4169	779	16354	0.999993	59	90	1.52542
map00564	Glycerophospholipid metabolism	63	4169	336	16354	0.998723	25	38	1.52
map00650	Butanoate metabolism	5	4169	45	16354	0.995178	2	3	1.5
map00230	Purine metabolism	50	4169	327	16354	0.999998	20	30	1.5
map00190	Oxidative phosphorylation	66	4169	398	16354	0.999994	28	38	1.35714
map00730	Thiamine metabolism	7	4169	25	16354	0.461704	3	4	1.33333
map00260	Glycine, serine and threonine metabolism	74	4169	182	16354	4.82321e-06	32	42	1.3125
map00563	Glycosylphosphatidylinositol(GPI)-anchor biosynthesis	30	4169	84	16354	0.0239556	13	17	1.30769
map00561	Glycerolipid metabolism	94	4169	370	16354	0.535749	41	53	1.29268
map00970	Aminoacyl-tRNA biosynthesis	32	4169	165	16354	0.973815	14	18	1.28571
map00071	Fatty acid degradation	41	4169	125	16354	0.0402111	18	23	1.27778
map00900	Terpenoid backbone biosynthesis	34	4169	106	16354	0.076132	15	19	1.26667
map03013	RNA transport	85	4169	569	16354	1	38	47	1.23684
map00630	Glyoxylate and dicarboxylate metabolism	29	4169	214	16354	0.999994	13	16	1.23077
map00460	Cyanoamino acid metabolism	69	4169	262	16354	0.399373	31	38	1.22581
map00310	Lysine degradation	11	4169	113	16354	0.999994	5	6	1.2
map00350	Tyrosine metabolism	56	4169	149	16354	0.000715506	26	30	1.15385
map00500	Starch and sucrose metabolism	307	4169	1231	16354	0.689175	144	163	1.13194
map03015	mRNA surveillance pathway	42	4169	342	16354	1	20	22	1.1
map00061	Fatty acid biosynthesis	37	4169	98	16354	0.00485282	18	19	1.05556
map00950	Isoquinoline alkaloid biosynthesis	43	4169	90	16354	4.08386e-06	21	22	1.04762
map00051	Fructose and mannose metabolism	55	4169	174	16354	0.0402629	27	28	1.03704
map00965	Betalain biosynthesis	4	4169	6	16354	0.0402243	2	2	1
map00471	D-Glutamine and D-glutamate metabolism	2	4169	2	16354	0.0649738	1	1	1
map00760	Nicotinate and nicotinamide metabolism	12	4169	51	16354	0.677915	6	6	1
map00590	Arachidonic acid metabolism	14	4169	67	16354	0.842916	7	7	1
map00790	Folate biosynthesis	4	4169	27	16354	0.940447	2	2	1
map00300	Lysine biosynthesis	2	4169	18	16354	0.964225	1	1	1
map00910	Nitrogen metabolism	20	4169	142	16354	0.999694	10	10	1
map03010	Ribosome	70	4169	728	16354	1	35	35	1
map03008	Ribosome biogenesis in eukaryotes	53	4169	261	16354	0.979751	27	26	0.962963
map00410	beta-Alanine metabolism	49	4169	135	16354	0.00341172	26	23	0.884615
map00280	Valine, leucine and isoleucine degradation	15	4169	99	16354	0.995481	8	7	0.875
map01200	Carbon metabolism	127	4169	626	16354	0.999216	68	59	0.867647
map00030	Pentose phosphate pathway	41	4169	137	16354	0.136746	22	19	0.863636
map04146	Peroxisome	63	4169	259	16354	0.690746	34	29	0.852941
map00062	Fatty acid elongation	48	4169	369	16354	1	26	22	0.846154
map00940	Phenylpropanoid biosynthesis	201	4169	432	16354	1.11022e-16	109	92	0.844037
map00906	Carotenoid biosynthesis	90	4169	189	16354	3.67816e-11	49	41	0.836735
map00360	Phenylalanine metabolism	54	4169	143	16354	0.000774458	30	24	0.8
map00902	Monoterpenoid biosynthesis	18	4169	37	16354	0.0020023	10	8	0.8
map00603	Glycosphingolipid biosynthesis - globo series	23	4169	44	16354	0.000127777	13	10	0.769231
map00010	Glycolysis / Gluconeogenesis	72	4169	279	16354	0.474845	41	31	0.756098
map00750	Vitamin B6 metabolism	26	4169	54	16354	0.000271544	15	11	0.733333
map00960	Tropane, piperidine and pyridine alkaloid biosynthesis	38	4169	92	16354	0.000640314	22	16	0.727273
map00220	Arginine biosynthesis	12	4169	63	16354	0.910283	7	5	0.714286
map00052	Galactose metabolism	89	4169	232	16354	9.48858e-06	52	37	0.711538
map00592	alpha-Linolenic acid metabolism	53	4169	141	16354	0.000974754	31	22	0.709677
map00904	Diterpenoid biosynthesis	56	4169	110	16354	9.03189e-09	33	23	0.69697
map00520	Amino sugar and nucleotide sugar metabolism	139	4169	436	16354	0.0014222	83	56	0.674699
map01230	Biosynthesis of amino acids	112	4169	509	16354	0.971825	67	45	0.671642
map00780	Biotin metabolism	10	4169	36	16354	0.438675	6	4	0.666667
map03018	RNA degradation	60	4169	458	16354	1	37	23	0.621622
map00640	Propanoate metabolism	8	4169	66	16354	0.997732	5	3	0.6
map00250	Alanine, aspartate and glutamate metabolism	19	4169	82	16354	0.724783	12	7	0.583333
map00941	Flavonoid biosynthesis	78	4169	172	16354	1.16417e-08	50	28	0.56
map01040	Biosynthesis of unsaturated fatty acids	14	4169	65	16354	0.807854	9	5	0.555556
map00942	Anthocyanin biosynthesis	17	4169	37	16354	0.00556063	11	6	0.545455
map00240	Pyrimidine metabolism	119	4169	1143	16354	1	78	41	0.525641
map00945	Stilbenoid, diarylheptanoid and gingerol biosynthesis	35	4169	78	16354	0.000155189	23	12	0.521739
map00903	Limonene and pinene degradation	21	4169	61	16354	0.0756288	14	7	0.5
map01212	Fatty acid metabolism	69	4169	475	16354	1	46	23	0.5
map02010	ABC transporters	64	4169	221	16354	0.133392	43	21	0.488372
map00330	Arginine and proline metabolism	28	4169	118	16354	0.703589	19	9	0.473684
map00270	Cysteine and methionine metabolism	49	4169	214	16354	0.830163	34	15	0.441176
map00908	Zeatin biosynthesis	44	4169	85	16354	1.84883e-07	31	13	0.419355
map00380	Tryptophan metabolism	71	4169	158	16354	8.14902e-08	51	20	0.392157
map00020	Citrate cycle (TCA cycle)	18	4169	134	16354	0.999796	13	5	0.384615
map00905	Brassinosteroid biosynthesis	58	4169	105	16354	7.64571e-11	42	16	0.380952
map00400	Phenylalanine, tyrosine and tryptophan biosynthesis	17	4169	89	16354	0.938172	13	4	0.307692
map01210	2-Oxocarboxylic acid metabolism	49	4169	172	16354	0.205223	39	10	0.25641
map00480	Glutathione metabolism	55	4169	202	16354	0.309248	44	11	0.25
map00944	Flavone and flavonol biosynthesis	16	4169	36	16354	0.0103496	13	3	0.230769
map00966	Glucosinolate biosynthesis	27	4169	46	16354	1.81588e-06	22	5	0.227273
map00770	Pantothenate and CoA biosynthesis	13	4169	60	16354	0.794401	11	2	0.181818
map00430	Taurine and hypotaurine metabolism	7	4169	26	16354	0.507969	6	1	0.166667
map00290	Valine, leucine and isoleucine biosynthesis	9	4169	52	16354	0.940494	8	1	0.125
map00920	Sulfur metabolism	9	4169	70	16354	0.996976	8	1	0.125

## Sheet: b(Genes)
KEGG annotation of DEGs
PathwayEntry	PathwayDefinition	pvalue	Gene_ID	KOEntry	EC	log2FC	regulation	Name	Annotation	Calli_1_TPM	Calli_2_TPM	Calli_3_TPM	Tissue1_TPM	Tissue2_TPM	Tissue3_TPM	Callis_mean_TPM	Tissues_mean_TPM
map04626	Plant-pathogen interaction	0	TRINITY_DN32912_c0_g2	K13434	-	-5.06393	down	ERF012	PREDICTED: ethylene-responsive transcription factor ERF010-like [Ipomoea nil]	0.21	0	0.14	8.3	11.66	2.18	0.12	7.38
map04626	Plant-pathogen interaction	0	TRINITY_DN32914_c1_g1	K13459	-	-3.01781	down	RGA1	disease resistance protein (TIR-NBS-LRR class) [Medicago truncatula]	0.79	2.64	0.14	16.97	12.65	17.84	1.19	15.82
map04626	Plant-pathogen interaction	0	TRINITY_DN32927_c0_g2	K13412	EC:2.7.11.1	1.07915	up	AUR1	PREDICTED: serine/threonine-protein kinase Aurora-2 [Solanum pennellii]	1.88	1.88	2.34	1.61	1.9	2.07	2.03	1.86
map04626	Plant-pathogen interaction	0	TRINITY_DN33012_c0_g1	K13424	-	-6.78247	down	WRKY12	hypothetical protein EUGRSUZ_D00336, partial [Eucalyptus grandis]	0.3	0.12	0.04	33.09	38.31	22.56	0.15	31.32
map04626	Plant-pathogen interaction	0	TRINITY_DN33304_c0_g4	K13448	-	-3.2999	down	CML7	unknown [Picea sitchensis]	0.16	0.51	1.22	10.6	11.13	9.88	0.63	10.54
map04626	Plant-pathogen interaction	0	TRINITY_DN33304_c0_g6	K13448	-	-1.98352	down	CML22	unknown [Picea sitchensis]	1.06	0.28	0	3.43	4.65	2.23	0.45	3.44
map04626	Plant-pathogen interaction	0	TRINITY_DN33403_c1_g1	K13412	EC:2.7.11.1	-8.56341	down	-	hypothetical protein POPTR_0005s031202g, partial [Populus trichocarpa]	0	0	0	4.02	3.98	2.71	0	3.57
map04626	Plant-pathogen interaction	0	TRINITY_DN33481_c0_g1	K18835	-	-4.63084	down	WRKY51	PREDICTED: probable WRKY transcription factor 51 [Raphanus sativus]	0.25	1.03	2.9	23.36	33.54	31.24	1.39	29.38
map04626	Plant-pathogen interaction	0	TRINITY_DN33512_c0_g1	K13430	EC:2.7.11.1	-1.64196	down	PBL7	hypothetical protein AXG93_421s1190 [Marchantia polymorpha subsp. polymorpha]	0.53	2.89	0.21	3.46	5.24	6.01	1.21	4.9
map04626	Plant-pathogen interaction	0	TRINITY_DN33653_c0_g1	K16224	-	1.14399	up	PUB52	PREDICTED: U-box domain-containing protein 35-like isoform X1 [Juglans regia]	0.72	1.76	2.9	1.44	1.12	1.47	1.79	1.34
map04626	Plant-pathogen interaction	0	TRINITY_DN33666_c0_g1	K02183	-	1.34094	up	-	unknown [Picea sitchensis]	45.09	83.93	119.24	58.97	58.07	47.79	82.75	54.94
map04626	Plant-pathogen interaction	0	TRINITY_DN33732_c0_g3	K13434	-	1.85827	up	EREBP1	unknown [Picea sitchensis]	132.1	154.09	125.55	86.26	58.29	51.98	137.25	65.51
map04626	Plant-pathogen interaction	0	TRINITY_DN33809_c1_g5	K02183	-	-1.55877	down	CAM6	hypothetical protein PRUPE_ppa012070mg [Prunus persica]	130.34	176.41	174.28	832.15	799.82	805.83	160.34	812.6
map04626	Plant-pathogen interaction	0	TRINITY_DN33887_c0_g1	K13420	EC:2.7.11.1	-1.30763	down	At5g63930	PREDICTED: probable leucine-rich repeat receptor-like protein kinase At5g63930 [Beta vulgaris subsp. vulgaris]	1.07	0.92	0.33	3.56	2.93	3.72	0.77	3.4
map04626	Plant-pathogen interaction	0	TRINITY_DN33933_c0_g1	K13420	EC:2.7.11.1	1.75297	up	GSO1	PREDICTED: receptor-like protein 12 [Ziziphus jujuba]	0.4	1.18	0.65	0.67	0.28	0.14	0.74	0.36
map04626	Plant-pathogen interaction	0	TRINITY_DN34151_c0_g1	K13416	EC:2.7.10.1 2.7.11.1	-4.39599	down	SERK2	unknown [Picea sitchensis]	0.69	1.1	1.86	33.15	47.71	42.8	1.22	41.22
map04626	Plant-pathogen interaction	0	TRINITY_DN34176_c0_g1	K02183	-	3.27167	up	CALM1	unknown [Picea sitchensis]	51.57	72.84	80.48	18.53	11.37	6.34	68.3	12.08
map04626	Plant-pathogen interaction	0	TRINITY_DN34213_c0_g1	K13414	EC:2.7.11.25	7.85306	up	-	unknown [Picea sitchensis]	11.22	23.04	12.57	0	0.15	0.18	15.61	0.11
map04626	Plant-pathogen interaction	0	TRINITY_DN34235_c0_g1	K13420	EC:2.7.11.1	1.12818	up	IRL7	PREDICTED: plant intracellular Ras-group-related LRR protein 7-like [Erythranthe guttata]	8	5.37	3.67	5.15	5.34	3.61	5.68	4.7
map04626	Plant-pathogen interaction	0	TRINITY_DN34268_c0_g1	K13416	EC:2.7.10.1 2.7.11.1	-2.52257	down	PXC1	PREDICTED: leucine-rich repeat receptor-like protein kinase PXC1 [Vitis vinifera]	4.1	7.59	7.35	52.14	70.73	63.94	6.35	62.27
map04626	Plant-pathogen interaction	0	TRINITY_DN34464_c0_g1	K13420	EC:2.7.11.1	-1.71367	down	At4g26540	Receptor-like protein 12 [Glycine soja]	1.05	4.81	2.1	12.56	15.77	18.01	2.65	15.45
map04626	Plant-pathogen interaction	0	TRINITY_DN34484_c0_g1	K13430	EC:2.7.11.1	-5.8477	down	PBL7	hypothetical protein AXG93_421s1190 [Marchantia polymorpha subsp. polymorpha]	0.07	0.07	0.08	5.16	5.94	8.81	0.07	6.64
map04626	Plant-pathogen interaction	0	TRINITY_DN34503_c0_g1	K13424	-	1.64665	up	WRKY57	PREDICTED: probable WRKY transcription factor 28 [Arachis duranensis]	15.76	9.13	9.02	10.05	5.83	3.55	11.3	6.48
map04626	Plant-pathogen interaction	0	TRINITY_DN34593_c0_g1	K13457	-	-4.00244	down	RGA2	unknown [Picea sitchensis]	0.1	0.81	0.09	8.93	9.15	9.66	0.33	9.25
map04626	Plant-pathogen interaction	0	TRINITY_DN34731_c0_g1	K13466	-	-1.88958	down	RCH1	PREDICTED: probable leucine-rich repeat receptor-like protein kinase At1g35710 [Cucumis sativus]	0.95	2.34	1.62	11.29	8.32	10.53	1.64	10.05
map04626	Plant-pathogen interaction	0	TRINITY_DN34731_c0_g2	K13420	EC:2.7.11.1	-1.51809	down	RLP12	PREDICTED: receptor-like protein 12 [Theobroma cacao]	1.29	2.21	2.52	8.28	8.02	6.92	2.01	7.74
map04626	Plant-pathogen interaction	0	TRINITY_DN34732_c0_g2	K13448	-	-1.02526	down	CRSH	unknown [Picea sitchensis]	4.41	6.16	7.54	7.83	14.6	11.92	6.04	11.45
map04626	Plant-pathogen interaction	0	TRINITY_DN34796_c1_g2	K13430	EC:2.7.11.1	-5.12932	down	LRK10L-1.4	PREDICTED: LEAF RUST 10 DISEASE-RESISTANCE LOCUS RECEPTOR-LIKE PROTEIN KINASE-like 1.1 [Musa acuminata subsp. malaccensis]	0.04	0.04	0	2.08	1.28	1.41	0.03	1.59
map04626	Plant-pathogen interaction	0	TRINITY_DN34797_c0_g1	K13424	-	3.38879	up	WRKY28	PREDICTED: probable WRKY transcription factor 71 [Nelumbo nucifera]	110	28.57	24.03	12.73	8.88	7.48	54.2	9.7
map04626	Plant-pathogen interaction	0	TRINITY_DN34949_c1_g1	K13416	EC:2.7.10.1 2.7.11.1	7.06328	up	WAKL20	PREDICTED: wall-associated receptor kinase-like 20 [Nelumbo nucifera]	5.47	5.3	3.04	0.19	0.11	0.06	4.6	0.12
map04626	Plant-pathogen interaction	0	TRINITY_DN34949_c1_g3	K13416	EC:2.7.10.1 2.7.11.1	4.62812	up	WAKL20	hypothetical protein CICLE_v10030949mg [Citrus clementina]	15.2	7.59	5.87	0.68	0.53	0.59	9.55	0.6
map04626	Plant-pathogen interaction	0	TRINITY_DN35022_c0_g1	K13420	EC:2.7.11.1	-2.58709	down	PXC3	unknown [Picea sitchensis]	0.7	0.94	0.83	9.64	11.51	9.57	0.82	10.24
map04626	Plant-pathogen interaction	0	TRINITY_DN35199_c0_g4	K09422	-	1.08697	up	MYB4	unknown [Picea sitchensis]	1.1	1.33	1.4	0.77	0.94	1.31	1.28	1.01
map04626	Plant-pathogen interaction	0	TRINITY_DN35223_c1_g1	K13430	EC:2.7.11.1	-1.40073	down	At1g52310	unknown [Picea sitchensis]	0.78	1.17	1.39	5.36	4.97	4.83	1.11	5.05
map04626	Plant-pathogen interaction	0	TRINITY_DN35252_c0_g2	K13456	-	1.19893	up	-	unknown [Picea sitchensis]	22.86	24.42	19.11	16.27	18.29	15.96	22.13	16.84
map04626	Plant-pathogen interaction	0	TRINITY_DN35338_c0_g2	K13456	-	-1.67728	down	-	unknown [Picea sitchensis]	0.64	0.82	0.96	3.94	4.93	4.41	0.81	4.43
map04626	Plant-pathogen interaction	0	TRINITY_DN35357_c1_g1	K13420	EC:2.7.11.1	2.09309	up	HSL1	PREDICTED: receptor-like protein kinase HSL1 [Phoenix dactylifera]	25.29	22.91	16.17	10.19	8.06	8.38	21.46	8.88
map04626	Plant-pathogen interaction	0	TRINITY_DN35503_c1_g1	K13420	EC:2.7.11.1	-3.05218	down	EMS1	hypothetical protein SELMODRAFT_431458 [Selaginella moellendorffii]	0.1	0.48	0.28	4.46	3.97	3.3	0.29	3.91
map04626	Plant-pathogen interaction	0	TRINITY_DN35503_c2_g1	K13420	EC:2.7.11.1	-3.0354	down	At3g47110	hypothetical protein OsJ_34308 [Oryza sativa Japonica Group]	0.31	0.62	0.51	4.2	5.61	4.79	0.48	4.87
map04626	Plant-pathogen interaction	0	TRINITY_DN35503_c2_g3	K13428	EC:2.7.11.1	-2.97361	down	At3g47110	PREDICTED: LRR receptor-like serine/threonine-protein kinase EFR [Elaeis guineensis]	0.03	0.51	0.94	6.4	7.51	5.45	0.49	6.45
map04626	Plant-pathogen interaction	0	TRINITY_DN35512_c0_g1	K13430	EC:2.7.11.1	-2.32548	down	At2g42960	putative receptor-like protein kinase [Morus notabilis]	2.34	4.14	5.29	26.25	37.34	34.93	3.92	32.84
map04626	Plant-pathogen interaction	0	TRINITY_DN35560_c0_g1	K13420	EC:2.7.11.1	-1.1441	down	BIR2	unknown [Picea sitchensis]	7.58	14.17	16.75	45.93	49.44	47.87	12.83	47.75
map04626	Plant-pathogen interaction	0	TRINITY_DN35572_c0_g1	K13416	EC:2.7.10.1 2.7.11.1	1.41734	up	At5g65240	unknown [Picea sitchensis]	23.44	27.45	23.11	17.73	15.49	15.13	24.67	16.12
map04626	Plant-pathogen interaction	0	TRINITY_DN35582_c0_g1	K13434	-	4.3998	up	DREB2A	DREB protein [Taxus cuspidata]	11.59	1.19	0.4	0.48	0.48	0.28	4.39	0.41
map04626	Plant-pathogen interaction	0	TRINITY_DN35659_c0_g1	K13457	-	-1.69933	down	At1g79600	ABC1-like kinase, partial [Ginkgo biloba]	0.92	2.15	1.74	7.12	9.21	9.78	1.6	8.7
map04626	Plant-pathogen interaction	0	TRINITY_DN35705_c0_g1	K18835	-	-2.871	down	WRKY50	PREDICTED: probable WRKY transcription factor 50 [Setaria italica]	0.29	0.38	0.25	4.47	3.31	3.91	0.31	3.9
map04626	Plant-pathogen interaction	0	TRINITY_DN35777_c1_g1	K13414	EC:2.7.11.25	-2.161	down	mkkA	PREDICTED: mitogen-activated protein kinase kinase kinase 2-like [Nelumbo nucifera]	0.1	0.42	0.5	2.67	3.39	1.99	0.34	2.68
map04626	Plant-pathogen interaction	0	TRINITY_DN35777_c1_g2	K05391	-	-1.70187	down	ANP1	hypothetical protein AXG93_3042s1110 [Marchantia polymorpha subsp. polymorpha]	0.21	0.49	0.85	3.43	3.87	1.71	0.52	3
map04626	Plant-pathogen interaction	0	TRINITY_DN35801_c2_g4	K16224	-	-2.58276	down	THE1	PREDICTED: receptor-like protein kinase THESEUS 1 [Eucalyptus grandis]	0.55	0.82	0.52	6.05	7.14	6.06	0.63	6.42
map04626	Plant-pathogen interaction	0	TRINITY_DN35821_c0_g1	K13414	EC:2.7.11.25	-3.34942	down	-	PREDICTED: mitogen-activated protein kinase kinase kinase 1-like [Fragaria vesca subsp. vesca]	0.43	0.59	0.2	5.13	6.69	8.24	0.41	6.69
map04626	Plant-pathogen interaction	0	TRINITY_DN35834_c2_g1	K13416	EC:2.7.10.1 2.7.11.1	1.14035	up	At5g10290	unknown [Picea sitchensis]	25.38	33.56	25.84	24.29	21.41	20.59	28.26	22.1
map04626	Plant-pathogen interaction	0	TRINITY_DN35883_c1_g1	K13420	EC:2.7.11.1	-9.10857	down	RCH1	receptor protein kinase [Pinus sylvestris]	0.02	0.02	0.01	12.09	18.12	18.53	0.02	16.25
map04626	Plant-pathogen interaction	0	TRINITY_DN35905_c0_g1	K13457	-	-3.90791	down	RPS5	NBS-LRR type disease resistance protein [Medicago truncatula]	0.14	1.84	3.49	46.97	38.02	53.41	1.82	46.13
map04626	Plant-pathogen interaction	0	TRINITY_DN35905_c0_g2	K13457	-	-4.86603	down	-	hypothetical protein CICLE_v10014203mg [Citrus clementina]	0	0.21	0.29	6.53	6.06	8.98	0.17	7.19
map04626	Plant-pathogen interaction	0	TRINITY_DN35905_c0_g3	K13459	-	-2.26429	down	-	PREDICTED: disease resistance protein At4g27190-like [Pyrus x bretschneideri]	0.37	6.5	10.2	45.68	39.56	58.33	5.69	47.86
map04626	Plant-pathogen interaction	0	TRINITY_DN35905_c0_g4	K13457	-	-4.09707	down	-	NBS-LRR type resistance protein, partial [Oryza sativa Japonica Group]	0.24	1.08	0.22	19.19	12.61	20.25	0.51	17.35
map04626	Plant-pathogen interaction	0	TRINITY_DN35938_c0_g2	K13420	EC:2.7.11.1	2.10089	up	RCH1	hypothetical protein CICLE_v10026978mg [Citrus clementina]	1.78	2.02	1.19	0.95	0.78	0.26	1.66	0.66
map04626	Plant-pathogen interaction	0	TRINITY_DN36111_c0_g5	K13420	EC:2.7.11.1	-4.02798	down	GSO1	clavata 1-like protein [Pinus pinaster]	0	0.16	0	3.09	2.15	1.89	0.05	2.38
map04626	Plant-pathogen interaction	0	TRINITY_DN36147_c0_g1	K13436	EC:2.7.11.1	-3.63941	down	CR4	PREDICTED: serine/threonine-protein kinase-like protein ACR4 [Prunus mume]	0.04	0.11	0.11	1.78	1.88	1.86	0.09	1.84
map04626	Plant-pathogen interaction	0	TRINITY_DN36169_c1_g2	K13429	-	2.09878	up	LRK10L-1.2	PREDICTED: probable serine/threonine-protein kinase At1g18390 [Erythranthe guttata]	15.76	11.52	6.21	7.83	4.18	2.6	11.16	4.87
map04626	Plant-pathogen interaction	0	TRINITY_DN36182_c0_g1	K09422	-	-8.23579	down	MYB306	MYBJ2 [Caragana korshinskii]	0	0.02	0	7.58	7.62	10.42	0.01	8.54
map04626	Plant-pathogen interaction	0	TRINITY_DN36228_c0_g3	K13457	-	-5.14973	down	-	NB-ARC domain disease resistance protein [Medicago truncatula]	0.1	0	0	2.9	1.72	2.47	0.03	2.36
map04626	Plant-pathogen interaction	0	TRINITY_DN36263_c0_g1	K16225	-	-3.77086	down	WRKY16	NBS/LRR, partial [Pinus taeda]	0	0.52	0.03	5.37	7.26	6.04	0.18	6.22
map04626	Plant-pathogen interaction	0	TRINITY_DN36283_c2_g8	K13436	EC:2.7.11.1	-8.25968	down	CRK6	PREDICTED: cysteine-rich receptor-like protein kinase 10 isoform X1 [Gossypium raimondii]	0	0	0	3.91	4.55	4.77	0	4.41
map04626	Plant-pathogen interaction	0	TRINITY_DN36288_c0_g2	K13420	EC:2.7.11.1	-10.6697	down	XA21	hypothetical protein [Cryptomeria japonica]	0	0	0	1.79	1.87	2.33	0	2
map04626	Plant-pathogen interaction	0	TRINITY_DN36288_c1_g1	K13420	EC:2.7.11.1	-9.62504	down	XA21	hypothetical protein [Cryptomeria japonica]	0	0	0	5.07	3.04	5.91	0	4.67
map04626	Plant-pathogen interaction	0	TRINITY_DN36288_c1_g2	K13420	EC:2.7.11.1	-3.61635	down	XA21	unnamed protein product [Coffea canephora]	0.3	0.52	0.24	5.58	5.22	8.19	0.35	6.33
map04626	Plant-pathogen interaction	0	TRINITY_DN36288_c1_g3	K13420	EC:2.7.11.1	-8.39532	down	FLS2	hypothetical protein [Cryptomeria japonica]	0	0	0	5.94	3.78	9.48	0	6.4
map04626	Plant-pathogen interaction	0	TRINITY_DN36288_c1_g4	K13420	EC:2.7.11.1	-5.50338	down	At1g51810	PREDICTED: probable LRR receptor-like serine/threonine-protein kinase At3g47570 [Solanum pennellii]	0	0.13	0.04	3.71	5.2	5.63	0.06	4.85
map04626	Plant-pathogen interaction	0	TRINITY_DN36304_c0_g1	K13449	-	4.77959	up	PR-1	unknown [Picea sitchensis]	16.71	14.42	193.11	12.73	1.69	0.75	74.75	5.06
map04626	Plant-pathogen interaction	0	TRINITY_DN36305_c0_g1	K13416	EC:2.7.10.1 2.7.11.1	3.07789	up	CRK1	PREDICTED: G-type lectin S-receptor-like serine/threonine-protein kinase SD2-5 [Vitis vinifera]	14.45	10.73	7.05	3.1	2.05	1.8	10.74	2.32
map04626	Plant-pathogen interaction	0	TRINITY_DN36310_c0_g1	K00864	EC:2.7.1.30	2.10377	up	GLPK	unknown [Picea sitchensis]	24.79	23.8	19.72	9.23	9.62	9.06	22.77	9.3
map04626	Plant-pathogen interaction	0	TRINITY_DN36320_c0_g1	K13430	EC:2.7.11.1	-2.28824	down	At1g80870	PREDICTED: putative receptor-like protein kinase At1g80870 [Nelumbo nucifera]	0.76	2.64	4.34	19.37	21.44	21.23	2.58	20.68
map04626	Plant-pathogen interaction	0	TRINITY_DN36335_c0_g2	K18875	-	-1.52055	down	FH9	PREDICTED: formin-like protein 11 [Vigna radiata var. radiata]	0.24	0.51	0.72	2.61	2.3	2.18	0.49	2.36
map04626	Plant-pathogen interaction	0	TRINITY_DN36355_c0_g1	K13448	-	-3.37112	down	CML3	unknown [Picea sitchensis]	4.02	6.08	7.26	92.56	108.98	104.5	5.79	102.01
map04626	Plant-pathogen interaction	0	TRINITY_DN36365_c1_g2	K13420	EC:2.7.11.1	2.71416	up	GSO1	PREDICTED: LRR receptor-like serine/threonine-protein kinase GSO1 [Amborella trichopoda]	0.34	1.27	0.45	0.16	0.15	0.2	0.69	0.17
map04626	Plant-pathogen interaction	0	TRINITY_DN36401_c1_g1	K13420	EC:2.7.11.1	1.35502	up	MSP1	PREDICTED: probable LRR receptor-like serine/threonine-protein kinase At3g47570 [Nelumbo nucifera]	3.94	2.54	1.89	2.77	1.59	1.84	2.79	2.07
map04626	Plant-pathogen interaction	0	TRINITY_DN36482_c1_g4	K13459	-	-3.13009	down	At4g33300	CC-NBS-LRR resistance-like protein [Pinus lambertiana]	2.46	6.24	8.73	85.82	82.46	84.44	5.81	84.24
map04626	Plant-pathogen interaction	0	TRINITY_DN36680_c0_g1	K13428	EC:2.7.11.1	1.98144	up	EFR	hypothetical protein JCGZ_25034 [Jatropha curcas]	1.16	2.42	1.19	0.83	0.61	0.58	1.59	0.67
map04626	Plant-pathogen interaction	0	TRINITY_DN36730_c0_g2	K13416	EC:2.7.10.1 2.7.11.1	2.38187	up	CRK10	PREDICTED: putative receptor-like protein kinase At4g00960 isoform X1 [Vigna angularis]	1.56	2.82	3.76	0.65	2.92	0.25	2.71	1.27
map04626	Plant-pathogen interaction	0	TRINITY_DN36740_c0_g4	K13424	-	-5.042	down	WRKY12	hypothetical protein B456_004G166800 [Gossypium raimondii]	0.12	0.18	0.02	4.75	6.83	6.87	0.11	6.15
map04626	Plant-pathogen interaction	0	TRINITY_DN36761_c0_g3	K13420	EC:2.7.11.1	-2.58526	down	RCH1	PREDICTED: probable LRR receptor-like serine/threonine-protein kinase At1g34110 [Amborella trichopoda]	0.21	0.41	0.56	3.95	3.59	4.33	0.39	3.96
map04626	Plant-pathogen interaction	0	TRINITY_DN36793_c0_g3	K13430	EC:2.7.11.1	2.33868	up	PBL10	Protein kinase APK1A, chloroplastic, partial [Anthurium amnicola]	17.96	18.31	8.86	4.81	5.79	5.87	15.04	5.49
map04626	Plant-pathogen interaction	0	TRINITY_DN36858_c1_g2	K13424	-	4.19385	up	WRKY72	PREDICTED: probable WRKY transcription factor 61 isoform X1 [Gossypium hirsutum]	12.93	8.95	5.91	2.35	0.31	0.04	9.26	0.9
map04626	Plant-pathogen interaction	0	TRINITY_DN36858_c1_g3	K18835	-	3.47242	up	WRKY72	hypothetical protein TSUD_208810 [Trifolium subterraneum]	1.24	1.01	0.24	0.35	0.03	0	0.83	0.13
map04626	Plant-pathogen interaction	0	TRINITY_DN36945_c0_g6	K13434	-	11.1118	up	ERF034	unknown [Picea sitchensis]	18.33	11.56	7.31	0	0.03	0	12.4	0.01
map04626	Plant-pathogen interaction	0	TRINITY_DN36945_c0_g8	K13434	-	-8.4948	down	ERF023	hypothetical protein SELMODRAFT_26594, partial [Selaginella moellendorffii]	0.05	0	0.02	10.24	21.81	12.3	0.02	14.78
map04626	Plant-pathogen interaction	0	TRINITY_DN37066_c0_g3	K13448	-	1.19128	up	CML50	unknown [Picea sitchensis]	107.87	81.05	77.31	67.86	69.59	69.02	88.74	68.82
map04626	Plant-pathogen interaction	0	TRINITY_DN37095_c1_g1	K13420	EC:2.7.11.1	-3.44255	down	At3g03770	PREDICTED: probable inactive leucine-rich repeat receptor-like protein kinase At3g03770 [Amborella trichopoda]	0.01	0.1	0.11	0.82	1.67	1.54	0.07	1.34
map04626	Plant-pathogen interaction	0	TRINITY_DN37237_c1_g1	K13466	-	-2.80587	down	GSO2	hypothetical protein MANES_10G137800 [Manihot esculenta]	0.99	3.34	1.78	16.56	22.3	22.11	2.04	20.32
map04626	Plant-pathogen interaction	0	TRINITY_DN37301_c0_g1	K13416	EC:2.7.10.1 2.7.11.1	-1.62971	down	At2g26730	unknown [Picea sitchensis]	7.1	11.61	17.77	54.73	71.95	63.64	12.16	63.44
map04626	Plant-pathogen interaction	0	TRINITY_DN37309_c0_g1	K13420	EC:2.7.11.1	4.04631	up	FLS2	LRR receptor-like serine/threonine-protein kinase FLS2, partial [Anthurium amnicola]	8.61	6.14	0.86	0.55	0.98	0.2	5.2	0.58
map04626	Plant-pathogen interaction	0	TRINITY_DN37309_c0_g2	K13420	EC:2.7.11.1	3.32157	up	FLS2	PREDICTED: LRR receptor-like serine/threonine-protein kinase FLS2 isoform X1 [Malus domestica]	12.07	8.87	1.98	1.47	2.28	0.47	7.64	1.41
map04626	Plant-pathogen interaction	0	TRINITY_DN37339_c0_g4	K13420	EC:2.7.11.1	3.58422	up	At5g45780	Armadillo [Cynara cardunculus var. scolymus]	64.45	37.43	7.8	6.96	5.16	4.9	36.56	5.67
map04626	Plant-pathogen interaction	0	TRINITY_DN37341_c0_g2	K13420	EC:2.7.11.1	-6.97338	down	At2g24130	PREDICTED: probable LRR receptor-like serine/threonine-protein kinase At3g47570 [Nelumbo nucifera]	0	0.03	0	2.13	1.96	3.07	0.01	2.39
map04626	Plant-pathogen interaction	0	TRINITY_DN37341_c0_g3	K13420	EC:2.7.11.1	-7.97834	down	-	PREDICTED: probable LRR receptor-like serine/threonine-protein kinase At3g47570 isoform X2 [Gossypium arboreum]	0	0.03	0	11.41	8.9	9.91	0.01	10.07
map04626	Plant-pathogen interaction	0	TRINITY_DN37356_c0_g1	K13457	-	-6.29029	down	At1g58400	PREDICTED: putative disease resistance protein RGA3 isoform X1 [Vigna angularis]	0	0.06	0	2.35	2.88	2.1	0.02	2.44
map04626	Plant-pathogen interaction	0	TRINITY_DN37356_c0_g2	K13459	-	-5.02202	down	RPS5	PREDICTED: LOW QUALITY PROTEIN: disease resistance RPP13-like protein 4 [Capsicum annuum]	0.15	0.08	1.31	7.76	4.74	8.16	0.51	6.89
map04626	Plant-pathogen interaction	0	TRINITY_DN37356_c0_g3	K13457	-	-8.3855	down	RPPL1	TPA: hypothetical protein ZEAMMB73_852544 [Zea mays]	0	0	0	7.38	4.23	7.17	0	6.26
map04626	Plant-pathogen interaction	0	TRINITY_DN37541_c1_g4	K13428	EC:2.7.11.1	4.26127	up	EFR	PREDICTED: putative receptor-like protein kinase At3g47110 isoform X1 [Populus euphratica]	39.04	50.4	38.68	16.4	14.11	10.62	42.71	13.71
map04626	Plant-pathogen interaction	0	TRINITY_DN37564_c0_g1	K13420	EC:2.7.11.1	3.08545	up	INRPK1	hypothetical protein AMTR_s00022p00151480 [Amborella trichopoda]	5.33	6.41	2.63	1.58	0.71	0.65	4.79	0.98
map04626	Plant-pathogen interaction	0	TRINITY_DN37566_c1_g1	K09422	-	-10.3209	down	MYB32	PREDICTED: transcription repressor MYB6-like [Juglans regia]	0	0	0	4.15	4.99	5.12	0	4.75
map04626	Plant-pathogen interaction	0	TRINITY_DN37580_c1_g2	K13420	EC:2.7.11.1	-2.12324	down	XA21	hypothetical protein [Cryptomeria japonica]	0.81	4.69	3.98	11.96	12.17	15.07	3.16	13.07
map04626	Plant-pathogen interaction	0	TRINITY_DN37581_c3_g3	K13425	-	-1.64191	down	WRKY21	unknown [Picea sitchensis]	5.1	8.05	1.92	25.7	29.59	25.67	5.02	26.99
map04626	Plant-pathogen interaction	0	TRINITY_DN37605_c0_g2	K13420	EC:2.7.11.1	-1.08306	down	ZAR1	PREDICTED: probable inactive leucine-rich repeat receptor-like protein kinase At1g66830 [Amborella trichopoda]	1.59	2.4	3.76	9.46	12.26	11.6	2.58	11.11
map04626	Plant-pathogen interaction	0	TRINITY_DN37616_c1_g1	K13457	-	1.16463	up	-	PREDICTED: TMV resistance protein N-like [Glycine max]	3.56	6.96	8.62	10.99	8.76	9.87	6.38	9.87
map04626	Plant-pathogen interaction	0	TRINITY_DN37636_c0_g3	K13420	EC:2.7.11.1	3.60924	up	At4g26540	hypothetical protein [Cryptomeria japonica]	1	1.42	3.64	0.59	1.43	0.85	2.02	0.96
map04626	Plant-pathogen interaction	0	TRINITY_DN37636_c0_g4	K13420	EC:2.7.11.1	4.08251	up	At3g47570	PREDICTED: probable LRR receptor-like serine/threonine-protein kinase At3g47570 [Elaeis guineensis]	0.74	0.79	1.67	0.11	0.13	0.09	1.07	0.11
map04626	Plant-pathogen interaction	0	TRINITY_DN37642_c0_g2	K04368	EC:2.7.12.2	-5.30675	down	DDB_G0272254	PREDICTED: probable serine/threonine-protein kinase DDB_G0272254 [Nelumbo nucifera]	0.04	0.09	0.04	3.72	4	4.35	0.06	4.02
map04626	Plant-pathogen interaction	0	TRINITY_DN37653_c0_g2	K13420	EC:2.7.11.1	-1.72357	down	PEPR1	PREDICTED: leucine-rich repeat receptor-like protein kinase PEPR1 [Vitis vinifera]	0.94	1.4	0.28	3.29	4.64	4.9	0.87	4.28
map04626	Plant-pathogen interaction	0	TRINITY_DN37715_c1_g1	K13448	-	-4.68894	down	CML25	PREDICTED: probable calcium-binding protein CML25 [Ipomoea nil]	0.01	0.07	0.2	4.07	3.21	4.11	0.09	3.8
map04626	Plant-pathogen interaction	0	TRINITY_DN37739_c1_g1	K13430	EC:2.7.11.1	3.79219	up	At5g49770	leucine-rich repeat transmembrane protein kinase [Populus trichocarpa]	0.64	0.7	4.3	0.47	0.09	0.11	1.88	0.22
map04626	Plant-pathogen interaction	0	TRINITY_DN37769_c1_g5	K13420	EC:2.7.11.1	-2.05546	down	At1g56130	PREDICTED: probable LRR receptor-like serine/threonine-protein kinase At1g56140 [Amborella trichopoda]	8.12	8.58	5.12	12.82	13.85	10.7	7.27	12.46
map04626	Plant-pathogen interaction	0	TRINITY_DN37804_c0_g1	K13466	-	-1.81361	down	RCH1	PREDICTED: LRR receptor-like serine/threonine-protein kinase FLS2 [Phoenix dactylifera]	0.24	1.58	1.54	5.8	5.73	6.65	1.12	6.06
map04626	Plant-pathogen interaction	0	TRINITY_DN37830_c0_g1	K13416	EC:2.7.10.1 2.7.11.1	-5.5339	down	BAM2	PREDICTED: LRR receptor-like serine/threonine-protein kinase RCH1 [Phoenix dactylifera]	0	0	0.09	3.57	3.12	2.41	0.03	3.03
map04626	Plant-pathogen interaction	0	TRINITY_DN37948_c3_g4	K13412	EC:2.7.11.1	5.27872	up	RPP1	unknown [Picea sitchensis]	3.42	4.87	10.94	0.72	0.05	0.04	6.41	0.27
map04626	Plant-pathogen interaction	0	TRINITY_DN38009_c0_g1	K13466	-	-1.6387	down	RLP12	PREDICTED: LRR receptor-like serine/threonine-protein kinase FLS2 [Gossypium raimondii]	1.61	6.44	4.31	20.2	17.91	19.81	4.12	19.31
map04626	Plant-pathogen interaction	0	TRINITY_DN38009_c0_g2	K13420	EC:2.7.11.1	-2.17677	down	PEPR1	hypothetical protein EUGRSUZ_D00672 [Eucalyptus grandis]	0.36	0.64	0.4	2.23	5	3.95	0.47	3.73
map04626	Plant-pathogen interaction	0	TRINITY_DN38014_c1_g3	K13448	-	-1.1882	down	CML41	hypothetical protein SELMODRAFT_94292 [Selaginella moellendorffii]	10.03	4.5	5.79	18.8	15.73	15.13	6.77	16.55
map04626	Plant-pathogen interaction	0	TRINITY_DN38116_c1_g1	K13420	EC:2.7.11.1	-4.69504	down	CURL3	unknown [Picea sitchensis]	0.1	0.6	0.05	13.62	10.45	9	0.25	11.02
map04626	Plant-pathogen interaction	0	TRINITY_DN38185_c0_g2	K13420	EC:2.7.11.1	-5.45318	down	BAM1	PREDICTED: leucine-rich repeat receptor-like serine/threonine-protein kinase BAM1 isoform X1 [Amborella trichopoda]	0.04	0.14	0.01	4.78	4.9	4.45	0.06	4.71
map04626	Plant-pathogen interaction	0	TRINITY_DN38208_c0_g2	K13416	EC:2.7.10.1 2.7.11.1	-1.40149	down	FEI1	PREDICTED: LRR receptor-like serine/threonine-protein kinase FEI 1 isoform X1 [Nelumbo nucifera]	1.78	3.06	4.18	12.07	15.27	12.84	3.01	13.39
map04626	Plant-pathogen interaction	0	TRINITY_DN38390_c1_g1	K18835	-	1.5669	up	WRKY2	WRKY2 transcription factor [Ginkgo biloba]	17.61	12.13	6.22	8.38	7.76	6.01	11.99	7.38
map04626	Plant-pathogen interaction	0	TRINITY_DN38416_c1_g1	K13420	EC:2.7.11.1	-1.1314	down	RPK2	PREDICTED: LRR receptor-like serine/threonine-protein kinase RPK2 [Amborella trichopoda]	1.28	2.16	1.66	6.45	6.31	6.16	1.7	6.31
map04626	Plant-pathogen interaction	0	TRINITY_DN38429_c0_g1	K13416	EC:2.7.10.1 2.7.11.1	-3.04917	down	NIK2	PREDICTED: protein NSP-INTERACTING KINASE 3 [Nelumbo nucifera]	0.65	2.32	2.98	28.24	22.44	23.48	1.98	24.72
map04626	Plant-pathogen interaction	0	TRINITY_DN38524_c1_g2	K13420	EC:2.7.11.1	-1.17086	down	BAM1	PREDICTED: leucine-rich repeat receptor-like serine/threonine-protein kinase BAM1 isoform X1 [Amborella trichopoda]	3.08	4.69	4.26	14.88	15.42	17.07	4.01	15.79
map04626	Plant-pathogen interaction	0	TRINITY_DN38529_c1_g1	K13466	-	-5.0092	down	FLS2	LRR receptor-like serine/threonine-protein kinase GSO1 [Ananas comosus]	0.03	0.18	0.03	4.03	4.12	4.6	0.08	4.25
map04626	Plant-pathogen interaction	0	TRINITY_DN38552_c0_g1	K13434	-	-5.48304	down	DREB3	unknown [Picea sitchensis]	0.79	1.25	0.73	55.38	66.61	89.83	0.92	70.61
map04626	Plant-pathogen interaction	0	TRINITY_DN38593_c0_g1	K13430	EC:2.7.11.1	1.77179	up	LRK10L-1.4	PREDICTED: probable serine/threonine-protein kinase At1g18390 isoform X2 [Elaeis guineensis]	28.67	28.78	17.58	21.97	19.74	17.3	25.01	19.67
map04626	Plant-pathogen interaction	0	TRINITY_DN38626_c0_g2	K13457	-	1.47877	up	ABC1	PREDICTED: protein ABC transporter 1, mitochondrial isoform X1 [Eucalyptus grandis]	7.32	5.31	4.12	4.13	3.47	3.16	5.58	3.59
map04626	Plant-pathogen interaction	0	TRINITY_DN38627_c0_g1	K13430	EC:2.7.11.1	4.57978	up	WAKL20	PREDICTED: wall-associated receptor kinase-like 20 [Elaeis guineensis]	23.71	11.61	9.72	1.82	0.71	0.9	15.01	1.14
map04626	Plant-pathogen interaction	0	TRINITY_DN38661_c4_g1	K13416	EC:2.7.10.1 2.7.11.1	1.52703	up	BAM1	clavata 1-like protein [Pinus pinea]	14.14	13.11	2.08	8.16	3.84	3.31	9.78	5.1
map04626	Plant-pathogen interaction	0	TRINITY_DN38695_c0_g1	K13420	EC:2.7.11.1	-1.5376	down	At1g35710	hypothetical protein SELMODRAFT_84581 [Selaginella moellendorffii]	0.21	0.44	0.9	3.14	2.15	2.27	0.52	2.52
map04626	Plant-pathogen interaction	0	TRINITY_DN38797_c2_g2	K13448	-	-3.8402	down	CML42	PREDICTED: probable calcium-binding protein CML27 [Phoenix dactylifera]	1.64	2.67	4.73	62.77	87.77	70.25	3.01	73.6
map04626	Plant-pathogen interaction	0	TRINITY_DN38801_c0_g1	K13434	-	-6.57671	down	ABR1	PREDICTED: ethylene-responsive transcription factor ABR1 [Cucumis sativus]	0.18	0.09	0.05	6.6	10.34	4.17	0.11	7.04
map04626	Plant-pathogen interaction	0	TRINITY_DN38813_c0_g1	K13434	-	-1.55204	down	DREB2C	DREB protein [Taxus cuspidata]	2.09	0.8	1.5	14.72	3.4	1.85	1.46	6.66
map04626	Plant-pathogen interaction	0	TRINITY_DN38813_c0_g2	K13434	-	5.22404	up	DREB2A	PREDICTED: dehydration-responsive element-binding protein 2A-like [Nicotiana sylvestris]	2.75	2.13	4.2	0.05	0.33	0.05	3.03	0.14
map04626	Plant-pathogen interaction	0	TRINITY_DN38888_c0_g1	K16225	-	-1.77	down	At4g19050	PREDICTED: TMV resistance protein N-like [Eucalyptus grandis]	11.12	21.64	12.28	118.92	90.16	107.36	15.01	105.48
map04626	Plant-pathogen interaction	0	TRINITY_DN38930_c2_g1	K13430	EC:2.7.11.1	-1.36487	down	LRR-RLK	unknown [Picea sitchensis]	3.11	11.32	13.08	39.71	33.99	50.86	9.17	41.52
map04626	Plant-pathogen interaction	0	TRINITY_DN38956_c0_g1	K13416	EC:2.7.10.1 2.7.11.1	-1.53501	down	INRPK1	unknown [Picea sitchensis]	0.8	1.91	0.81	7.83	4.73	6.45	1.17	6.34
map04626	Plant-pathogen interaction	0	TRINITY_DN38959_c1_g1	K13430	EC:2.7.11.1	-1.90014	down	WAKL14	PREDICTED: probably inactive receptor-like protein kinase At2g46850 [Amborella trichopoda]	0.5	0.75	0.79	4.36	4.67	3.94	0.68	4.32
map04626	Plant-pathogen interaction	0	TRINITY_DN38981_c0_g1	K13420	EC:2.7.11.1	-7.8211	down	XA21	LRR.XII-like protein, partial [Platanus x hispanica]	0.02	0	0.02	9.21	7.42	10.16	0.01	8.93
map04626	Plant-pathogen interaction	0	TRINITY_DN39018_c0_g1	K13430	EC:2.7.11.1	-2.08168	down	CR4	hypothetical protein MANES_11G120900 [Manihot esculenta]	0.28	0.35	0.91	2.91	3.97	4.22	0.51	3.7
map04626	Plant-pathogen interaction	0	TRINITY_DN39043_c0_g1	K13430	EC:2.7.11.1	1.46305	up	At1g49730	PREDICTED: probable receptor-like protein kinase At1g49730 [Vitis vinifera]	1.26	1.85	1.06	0.94	0.99	0.67	1.39	0.87
map04626	Plant-pathogen interaction	0	TRINITY_DN39070_c0_g3	K13459	-	-1.35763	down	-	PREDICTED: putative disease resistance protein RGA1 [Gossypium hirsutum]	0.73	0.77	1.26	4.37	4.9	3.29	0.92	4.19
map04626	Plant-pathogen interaction	0	TRINITY_DN1729_c0_g1	K13420	EC:2.7.11.1	-9.75017	down	FLS2	PREDICTED: LRR receptor-like serine/threonine-protein kinase FLS2 [Theobroma cacao]	0	0	0	0.54	1.7	1.29	0	1.18
map04626	Plant-pathogen interaction	0	TRINITY_DN18680_c0_g2	K13459	-	-6.30013	down	RPM1	unknown [Picea sitchensis]	0.01	0	0.06	3.16	3.13	3.66	0.02	3.32
map04626	Plant-pathogen interaction	0	TRINITY_DN21652_c0_g1	K13434	-	-2.29637	down	DREB1B	PREDICTED: ethylene-responsive transcription factor ERF026-like [Musa acuminata subsp. malaccensis]	10.93	1.44	15.58	54.15	97.81	99.5	9.32	83.82
map04626	Plant-pathogen interaction	0	TRINITY_DN21653_c0_g1	K13430	EC:2.7.11.1	-2.3273	down	WAKL2	PREDICTED: uncharacterized protein LOC100262500 [Vitis vinifera]	0.1	0.22	0.17	1.76	1.22	1.25	0.16	1.41
map04626	Plant-pathogen interaction	0	TRINITY_DN21841_c1_g2	K13420	EC:2.7.11.1	-6.09377	down	At5g63930	hypothetical protein SELMODRAFT_20506, partial [Selaginella moellendorffii]	0	0.02	0	0.82	1.13	1.07	0.01	1.01
map04626	Plant-pathogen interaction	0	TRINITY_DN22750_c0_g1	K13434	-	7.45057	up	ERF071	PREDICTED: ethylene-responsive transcription factor ERF071-like [Musa acuminata subsp. malaccensis]	5.75	4.58	16.62	0.08	0.13	0.05	8.98	0.09
map04626	Plant-pathogen interaction	0	TRINITY_DN23740_c1_g1	K13434	-	-8.8129	down	TINY	Integrase-type DNA-binding superfamily protein [Arabidopsis thaliana]	0	0	0	1.27	2.15	3.37	0	2.26
map04626	Plant-pathogen interaction	0	TRINITY_DN26300_c0_g1	K13420	EC:2.7.11.1	-4.03798	down	TAO1	predicted protein [Physcomitrella patens]	0.01	0.06	0.06	1.48	1.1	1.05	0.04	1.21
map04626	Plant-pathogen interaction	0	TRINITY_DN26718_c0_g2	K13420	EC:2.7.11.1	-4.26565	down	MSP1	PREDICTED: leucine-rich repeat receptor protein kinase EMS1 isoform X1 [Ziziphus jujuba]	0.02	0.07	0	0.73	1.14	1.11	0.03	0.99
map04626	Plant-pathogen interaction	0	TRINITY_DN26787_c0_g1	K13420	EC:2.7.11.1	-2.41461	down	MIK2	unknown [Picea sitchensis]	0.94	1.19	2.32	12.12	13.96	14.54	1.48	13.54
map04626	Plant-pathogen interaction	0	TRINITY_DN26966_c0_g3	K13420	EC:2.7.11.1	-5.51941	down	TDR	PREDICTED: leucine-rich repeat receptor-like protein kinase TDR [Eucalyptus grandis]	0.02	0.04	0.04	1.86	2.67	2.83	0.03	2.45
map04626	Plant-pathogen interaction	0	TRINITY_DN27133_c0_g1	K13430	EC:2.7.11.1	2.95529	up	WAK3	PREDICTED: wall-associated receptor kinase 5-like [Elaeis guineensis]	0.65	1.07	0.47	0.38	0.02	0.07	0.73	0.16
map04626	Plant-pathogen interaction	0	TRINITY_DN27805_c0_g1	K13434	-	-1.24068	down	CRF3	PREDICTED: ethylene-responsive transcription factor CRF3 [Nelumbo nucifera]	0.35	0.32	0.43	1.76	2.07	0.75	0.37	1.53
map04626	Plant-pathogen interaction	0	TRINITY_DN27994_c0_g1	K13434	-	1.62407	up	ERF010	ERF/AP2 domain-containing transcription factor [Manihot esculenta]	51.98	33.42	44.24	23.68	27.9	23.84	43.21	25.14
map04626	Plant-pathogen interaction	0	TRINITY_DN28122_c0_g1	K13448	-	-1.54591	down	-	unknown [Picea sitchensis]	2.01	4.55	7.68	24.82	23.39	21.5	4.75	23.24
map04626	Plant-pathogen interaction	0	TRINITY_DN28319_c0_g1	K13424	-	2.66907	up	WRKY12	unknown [Picea sitchensis]	13.28	15.53	8.61	3.69	3.99	2.61	12.47	3.43
map04626	Plant-pathogen interaction	0	TRINITY_DN28320_c0_g2	K13434	-	-10.3987	down	WIN1	unknown [Picea sitchensis]	0	0	0	4.74	6.29	9.55	0	6.86
map04626	Plant-pathogen interaction	0	TRINITY_DN28348_c0_g3	K13420	EC:2.7.11.1	1.81421	up	FLS2	Leucine-rich repeat-containing protein [Cynara cardunculus var. scolymus]	0.76	1.09	0.73	0.41	0.38	0.46	0.86	0.42
map04626	Plant-pathogen interaction	0	TRINITY_DN28413_c1_g1	K13420	EC:2.7.11.1	2.24493	up	PIRL8	PREDICTED: plant intracellular Ras-group-related LRR protein 6 [Ricinus communis]	2.91	4.25	0.85	1.51	0.58	0.81	2.67	0.97
map04626	Plant-pathogen interaction	0	TRINITY_DN28449_c0_g2	K13412	EC:2.7.11.1	-8.52752	down	TAO1	predicted protein [Physcomitrella patens]	0	0.01	0	2.25	1.95	1.81	0	2
map04626	Plant-pathogen interaction	0	TRINITY_DN28496_c0_g1	K13420	EC:2.7.11.1	-3.26324	down	At1g34110	PREDICTED: receptor-like protein kinase 2 [Amborella trichopoda]	0.2	1.27	4.26	28.61	32.25	29.33	1.91	30.06
map04626	Plant-pathogen interaction	0	TRINITY_DN28720_c0_g1	K18834	-	6.24793	up	WRKY42	transcription factor WRKY [Taxus wallichiana var. chinensis]	6.42	3.41	0.44	0.17	0.02	0.04	3.42	0.08
map04626	Plant-pathogen interaction	0	TRINITY_DN28756_c0_g2	K13430	EC:2.7.11.1	-1.01045	down	TMK3	PREDICTED: receptor protein kinase TMK1-like [Lupinus angustifolius]	0.5	0.93	1.45	3.06	3.42	3.25	0.96	3.24
map04626	Plant-pathogen interaction	0	TRINITY_DN29236_c0_g1	K13429	-	-1.87378	down	LYK5	unknown [Picea sitchensis]	0.3	0.34	0.45	2.76	2.34	1.82	0.36	2.31
map04626	Plant-pathogen interaction	0	TRINITY_DN29246_c0_g1	K02183	-	2.46975	up	CAM1	unknown [Picea sitchensis]	36.16	28.83	29.14	9.98	13.51	6.95	31.38	10.15
map04626	Plant-pathogen interaction	0	TRINITY_DN29330_c1_g1	K13448	-	-2.8829	down	CML11	unknown [Picea sitchensis]	0.46	0.58	0.92	9.85	8.11	6.88	0.65	8.28
map04626	Plant-pathogen interaction	0	TRINITY_DN29333_c0_g1	K13412	EC:2.7.11.1	-2.86178	down	PID2	PREDICTED: protein kinase PINOID 2-like [Nelumbo nucifera]	0.08	0.1	0.28	0.85	2.56	2.35	0.15	1.92
map04626	Plant-pathogen interaction	0	TRINITY_DN29506_c1_g1	K13420	EC:2.7.11.1	4.10991	up	RLK5	PREDICTED: receptor-like protein kinase HAIKU2 [Amborella trichopoda]	17.86	18.96	6.58	2.2	1.83	0.41	14.47	1.48
map04626	Plant-pathogen interaction	0	TRINITY_DN29526_c0_g1	K13420	EC:2.7.11.1	5.00734	up	RCH2	hypothetical protein SELMODRAFT_408261 [Selaginella moellendorffii]	12.59	13.99	3.73	0.51	0.92	0.22	10.1	0.55
map04626	Plant-pathogen interaction	0	TRINITY_DN29546_c0_g1	K13449	-	-2.07861	down	PR-1	unknown [Picea sitchensis]	1.7	3.71	15.46	49.79	53.05	43.96	6.96	48.93
map04626	Plant-pathogen interaction	0	TRINITY_DN29547_c0_g1	K09422	-	4.22173	up	MYB305	hypothetical protein PHAVU_007G028700g [Phaseolus vulgaris]	8.07	4.16	0.84	1.02	0.28	0	4.36	0.43
map04626	Plant-pathogen interaction	0	TRINITY_DN29648_c0_g2	K13420	EC:2.7.11.1	-2.0079	down	TDR	PREDICTED: leucine-rich repeat receptor-like protein kinase TDR isoform X1 [Nelumbo nucifera]	2.39	5.01	0.7	16.59	19.36	19.02	2.7	18.32
map04626	Plant-pathogen interaction	0	TRINITY_DN29770_c0_g1	K13420	EC:2.7.11.1	-3.01111	down	RLP51	hypothetical protein SELMODRAFT_13088, partial [Selaginella moellendorffii]	0.08	0.13	0.34	2.74	2.56	2.24	0.18	2.51
map04626	Plant-pathogen interaction	0	TRINITY_DN29874_c0_g1	K13447	EC:1.6.3.- 1.11.1.-	-7.37343	down	RBOHF	hypothetical protein SELMODRAFT_121926 [Selaginella moellendorffii]	0.01	0.01	0	1.73	2.95	2.49	0.01	2.39
map04626	Plant-pathogen interaction	0	TRINITY_DN29890_c0_g1	K13448	-	1.14787	up	-	unknown [Picea sitchensis]	45.14	20.25	7.79	19.67	21.87	20.56	24.39	20.7
map04626	Plant-pathogen interaction	0	TRINITY_DN29954_c0_g3	K13434	-	6.06686	up	EREBP1	unknown [Picea sitchensis]	91.16	9.35	6.96	0.89	1.78	0.55	35.82	1.07
map04626	Plant-pathogen interaction	0	TRINITY_DN30066_c0_g4	K16225	-	-2.67932	down	WRKY55	PREDICTED: probable WRKY transcription factor 41 [Musa acuminata subsp. malaccensis]	1.01	1.39	0.58	10.31	9.93	9.72	0.99	9.99
map04626	Plant-pathogen interaction	0	TRINITY_DN30175_c0_g1	K13447	EC:1.6.3.- 1.11.1.-	-5.3081	down	FRO6	PREDICTED: ferric reduction oxidase 7, chloroplastic isoform X1 [Vitis vinifera]	0.11	0.34	0.34	14.44	18.3	19.54	0.26	17.43
map04626	Plant-pathogen interaction	0	TRINITY_DN30388_c0_g3	K18835	-	2.76464	up	WRKY75	unknown [Picea sitchensis]	8.6	6.85	1.62	3.29	0.75	0.5	5.69	1.51
map04626	Plant-pathogen interaction	0	TRINITY_DN30437_c0_g1	K13430	EC:2.7.11.1	-3.86105	down	PBL28	PREDICTED: serine/threonine-protein kinase PBS1-like isoform X2 [Glycine max]	0.31	0.44	0.92	11.73	15.46	13.97	0.56	13.72
map04626	Plant-pathogen interaction	0	TRINITY_DN30519_c0_g1	K02183	-	-2.60365	down	PBP1	unknown [Picea sitchensis]	1.57	1.34	1.01	13.74	22.99	5.15	1.31	13.96
map04626	Plant-pathogen interaction	0	TRINITY_DN30519_c0_g2	K02183	-	-1.8336	down	KIC	unknown [Picea sitchensis]	3.43	7.76	6.89	16.38	50.24	42.07	6.03	36.23
map04626	Plant-pathogen interaction	0	TRINITY_DN30624_c0_g1	K13436	EC:2.7.11.1	-2.90776	down	CR4	hypothetical protein AMTR_s00002p00258680 [Amborella trichopoda]	0.27	0.56	0.72	5.2	8.16	6.46	0.52	6.61
map04626	Plant-pathogen interaction	0	TRINITY_DN30624_c0_g2	K13430	EC:2.7.11.1	-3.55278	down	MDIS1	hypothetical protein SELMODRAFT_13833, partial [Selaginella moellendorffii]	0.25	0.84	0.94	11.28	18.32	16.26	0.68	15.29
map04626	Plant-pathogen interaction	0	TRINITY_DN30786_c0_g1	K13459	-	1.79846	up	-	unknown [Picea sitchensis]	7.24	8.3	3.68	3.63	3.2	2.84	6.41	3.22
map04626	Plant-pathogen interaction	0	TRINITY_DN30799_c0_g2	K18880	EC:4.2.1.134	1.58598	up	ECI3	unknown [Picea sitchensis]	24.65	28.23	28.39	17.15	14.61	15.16	27.09	15.64
map04626	Plant-pathogen interaction	0	TRINITY_DN30988_c0_g1	K13434	-	-4.94037	down	ERF060	transcription factor 2 [Pinus armandii]	0.07	0.02	0.02	1.72	2.26	1.73	0.04	1.9
map04626	Plant-pathogen interaction	0	TRINITY_DN31096_c0_g1	K13434	-	-2.07041	down	ERF024	PREDICTED: dehydration-responsive element-binding protein 1D-like [Nicotiana sylvestris]	1.08	1.34	0.27	3.6	8.35	7.92	0.9	6.62
map04626	Plant-pathogen interaction	0	TRINITY_DN31128_c2_g1	K13457	-	-2.14878	down	At5g04720	unknown [Picea sitchensis]	1.39	1.44	1.01	7.64	10.71	10.89	1.28	9.75
map04626	Plant-pathogen interaction	0	TRINITY_DN31148_c0_g4	K13416	EC:2.7.10.1 2.7.11.1	2.54785	up	At2g16250	PREDICTED: probable LRR receptor-like serine/threonine-protein kinase At2g16250 [Amborella trichopoda]	8.62	18.69	15.07	6.87	2.84	2.41	14.13	4.04
map04626	Plant-pathogen interaction	0	TRINITY_DN31359_c0_g1	K13457	-	-1.70528	down	RPP8L4	unknown [Picea sitchensis]	0.08	0.27	1.33	3.28	2.74	3.01	0.56	3.01
map04626	Plant-pathogen interaction	0	TRINITY_DN31360_c0_g2	K13457	-	-2.62972	down	At4g19050	unknown [Picea sitchensis]	0.2	0.57	0.98	5.8	6.5	5.83	0.58	6.04
map04626	Plant-pathogen interaction	0	TRINITY_DN31372_c1_g1	K13430	EC:2.7.11.1	1.1978	up	PBL1	hypothetical protein CARUB_v10017216mg [Capsella rubella]	20.3	24.61	17.93	18.94	15.37	16.36	20.95	16.89
map04626	Plant-pathogen interaction	0	TRINITY_DN31377_c0_g1	K13448	-	3.67592	up	CML6	unknown [Picea sitchensis]	40.78	0.9	0.53	1.98	2.26	2.39	14.07	2.21
map04626	Plant-pathogen interaction	0	TRINITY_DN31396_c0_g1	K13434	-	-6.00743	down	ABR1	PREDICTED: ethylene-responsive transcription factor ERF110-like isoform X1 [Nicotiana attenuata]	0.05	0.02	0.01	1.96	7.97	0.42	0.03	3.45
map04626	Plant-pathogen interaction	0	TRINITY_DN31425_c0_g1	K13448	-	3.08017	up	CML10	PREDICTED: probable calcium-binding protein CML25 [Lupinus angustifolius]	1.35	2.01	7.96	1.45	0.51	0.28	3.77	0.75
map04626	Plant-pathogen interaction	0	TRINITY_DN31465_c0_g1	K18875	-	-1.49311	down	PAD4	unknown [Picea sitchensis]	3.16	4.23	3.52	17.74	15.27	15.87	3.64	16.29
map04626	Plant-pathogen interaction	0	TRINITY_DN31479_c0_g1	K13429	-	1.03499	up	LYM1	PREDICTED: lysM domain-containing GPI-anchored protein 1 isoform X1 [Amborella trichopoda]	42.04	51.48	41.65	38.67	38.54	37.3	45.06	38.17
map04626	Plant-pathogen interaction	0	TRINITY_DN31527_c0_g2	K13457	-	-1.91034	down	At5g47250	hypothetical protein CISIN_1g047642mg, partial [Citrus sinensis]	0.37	2.07	2.62	8.74	10.85	11.67	1.69	10.42
map04626	Plant-pathogen interaction	0	TRINITY_DN31530_c0_g1	K13412	EC:2.7.11.1	-5.68774	down	PHOT1A	unnamed protein product, partial [Vitis vinifera]	0.3	0.4	0.15	17.9	25.74	31.35	0.28	25
map04626	Plant-pathogen interaction	0	TRINITY_DN31671_c1_g1	K13430	EC:2.7.11.1	1.5628	up	At1g06840	PREDICTED: probable LRR receptor-like serine/threonine-protein kinase At1g06840 [Amborella trichopoda]	4.82	4.34	2.8	2.28	2.47	2.44	3.99	2.4
map04626	Plant-pathogen interaction	0	TRINITY_DN31697_c0_g1	K12795	-	-1.43014	down	Lonrf3	PREDICTED: LON peptidase N-terminal domain and RING finger protein 3 isoform X1 [Amborella trichopoda]	1.18	1.58	2.22	5.46	8.89	8.53	1.66	7.63
map04626	Plant-pathogen interaction	0	TRINITY_DN31769_c0_g1	K04368	EC:2.7.12.2	-1.62583	down	MKK5	unknown [Picea sitchensis]	5.16	4.84	2.21	20.46	25.25	21.33	4.07	22.35
map04626	Plant-pathogen interaction	0	TRINITY_DN31867_c0_g1	K13459	-	-2.81232	down	RPS2	unknown [Picea sitchensis]	0.34	0.78	2.49	15.05	12.85	19.81	1.2	15.9
map04626	Plant-pathogen interaction	0	TRINITY_DN31943_c0_g1	K13420	EC:2.7.11.1	-1.60977	down	At4g37250	PREDICTED: probable LRR receptor-like serine/threonine-protein kinase At4g37250 [Amborella trichopoda]	1.12	3.17	3.33	14.03	11.55	12.81	2.54	12.8
map04626	Plant-pathogen interaction	0	TRINITY_DN32048_c2_g1	K05391	-	-5.48485	down	CNGC2	Cyclic nucleotide-gated ion channel 2 [Anthurium amnicola]	0.07	0	0	2.37	2.13	2.28	0.02	2.26
map04626	Plant-pathogen interaction	0	TRINITY_DN32072_c6_g4	K13430	EC:2.7.11.1	-1.58343	down	PIX7	unknown [Picea sitchensis]	0.81	1.6	3.07	8.18	10.05	9.32	1.83	9.18
map04626	Plant-pathogen interaction	0	TRINITY_DN32230_c0_g1	K05391	-	-6.00904	down	Os05g0428700	unknown [Picea sitchensis]	0.21	0.35	0.16	21.88	25.38	30.99	0.24	26.08
map04626	Plant-pathogen interaction	0	TRINITY_DN32295_c0_g2	K13420	EC:2.7.11.1	-1.56769	down	MIK1	unknown [Picea sitchensis]	2.08	2.99	4.81	20.46	15.36	13.88	3.29	16.57
map04626	Plant-pathogen interaction	0	TRINITY_DN32308_c0_g2	K13412	EC:2.7.11.1	-4.16827	down	PHOT1	putative LOV domain-containing protein [Taxus cuspidata]	0.27	0.46	0.29	7.99	11.56	11.67	0.34	10.41
map04626	Plant-pathogen interaction	0	TRINITY_DN32558_c2_g1	K09422	-	1.86857	up	MYB4	unknown [Picea sitchensis]	0.66	1.88	1.84	1.21	0.75	0.03	1.46	0.66
map04626	Plant-pathogen interaction	0	TRINITY_DN32558_c4_g2	K09422	-	-1.03887	down	GAM1	myb domain protein 33 [Larix kaempferi]	0.72	1.39	1.79	5.17	3.82	4.43	1.3	4.47
map04626	Plant-pathogen interaction	0	TRINITY_DN32576_c0_g1	K13416	EC:2.7.10.1 2.7.11.1	-1.97608	down	NIK3	PREDICTED: protein NSP-INTERACTING KINASE 3 [Nelumbo nucifera]	1.31	1.84	1.47	11.01	10.03	9.89	1.54	10.31
map04626	Plant-pathogen interaction	0	TRINITY_DN32596_c1_g1	K13425	-	1.5841	up	WRKY51	unknown [Picea sitchensis]	49.37	54.36	54.43	33.83	27.13	30.52	52.72	30.49
map04626	Plant-pathogen interaction	0	TRINITY_DN32765_c0_g3	K09422	-	-1.16154	down	MYB4	unknown [Picea sitchensis]	0.31	0.73	0.45	2.32	1.22	2.05	0.5	1.86
map04626	Plant-pathogen interaction	0	TRINITY_DN32810_c0_g1	K13425	-	2.18193	up	WRKY35	WRKY family transcription factor [Medicago truncatula]	9.17	1.71	3.1	2.29	2.59	1.57	4.66	2.15
map04626	Plant-pathogen interaction	0	TRINITY_DN32813_c0_g1	K13434	-	-4.97435	down	TINY	CBF1-2 fusion protein [Solanum pimpinellifolium]	0.05	0.03	0.03	2.7	2.18	1.9	0.04	2.26
map04626	Plant-pathogen interaction	0	TRINITY_DN32912_c0_g1	K13434	-	-4.83837	down	TINY	PREDICTED: ethylene-responsive transcription factor ERF035 [Beta vulgaris subsp. vulgaris]	0.52	0.08	0.47	13.35	10.8	8.17	0.36	10.77
map04626	Plant-pathogen interaction	0	TRINITY_DN39082_c1_g1	K13430	EC:2.7.11.1	3.43814	up	LRK10L-1.2	PREDICTED: LEAF RUST 10 DISEASE-RESISTANCE LOCUS RECEPTOR-LIKE PROTEIN KINASE-like 1.2 isoform X2 [Theobroma cacao]	3.32	4.54	5.45	0.88	0.54	0.66	4.44	0.69
map04626	Plant-pathogen interaction	0	TRINITY_DN39180_c0_g2	K13457	-	-5.62013	down	At1g59780	PREDICTED: probable disease resistance RPP8-like protein 2 [Tarenaya hassleriana]	0.07	0.05	0.04	6.87	4.08	7	0.05	5.98
map04626	Plant-pathogen interaction	0	TRINITY_DN39220_c0_g2	K02183	-	-2.84055	down	At1g52740	PREDICTED: probable histone H2A variant 3 [Nelumbo nucifera]	3.04	3.71	4.25	39.08	55.23	48.55	3.67	47.62
map04626	Plant-pathogen interaction	0	TRINITY_DN39296_c0_g1	K13436	EC:2.7.11.1	-3.28722	down	PERK12	hypothetical protein CICLE_v10000358mg [Citrus clementina]	0.61	0.96	0.51	10.55	11.87	12.46	0.69	11.63
map04626	Plant-pathogen interaction	0	TRINITY_DN39322_c2_g1	K13416	EC:2.7.10.1 2.7.11.1	-4.98204	down	FEI1	PREDICTED: LRR receptor-like serine/threonine-protein kinase FEI 2 [Amborella trichopoda]	0.11	0.11	0.04	4.04	5.37	4.71	0.09	4.71
map04626	Plant-pathogen interaction	0	TRINITY_DN39323_c1_g2	K16224	-	-2.16134	down	At5g48740	LRK1 [Pinus tabuliformis]	1.35	1.8	0.67	9.87	10.23	9.45	1.27	9.85
map04626	Plant-pathogen interaction	0	TRINITY_DN39323_c1_g3	K13420	EC:2.7.11.1	-1.5225	down	At1g67720	LRK1 [Pinus tabuliformis]	1.27	1.63	0.8	6.37	6.87	6.37	1.23	6.54
map04626	Plant-pathogen interaction	0	TRINITY_DN39330_c0_g3	K13457	-	-1.14616	down	At4g14610	PREDICTED: putative disease resistance protein RGA3 isoform X1 [Elaeis guineensis]	3.23	6.37	6.6	23.35	21.13	30.24	5.4	24.91
map04626	Plant-pathogen interaction	0	TRINITY_DN39331_c1_g1	K13420	EC:2.7.11.1	-10.6563	down	At3g47570	hypothetical protein [Cryptomeria japonica]	0	0	0	1.43	2.14	3.55	0	2.37
map04626	Plant-pathogen interaction	0	TRINITY_DN39331_c1_g2	K13420	EC:2.7.11.1	-9.45333	down	EFR	Serine-threonine protein kinase [Theobroma cacao]	0	0	0	1.2	1.23	1.73	0	1.39
map04626	Plant-pathogen interaction	0	TRINITY_DN39331_c2_g2	K13420	EC:2.7.11.1	2.33257	up	At2g24130	hypothetical protein [Cryptomeria japonica]	5.32	5.22	3.84	1.95	0.92	2.12	4.79	1.66
map04626	Plant-pathogen interaction	0	TRINITY_DN39342_c2_g1	K13434	-	2.70463	up	ERF071	PREDICTED: ethylene-responsive transcription factor RAP2-3-like [Glycine max]	193.4	26.76	22.64	27.09	31.14	17.91	80.93	25.38
map04626	Plant-pathogen interaction	0	TRINITY_DN39347_c0_g1	K13420	EC:2.7.11.1	-1.77827	down	ERL2	hypothetical protein AMTR_s00103p00029870 [Amborella trichopoda]	0.51	2.25	1.19	6.7	5.91	7.28	1.32	6.63
map04626	Plant-pathogen interaction	0	TRINITY_DN39347_c0_g2	K13420	EC:2.7.11.1	-3.47512	down	IMK2	hypothetical protein AMTR_s00103p00029870 [Amborella trichopoda]	0.1	0.19	0.23	4.1	3.19	3.49	0.17	3.59
map04626	Plant-pathogen interaction	0	TRINITY_DN39392_c1_g1	K13416	EC:2.7.10.1 2.7.11.1	-3.99169	down	At5g57670	PREDICTED: probable receptor-like serine/threonine-protein kinase At5g57670 isoform X1 [Elaeis guineensis]	0.72	3.08	0.74	34.43	35.78	37.21	1.51	35.81
map04626	Plant-pathogen interaction	0	TRINITY_DN39392_c1_g2	K13430	EC:2.7.11.1	-5.48027	down	At5g57670	hypothetical protein AMTR_s00008p00064820 [Amborella trichopoda]	0.04	0.47	0.03	11.42	15.91	15.8	0.18	14.38
map04626	Plant-pathogen interaction	0	TRINITY_DN39501_c0_g1	K09422	-	-6.46433	down	MYB28	PREDICTED: transcription factor MYB34-like [Nelumbo nucifera]	0.29	0.01	0.08	16.82	20.17	28.73	0.13	21.91
map04626	Plant-pathogen interaction	0	TRINITY_DN39508_c0_g1	K13434	-	-4.72054	down	WIN1	unknown [Picea sitchensis]	0.03	0.11	0	1.24	2.7	2.61	0.05	2.18
map04626	Plant-pathogen interaction	0	TRINITY_DN39537_c0_g1	K02183	-	-3.8705	down	dfr1	unknown [Picea sitchensis]	0.09	0.18	0.01	1.8	2.88	2.47	0.09	2.38
map04626	Plant-pathogen interaction	0	TRINITY_DN39620_c0_g1	K13430	EC:2.7.11.1	-4.57448	down	TMK1	PREDICTED: receptor protein kinase TMK1-like [Phoenix dactylifera]	0.09	0.2	0.34	7.16	8.92	9.06	0.21	8.38
map04626	Plant-pathogen interaction	0	TRINITY_DN39637_c1_g1	K13414	EC:2.7.11.25	-1.37172	down	ANP2	hypothetical protein AXG93_3042s1110 [Marchantia polymorpha subsp. polymorpha]	2.15	0.99	0.84	5.62	10.42	4.53	1.33	6.86
map04626	Plant-pathogen interaction	0	TRINITY_DN39643_c1_g1	K13420	EC:2.7.11.1	-1.84859	down	MIK2	hypothetical protein CICLE_v10030615mg [Citrus clementina]	0.44	1.96	2.99	11.51	10.23	11.28	1.8	11.01
map04626	Plant-pathogen interaction	0	TRINITY_DN39659_c1_g1	K13434	-	8.84954	up	ERF115	hypothetical protein SORBI_009G151600 [Sorghum bicolor]	3.82	2.3	2.07	0	0	0	2.73	0
map04626	Plant-pathogen interaction	0	TRINITY_DN39659_c2_g1	K13434	-	7.81693	up	ABR1	unknown [Picea sitchensis]	8.56	9.62	8.5	0.09	0.09	0	8.89	0.06
map04626	Plant-pathogen interaction	0	TRINITY_DN39664_c1_g1	K13430	EC:2.7.11.1	1.11212	up	MIK1	hypothetical protein 0_1169_01, partial [Pinus taeda]	5.19	6.65	8.34	7.71	5.49	5	6.73	6.07
map04626	Plant-pathogen interaction	0	TRINITY_DN39685_c0_g1	K13416	EC:2.7.10.1 2.7.11.1	2.04037	up	LRK10L-1.2	hypothetical protein SORBIDRAFT_03g031640 [Sorghum bicolor]	5.43	4.36	1.95	6.94	7.01	8.65	3.91	7.53
map04626	Plant-pathogen interaction	0	TRINITY_DN39688_c1_g1	K13420	EC:2.7.11.1	-2.22218	down	At3g47570	vacuolar sorting-associated-like protein [Medicago truncatula]	0	1.72	0.36	2.87	3.01	3.14	0.69	3.01
map04626	Plant-pathogen interaction	0	TRINITY_DN39711_c0_g1	K09422	-	-2.74464	down	MYB44	R2R3-MYB transcription factor MYB7 [Picea glauca]	5.12	0.49	0.16	21.96	28.24	27.89	1.92	26.03
map04626	Plant-pathogen interaction	0	TRINITY_DN39744_c0_g1	K13430	EC:2.7.11.1	-12.5385	down	At5g49770	PREDICTED: probable leucine-rich repeat receptor-like protein kinase At5g49770 [Vigna radiata var. radiata]	0	0	0	7.31	7.23	11.78	0	8.77
map04626	Plant-pathogen interaction	0	TRINITY_DN39766_c0_g1	K13436	EC:2.7.11.1	2.55903	up	At1g11050	hypothetical protein 0_5786_01, partial [Pinus lambertiana]	7.73	3.43	0.64	1.61	1.54	0.65	3.93	1.27
map04626	Plant-pathogen interaction	0	TRINITY_DN39797_c0_g2	K13420	EC:2.7.11.1	1.2457	up	RCH2	unknown [Picea sitchensis]	3.53	5.95	3.01	5.45	2.16	1.29	4.16	2.97
map04626	Plant-pathogen interaction	0	TRINITY_DN39871_c2_g1	K13420	EC:2.7.11.1	-10.4209	down	FLS2	unknown [Picea sitchensis]	0	0	0	3.66	3.77	5.5	0	4.31
map04626	Plant-pathogen interaction	0	TRINITY_DN39871_c2_g2	K13420	EC:2.7.11.1	-2.87087	down	At2g24130	hypothetical protein [Cryptomeria japonica]	0.03	0.23	0.12	4.21	2.56	2.73	0.13	3.17
map04626	Plant-pathogen interaction	0	TRINITY_DN39871_c2_g3	K13420	EC:2.7.11.1	-10.3008	down	At2g24130	hypothetical protein [Cryptomeria japonica]	0	0	0	5.17	3.02	5.29	0	4.49
map04626	Plant-pathogen interaction	0	TRINITY_DN39964_c0_g1	K13457	-	-1.16142	down	sll1770	unknown [Picea sitchensis]	16.65	26.67	23.49	77.13	84.8	90.18	22.27	84.04
map04626	Plant-pathogen interaction	0	TRINITY_DN40018_c1_g2	K16224	-	1.03809	up	WAKL4	PREDICTED: wall-associated receptor kinase 2-like [Solanum lycopersicum]	5.39	5.87	3.47	5.66	6.15	8.42	4.91	6.74
map04626	Plant-pathogen interaction	0	TRINITY_DN40099_c0_g1	K13420	EC:2.7.11.1	-1.08156	down	FLS2	leucine-rich repeat transmembrane protein kinase [Populus trichocarpa]	1.6	1.27	0.46	2.92	2.19	2.67	1.11	2.59
map04626	Plant-pathogen interaction	0	TRINITY_DN40105_c0_g2	K13416	EC:2.7.10.1 2.7.11.1	-1.67916	down	RPK2	hypothetical protein PRUPE_ppa000986mg [Prunus persica]	1.66	2.61	1.74	11.29	11.9	9.65	2	10.95
map04626	Plant-pathogen interaction	0	TRINITY_DN40107_c0_g1	K13420	EC:2.7.11.1	-1.69156	down	FLS2	unknown [Picea sitchensis]	2.17	8.76	3.35	27.39	12.16	13.59	4.76	17.71
map04626	Plant-pathogen interaction	0	TRINITY_DN40107_c0_g2	K13428	EC:2.7.11.1	-4.75329	down	FLS2	PREDICTED: putative leucine-rich repeat receptor-like serine/threonine-protein kinase At2g24130 [Gossypium hirsutum]	0.07	0.56	0.45	18.87	10.1	10.33	0.36	13.1
map04626	Plant-pathogen interaction	0	TRINITY_DN40123_c1_g2	K13447	EC:1.6.3.- 1.11.1.-	2.7187	up	RBOHA	respiratory burst oxidase protein 4a [Picea abies]	29.56	22.26	12.37	13.03	9.64	6.75	21.4	9.81
map04626	Plant-pathogen interaction	0	TRINITY_DN40126_c0_g2	K13459	-	1.54046	up	WRKY19	BnaA09g29610D [Brassica napus]	1.76	1.74	0.95	1.4	1.5	1.26	1.48	1.39
map04626	Plant-pathogen interaction	0	TRINITY_DN40134_c0_g1	K13420	EC:2.7.11.1	-1.19288	down	RLP51	unknown [Picea sitchensis]	1.31	2.43	3.81	9.62	9.77	9.54	2.52	9.64
map04626	Plant-pathogen interaction	0	TRINITY_DN40167_c0_g3	K13430	EC:2.7.11.1	-3.00335	down	PBL8	unknown [Picea sitchensis]	1.38	2.51	2.13	27.66	29.78	27.67	2.01	28.37
map04626	Plant-pathogen interaction	0	TRINITY_DN40173_c2_g1	K16224	-	1.19368	up	At5g49770	hypothetical protein [Cryptomeria japonica]	5.67	15.78	1.87	7.89	3.44	5.35	7.77	5.56
map04626	Plant-pathogen interaction	0	TRINITY_DN40326_c1_g2	K13459	-	-3.34231	down	PERK9	PREDICTED: probable receptor-like protein kinase At2g47060 [Amborella trichopoda]	0.86	3.34	4.86	52.05	56.42	61.06	3.02	56.51
map04626	Plant-pathogen interaction	0	TRINITY_DN40401_c1_g1	K13420	EC:2.7.11.1	2.21708	up	TAO1	hypothetical protein POPTR_0005s03260g [Populus trichocarpa]	0.75	0.95	1.99	0.64	0.37	0.33	1.23	0.45
map04626	Plant-pathogen interaction	0	TRINITY_DN40417_c0_g6	K16224	-	4.06355	up	At5g48740	LRK1 [Pinus tabuliformis]	4.74	4.09	1.92	0.41	0.37	0.36	3.58	0.38
map04626	Plant-pathogen interaction	0	TRINITY_DN40422_c1_g3	K13430	EC:2.7.11.1	-1.08681	down	RBK2	hypothetical protein AMTR_s00065p00072280 [Amborella trichopoda]	1.3	2.87	2.5	7.45	9.1	6.51	2.22	7.69
map04626	Plant-pathogen interaction	0	TRINITY_DN40519_c0_g1	K13416	EC:2.7.10.1 2.7.11.1	-1.70109	down	WAK3	hypothetical protein VITISV_027752 [Vitis vinifera]	0.41	0.06	0.3	2.73	4.78	4.31	0.26	3.94
map04626	Plant-pathogen interaction	0	TRINITY_DN40579_c0_g2	K12795	-	-1.31937	down	SGT1B	PREDICTED: uncharacterized protein LOC18422035 [Amborella trichopoda]	0.53	0.54	1.26	2.4	3.36	3.54	0.78	3.1
map04626	Plant-pathogen interaction	0	TRINITY_DN40624_c0_g2	K13466	-	-8.62773	down	ERL2	hypothetical protein, partial [Cryptomeria japonica]	0	0	0	2.03	1.32	0.73	0	1.36
map04626	Plant-pathogen interaction	0	TRINITY_DN40777_c1_g1	K13430	EC:2.7.11.1	1.01735	up	CRCK3	PREDICTED: calmodulin-binding receptor-like cytoplasmic kinase 3 [Musa acuminata subsp. malaccensis]	13.05	12.4	9.95	9.58	10.91	10.42	11.8	10.3
map04626	Plant-pathogen interaction	0	TRINITY_DN40874_c1_g2	K13420	EC:2.7.11.1	-4.37968	down	At1g17230	hypothetical protein [Cryptomeria japonica]	0.03	0.33	0.03	1.86	1.41	1.68	0.13	1.65
map04626	Plant-pathogen interaction	0	TRINITY_DN40902_c0_g2	K13420	EC:2.7.11.1	-3.17779	down	PXC2	unknown [Picea sitchensis]	0.83	0.41	1.63	8.43	13.61	13.89	0.96	11.98
map04626	Plant-pathogen interaction	0	TRINITY_DN40916_c0_g1	K13448	-	-5.74364	down	CML17	PREDICTED: calmodulin-like protein 3 [Glycine max]	0.1	0.12	0.08	4.84	11.9	11.46	0.1	9.4
map04626	Plant-pathogen interaction	0	TRINITY_DN40916_c0_g2	K13448	-	-1.36668	down	CML44	PREDICTED: calmodulin-like protein 3 [Solanum tuberosum]	0.54	1.28	1.12	3.21	7.4	4.83	0.98	5.15
map04626	Plant-pathogen interaction	0	TRINITY_DN40916_c0_g3	K13448	-	-8.06971	down	-	-	0	0	0	0.37	3.2	3.62	0	2.4
map04626	Plant-pathogen interaction	0	TRINITY_DN40990_c0_g2	K13420	EC:2.7.11.1	-2.33229	down	XA21	hypothetical protein AMTR_s00022p00151480 [Amborella trichopoda]	1.33	2.3	1.8	14.63	12.28	16.92	1.81	14.61
map04626	Plant-pathogen interaction	0	TRINITY_DN41009_c0_g1	K13420	EC:2.7.11.1	2.62122	up	XA21	hypothetical protein SORBIDRAFT_05g004560 [Sorghum bicolor]	2.66	3.73	1.51	1.01	0.57	0.62	2.63	0.73
map04626	Plant-pathogen interaction	0	TRINITY_DN41009_c0_g2	K13428	EC:2.7.11.1	3.03757	up	At2g24130	hypothetical protein [Cryptomeria japonica]	4.85	4.49	2.24	1.2	0.79	0.5	3.86	0.83
map04626	Plant-pathogen interaction	0	TRINITY_DN41013_c2_g1	K13459	-	-1.39017	down	RPP1	unknown [Picea sitchensis]	3.67	4.63	9.61	24.79	26.7	25.11	5.97	25.53
map04626	Plant-pathogen interaction	0	TRINITY_DN41047_c3_g2	K13428	EC:2.7.11.1	-4.73904	down	LECRK59	unknown [Picea sitchensis]	0.06	0.04	0.03	1.78	2.08	2.21	0.04	2.02
map04626	Plant-pathogen interaction	0	TRINITY_DN41119_c4_g2	K02183	-	-1.64751	down	KIC	unknown [Picea sitchensis]	1.68	3.02	2.39	6.89	8.16	6.72	2.36	7.26
map04626	Plant-pathogen interaction	0	TRINITY_DN41119_c4_g7	K02183	-	-1.07761	down	KIC	unknown [Picea sitchensis]	2.57	4.42	5.45	13.58	18.48	13.15	4.15	15.07
map04626	Plant-pathogen interaction	0	TRINITY_DN41124_c1_g2	K13420	EC:2.7.11.1	-3.59241	down	At3g47110	PREDICTED: probable LRR receptor-like serine/threonine-protein kinase At3g47570 [Nelumbo nucifera]	0.32	0.92	0.2	8.54	3.4	5.18	0.48	5.71
map04626	Plant-pathogen interaction	0	TRINITY_DN41154_c1_g1	K13420	EC:2.7.11.1	1.4785	up	At1g06840	PREDICTED: probable leucine-rich repeat receptor-like serine/threonine-protein kinase At3g14840 [Gossypium arboreum]	8.12	8.27	4.75	4.64	4.49	4.61	7.05	4.58
map04626	Plant-pathogen interaction	0	TRINITY_DN41155_c0_g1	K13449	-	-4.66067	down	-	PREDICTED: pathogenesis-related protein PR-1 type [Beta vulgaris subsp. vulgaris]	0.65	0.33	0.31	42.47	8.01	14.81	0.43	21.76
map04626	Plant-pathogen interaction	0	TRINITY_DN41171_c1_g1	K13430	EC:2.7.11.1	3.74922	up	WAKL14	PREDICTED: wall-associated receptor kinase-like 14 [Amborella trichopoda]	20.15	10.45	8.35	1.99	1.99	1.43	12.98	1.8
map04626	Plant-pathogen interaction	0	TRINITY_DN41194_c0_g1	K13420	EC:2.7.11.1	5.40348	up	TD1	PREDICTED: LRR receptor-like serine/threonine-protein kinase GSO1 isoform X1 [Vitis vinifera]	2.18	4.95	4.37	0.23	0.22	0	3.83	0.15
map04626	Plant-pathogen interaction	0	TRINITY_DN41194_c2_g1	K13420	EC:2.7.11.1	-1.75621	down	FLS2	hypothetical protein POPTR_0001s27000g [Populus trichocarpa]	0.09	1.09	4.48	9.81	9.19	12.04	1.89	10.35
map04626	Plant-pathogen interaction	0	TRINITY_DN41227_c1_g1	K13416	EC:2.7.10.1 2.7.11.1	-2.30256	down	At2g19130	PREDICTED: G-type lectin S-receptor-like serine/threonine-protein kinase LECRK4 [Nelumbo nucifera]	0.2	1.1	1.55	8.42	8.24	8.2	0.95	8.29
map04626	Plant-pathogen interaction	0	TRINITY_DN41253_c0_g1	K13416	EC:2.7.10.1 2.7.11.1	-3.22341	down	SRF8	PREDICTED: probable leucine-rich repeat receptor-like protein kinase At5g63930 [Nelumbo nucifera]	0.12	0.15	0.23	3.89	2.2	1.86	0.17	2.65
map04626	Plant-pathogen interaction	0	TRINITY_DN41274_c0_g5	K13420	EC:2.7.11.1	-8.29819	down	TAO1	PREDICTED: TMV resistance protein N-like [Nelumbo nucifera]	0	0	0	1.3	1.49	1.15	0	1.31
map04626	Plant-pathogen interaction	0	TRINITY_DN41277_c0_g1	K13459	-	-3.21689	down	WRKY19	predicted protein [Physcomitrella patens]	1.08	3.14	0.13	22.62	18.41	23.41	1.45	21.48
map04626	Plant-pathogen interaction	0	TRINITY_DN41304_c0_g3	K16224	-	-2.01235	down	At3g21340	hypothetical protein PHAVU_005G162100g [Phaseolus vulgaris]	1.38	1.87	1.78	10.68	12.97	13.05	1.68	12.23
map04626	Plant-pathogen interaction	0	TRINITY_DN41323_c1_g1	K13420	EC:2.7.11.1	2.36931	up	IRK	PREDICTED: LRR receptor-like serine/threonine-protein kinase GSO2 [Vitis vinifera]	0.99	1.32	1.04	0.38	0.33	0.4	1.12	0.37
map04626	Plant-pathogen interaction	0	TRINITY_DN41352_c1_g1	K13420	EC:2.7.11.1	1.11583	up	At2g24130	PREDICTED: putative leucine-rich repeat receptor-like serine/threonine-protein kinase At2g24130 [Musa acuminata subsp. malaccensis]	11.49	14.45	10.1	17.43	9.37	20.13	12.01	15.64
map04626	Plant-pathogen interaction	0	TRINITY_DN41352_c1_g2	K13420	EC:2.7.11.1	-6.92235	down	At2g24130	PREDICTED: probable LRR receptor-like serine/threonine-protein kinase At3g47570 [Nelumbo nucifera]	0	0	0.03	2.75	2.12	2.48	0.01	2.45
map04626	Plant-pathogen interaction	0	TRINITY_DN41355_c0_g3	K13420	EC:2.7.11.1	-2.68104	down	At2g24130	PREDICTED: probable LRR receptor-like serine/threonine-protein kinase At3g47570 [Nicotiana tomentosiformis]	0.25	0.39	0.23	3.29	2.74	3.97	0.29	3.33
map04626	Plant-pathogen interaction	0	TRINITY_DN41403_c0_g2	K13420	EC:2.7.11.1	-2.64739	down	GSO1	PREDICTED: receptor-like protein 12 [Jatropha curcas]	0.07	0.16	1.52	3.91	7.98	9.09	0.58	6.99
map04626	Plant-pathogen interaction	0	TRINITY_DN41405_c0_g3	K13416	EC:2.7.10.1 2.7.11.1	5.8873	up	At2g19130	hypothetical protein 0_2165_01, partial [Pinus radiata]	2.92	2.34	0.72	0.05	0	0.1	1.99	0.05
map04626	Plant-pathogen interaction	0	TRINITY_DN41405_c0_g4	K13430	EC:2.7.11.1	2.38625	up	At2g19130	S-locus lectin protein kinase family protein isoform 1 [Theobroma cacao]	1.89	4.29	0.88	1.32	0.76	1.02	2.35	1.03
map04626	Plant-pathogen interaction	0	TRINITY_DN41422_c1_g2	K13434	-	1.05812	up	CRF2	PREDICTED: ethylene-responsive transcription factor ERF094 [Amborella trichopoda]	7.39	10.98	14	10.23	9.67	7.61	10.79	9.17
map04626	Plant-pathogen interaction	0	TRINITY_DN41430_c0_g1	K13466	-	3.99642	up	At4g36180	PREDICTED: probable leucine-rich repeat receptor-like protein kinase At1g35710 [Musa acuminata subsp. malaccensis]	8.96	13.82	12.46	3.14	0.69	0.62	11.75	1.48
map04626	Plant-pathogen interaction	0	TRINITY_DN41437_c3_g1	K13459	-	5.35033	up	-	hypothetical protein POPTR_0005s030202g, partial [Populus trichocarpa]	1.88	3.4	7.58	0.46	0.03	0.02	4.29	0.17
map04626	Plant-pathogen interaction	0	TRINITY_DN41465_c0_g1	K13420	EC:2.7.11.1	-9.64237	down	At3g47570	PREDICTED: putative leucine-rich repeat receptor-like serine/threonine-protein kinase At2g24130 [Elaeis guineensis]	0	0	0	2.55	1.94	2.5	0	2.33
map04626	Plant-pathogen interaction	0	TRINITY_DN41465_c1_g2	K13420	EC:2.7.11.1	-6.07865	down	At3g47570	PREDICTED: probable LRR receptor-like serine/threonine-protein kinase At3g47570 [Nelumbo nucifera]	0	0.09	0	3.73	2.5	5.14	0.03	3.79
map04626	Plant-pathogen interaction	0	TRINITY_DN41504_c3_g1	K13420	EC:2.7.11.1	-1.74205	down	At2g24130	PREDICTED: probable LRR receptor-like serine/threonine-protein kinase At3g47570 [Citrus sinensis]	1.42	3.14	1.47	21.56	8.93	9.04	2.01	13.18
map04626	Plant-pathogen interaction	0	TRINITY_DN41569_c1_g2	K13459	-	-3.85374	down	RPP13L4	unknown [Picea sitchensis]	0.03	0.07	0.06	1.23	1.52	1.28	0.05	1.34
map04626	Plant-pathogen interaction	0	TRINITY_DN41569_c1_g3	K13459	-	-4.42994	down	-	hypothetical protein AXG93_1862s1400 [Marchantia polymorpha subsp. polymorpha]	0.05	0.02	0.02	1.43	1.61	0.7	0.03	1.25
map04626	Plant-pathogen interaction	0	TRINITY_DN41598_c1_g1	K13420	EC:2.7.11.1	-2.75931	down	LECRKS4	PREDICTED: L-type lectin-domain containing receptor kinase S.4-like [Nelumbo nucifera]	0.14	0.07	0.18	1.23	1.6	1.9	0.13	1.58
map04626	Plant-pathogen interaction	0	TRINITY_DN41657_c0_g2	K13436	EC:2.7.11.1	-4.16346	down	PERK1	PREDICTED: probable receptor-like serine/threonine-protein kinase At5g57670 [Amborella trichopoda]	0.38	0.52	0.63	12.59	19.24	15.2	0.51	15.68
map04626	Plant-pathogen interaction	0	TRINITY_DN41721_c1_g3	K13420	EC:2.7.11.1	-9.34587	down	At2g24130	hypothetical protein MANES_11G067400 [Manihot esculenta]	0	0	0	27.09	14.81	19.75	0	20.55
map04626	Plant-pathogen interaction	0	TRINITY_DN41721_c1_g4	K13420	EC:2.7.11.1	-2.11321	down	At3g47570	PREDICTED: probable LRR receptor-like serine/threonine-protein kinase At3g47570 [Vitis vinifera]	0.08	0.36	0.07	1.82	2.01	1.81	0.17	1.88
map04626	Plant-pathogen interaction	0	TRINITY_DN41721_c1_g5	K13420	EC:2.7.11.1	2.34072	up	At2g24130	PREDICTED: putative leucine-rich repeat receptor-like serine/threonine-protein kinase At2g24130 [Musa acuminata subsp. malaccensis]	1.19	1.15	0.56	0.67	0.2	0.12	0.97	0.33
map04626	Plant-pathogen interaction	0	TRINITY_DN41724_c0_g1	K13416	EC:2.7.10.1 2.7.11.1	-3.98874	down	At5g63930	PREDICTED: receptor-like protein kinase HAIKU2 [Populus euphratica]	0.23	0.13	0.2	3.58	2.51	3.22	0.19	3.1
map04626	Plant-pathogen interaction	0	TRINITY_DN41767_c0_g2	K16226	-	2.17026	up	TAO1	hypothetical protein EUGRSUZ_B01867 [Eucalyptus grandis]	2.5	7.19	7.5	4.12	3.91	1.62	5.73	3.22
map04626	Plant-pathogen interaction	0	TRINITY_DN41821_c1_g1	K18875	-	-1.98161	down	FH1	PREDICTED: formin-like protein 6 [Nelumbo nucifera]	1.25	4.59	5.25	24.22	23.62	24.06	3.7	23.97
map04626	Plant-pathogen interaction	0	TRINITY_DN41831_c3_g2	K13416	EC:2.7.10.1 2.7.11.1	6.81461	up	SD22	G-type lectin S-receptor-like serine/threonine-protein kinase At2g19130, partial [Anthurium amnicola]	2.05	1.81	2.21	0.04	0.05	0	2.02	0.03
map04626	Plant-pathogen interaction	0	TRINITY_DN41831_c4_g2	K13436	EC:2.7.11.1	2.17688	up	SD22	hypothetical protein AMTR_s00072p00045010 [Amborella trichopoda]	4.35	2.51	2.5	1.68	1.22	0.86	3.12	1.25
map04626	Plant-pathogen interaction	0	TRINITY_DN41840_c1_g1	K13412	EC:2.7.11.1	-3.9539	down	PHOT2	putative LOV domain-containing protein [Austrotaxus spicata]	0.37	0.85	0.69	14.52	17.63	17.5	0.64	16.55
map04626	Plant-pathogen interaction	0	TRINITY_DN41871_c0_g1	K02183	-	1.64584	up	KIC	unknown [Picea sitchensis]	3.07	4.13	19.59	6.11	5.19	1.56	8.93	4.29
map04626	Plant-pathogen interaction	0	TRINITY_DN41892_c0_g2	K13424	-	7.31079	up	WRKY6	PREDICTED: probable WRKY transcription factor 72 [Elaeis guineensis]	5.03	5.02	6.03	0.17	0	0	5.36	0.06
map04626	Plant-pathogen interaction	0	TRINITY_DN41905_c0_g1	K13425	-	1.82444	up	WRKY7	WRKY11 transcription factor [Ginkgo biloba]	77.79	97.77	120.56	56.1	47.45	40.05	98.71	47.87
map04626	Plant-pathogen interaction	0	TRINITY_DN41943_c0_g1	K13456	-	-3.91219	down	RIN4	unknown [Picea sitchensis]	0.38	0.74	0.63	10.81	16.18	16.03	0.58	14.34
map04626	Plant-pathogen interaction	0	TRINITY_DN41950_c1_g3	K13459	-	-5.31987	down	-	PREDICTED: uncharacterized protein LOC104445431 [Eucalyptus grandis]	0.02	0.64	0.08	17.42	15.93	22.43	0.25	18.59
map04626	Plant-pathogen interaction	0	TRINITY_DN41953_c0_g3	K13420	EC:2.7.11.1	-8.55472	down	TAO1	predicted protein [Physcomitrella patens]	0	0.03	0	8.06	4.88	6.7	0.01	6.55
map04626	Plant-pathogen interaction	0	TRINITY_DN42028_c0_g1	K16226	-	-1.02162	down	TAO1	predicted protein [Physcomitrella patens]	2.03	4.4	2.48	8.46	7.48	8.03	2.97	7.99
map04626	Plant-pathogen interaction	0	TRINITY_DN42079_c1_g1	K13430	EC:2.7.11.1	-2.55562	down	CRCK2	PREDICTED: calmodulin-binding receptor-like cytoplasmic kinase 2 isoform X2 [Sesamum indicum]	0.82	2.83	4	18.81	26.55	28.01	2.55	24.46
map04626	Plant-pathogen interaction	0	TRINITY_DN42125_c1_g2	K13416	EC:2.7.10.1 2.7.11.1	-1.23438	down	At2g19130	PREDICTED: G-type lectin S-receptor-like serine/threonine-protein kinase At2g19130 [Nelumbo nucifera]	1.36	1.02	0.2	3.71	4.24	2.22	0.86	3.39
map04626	Plant-pathogen interaction	0	TRINITY_DN42148_c0_g3	K13459	-	-1.13733	down	RGA1	predicted protein [Physcomitrella patens]	2.73	12.01	7.7	26.36	18.66	21.8	7.48	22.27
map04626	Plant-pathogen interaction	0	TRINITY_DN42151_c0_g1	K13466	-	-7.42818	down	FLS2	hypothetical protein, partial [Cryptomeria japonica]	0.06	0.07	0.01	14.88	11.1	16	0.05	13.99
map04626	Plant-pathogen interaction	0	TRINITY_DN42172_c1_g1	K13420	EC:2.7.11.1	-4.71563	down	FLS2	PREDICTED: MDIS1-interacting receptor like kinase 2-like [Eucalyptus grandis]	0.18	0.41	0.56	7.51	10.55	11.16	0.38	9.74
map04626	Plant-pathogen interaction	0	TRINITY_DN42172_c1_g3	K13420	EC:2.7.11.1	-8.40432	down	At1g35710	PREDICTED: LOW QUALITY PROTEIN: probable leucine-rich repeat receptor-like protein kinase At1g35710 [Fragaria vesca subsp. vesca]	0	0	0	12.07	9.77	12.94	0	11.59
map04626	Plant-pathogen interaction	0	TRINITY_DN42209_c0_g1	K13430	EC:2.7.11.1	-1.8818	down	At3g51990	unknown [Picea sitchensis]	0.88	1.12	1.56	7.35	7.1	7.02	1.19	7.16
map04626	Plant-pathogen interaction	0	TRINITY_DN42262_c0_g2	K13436	EC:2.7.11.1	-1.07724	down	PTI13	unknown [Picea sitchensis]	8.93	8.95	7.31	34.17	33.25	30.49	8.4	32.64
map04626	Plant-pathogen interaction	0	TRINITY_DN42284_c0_g1	K13457	-	-6.40774	down	-	hypothetical protein MANES_18G102700 [Manihot esculenta]	0.43	0	0.28	21.4	22.56	23	0.24	22.32
map04626	Plant-pathogen interaction	0	TRINITY_DN42329_c0_g2	K13457	-	-1.17846	down	-	hypothetical protein EUGRSUZ_F02012 [Eucalyptus grandis]	1.19	2.76	2.23	9.09	7.44	8.04	2.06	8.19
map04626	Plant-pathogen interaction	0	TRINITY_DN42345_c0_g2	K13420	EC:2.7.11.1	-2.11109	down	GSO1	PREDICTED: LRR receptor-like serine/threonine-protein kinase FLS2 [Gossypium raimondii]	0	0.21	0.51	2.5	1.85	2.54	0.24	2.3
map04626	Plant-pathogen interaction	0	TRINITY_DN42388_c0_g1	K13416	EC:2.7.10.1 2.7.11.1	-9.3201	down	SD25	PREDICTED: G-type lectin S-receptor-like serine/threonine-protein kinase SD2-5 [Musa acuminata subsp. malaccensis]	0	0	0	3.56	4.08	4.14	0	3.93
map04626	Plant-pathogen interaction	0	TRINITY_DN42424_c0_g2	K13430	EC:2.7.11.1	-1.63231	down	At1g80640	unknown [Picea sitchensis]	0.71	1.76	5.93	14.06	16.27	14.53	2.8	14.95
map04626	Plant-pathogen interaction	0	TRINITY_DN42425_c1_g4	K13459	-	-3.69608	down	-	PREDICTED: TMV resistance protein N-like [Eucalyptus grandis]	0.15	0.13	0.28	3.73	4.49	4.26	0.19	4.16
map04626	Plant-pathogen interaction	0	TRINITY_DN42467_c0_g1	K13416	EC:2.7.10.1 2.7.11.1	1.54579	up	At1g11050	PREDICTED: probable LRR receptor-like serine/threonine-protein kinase RKF3 [Nelumbo nucifera]	4.04	2.52	0.64	2.68	1.28	0.79	2.4	1.58
map04626	Plant-pathogen interaction	0	TRINITY_DN42475_c0_g1	K13428	EC:2.7.11.1	-1.57483	down	EFR	PREDICTED: LOW QUALITY PROTEIN: probable LRR receptor-like serine/threonine-protein kinase At3g47570 [Amborella trichopoda]	3.5	7.74	2.65	23.13	18.48	21.56	4.63	21.06
map04626	Plant-pathogen interaction	0	TRINITY_DN42476_c2_g2	K13447	EC:1.6.3.- 1.11.1.-	-4.47191	down	FRO1	PREDICTED: ferric reduction oxidase 8, mitochondrial [Amborella trichopoda]	0.09	0.43	0.04	7.19	6.71	6.18	0.19	6.69
map04626	Plant-pathogen interaction	0	TRINITY_DN42478_c0_g2	K13448	-	-1.38317	down	-	unknown [Picea sitchensis]	5.9	3.97	14.37	21.71	14.18	8.44	8.08	14.78
map04626	Plant-pathogen interaction	0	TRINITY_DN42483_c2_g5	K13420	EC:2.7.11.1	-3.33575	down	At3g47570	unknown [Picea sitchensis]	0.26	0.91	2.23	20.51	22.08	17.67	1.13	20.09
map04626	Plant-pathogen interaction	0	TRINITY_DN42483_c2_g8	K13420	EC:2.7.11.1	1.72678	up	At3g47570	PREDICTED: putative receptor-like protein kinase At3g47110 [Populus euphratica]	2.69	2.92	2.07	2.2	0.87	0.97	2.56	1.35
map04626	Plant-pathogen interaction	0	TRINITY_DN42582_c0_g1	K13417	EC:2.7.10.1 2.7.11.1	-1.45188	down	At5g48740	hypothetical protein CICLE_v10018776mg [Citrus clementina]	4.11	9.53	5.92	27.35	38.53	32.71	6.52	32.86
map04626	Plant-pathogen interaction	0	TRINITY_DN42582_c0_g3	K18873	-	-1.94245	down	At5g48740	PREDICTED: probable LRR receptor-like serine/threonine-protein kinase At5g48740 [Amborella trichopoda]	2.92	7.75	5.36	32.96	37.71	31.9	5.34	34.19
map04626	Plant-pathogen interaction	0	TRINITY_DN42724_c0_g1	K13466	-	1.91335	up	RLP12	PREDICTED: LRR receptor-like serine/threonine-protein kinase RCH1 [Phoenix dactylifera]	2.63	4.31	7.19	2.93	1.73	2.48	4.71	2.38
map04626	Plant-pathogen interaction	0	TRINITY_DN42732_c1_g3	K13428	EC:2.7.11.1	-6.64494	down	-	PREDICTED: LOW QUALITY PROTEIN: LRR receptor-like serine/threonine-protein kinase GSO2 [Amborella trichopoda]	0.14	0	0	14.36	11.88	7.61	0.05	11.28
map04626	Plant-pathogen interaction	0	TRINITY_DN42741_c0_g4	K13430	EC:2.7.11.1	-1.52741	down	PBS1	unknown [Picea sitchensis]	0.6	0.82	0.5	5.2	3.1	2.92	0.64	3.74
map04626	Plant-pathogen interaction	0	TRINITY_DN42745_c1_g1	K13430	EC:2.7.11.1	-1.56554	down	At1g49730	PREDICTED: probable receptor-like protein kinase At1g49730 [Amborella trichopoda]	1.78	2.16	3.87	12.11	15.53	11.77	2.6	13.14
map04626	Plant-pathogen interaction	0	TRINITY_DN42792_c0_g1	K13436	EC:2.7.11.1	-2.26042	down	PERK13	hypothetical protein CISIN_1g004174mg [Citrus sinensis]	1.47	2.15	1.61	13.42	15.52	15.75	1.74	14.9
map04626	Plant-pathogen interaction	0	TRINITY_DN42839_c0_g1	K13430	EC:2.7.11.1	-1.77938	down	At1g30570	PREDICTED: probable receptor-like protein kinase At1g30570 [Nelumbo nucifera]	0.92	1.61	3.24	10.71	9.22	9.34	1.92	9.76
map04626	Plant-pathogen interaction	0	TRINITY_DN42850_c0_g1	K13433	-	3.05616	up	PTI5	PREDICTED: ethylene-responsive transcription factor 15 [Amborella trichopoda]	8.59	5.55	3.55	0.83	1.58	1.47	5.9	1.29
map04626	Plant-pathogen interaction	0	TRINITY_DN42851_c0_g1	K13459	-	-1.42627	down	At1g63350	PREDICTED: TMV resistance protein N-like [Eucalyptus grandis]	0.37	0.53	0.8	2.54	2.56	2.66	0.57	2.59
map04626	Plant-pathogen interaction	0	TRINITY_DN42867_c1_g2	K13420	EC:2.7.11.1	-4.35602	down	At5g63930	hypothetical protein [Cryptomeria japonica]	0.03	1.38	0.85	2.95	3.48	6.19	0.75	4.21
map04626	Plant-pathogen interaction	0	TRINITY_DN42867_c1_g3	K13420	EC:2.7.11.1	-7.91635	down	EFR	hypothetical protein [Cryptomeria japonica]	0	0	0	1.63	0.8	2.07	0	1.5
map04626	Plant-pathogen interaction	0	TRINITY_DN42903_c0_g1	K13420	EC:2.7.11.1	-3.0181	down	At2g24130	PREDICTED: putative leucine-rich repeat receptor-like serine/threonine-protein kinase At2g24130 [Musa acuminata subsp. malaccensis]	0.54	0.75	0.2	11.98	8.7	9.04	0.5	9.91
map04626	Plant-pathogen interaction	0	TRINITY_DN42903_c0_g2	K13420	EC:2.7.11.1	-6.25703	down	At3g47570	unnamed protein product [Coffea canephora]	0	0	0.49	4.08	4.86	9.29	0.16	6.08
map04626	Plant-pathogen interaction	0	TRINITY_DN42904_c0_g4	K13420	EC:2.7.11.1	-3.97479	down	-	unknown [Picea sitchensis]	0.12	0	0.02	1.11	1.04	2.14	0.05	1.43
map04626	Plant-pathogen interaction	0	TRINITY_DN42930_c0_g6	K13459	-	-1.17838	down	DDB_G0278509	hypothetical protein EUGRSUZ_K01432 [Eucalyptus grandis]	1.22	2.85	2.39	8.23	7.96	6.59	2.15	7.59
map04626	Plant-pathogen interaction	0	TRINITY_DN42932_c1_g4	K13429	-	-1.00837	down	LYK5	hypothetical protein CICLE_v10000515mg [Citrus clementina]	0.26	0.57	0.57	1.71	1.49	1.5	0.47	1.57
map04626	Plant-pathogen interaction	0	TRINITY_DN43058_c3_g1	K13420	EC:2.7.11.1	-3.59725	down	FLS2	unknown [Picea sitchensis]	0.05	0.1	0.14	2.58	1.19	2.74	0.1	2.17
map04626	Plant-pathogen interaction	0	TRINITY_DN43058_c4_g2	K13420	EC:2.7.11.1	-5.97869	down	MIK2	unknown [Picea sitchensis]	0	0.3	0.07	16.3	11.08	14.66	0.12	14.01
map04626	Plant-pathogen interaction	0	TRINITY_DN43118_c0_g2	K13414	EC:2.7.11.25	-2.81315	down	HT1	unknown [Picea sitchensis]	4.72	4.9	2.8	54.41	53.33	53.38	4.14	53.71
map04626	Plant-pathogen interaction	0	TRINITY_DN43138_c1_g2	K13429	-	1.0742	up	LRK10L-1.2	hypothetical protein SORBI_003G262600 [Sorghum bicolor]	7.02	11.15	11.68	10.32	7.31	6.53	9.95	8.05
map04626	Plant-pathogen interaction	0	TRINITY_DN43139_c0_g1	K13448	-	-3.21413	down	CML5	unknown [Picea sitchensis]	0.35	0.94	0.32	5.86	9.07	7.82	0.54	7.58
map04626	Plant-pathogen interaction	0	TRINITY_DN43139_c0_g2	K13448	-	-1.41485	down	CML44	unknown [Picea sitchensis]	0.07	0.54	0.83	1.95	2.24	1.97	0.48	2.05
map04626	Plant-pathogen interaction	0	TRINITY_DN43139_c0_g4	K13448	-	-3.90321	down	CML43	unknown [Picea sitchensis]	0.03	0.11	0.31	2.83	5.42	3.51	0.15	3.92
map04626	Plant-pathogen interaction	0	TRINITY_DN43157_c0_g1	K13420	EC:2.7.11.1	-1.05312	down	RPP1	hypothetical protein AALP_AA1G281200 [Arabis alpina]	2.61	4.59	4.01	13.35	12.24	13.88	3.74	13.16
map04626	Plant-pathogen interaction	0	TRINITY_DN43215_c1_g1	K13430	EC:2.7.11.1	6.94705	up	SD22	hypothetical protein 0_2165_01, partial [Pinus radiata]	42.09	36.45	21.09	0.7	0.36	0.38	33.21	0.48
map04626	Plant-pathogen interaction	0	TRINITY_DN43231_c0_g1	K13420	EC:2.7.11.1	-3.08573	down	At5g63930	PREDICTED: LRR receptor-like serine/threonine-protein kinase GSO2 isoform X1 [Gossypium raimondii]	0.15	0.56	0.6	10.28	2.19	4.8	0.44	5.76
map04626	Plant-pathogen interaction	0	TRINITY_DN43231_c0_g2	K13420	EC:2.7.11.1	3.30371	up	ERECTA	hypothetical protein SETIT_028102mg [Setaria italica]	2.67	3.72	0.86	0.28	0.32	0.41	2.42	0.34
map04626	Plant-pathogen interaction	0	TRINITY_DN43231_c0_g4	K13420	EC:2.7.11.1	-7.88613	down	RLP12	hypothetical protein CISIN_1g0032002mg, partial [Citrus sinensis]	0	0	0	1.9	1.47	0.59	0	1.32
map04626	Plant-pathogen interaction	0	TRINITY_DN43236_c0_g2	K13420	EC:2.7.11.1	2.39564	up	FLS2	hypothetical protein OsJ_16186 [Oryza sativa Japonica Group]	5.76	5.14	3.27	2.16	1.24	1.39	4.72	1.6
map04626	Plant-pathogen interaction	0	TRINITY_DN43276_c0_g1	K13420	EC:2.7.11.1	-2.49801	down	INRPK1	Receptor-like protein kinase [Anthurium amnicola]	1.84	8.28	3.4	11.71	10.51	12.55	4.51	11.59
map04626	Plant-pathogen interaction	0	TRINITY_DN43323_c0_g1	K18835	-	4.23718	up	WRKY6	transcription factor WRKY [Taxus wallichiana var. chinensis]	9.37	11.04	22.98	3.33	0.36	0.44	14.46	1.38
map04626	Plant-pathogen interaction	0	TRINITY_DN43323_c0_g2	K13424	-	2.05613	up	WRKY6	transcription factor WRKY [Taxus wallichiana var. chinensis]	7.08	3.49	1.43	2.45	1.49	1.42	4	1.79
map04626	Plant-pathogen interaction	0	TRINITY_DN43332_c1_g2	K04368	EC:2.7.12.2	2.36046	up	WNK1	unknown [Picea sitchensis]	23.17	31.3	18.85	9.53	7.91	9.04	24.44	8.83
map04626	Plant-pathogen interaction	0	TRINITY_DN43403_c3_g1	K13436	EC:2.7.11.1	-1.89949	down	PTI13	hypothetical protein AXG93_421s1190 [Marchantia polymorpha subsp. polymorpha]	1	1.72	6.91	24.25	30.7	26.78	3.21	27.24
map04626	Plant-pathogen interaction	0	TRINITY_DN43455_c1_g1	K13417	EC:2.7.10.1 2.7.11.1	2.16802	up	PK1	PREDICTED: putative receptor protein kinase ZmPK1 [Vitis vinifera]	5.71	1.81	0.65	1.43	1.28	0.74	2.72	1.15
map04626	Plant-pathogen interaction	0	TRINITY_DN43490_c1_g1	K13420	EC:2.7.11.1	1.93988	up	-	PREDICTED: receptor-like protein 12 [Juglans regia]	10.04	22.19	17.34	15.36	8.47	15.56	16.52	13.13
map04626	Plant-pathogen interaction	0	TRINITY_DN43490_c1_g3	K13420	EC:2.7.11.1	-2.8732	down	At4g26540	PREDICTED: receptor-like protein 12 [Ziziphus jujuba]	0	0.06	0.17	0.85	1.07	1.03	0.08	0.98
map04626	Plant-pathogen interaction	0	TRINITY_DN43518_c1_g1	K13420	EC:2.7.11.1	-2.85348	down	HSL1	clavata-like receptor [Picea glauca]	0.69	1.17	0.27	8.54	9.02	8.71	0.71	8.76
map04626	Plant-pathogen interaction	0	TRINITY_DN43651_c0_g1	K13414	EC:2.7.11.25	-2.00653	down	NEK5	Serine/threonine-protein kinase Nek5 [Morus notabilis]	0.63	1.79	1.34	9.08	9.01	8.95	1.25	9.01
map04626	Plant-pathogen interaction	0	TRINITY_DN43655_c1_g1	K09422	-	-2.21171	down	MYB3R-1	PREDICTED: uncharacterized protein LOC105773388 [Gossypium raimondii]	0.44	0.6	1.71	6.6	8.11	6.81	0.92	7.17
map04626	Plant-pathogen interaction	0	TRINITY_DN43671_c0_g1	K13457	-	-2.68442	down	RF45	PREDICTED: disease resistance protein RPM1-like isoform X1 [Ipomoea nil]	0.12	0.32	0.38	3.91	3.44	3.3	0.27	3.55
map04626	Plant-pathogen interaction	0	TRINITY_DN43672_c0_g1	K13457	-	-3.85029	down	RXW24L	PREDICTED: disease resistance protein RPM1-like isoform X1 [Nelumbo nucifera]	0.57	0.73	0.71	9.94	8.59	13.07	0.67	10.53
map04626	Plant-pathogen interaction	0	TRINITY_DN43688_c0_g1	K13420	EC:2.7.11.1	-4.94978	down	TAO1	hypothetical protein SORBIDRAFT_08g022995, partial [Sorghum bicolor]	0.07	1.09	0.38	22.38	24.68	28.46	0.51	25.17
map04626	Plant-pathogen interaction	0	TRINITY_DN43688_c0_g6	K13420	EC:2.7.11.1	-4.52943	down	popC	PREDICTED: leucine-rich repeat protein soc-2 homolog [Eucalyptus grandis]	0.15	0.89	0.28	14.68	15.32	19.47	0.44	16.49
map04626	Plant-pathogen interaction	0	TRINITY_DN43698_c1_g4	K13417	EC:2.7.10.1 2.7.11.1	2.32236	up	At2g19130	PREDICTED: G-type lectin S-receptor-like serine/threonine-protein kinase At2g19130 [Vigna radiata var. radiata]	1.12	2.38	3.2	1.49	0.39	0.38	2.23	0.75
map04626	Plant-pathogen interaction	0	TRINITY_DN43698_c1_g5	K13417	EC:2.7.10.1 2.7.11.1	7.94331	up	At2g19130	hypothetical protein CICLE_v10018024mg [Citrus clementina]	46.04	38.49	21.18	0.45	0.18	0	35.24	0.21
map04626	Plant-pathogen interaction	0	TRINITY_DN43759_c0_g1	K13430	EC:2.7.11.1	-3.90403	down	At1g33260	PREDICTED: probable receptor-like protein kinase At4g10390 [Nelumbo nucifera]	0.04	0.13	0.33	3.82	4.65	4.2	0.17	4.22
map04626	Plant-pathogen interaction	0	TRINITY_DN43763_c0_g4	K04368	EC:2.7.12.2	-1.04113	down	WNK1	unknown [Picea sitchensis]	1.52	2.02	2.61	7.43	6.64	7.49	2.05	7.19
map04626	Plant-pathogen interaction	0	TRINITY_DN43842_c2_g1	K13430	EC:2.7.11.1	-3.47411	down	NCRK	hypothetical protein PHAVU_005G133700g [Phaseolus vulgaris]	1.97	4.12	2.61	44.91	47.11	55.76	2.9	49.26
map04626	Plant-pathogen interaction	0	TRINITY_DN43844_c0_g5	K13420	EC:2.7.11.1	5.98318	up	At2g28990	LRK1 [Pinus tabuliformis]	2.54	3.79	2.17	0.2	0	0	2.83	0.07
map04626	Plant-pathogen interaction	0	TRINITY_DN43855_c0_g4	K13466	-	-1.14668	down	Lrsam1	unknown [Picea sitchensis]	2.82	8.46	6.27	25.99	20.8	15.19	5.85	20.66
map04626	Plant-pathogen interaction	0	TRINITY_DN43862_c0_g1	K13434	-	2.69011	up	EREBP1	hypothetical protein ZOSMA_83G00060 [Zostera marina]	87.54	8.23	8.56	10.87	15.15	7.27	34.78	11.1
map04626	Plant-pathogen interaction	0	TRINITY_DN43862_c1_g2	K13434	-	-1.75848	down	PTI6	hypothetical protein PRUPE_ppa006366mg [Prunus persica]	0.19	1.23	0.98	3.63	5.36	4.73	0.8	4.57
map04626	Plant-pathogen interaction	0	TRINITY_DN43926_c1_g1	K02183	-	-1.79993	down	-	calmodulin [Sonneratia paracaseolaris]	48.51	41.93	44.96	244.58	314.68	255.67	45.13	271.64
map04626	Plant-pathogen interaction	0	TRINITY_DN43928_c1_g2	K18835	-	-1.33841	down	-	PREDICTED: probable WRKY transcription factor 2 [Nelumbo nucifera]	0.26	0.5	0.84	2.07	0.86	2.94	0.53	1.96
map04626	Plant-pathogen interaction	0	TRINITY_DN43968_c0_g1	K13432	-	3.39602	up	ERF1	DNA-binding protein Pti4 [Solanum lycopersicum]	46.05	35.52	42.19	6.38	6.85	6.15	41.25	6.46
map04626	Plant-pathogen interaction	0	TRINITY_DN43992_c5_g1	K13420	EC:2.7.11.1	3.79249	up	XA21	PREDICTED: probable LRR receptor-like serine/threonine-protein kinase At3g47570 [Nelumbo nucifera]	0.36	0.57	1.64	0.14	0.05	0.11	0.86	0.1
map04626	Plant-pathogen interaction	0	TRINITY_DN43993_c0_g1	K13430	EC:2.7.11.1	1.10538	up	At1g80640	unknown [Picea sitchensis]	6.2	10.08	13.18	4.99	7.15	8.09	9.82	6.74
map04626	Plant-pathogen interaction	0	TRINITY_DN43994_c1_g4	K13420	EC:2.7.11.1	-4.94872	down	At2g24130	PREDICTED: putative leucine-rich repeat receptor-like serine/threonine-protein kinase At2g24130 isoform X1 [Phoenix dactylifera]	0	0.21	0	5.07	4.31	2.83	0.07	4.07
map04626	Plant-pathogen interaction	0	TRINITY_DN44023_c4_g1	K13459	-	-1.61297	down	RGA2	PREDICTED: putative disease resistance protein RGA3 [Gossypium hirsutum]	0.35	0.26	0.36	1.27	1.45	2.17	0.32	1.63
map04626	Plant-pathogen interaction	0	TRINITY_DN44032_c0_g2	K18875	-	-2.48258	down	EDS1	unknown [Picea sitchensis]	4.77	11.32	4.99	66.98	63.87	63.14	7.03	64.66
map04626	Plant-pathogen interaction	0	TRINITY_DN44038_c0_g1	K13420	EC:2.7.11.1	1.73281	up	At1g07650	PREDICTED: probable LRR receptor-like serine/threonine-protein kinase At1g07650 [Erythranthe guttata]	7.03	3.65	2.22	1.78	1.48	2.68	4.3	1.98
map04626	Plant-pathogen interaction	0	TRINITY_DN44061_c0_g3	K13459	-	-1.29138	down	At1g61180	unknown [Picea sitchensis]	2.41	2.62	4.04	15.9	13.53	21.7	3.02	17.04
map04626	Plant-pathogen interaction	0	TRINITY_DN44064_c1_g1	K13434	-	4.08834	up	ERF115	Ethylene-responsive transcription factor ERF114 family, partial [Cajanus cajan]	2.72	3.04	1.65	0.37	0.22	0.04	2.47	0.21
map04626	Plant-pathogen interaction	0	TRINITY_DN44112_c0_g3	K09422	-	2.71891	up	MYB305	Transcription factor MYB23 [Zostera marina]	3.76	1.51	0.57	0.29	0.86	0.53	1.95	0.56
map04626	Plant-pathogen interaction	0	TRINITY_DN44128_c0_g1	K13420	EC:2.7.11.1	-7.85988	down	At4g26540	receptor protein kinase [Pinus sylvestris]	0	0.03	0.03	7.13	8.11	11.42	0.02	8.89
map04626	Plant-pathogen interaction	0	TRINITY_DN44141_c0_g1	K13420	EC:2.7.11.1	-8.13926	down	At2g24130	PREDICTED: putative leucine-rich repeat receptor-like serine/threonine-protein kinase At2g24130 [Cucumis sativus]	0	0	0	2.07	5.14	3.95	0	3.72
map04626	Plant-pathogen interaction	0	TRINITY_DN44159_c0_g2	K13420	EC:2.7.11.1	8.51936	up	At2g24130	hypothetical protein GLYMA_02G206300 [Glycine max]	4.62	3.2	0.68	0	0	0	2.83	0
map04626	Plant-pathogen interaction	0	TRINITY_DN44159_c0_g4	K13420	EC:2.7.11.1	-4.43392	down	At2g24130	PREDICTED: putative leucine-rich repeat receptor-like serine/threonine-protein kinase At2g24130 [Musa acuminata subsp. malaccensis]	0	0.14	0.02	2.36	1.58	1.72	0.05	1.89
map04626	Plant-pathogen interaction	0	TRINITY_DN44219_c0_g1	K13412	EC:2.7.11.1	-2.01603	down	TAO1	unknown [Picea sitchensis]	4.85	8.29	7.85	53	44.32	42.39	7	46.57
map04626	Plant-pathogen interaction	0	TRINITY_DN44224_c0_g1	K13420	EC:2.7.11.1	-2.21556	down	BAM1	PREDICTED: leucine-rich repeat receptor-like serine/threonine-protein kinase BAM1 [Nelumbo nucifera]	5.29	15.63	1.44	65.35	65.47	56.51	7.45	62.44
map04626	Plant-pathogen interaction	0	TRINITY_DN44228_c0_g1	K13420	EC:2.7.11.1	-2.02194	down	At2g25790	hypothetical protein POPTR_0006s25380g [Populus trichocarpa]	1.46	3.48	0.28	8.35	14.13	13.1	1.74	11.86
map04626	Plant-pathogen interaction	0	TRINITY_DN44243_c5_g1	K16226	-	-1.54333	down	At5g47280	PREDICTED: disease resistance protein RML1A-like [Ipomoea nil]	1.42	2.65	2.2	11.4	12.52	7.4	2.09	10.44
map04626	Plant-pathogen interaction	0	TRINITY_DN44274_c1_g2	K13420	EC:2.7.11.1	-3.34828	down	TDR	PREDICTED: leucine-rich repeat receptor-like protein kinase TDR isoform X1 [Nelumbo nucifera]	0.58	1.27	1.62	21.52	19.74	17.7	1.16	19.65
map04626	Plant-pathogen interaction	0	TRINITY_DN44290_c1_g1	K13420	EC:2.7.11.1	-1.27802	down	At2g24130	LRR-RLK, partial [Vernicia montana]	0.35	0.7	0.47	1.75	1.95	2.58	0.51	2.09
map04626	Plant-pathogen interaction	0	TRINITY_DN44290_c1_g2	K13420	EC:2.7.11.1	-2.47947	down	At2g24130	PREDICTED: putative leucine-rich repeat receptor-like serine/threonine-protein kinase At2g24130 [Amborella trichopoda]	0.16	0.73	0.19	10.02	8.99	11.49	0.36	10.17
map04626	Plant-pathogen interaction	0	TRINITY_DN44290_c1_g4	K13420	EC:2.7.11.1	2.06701	up	At2g24130	PREDICTED: putative leucine-rich repeat receptor-like serine/threonine-protein kinase At2g24130 [Sesamum indicum]	1.37	3.68	2.16	1.23	0.8	0.84	2.4	0.96
map04626	Plant-pathogen interaction	0	TRINITY_DN44306_c0_g1	K13457	-	-1.59221	down	RPPL1	unknown [Picea sitchensis]	1.09	1.79	1.89	12.45	10.38	7.84	1.59	10.22
map04626	Plant-pathogen interaction	0	TRINITY_DN44396_c0_g3	K09422	-	-1.41774	down	GAM1	myb domain protein 33 [Larix kaempferi]	0.57	0.84	1.07	3.96	3.82	3.47	0.83	3.75
map04626	Plant-pathogen interaction	0	TRINITY_DN44399_c0_g3	K13420	EC:2.7.11.1	2.36309	up	XA21	unknown [Picea sitchensis]	5.11	5.36	2.94	2.73	1.68	1.19	4.47	1.87
map04626	Plant-pathogen interaction	0	TRINITY_DN44409_c0_g1	K18875	-	-1.24717	down	-	unknown [Picea sitchensis]	55.26	57.21	59.04	206.44	248.66	210.3	57.17	221.8
map04626	Plant-pathogen interaction	0	TRINITY_DN44423_c1_g1	K13420	EC:2.7.11.1	-1.96493	down	HSL2	clavata 1-like protein [Pinus pinea]	0.12	0.74	0.29	2.24	1.95	3.42	0.38	2.54
map04626	Plant-pathogen interaction	0	TRINITY_DN44423_c1_g2	K13420	EC:2.7.11.1	-4.95752	down	IKU2	clavata 1-like protein [Pinus pinaster]	0	0	0.41	1.89	1.07	2.72	0.14	1.89
map04626	Plant-pathogen interaction	0	TRINITY_DN44433_c0_g1	K18875	-	-9.43733	down	EDS1	unknown [Picea sitchensis]	0.04	0	0	17.48	16.23	13.74	0.01	15.82
map04626	Plant-pathogen interaction	0	TRINITY_DN44458_c0_g1	K13457	-	-1.2068	down	At4g31390	PREDICTED: uncharacterized aarF domain-containing protein kinase At4g31390, chloroplastic isoform X2 [Amborella trichopoda]	2.29	3.72	2.76	10.38	10.95	12.26	2.92	11.2
map04626	Plant-pathogen interaction	0	TRINITY_DN44483_c1_g7	K12795	-	-9.64906	down	FKBP70	hypothetical protein AXG93_4368s1690 [Marchantia polymorpha subsp. polymorpha]	0	0	0	1.14	1.18	1.42	0	1.25
map04626	Plant-pathogen interaction	0	TRINITY_DN44489_c0_g2	K13457	-	-6.98081	down	TAO1	unknown [Picea sitchensis]	0.02	0.03	0.11	14.56	10.87	16.11	0.05	13.85
map04626	Plant-pathogen interaction	0	TRINITY_DN44501_c0_g1	K13429	-	1.51716	up	LYK5	unknown [Picea sitchensis]	17.98	24.17	18.52	13.66	11.66	11.23	20.22	12.18
map04626	Plant-pathogen interaction	0	TRINITY_DN44503_c0_g2	K18875	-	-1.86883	down	EDS1	unknown [Picea sitchensis]	2.03	6.13	8.9	37.12	35.55	35.57	5.69	36.08
map04626	Plant-pathogen interaction	0	TRINITY_DN44504_c0_g1	K13420	EC:2.7.11.1	-2.39164	down	At3g47110	PREDICTED: putative leucine-rich repeat receptor-like serine/threonine-protein kinase At2g24130 [Ziziphus jujuba]	2.27	7.58	2.87	28.3	20.39	23.88	4.24	24.19
map04626	Plant-pathogen interaction	0	TRINITY_DN44540_c0_g1	K13459	-	-1.87018	down	At4g33300	unknown [Picea sitchensis]	2.56	4.58	4.5	21.4	32.4	22.41	3.88	25.4
map04626	Plant-pathogen interaction	0	TRINITY_DN44547_c0_g1	K18875	-	-1.27743	down	-	unknown [Picea sitchensis]	56.35	67.08	63.45	240.15	272.13	275.05	62.29	262.44
map04626	Plant-pathogen interaction	0	TRINITY_DN44597_c0_g1	K13420	EC:2.7.11.1	-3.08377	down	At2g24130	hypothetical protein [Cryptomeria japonica]	0.32	0.61	0.24	6.44	7.59	8.03	0.39	7.35
map04626	Plant-pathogen interaction	0	TRINITY_DN44597_c0_g2	K13420	EC:2.7.11.1	-3.67822	down	XA21	hypothetical protein [Cryptomeria japonica]	0	0.13	0.13	2.18	1.51	1.92	0.09	1.87
map04626	Plant-pathogen interaction	0	TRINITY_DN44608_c1_g1	K13420	EC:2.7.11.1	-3.04535	down	PXC3	unknown [Picea sitchensis]	1.06	0.44	0.45	9.59	11.53	8.6	0.65	9.91
map04626	Plant-pathogen interaction	0	TRINITY_DN44608_c2_g1	K13420	EC:2.7.11.1	-1.60196	down	MIK2	PREDICTED: leucine-rich repeat receptor protein kinase EMS1 [Nelumbo nucifera]	2.77	3.95	4.31	18.89	17.39	16.4	3.68	17.56
map04626	Plant-pathogen interaction	0	TRINITY_DN44721_c0_g1	K13420	EC:2.7.11.1	-2.93386	down	CLV2	hypothetical protein AMTR_s00049p00037310 [Amborella trichopoda]	0.72	1.03	1.01	10.81	10.82	11.07	0.92	10.9
map04626	Plant-pathogen interaction	0	TRINITY_DN44730_c0_g3	K13412	EC:2.7.11.1	1.3172	up	IREH1	PREDICTED: probable serine/threonine protein kinase IRE4 isoform X1 [Nelumbo nucifera]	1.67	2.4	1.37	1.56	1.05	1.12	1.81	1.24
map04626	Plant-pathogen interaction	0	TRINITY_DN44754_c0_g2	K13420	EC:2.7.11.1	-4.07465	down	At1g35710	PREDICTED: LOW QUALITY PROTEIN: probable leucine-rich repeat receptor-like protein kinase At1g35710 [Fragaria vesca subsp. vesca]	0.31	1.27	1.13	23.45	14.03	26.26	0.9	21.25
map04626	Plant-pathogen interaction	0	TRINITY_DN44761_c1_g4	K13420	EC:2.7.11.1	1.43746	up	At4g36180	serine-threonine protein kinase, plant-type, putative [Ricinus communis]	0.77	1.26	0.37	0.88	0.4	0.22	0.8	0.5
map04626	Plant-pathogen interaction	0	TRINITY_DN44786_c0_g2	K13430	EC:2.7.11.1	1.38246	up	NORK	PREDICTED: nodulation receptor kinase [Amborella trichopoda]	8.06	12.98	8.59	6.53	6.81	6	9.88	6.45
map04626	Plant-pathogen interaction	0	TRINITY_DN44800_c0_g1	K13420	EC:2.7.11.1	-2.49095	down	EFR	PREDICTED: putative receptor-like protein kinase At3g47110 [Vitis vinifera]	1.77	4.46	1.63	27.36	15.3	18.74	2.62	20.47
map04626	Plant-pathogen interaction	0	TRINITY_DN44823_c0_g1	K13429	-	1.58519	up	NFP	PREDICTED: protein LYK5 [Amborella trichopoda]	17.17	27.71	21.18	15.11	12.92	10.18	22.02	12.74
map04626	Plant-pathogen interaction	0	TRINITY_DN44833_c0_g1	K13448	-	-2.85988	down	CML25	hypothetical protein POPTR_0010s11740g [Populus trichocarpa]	0.51	0.62	1.3	12.18	8.29	5.45	0.81	8.64
map04626	Plant-pathogen interaction	0	TRINITY_DN44833_c0_g5	K13448	-	-4.11371	down	CML10	PREDICTED: probable calcium-binding protein CML25 [Ziziphus jujuba]	3.46	11.55	21.72	346.91	373.35	338.43	12.24	352.9
map04626	Plant-pathogen interaction	0	TRINITY_DN44854_c1_g1	K13420	EC:2.7.11.1	5.53494	up	GSO1	hypothetical protein, partial [Cryptomeria japonica]	2.65	3.95	1.08	0.08	0.13	0.08	2.56	0.1
map04626	Plant-pathogen interaction	0	TRINITY_DN44945_c0_g1	K13420	EC:2.7.11.1	1.12715	up	XA21	hypothetical protein AMTR_s00022p00151480 [Amborella trichopoda]	1.73	2.81	2.04	1.75	1.56	3.17	2.19	2.16
map04626	Plant-pathogen interaction	0	TRINITY_DN44945_c0_g2	K13420	EC:2.7.11.1	2.33491	up	XA21	hypothetical protein [Cryptomeria japonica]	2.15	7.23	2.8	2.55	0.59	0.81	4.06	1.32
map04626	Plant-pathogen interaction	0	TRINITY_DN44946_c0_g2	K18835	-	2.75133	up	WRKY31	PREDICTED: probable WRKY transcription factor 31 isoform X2 [Eucalyptus grandis]	62.49	47.77	37.79	22.93	9.71	4.46	49.35	12.37
map04626	Plant-pathogen interaction	0	TRINITY_DN44953_c0_g1	K05391	-	-1.37859	down	CNGC4	hypothetical protein AMTR_s00003p00270020 [Amborella trichopoda]	1.23	4.82	11.89	23.3	23.7	25.48	5.98	24.16
map04626	Plant-pathogen interaction	0	TRINITY_DN44968_c0_g1	K13420	EC:2.7.11.1	5.65415	up	At2g24130	unknown [Picea sitchensis]	27.88	32.77	28	1.15	0.85	0.49	29.55	0.83
map04626	Plant-pathogen interaction	0	TRINITY_DN45002_c0_g2	K13420	EC:2.7.11.1	-1.98898	down	At5g63930	hypothetical protein SOVF_130130 [Spinacia oleracea]	1.37	1.83	0.71	8.78	8.29	9.06	1.3	8.71
map04626	Plant-pathogen interaction	0	TRINITY_DN45035_c0_g5	K13457	-	-11.1787	down	RPPL1	Nbs-lrr resistance protein, putative isoform 1 [Theobroma cacao]	0	0	0	30.43	27.13	32.76	0	30.11
map04626	Plant-pathogen interaction	0	TRINITY_DN45087_c0_g1	K13416	EC:2.7.10.1 2.7.11.1	-5.10703	down	At1g68400	PREDICTED: probable leucine-rich repeat receptor-like protein kinase At1g68400 [Nelumbo nucifera]	0.2	0.41	0.36	15.19	18.41	17.62	0.32	17.07
map04626	Plant-pathogen interaction	0	TRINITY_DN45092_c0_g4	K13436	EC:2.7.11.1	-8.67784	down	-	PREDICTED: NADPH:quinone oxidoreductase-like [Juglans regia]	0.19	0.21	0.09	87.49	150.41	114.62	0.16	117.51
map04626	Plant-pathogen interaction	0	TRINITY_DN45108_c2_g3	K13420	EC:2.7.11.1	-4.73087	down	At2g24130	PREDICTED: probable LRR receptor-like serine/threonine-protein kinase At3g47570 [Amborella trichopoda]	0.05	0.02	0.03	1.52	1.18	2.21	0.03	1.64
map04626	Plant-pathogen interaction	0	TRINITY_DN45122_c1_g1	K13430	EC:2.7.11.1	-1.29986	down	ALE2	hypothetical protein AMTR_s00045p00160070 [Amborella trichopoda]	0.49	0.79	0.77	2.6	2.89	3.07	0.68	2.85
map04626	Plant-pathogen interaction	0	TRINITY_DN45207_c0_g1	K13457	-	-1.47637	down	At4g33300	unknown [Picea sitchensis]	2.21	4.73	3.44	15.34	17.62	15.22	3.46	16.06
map04626	Plant-pathogen interaction	0	TRINITY_DN45276_c0_g1	K05391	-	-4.26956	down	CNGC2	putative cyclic nucleotide-gated cation channel [Sandersonia aurantiaca]	0.08	0.29	0.3	5.89	8.52	7.41	0.22	7.27
map04626	Plant-pathogen interaction	0	TRINITY_DN45276_c1_g1	K05391	-	-7.78488	down	-	putative cyclic nucleotide-gated cation channel [Sandersonia aurantiaca]	0	0.01	0	5.31	4.08	5.18	0	4.86
map04626	Plant-pathogen interaction	0	TRINITY_DN45276_c1_g2	K05391	-	-8.4148	down	-	cyclic nucleotide-gated ion channel 2, partial [Hordeum vulgare subsp. vulgare]	0	0	0	2.8	1.96	2.58	0	2.45
map04626	Plant-pathogen interaction	0	TRINITY_DN45283_c0_g4	K13420	EC:2.7.11.1	-7.22307	down	GSO2	LRR receptor-like kinase family protein [Medicago truncatula]	0	0.1	0	11.82	7.81	4.57	0.03	8.07
map04626	Plant-pathogen interaction	0	TRINITY_DN45328_c1_g1	K13420	EC:2.7.11.1	3.68045	up	HSL1	clavata 1-like protein [Pinus pinaster]	76.93	42.52	8.76	6.95	6.43	5.21	42.74	6.2
map04626	Plant-pathogen interaction	0	TRINITY_DN45338_c0_g1	K13457	-	2.64736	up	-	PREDICTED: TMV resistance protein N-like [Eucalyptus grandis]	7.8	12.9	12.02	3.44	3.59	3.35	10.91	3.46
map04626	Plant-pathogen interaction	0	TRINITY_DN45350_c0_g2	K13420	EC:2.7.11.1	1.14408	up	TMKL1	unknown [Picea sitchensis]	10.55	12.15	8.85	8.37	8.35	8.07	10.52	8.26
map04626	Plant-pathogen interaction	0	TRINITY_DN45391_c0_g1	K13414	EC:2.7.11.25	-2.04304	down	mkkA	predicted protein [Physcomitrella patens]	1.9	0.92	1.5	13.99	16.09	8.8	1.44	12.96
map04626	Plant-pathogen interaction	0	TRINITY_DN45393_c1_g1	K13430	EC:2.7.11.1	1.37044	up	MIK1	hypothetical protein 0_1169_01, partial [Pinus taeda]	20.43	17.55	15.82	15.41	11.99	9.58	17.93	12.33
map04626	Plant-pathogen interaction	0	TRINITY_DN45454_c0_g1	K13457	-	-2.02914	down	PIRL9	unknown [Picea sitchensis]	1.98	2.81	5.98	14.65	15.31	13.32	3.59	14.43
map04626	Plant-pathogen interaction	0	TRINITY_DN45454_c0_g5	K13457	-	-1.83632	down	CSA1	unknown [Picea sitchensis]	2.3	6.88	6.13	40.8	32.51	30.28	5.1	34.53
map04626	Plant-pathogen interaction	0	TRINITY_DN45458_c0_g1	K13420	EC:2.7.11.1	-3.59819	down	At2g24130	PREDICTED: putative leucine-rich repeat receptor-like serine/threonine-protein kinase At2g24130 [Nelumbo nucifera]	0.11	0.13	0.15	2.45	1.87	2.85	0.13	2.39
map04626	Plant-pathogen interaction	0	TRINITY_DN45458_c0_g4	K13436	EC:2.7.11.1	-6.52722	down	-	unknown [Picea sitchensis]	0	0.02	0.06	3.11	4.75	5.21	0.03	4.36
map04626	Plant-pathogen interaction	0	TRINITY_DN45472_c0_g2	K13466	-	-7.61324	down	GSO1	PREDICTED: LRR receptor-like serine/threonine-protein kinase GSO2 [Musa acuminata subsp. malaccensis]	0.01	0.02	0.02	6.46	3.59	3.53	0.02	4.53
map04626	Plant-pathogen interaction	0	TRINITY_DN45489_c0_g2	K13420	EC:2.7.11.1	1.22092	up	RCH2	hypothetical protein SELMODRAFT_234577 [Selaginella moellendorffii]	1.55	4.3	4.49	2.37	2.07	3.17	3.45	2.54
map04626	Plant-pathogen interaction	0	TRINITY_DN45511_c2_g1	K13434	-	-2.12282	down	ERF016	unknown [Picea sitchensis]	1.02	0.06	0.55	2.33	2.35	3.36	0.54	2.68
map04626	Plant-pathogen interaction	0	TRINITY_DN45556_c0_g1	K13420	EC:2.7.11.1	1.64342	up	RLP30	hypothetical protein VITISV_017886 [Vitis vinifera]	3.13	5.7	4.8	2.68	2.42	2.66	4.54	2.59
map04626	Plant-pathogen interaction	0	TRINITY_DN45556_c0_g6	K13428	EC:2.7.11.1	-8.4821	down	EFR	PREDICTED: receptor-like protein 12 isoform X1 [Brassica oleracea var. oleracea]	0	0	0	5.55	3	4.67	0	4.41
map04626	Plant-pathogen interaction	0	TRINITY_DN45611_c1_g1	K13412	EC:2.7.11.1	-8.60243	down	RPP1	unknown [Picea sitchensis]	0.01	0	0.01	3.1	3.42	3.11	0.01	3.21
map04626	Plant-pathogen interaction	0	TRINITY_DN45620_c0_g1	K13457	-	-1.49269	down	RPS5	PREDICTED: probable disease resistance protein RF45 [Amborella trichopoda]	0.05	0.17	0.66	1.03	1.74	1.42	0.29	1.4
map04626	Plant-pathogen interaction	0	TRINITY_DN45620_c0_g2	K13457	-	-3.80915	down	RPP13L4	hypothetical protein B456_007G365500 [Gossypium raimondii]	0.01	0.13	0.31	3.17	3.35	3.78	0.15	3.43
map04626	Plant-pathogen interaction	0	TRINITY_DN45620_c0_g4	K13457	-	-4.08311	down	RF45	PREDICTED: probable disease resistance protein RF9 [Gossypium raimondii]	0	0.16	0.45	5.46	4.72	6.19	0.2	5.46
map04626	Plant-pathogen interaction	0	TRINITY_DN45640_c0_g11	K13420	EC:2.7.11.1	-8.09029	down	EFR	unknown [Picea sitchensis]	0	0	0	2.34	2.98	3.07	0	2.8
map04626	Plant-pathogen interaction	0	TRINITY_DN45652_c0_g1	K13430	EC:2.7.11.1	-1.09888	down	At1g01540	PREDICTED: probable serine/threonine-protein kinase At1g01540 [Fragaria vesca subsp. vesca]	5.72	11.57	10.08	29.89	35.11	34.98	9.12	33.33
map04626	Plant-pathogen interaction	0	TRINITY_DN45655_c0_g1	K13428	EC:2.7.11.1	-8.18693	down	At2g24130	hypothetical protein AMTR_s00029p00236390 [Amborella trichopoda]	0	0	0	11	8.89	11.84	0	10.58
map04626	Plant-pathogen interaction	0	TRINITY_DN45655_c0_g2	K13420	EC:2.7.11.1	-9.84431	down	At3g47570	PREDICTED: probable LRR receptor-like serine/threonine-protein kinase At3g47570 [Nelumbo nucifera]	0	0	0	4.33	4.94	5.25	0	4.84
map04626	Plant-pathogen interaction	0	TRINITY_DN45655_c0_g3	K13420	EC:2.7.11.1	-10.1295	down	At3g47570	unknown [Picea sitchensis]	0	0	0	2.73	3.47	5.57	0	3.92
map04626	Plant-pathogen interaction	0	TRINITY_DN45655_c1_g3	K13420	EC:2.7.11.1	-10.0069	down	At3g47570	PREDICTED: putative receptor-like protein kinase At3g47110 [Daucus carota subsp. sativus]	0	0	0	3.52	2.99	3.51	0	3.34
map04626	Plant-pathogen interaction	0	TRINITY_DN45697_c0_g2	K13459	-	-1.90531	down	AIR9	PREDICTED: 187-kDa microtubule-associated protein AIR9 [Amborella trichopoda]	4.01	10.32	11.48	52.4	60.08	58.91	8.6	57.13
map04626	Plant-pathogen interaction	0	TRINITY_DN45758_c0_g2	K13420	EC:2.7.11.1	-4.0699	down	At3g47570	PREDICTED: probable LRR receptor-like serine/threonine-protein kinase At3g47570 isoform X1 [Vitis vinifera]	0.29	1.79	1.12	6.41	7.44	4.86	1.07	6.24
map04626	Plant-pathogen interaction	0	TRINITY_DN45758_c0_g4	K13420	EC:2.7.11.1	-8.06564	down	CRK21	EF-TU receptor, putative [Theobroma cacao]	0	0	0	1.86	2.32	2.07	0	2.08
map04626	Plant-pathogen interaction	0	TRINITY_DN45779_c0_g1	K13416	EC:2.7.10.1 2.7.11.1	-1.33928	down	SD25	hypothetical protein AMTR_s00007p00179040 [Amborella trichopoda]	2.17	4.31	5.53	10.16	10.32	9.2	4	9.89
map04626	Plant-pathogen interaction	0	TRINITY_DN45791_c0_g2	K13459	-	-2.37962	down	At4g33300	putative protein [Arabidopsis thaliana]	1.42	1.74	1.67	11.46	12.47	11.92	1.61	11.95
map04626	Plant-pathogen interaction	0	TRINITY_DN45805_c0_g1	K13459	-	1.13982	up	At1g12290	PREDICTED: uncharacterized protein LOC18432675 [Amborella trichopoda]	3.14	4.7	3.68	5.32	3	2.74	3.84	3.69
map04626	Plant-pathogen interaction	0	TRINITY_DN45808_c1_g1	K13432	-	3.01714	up	ERF1A	hypothetical protein 0_3648_01, partial [Pinus taeda]	55.6	56.38	43.15	10.69	11.24	11.12	51.71	11.02
map04626	Plant-pathogen interaction	0	TRINITY_DN45826_c0_g1	K13430	EC:2.7.11.1	-8.61957	down	At2g28990	LRK1 [Pinus tabuliformis]	0.01	0.23	0.24	47.22	62.89	76.79	0.16	62.3
map04626	Plant-pathogen interaction	0	TRINITY_DN45827_c0_g1	K13416	EC:2.7.10.1 2.7.11.1	-2.90584	down	At2g19130	PREDICTED: G-type lectin S-receptor-like serine/threonine-protein kinase At2g19130 [Nelumbo nucifera]	0.44	1.18	0.81	11.99	8.39	10.06	0.81	10.15
map04626	Plant-pathogen interaction	0	TRINITY_DN45910_c0_g1	K16224	-	-6.17312	down	At5g49770	PREDICTED: probable leucine-rich repeat receptor-like protein kinase At5g49770 [Amborella trichopoda]	0.12	0.53	0.52	36.04	46.59	46.49	0.39	43.04
map04626	Plant-pathogen interaction	0	TRINITY_DN45912_c1_g1	K16224	-	-1.59191	down	At5g49770	PREDICTED: probable leucine-rich repeat receptor-like protein kinase At5g49770 [Phoenix dactylifera]	1.72	2.99	3.73	10.93	9.79	12.7	2.81	11.14
map04626	Plant-pathogen interaction	0	TRINITY_DN45979_c1_g5	K13457	-	-1.45591	down	-	unnamed protein product [Coffea canephora]	1.02	1.24	1.97	4.18	6.42	10.25	1.41	6.95
map04626	Plant-pathogen interaction	0	TRINITY_DN45996_c1_g2	K13420	EC:2.7.11.1	3.10092	up	At1g34110	unknown [Picea sitchensis]	0.48	3.63	4.55	0.69	0.22	0.71	2.89	0.54
map04626	Plant-pathogen interaction	0	TRINITY_DN45996_c2_g5	K13420	EC:2.7.11.1	1.18498	up	-	Leucine-rich repeat protein kinase family protein [Theobroma cacao]	2.61	9.03	5.44	5.3	4.55	3.02	5.69	4.29
map04626	Plant-pathogen interaction	0	TRINITY_DN46041_c1_g1	K13412	EC:2.7.11.1	-2.16177	down	-	unknown [Picea sitchensis]	1.09	1.48	1.24	12.76	8.44	8.61	1.27	9.94
map04626	Plant-pathogen interaction	0	TRINITY_DN46049_c1_g1	K13429	-	-1.34523	down	HT1	unknown [Picea sitchensis]	1.39	3.11	0.8	7.86	5.96	6.51	1.77	6.78
map04626	Plant-pathogen interaction	0	TRINITY_DN46066_c2_g2	K13434	-	-2.18954	down	ERF053	unknown [Picea sitchensis]	0.8	2.07	1.34	11.59	13.1	7.34	1.4	10.68
map04626	Plant-pathogen interaction	0	TRINITY_DN46091_c2_g2	K02183	-	-5.0643	down	dfr1	unknown [Picea sitchensis]	0.35	0.34	0.05	12.02	20.39	12.01	0.25	14.81
map04626	Plant-pathogen interaction	0	TRINITY_DN46122_c1_g1	K16224	-	2.54867	up	At5g48740	LRK1 [Pinus tabuliformis]	39.1	33.94	27.26	9.47	10.67	6.02	33.43	8.72
map04626	Plant-pathogen interaction	0	TRINITY_DN46139_c0_g2	K13420	EC:2.7.11.1	-9.97999	down	FLS2	hypothetical protein PHAVU_002G196200g [Phaseolus vulgaris]	0.14	0	0.07	106.98	111.05	117.84	0.07	111.96
map04626	Plant-pathogen interaction	0	TRINITY_DN46168_c0_g1	K13420	EC:2.7.11.1	-2.8497	down	GSO1	PREDICTED: LRR receptor-like serine/threonine-protein kinase GSO2 [Theobroma cacao]	0.39	0.37	0.52	4.71	4.24	5.86	0.43	4.94
map04626	Plant-pathogen interaction	0	TRINITY_DN46174_c0_g1	K13414	EC:2.7.11.25	-1.90993	down	NEK5	PREDICTED: serine/threonine-protein kinase Nek5 [Amborella trichopoda]	1.63	3.43	2.94	14.59	17.17	18.6	2.67	16.79
map04626	Plant-pathogen interaction	0	TRINITY_DN46211_c2_g1	K13424	-	7.04805	up	WRKY57	PREDICTED: probable WRKY transcription factor 57 [Lupinus angustifolius]	19.18	27.29	24.23	0.77	0.12	0.04	23.57	0.31
map04626	Plant-pathogen interaction	0	TRINITY_DN46253_c0_g1	K13420	EC:2.7.11.1	-8.69077	down	At2g24130	hypothetical protein [Cryptomeria japonica]	0	0	0	1.54	1.47	1.45	0	1.49
map04626	Plant-pathogen interaction	0	TRINITY_DN46253_c1_g1	K13420	EC:2.7.11.1	-3.21944	down	At2g24130	PREDICTED: putative leucine-rich repeat receptor-like serine/threonine-protein kinase At2g24130 [Musa acuminata subsp. malaccensis]	0.32	0.46	1.2	10.37	10.43	10.29	0.66	10.36
map04626	Plant-pathogen interaction	0	TRINITY_DN46273_c2_g1	K13420	EC:2.7.11.1	-1.9727	down	RPP1	predicted protein [Physcomitrella patens]	1.11	1.8	1.83	10.4	10.46	9.73	1.58	10.2
map04626	Plant-pathogen interaction	0	TRINITY_DN46280_c0_g2	K13434	-	-3.67951	down	LEP	PREDICTED: ethylene-responsive transcription factor LEP [Amborella trichopoda]	0.08	0.12	0.03	0.8	2.28	1.91	0.08	1.66
map04626	Plant-pathogen interaction	0	TRINITY_DN46317_c0_g5	K13412	EC:2.7.11.1	3.46521	up	CPK17	hypothetical protein JCGZ_22749 [Jatropha curcas]	1.03	2.03	5.57	0.67	0.32	0.3	2.88	0.43
map04626	Plant-pathogen interaction	0	TRINITY_DN46335_c0_g1	K13420	EC:2.7.11.1	-1.81009	down	At2g24130	PREDICTED: probable LRR receptor-like serine/threonine-protein kinase At3g47570 [Phoenix dactylifera]	0.87	1.73	0.5	8.3	6.4	5.22	1.03	6.64
map04626	Plant-pathogen interaction	0	TRINITY_DN46342_c1_g4	K13428	EC:2.7.11.1	-1.24576	down	TAO1	unknown [Picea sitchensis]	1.83	3.61	2.76	11.75	10.82	8.41	2.73	10.33
map04626	Plant-pathogen interaction	0	TRINITY_DN46354_c0_g1	K13448	-	-2.6735	down	BETVIII	PREDICTED: calmodulin-like protein 3 [Lupinus angustifolius]	0.57	3.41	0	19.99	13.07	7.25	1.33	13.44
map04626	Plant-pathogen interaction	0	TRINITY_DN46359_c2_g2	K18875	-	-2.17903	down	-	unknown [Picea sitchensis]	7.72	5.33	11.22	55.89	89.11	57.34	8.09	67.45
map04626	Plant-pathogen interaction	0	TRINITY_DN46397_c1_g1	K13420	EC:2.7.11.1	-3.81936	down	At2g24130	hypothetical protein 0_5446_01, partial [Pinus taeda]	0.09	0.22	0.02	6.17	3.91	9.54	0.11	6.54
map04626	Plant-pathogen interaction	0	TRINITY_DN46397_c1_g4	K13420	EC:2.7.11.1	3.65182	up	At3g47570	hypothetical protein MANES_10G014300 [Manihot esculenta]	9.07	9.94	3.78	1.42	0.87	0.89	7.6	1.06
map04626	Plant-pathogen interaction	0	TRINITY_DN46401_c2_g3	K13457	-	-1.35041	down	soc-2	NBS/LRR, partial [Pinus taeda]	1.59	4.94	3.04	12.93	14.27	13.19	3.19	13.46
map04626	Plant-pathogen interaction	0	TRINITY_DN46421_c0_g1	K13457	-	-1.29168	down	-	PREDICTED: LOW QUALITY PROTEIN: putative disease resistance RPP13-like protein 1 [Nicotiana sylvestris]	0.93	0.96	0.83	4.55	2.88	4.2	0.91	3.88
map04626	Plant-pathogen interaction	0	TRINITY_DN46424_c0_g2	K13457	-	-1.22505	down	sll0005	PREDICTED: uncharacterized protein LOC104594829 [Nelumbo nucifera]	1.46	2.33	2.21	6.93	8.29	9.47	2	8.23
map04626	Plant-pathogen interaction	0	TRINITY_DN46424_c0_g3	K05391	-	-3.70241	down	CNGC2	PREDICTED: cyclic nucleotide-gated ion channel 2 [Lupinus angustifolius]	0.09	0.17	0.38	2.78	4.39	5.26	0.21	4.14
map04626	Plant-pathogen interaction	0	TRINITY_DN46435_c0_g2	K16224	-	-3.69655	down	At5g16900	LRK1 [Pinus tabuliformis]	0.12	0.19	0.43	6.83	6.69	10.24	0.25	7.92
map04626	Plant-pathogen interaction	0	TRINITY_DN46438_c0_g2	K13430	EC:2.7.11.1	-1.58968	down	TMK3	PREDICTED: receptor protein kinase TMK1-like [Solanum tuberosum]	2.14	3.22	8.19	20.4	24.6	23.54	4.52	22.85
map04626	Plant-pathogen interaction	0	TRINITY_DN46440_c0_g3	K13459	-	-2.80762	down	At4g33300	unknown [Picea sitchensis]	0.15	0.29	1.04	4.21	8.64	5.82	0.49	6.22
map04626	Plant-pathogen interaction	0	TRINITY_DN46482_c1_g2	K16226	-	1.99224	up	-	TIR/NBS, partial [Pinus taeda]	1.59	2.85	2.16	0.93	0.84	1.02	2.2	0.93
map04626	Plant-pathogen interaction	0	TRINITY_DN46503_c0_g1	K13447	EC:1.6.3.- 1.11.1.-	-1.75001	down	RBOHC	respiratory burst oxidase protein 2a [Picea abies]	1.23	5.27	2.16	8.84	10.93	8.88	2.89	9.55
map04626	Plant-pathogen interaction	0	TRINITY_DN46515_c0_g1	K13459	-	-1.67177	down	PIRL5	unknown [Picea sitchensis]	0.65	1.32	1.63	8.53	7.94	4.96	1.2	7.14
map04626	Plant-pathogen interaction	0	TRINITY_DN46537_c0_g1	K13448	-	1.00858	up	CML41	hypothetical protein SELMODRAFT_94292 [Selaginella moellendorffii]	48.73	20.19	16.93	41.21	44.39	41.81	28.62	42.47
map04626	Plant-pathogen interaction	0	TRINITY_DN46545_c0_g1	K13436	EC:2.7.11.1	1.82423	up	At5g48740	LRK1 [Pinus tabuliformis]	13.82	15.63	10.72	7.06	6	5.58	13.39	6.21
map04626	Plant-pathogen interaction	0	TRINITY_DN46545_c1_g1	K13416	EC:2.7.10.1 2.7.11.1	-1.16727	down	At1g11050	PREDICTED: probable receptor-like protein kinase At1g11050 [Populus euphratica]	13.09	5.91	2.25	9.59	8.79	8.82	7.08	9.07
map04626	Plant-pathogen interaction	0	TRINITY_DN46576_c1_g1	K13459	-	-2.76906	down	At1g12280	unknown [Picea sitchensis]	0.23	0.62	1.57	8.61	9.91	11.19	0.81	9.9
map04626	Plant-pathogen interaction	0	TRINITY_DN46588_c4_g1	K13436	EC:2.7.11.1	2.72056	up	MIK1	PREDICTED: receptor-like protein kinase HSL1 [Juglans regia]	20.61	21.87	10.25	5.63	6.03	2.32	17.58	4.66
map04626	Plant-pathogen interaction	0	TRINITY_DN46592_c2_g2	K13432	-	1.42718	up	ERF2	unknown [Picea sitchensis]	16.89	12.82	9.64	8.01	5.42	5.32	13.12	6.25
map04626	Plant-pathogen interaction	0	TRINITY_DN46604_c1_g1	K13428	EC:2.7.11.1	2.75166	up	CSA1	hypothetical protein EUGRSUZ_B01867 [Eucalyptus grandis]	11.14	18.69	15.06	5.98	4.4	3.16	14.96	4.51
map04626	Plant-pathogen interaction	0	TRINITY_DN46626_c1_g1	K13420	EC:2.7.11.1	2.33175	up	HSL2	PREDICTED: LRR receptor-like serine/threonine-protein kinase GSO2 [Phoenix dactylifera]	4.17	12.23	16.69	8.1	3.57	2.75	11.03	4.81
map04626	Plant-pathogen interaction	0	TRINITY_DN46637_c0_g1	K13459	-	-1.89222	down	RPP1	predicted protein [Physcomitrella patens]	4.85	9.73	14.83	64.54	65.07	54.41	9.8	61.34
map04626	Plant-pathogen interaction	0	TRINITY_DN46690_c0_g1	K13412	EC:2.7.11.1	-1.77171	down	CPK6	PREDICTED: calcium-dependent protein kinase 26-like [Musa acuminata subsp. malaccensis]	4.04	5.31	5.23	21.68	19.36	24.43	4.86	21.82
map04626	Plant-pathogen interaction	0	TRINITY_DN46692_c0_g2	K13420	EC:2.7.11.1	3.80899	up	IKU2	BnaC05g49230D [Brassica napus]	13.96	12.96	5.01	2.3	1.55	0.24	10.64	1.36
map04626	Plant-pathogen interaction	0	TRINITY_DN46695_c1_g2	K13420	EC:2.7.11.1	2.91865	up	PEPR2	PREDICTED: probable LRR receptor-like serine/threonine-protein kinase At3g47570 [Nelumbo nucifera]	9.97	7.59	6.2	3.18	2.08	2.23	7.92	2.5
map04626	Plant-pathogen interaction	0	TRINITY_DN46695_c1_g5	K13428	EC:2.7.11.1	2.60619	up	FLS2	PREDICTED: LRR receptor-like serine/threonine-protein kinase FLS2 [Nelumbo nucifera]	4.61	4.61	2.65	1.34	1.06	1.01	3.96	1.14
map04626	Plant-pathogen interaction	0	TRINITY_DN46705_c1_g2	K13430	EC:2.7.11.1	3.84653	up	LECRK59	unknown [Picea sitchensis]	21.57	8.78	3.82	2.83	1.83	1.18	11.39	1.95
map04626	Plant-pathogen interaction	0	TRINITY_DN46734_c0_g2	K13416	EC:2.7.10.1 2.7.11.1	2.7062	up	At1g56130	unknown [Picea sitchensis]	8.43	6.1	4.23	3.56	1.47	0.22	6.25	1.75
map04626	Plant-pathogen interaction	0	TRINITY_DN46778_c0_g1	K13430	EC:2.7.11.1	-1.68714	down	PBL23	hypothetical protein AXG93_421s1190 [Marchantia polymorpha subsp. polymorpha]	1.94	7.43	9.67	24.25	27.27	33.29	6.35	28.27
map04626	Plant-pathogen interaction	0	TRINITY_DN46781_c0_g1	K13420	EC:2.7.11.1	2.47107	up	At3g47570	PREDICTED: probable LRR receptor-like serine/threonine-protein kinase At3g47570 [Nelumbo nucifera]	10.2	9.23	2.99	2.61	2.1	2.26	7.47	2.32
map04626	Plant-pathogen interaction	0	TRINITY_DN46908_c2_g2	K13420	EC:2.7.11.1	5.87977	up	RLP12	hypothetical protein MANES_10G092900 [Manihot esculenta]	1.45	2.65	0.81	0.06	0	0.06	1.64	0.04
map04626	Plant-pathogen interaction	0	TRINITY_DN46910_c2_g3	K16226	-	-1.86685	down	scrib	PREDICTED: leucine-rich repeat protein soc-2 homolog [Eucalyptus grandis]	1.49	2.36	3.31	12.09	11.63	10.34	2.39	11.35
map04626	Plant-pathogen interaction	0	TRINITY_DN46913_c0_g1	K16224	-	-7.58323	down	FER	PREDICTED: receptor-like protein kinase ANXUR2 [Theobroma cacao]	0.01	0.05	0.02	8.86	4.26	5.89	0.03	6.34
map04626	Plant-pathogen interaction	0	TRINITY_DN46973_c1_g1	K13420	EC:2.7.11.1	-2.32288	down	At1g35710	unknown [Picea sitchensis]	0.01	1.43	0.47	1.91	1.93	2.25	0.64	2.03
map04626	Plant-pathogen interaction	0	TRINITY_DN47004_c3_g1	K16224	-	1.37986	up	At5g16900	LRK1 [Pinus tabuliformis]	7.58	8.56	7.87	10.53	6.03	8.77	8	8.44
map04626	Plant-pathogen interaction	0	TRINITY_DN47020_c0_g2	K13457	-	-7.77358	down	At5g66910	PREDICTED: TMV resistance protein N-like [Daucus carota subsp. sativus]	0.02	0.11	0.01	13.23	10.54	11.18	0.05	11.65
map04626	Plant-pathogen interaction	0	TRINITY_DN47022_c1_g1	K13428	EC:2.7.11.1	-5.14235	down	XA21	hypothetical protein VITISV_024251 [Vitis vinifera]	0.08	0.16	0.05	6.89	5.75	5.54	0.1	6.06
map04626	Plant-pathogen interaction	0	TRINITY_DN47022_c1_g3	K13420	EC:2.7.11.1	-5.91587	down	At3g47570	predicted protein [Hordeum vulgare subsp. vulgare]	0.1	0.24	0.05	15.64	13.1	10.98	0.13	13.24
map04626	Plant-pathogen interaction	0	TRINITY_DN47039_c1_g1	K13457	-	-8.66506	down	TAO1	hypothetical protein AMTR_s00056p00215980 [Amborella trichopoda]	0	0	0	4.33	2.73	3.44	0	3.5
map04626	Plant-pathogen interaction	0	TRINITY_DN47045_c1_g1	K12795	-	-10.0621	down	Spag1	hypothetical protein SELMODRAFT_447985 [Selaginella moellendorffii]	0.01	0	0.01	10.98	11.04	13.66	0.01	11.89
map04626	Plant-pathogen interaction	0	TRINITY_DN47069_c1_g1	K13466	-	-4.52669	down	At5g63930	PREDICTED: LOW QUALITY PROTEIN: LRR receptor-like serine/threonine-protein kinase FLS2 [Citrus sinensis]	0.42	0.32	0.73	11.77	9.79	13.07	0.49	11.54
map04626	Plant-pathogen interaction	0	TRINITY_DN47072_c0_g2	K13420	EC:2.7.11.1	2.66097	up	XA21	PREDICTED: leucine-rich repeat receptor protein kinase EMS1-like [Glycine max]	2	11.42	13.39	3.58	2.09	1.59	8.94	2.42
map04626	Plant-pathogen interaction	0	TRINITY_DN47072_c0_g3	K13466	-	2.46779	up	RLP12	hypothetical protein MANES_10G137200 [Manihot esculenta]	3.13	12.38	16.08	4.65	2.94	1.75	10.53	3.11
map04626	Plant-pathogen interaction	0	TRINITY_DN47072_c0_g7	K13420	EC:2.7.11.1	-5.95162	down	GSO1	PREDICTED: receptor-like protein 12 [Eucalyptus grandis]	0	0	0.03	1.47	1.24	0.76	0.01	1.16
map04626	Plant-pathogen interaction	0	TRINITY_DN47072_c0_g8	K13420	EC:2.7.11.1	-5.89505	down	At1g34110	PREDICTED: LRR receptor-like serine/threonine-protein kinase FLS2 [Gossypium raimondii]	0	0	0.03	1.7	1.89	0.59	0.01	1.39
map04626	Plant-pathogen interaction	0	TRINITY_DN47073_c0_g2	K13420	EC:2.7.11.1	3.31575	up	EFR	unknown [Picea sitchensis]	1.05	1.01	0.71	0.37	0	0.09	0.92	0.15
map04626	Plant-pathogen interaction	0	TRINITY_DN47073_c2_g2	K13420	EC:2.7.11.1	-1.80951	down	EFR	unknown [Picea sitchensis]	0.06	0.36	0.12	0.95	1.06	1.05	0.18	1.02
map04626	Plant-pathogen interaction	0	TRINITY_DN47082_c0_g1	K13420	EC:2.7.11.1	-3.3652	down	At2g24130	PREDICTED: putative leucine-rich repeat receptor-like serine/threonine-protein kinase At2g24130 [Cucumis sativus]	0.26	0.47	0.53	7.72	5.24	8.89	0.42	7.28
map04626	Plant-pathogen interaction	0	TRINITY_DN47082_c1_g1	K13420	EC:2.7.11.1	-6.91328	down	RCH2	hypothetical protein [Cryptomeria japonica]	0.02	0.05	0	5.85	6.58	8.73	0.02	7.05
map04626	Plant-pathogen interaction	0	TRINITY_DN47085_c1_g1	K13457	-	-1.09648	down	Sur-8	unknown [Picea sitchensis]	2.32	6.39	5.06	24.98	17.04	14.87	4.59	18.96
map04626	Plant-pathogen interaction	0	TRINITY_DN47087_c0_g2	K12795	-	-7.4708	down	SPAG1	PREDICTED: uncharacterized protein LOC103987491 [Musa acuminata subsp. malaccensis]	0.03	0.04	0	6.12	7.76	6.97	0.02	6.95
map04626	Plant-pathogen interaction	0	TRINITY_DN47118_c1_g2	K18875	-	-1.30626	down	EDS1	unknown [Picea sitchensis]	44.55	81.22	68.41	228.92	263.47	242.9	64.73	245.1
map04626	Plant-pathogen interaction	0	TRINITY_DN47142_c1_g1	K13420	EC:2.7.11.1	1.93277	up	At2g23950	PREDICTED: probable LRR receptor-like serine/threonine-protein kinase At1g34110, partial [Nicotiana tabacum]	10.22	24.52	25.49	9.13	10.81	11.33	20.08	10.42
map04626	Plant-pathogen interaction	0	TRINITY_DN47142_c2_g1	K13420	EC:2.7.11.1	-6.8492	down	HSL2	clavata 1-like protein [Pinus pinaster]	0.02	0.02	0.01	3.8	3.54	4.44	0.02	3.93
map04626	Plant-pathogen interaction	0	TRINITY_DN47142_c2_g2	K13420	EC:2.7.11.1	2.93055	up	TDR	clavata 1-like protein [Pinus pinea]	39.61	25.03	4	4.93	4.69	3.66	22.88	4.43
map04626	Plant-pathogen interaction	0	TRINITY_DN47200_c3_g1	K13459	-	-1.46067	down	At5g45510	PREDICTED: putative disease resistance protein RGA3 [Nelumbo nucifera]	2.17	3.36	4.49	11.85	16.41	9.78	3.34	12.68
map04626	Plant-pathogen interaction	0	TRINITY_DN47216_c0_g1	K13428	EC:2.7.11.1	3.30849	up	At2g24130	hypothetical protein 0_12542_01, partial [Pinus taeda]	9.02	4.81	2.86	1.21	2.09	1.45	5.56	1.58
map04626	Plant-pathogen interaction	0	TRINITY_DN47216_c1_g1	K13428	EC:2.7.11.1	-1.13542	down	At2g24130	LRR receptor-like kinase family protein [Medicago truncatula]	0.66	1.21	0.44	2.02	2.86	2.99	0.77	2.62
map04626	Plant-pathogen interaction	0	TRINITY_DN47216_c1_g3	K13420	EC:2.7.11.1	1.39966	up	At4g26540	hypothetical protein [Cryptomeria japonica]	6.25	4.46	2.87	3.68	5.82	11.95	4.53	7.15
map04626	Plant-pathogen interaction	0	TRINITY_DN47216_c2_g1	K13420	EC:2.7.11.1	-4.10187	down	XA21	PREDICTED: putative receptor-like protein kinase At3g47110 [Capsicum annuum]	0	1.82	0	18.66	17.55	20.47	0.61	18.89
map04626	Plant-pathogen interaction	0	TRINITY_DN47221_c1_g2	K13459	-	-6.65883	down	At1g12280	PREDICTED: putative disease resistance protein RGA1 [Elaeis guineensis]	0.05	0	0.1	9.82	8.89	9.88	0.05	9.53
map04626	Plant-pathogen interaction	0	TRINITY_DN47237_c3_g1	K16225	-	-3.68633	down	-	unknown [Picea sitchensis]	0.75	1.37	0.13	14.55	15.11	15.8	0.75	15.15
map04626	Plant-pathogen interaction	0	TRINITY_DN47244_c0_g1	K13428	EC:2.7.11.1	-2.81068	down	At3g47570	unknown [Picea sitchensis]	0.22	1.09	0.24	9.57	7.67	7.31	0.52	8.18
map04626	Plant-pathogen interaction	0	TRINITY_DN47244_c1_g1	K13420	EC:2.7.11.1	-3.53124	down	At2g24130	PREDICTED: putative leucine-rich repeat receptor-like serine/threonine-protein kinase At2g24130 [Nelumbo nucifera]	3.38	5.24	1.92	31.15	19.65	22.61	3.51	24.47
map04626	Plant-pathogen interaction	0	TRINITY_DN47252_c1_g1	K13429	-	-1.22381	down	PERK12	unknown [Picea sitchensis]	1.16	3.3	2.14	10.48	8.88	10.35	2.2	9.9
map04626	Plant-pathogen interaction	0	TRINITY_DN47268_c1_g1	K13457	-	-6.73474	down	RPP8L3	unknown [Picea sitchensis]	2.08	1.79	4.02	19.72	21.16	28.37	2.63	23.08
map04626	Plant-pathogen interaction	0	TRINITY_DN47268_c1_g5	K13457	-	-8.11619	down	-	NB-ARC domain disease resistance protein [Medicago truncatula]	0	0	0	2.78	3.18	2.66	0	2.87
map04626	Plant-pathogen interaction	0	TRINITY_DN47268_c1_g8	K13457	-	1.91991	up	-	PREDICTED: disease resistance RPP13-like protein 4 [Jatropha curcas]	1.98	2.6	2.64	0.59	1.47	1.27	2.41	1.11
map04626	Plant-pathogen interaction	0	TRINITY_DN47271_c1_g1	K13420	EC:2.7.11.1	-1.23667	down	-	PREDICTED: probable LRR receptor-like serine/threonine-protein kinase At4g36180 [Ziziphus jujuba]	2.9	5.67	3.91	19.86	14.63	14.26	4.16	16.25
map04626	Plant-pathogen interaction	0	TRINITY_DN47278_c2_g1	K13420	EC:2.7.11.1	-1.71647	down	ERECTA	PREDICTED: LRR receptor-like serine/threonine-protein kinase ERECTA [Nelumbo nucifera]	3.62	2.28	1.5	7.33	6.79	8.06	2.47	7.39
map04626	Plant-pathogen interaction	0	TRINITY_DN47280_c1_g1	K13459	-	-1.08076	down	Os03g0405900	hypothetical protein PRUPE_ppa021991mg [Prunus persica]	9.27	17.5	14.27	33.67	44.04	36.7	13.68	38.14
map04626	Plant-pathogen interaction	0	TRINITY_DN47281_c1_g1	K13420	EC:2.7.11.1	-2.11148	down	CURL3	unknown [Picea sitchensis]	0.39	2.07	0.44	10.92	10.29	10.81	0.97	10.67
map04626	Plant-pathogen interaction	0	TRINITY_DN47281_c5_g2	K13420	EC:2.7.11.1	-1.23911	down	At2g24130	hypothetical protein AMTR_s00029p00235900 [Amborella trichopoda]	0.51	2.27	1.71	7.65	4.69	5	1.5	5.78
map04626	Plant-pathogen interaction	0	TRINITY_DN47284_c0_g1	K13420	EC:2.7.11.1	-1.28222	down	RLP30	PREDICTED: LRR receptor-like serine/threonine-protein kinase GSO1 isoform X1 [Cicer arietinum]	1.64	4.93	3.54	11.79	10.9	13.51	3.37	12.07
map04626	Plant-pathogen interaction	0	TRINITY_DN47284_c1_g1	K13466	-	-1.9866	down	RLP12	PREDICTED: LOW QUALITY PROTEIN: LRR receptor-like serine/threonine-protein kinase FLS2 [Citrus sinensis]	2.62	8.9	7.39	25.17	30.75	28.43	6.3	28.12
map04626	Plant-pathogen interaction	0	TRINITY_DN47289_c1_g1	K13457	-	-1.07833	down	-	putative NBS-LRR protein G8029, partial [Pinus monticola]	1.18	1.71	1.94	5	6.51	5.54	1.61	5.68
map04626	Plant-pathogen interaction	0	TRINITY_DN47294_c1_g1	K13457	-	-2.92464	down	-	hypothetical protein CICLE_v10017794mg [Citrus clementina]	0.4	2.89	3.24	22.06	23.54	28.23	2.18	24.61
map04626	Plant-pathogen interaction	0	TRINITY_DN47294_c2_g1	K13457	-	-3.74291	down	RPM1	TPA: hypothetical protein ZEAMMB73_399739 [Zea mays]	0.31	1.89	3.23	58.24	53.88	66.08	1.81	59.4
map04626	Plant-pathogen interaction	0	TRINITY_DN47294_c2_g2	K13459	-	-5.77356	down	At5g43730	PREDICTED: probable disease resistance protein At4g27220, partial [Solanum tuberosum]	0	0.46	0.43	34.06	21.23	39.66	0.3	31.65
map04626	Plant-pathogen interaction	0	TRINITY_DN47300_c1_g2	K13459	-	-1.23128	down	At1g63350	NBS/LRR, partial [Pinus taeda]	4.07	7.47	6.59	22.15	22.96	22.09	6.04	22.4
map04626	Plant-pathogen interaction	0	TRINITY_DN47301_c1_g1	K13457	-	2.01574	up	TAO1	predicted protein [Physcomitrella patens]	5.33	9.26	9.05	3.11	3.99	5.24	7.88	4.11
map04626	Plant-pathogen interaction	0	TRINITY_DN47306_c0_g1	K13420	EC:2.7.11.1	2.67575	up	At2g24130	hypothetical protein MIMGU_mgv1a026510mg [Erythranthe guttata]	2.09	1.64	1.92	0.83	0.18	0.61	1.88	0.54
map04626	Plant-pathogen interaction	0	TRINITY_DN47307_c0_g2	K13457	-	-2.24647	down	-	PREDICTED: probable disease resistance RPP8-like protein 2 [Ricinus communis]	1.87	6	5.79	28.98	23.28	33.91	4.55	28.72
map04626	Plant-pathogen interaction	0	TRINITY_DN47307_c2_g1	K13459	-	-1.41857	down	RPP1	unknown [Picea sitchensis]	2.09	6.14	6.17	26.13	24.44	31.82	4.8	27.46
map04626	Plant-pathogen interaction	0	TRINITY_DN47318_c0_g1	K13459	-	-2.11524	down	CSA1	PREDICTED: disease resistance protein TAO1-like isoform X2 [Eucalyptus grandis]	0.13	0.19	0.33	1.14	1.64	4.9	0.22	2.56
map04626	Plant-pathogen interaction	0	TRINITY_DN47318_c3_g2	K13459	-	1.25831	up	IRL3	PREDICTED: TMV resistance protein N [Amborella trichopoda]	3.52	6	7.48	5.16	4.62	3.88	5.67	4.55
map04626	Plant-pathogen interaction	0	TRINITY_DN47320_c2_g1	K13459	-	-2.6843	down	TAO1	hypothetical protein SORBIDRAFT_05g025450 [Sorghum bicolor]	5.09	7.25	1.73	54.77	47.6	46.02	4.69	49.46
map04626	Plant-pathogen interaction	0	TRINITY_DN47325_c4_g1	K16226	-	-1.33595	down	RPS4	putative truncated TIR-NBS-LRR protein [Pinus monticola]	7.06	12.99	9.29	42.15	50.68	43.53	9.78	45.45
map04626	Plant-pathogen interaction	0	TRINITY_DN7777_c0_g1	K01373	EC:3.4.22.41	2.76187	up	RD19D	unknown [Picea sitchensis]	2.68	3.01	1.21	1.03	0.24	0.49	2.3	0.59
map04626	Plant-pathogen interaction	0	TRINITY_DN9897_c0_g1	K13434	-	-9.26391	down	ERF042	PREDICTED: ethylene-responsive transcription factor TINY-like [Nicotiana sylvestris]	0	0	0	1.95	4.29	5.49	0	3.91
map00940	Phenylpropanoid biosynthesis	1.11022e-16	TRINITY_DN33299_c0_g1	K00430	EC:1.11.1.7	-2.29844	down	RAC3	PREDICTED: rac-like GTP-binding protein 3 isoform X1 [Amborella trichopoda]	2.08	3.58	4.45	26.26	30.06	27.75	3.37	28.02
map00940	Phenylpropanoid biosynthesis	1.11022e-16	TRINITY_DN33808_c0_g1	K13066	EC:2.1.1.68	1.01504	up	MAP1A	unknown [Picea sitchensis]	13.19	17.1	15.32	13.39	13.05	12.37	15.2	12.94
map00940	Phenylpropanoid biosynthesis	1.11022e-16	TRINITY_DN33902_c0_g1	K00430	EC:1.11.1.7	6.95704	up	PER50	unknown [Picea sitchensis]	4.23	7.29	20.58	0.19	0	0.18	10.7	0.12
map00940	Phenylpropanoid biosynthesis	1.11022e-16	TRINITY_DN33902_c2_g1	K00430	EC:1.11.1.7	3.55721	up	PER51	unknown [Picea sitchensis]	0.74	1.43	0.99	0.3	0.03	0.1	1.05	0.14
map00940	Phenylpropanoid biosynthesis	1.11022e-16	TRINITY_DN33902_c2_g3	K00430	EC:1.11.1.7	6.39171	up	PER35	hypothetical protein B456_001G271800 [Gossypium raimondii]	34.82	41.4	118.84	1.38	0.42	2.19	65.02	1.33
map00940	Phenylpropanoid biosynthesis	1.11022e-16	TRINITY_DN33942_c6_g2	K00430	EC:1.11.1.7	5.43873	up	PER12	class III plant secreteperoxidase [Chamaecyparis obtusa]	214.46	100.73	2.08	13.16	0.32	0	105.76	4.49
map00940	Phenylpropanoid biosynthesis	1.11022e-16	TRINITY_DN34138_c0_g1	K01188	EC:3.2.1.21	-4.24655	down	OFP2	PREDICTED: transcription repressor OFP3-like [Solanum tuberosum]	0.04	0.05	0.36	3.81	5.31	5.15	0.15	4.76
map00940	Phenylpropanoid biosynthesis	1.11022e-16	TRINITY_DN34271_c0_g1	K00430	EC:1.11.1.7	-1.01992	down	RAC5	unknown [Picea sitchensis]	6.67	12.82	22.16	40.89	52.61	50.57	13.88	48.02
map00940	Phenylpropanoid biosynthesis	1.11022e-16	TRINITY_DN34416_c2_g2	K00430	EC:1.11.1.7	6.51691	up	PER25	unknown [Picea sitchensis]	11.29	8.1	0.83	0.38	0	0	6.74	0.13
map00940	Phenylpropanoid biosynthesis	1.11022e-16	TRINITY_DN34440_c4_g1	K01188	EC:3.2.1.21	-8.27463	down	-	beta-glucosidase [Picea glauca]	0	0	0	8.36	7.26	6.87	0	7.5
map00940	Phenylpropanoid biosynthesis	1.11022e-16	TRINITY_DN34488_c0_g1	K00430	EC:1.11.1.7	3.90366	up	PRX112	PREDICTED: peroxidase 2-like [Oryza brachyantha]	16.05	19.56	11.99	4.11	1.43	0.19	15.87	1.91
map00940	Phenylpropanoid biosynthesis	1.11022e-16	TRINITY_DN34488_c0_g2	K00430	EC:1.11.1.7	-2.33532	down	PRX112	class III secretory peroxidase [Ginkgo biloba]	7.27	10.25	17.44	66.95	100.15	108.39	11.65	91.83
map00940	Phenylpropanoid biosynthesis	1.11022e-16	TRINITY_DN34917_c0_g1	K00430	EC:1.11.1.7	-6.62173	down	PER66	PREDICTED: peroxidase 66 [Gossypium hirsutum]	0.03	0.17	0.04	9.17	14.73	17.1	0.08	13.67
map00940	Phenylpropanoid biosynthesis	1.11022e-16	TRINITY_DN34917_c1_g3	K00430	EC:1.11.1.7	12.265	up	GSVIVT00023967001	peroxidase [Picea abies]	25.3	30.07	163.34	0	0	0	72.9	0
map00940	Phenylpropanoid biosynthesis	1.11022e-16	TRINITY_DN35010_c0_g1	K09753	EC:1.2.1.44	2.38657	up	CCR1	cinnamoyl-CoA reductase [Cunninghamia lanceolata]	18.47	4.35	3.04	3.84	2.79	1.22	8.62	2.62
map00940	Phenylpropanoid biosynthesis	1.11022e-16	TRINITY_DN35300_c2_g2	K05350	EC:3.2.1.21	1.70143	up	GPT1	Glucose-6-phosphate/phosphate translocator 1, chloroplastic [Ananas comosus]	14.21	9.57	4.85	6.68	7.54	4.74	9.54	6.32
map00940	Phenylpropanoid biosynthesis	1.11022e-16	TRINITY_DN35335_c0_g1	K05350	EC:3.2.1.21	1.0264	up	PPT1	unknown [Picea sitchensis]	17.75	19.66	18.67	15.64	17.42	14.73	18.69	15.93
map00940	Phenylpropanoid biosynthesis	1.11022e-16	TRINITY_DN35381_c0_g1	K10775	EC:4.3.1.24	1.27496	up	PAL	phenylalanine ammonia-lyase [Pinus pinaster]	54.09	105.55	160.69	73.84	72.08	76.21	106.78	74.04
map00940	Phenylpropanoid biosynthesis	1.11022e-16	TRINITY_DN35457_c1_g1	K12355	EC:1.2.1.68	3.55312	up	ALDH2C4	unknown [Picea sitchensis]	68.88	57.79	36.61	8.85	8.18	7.69	54.43	8.24
map00940	Phenylpropanoid biosynthesis	1.11022e-16	TRINITY_DN36005_c1_g1	K00430	EC:1.11.1.7	2.06355	up	PNC1	peroxidase [Picea abies]	1.53	8.17	56.76	17.14	8.59	12.84	22.15	12.86
map00940	Phenylpropanoid biosynthesis	1.11022e-16	TRINITY_DN36005_c1_g3	K00430	EC:1.11.1.7	4.21588	up	PER52	peroxidase [Picea abies]	8.07	22.79	141.8	9.7	2.78	3.08	57.55	5.19
map00940	Phenylpropanoid biosynthesis	1.11022e-16	TRINITY_DN36005_c1_g5	K00430	EC:1.11.1.7	3.90051	up	PNC1	class III secretory peroxidase [Ginkgo biloba]	5.44	4.87	10.23	2.44	0	0	6.85	0.81
map00940	Phenylpropanoid biosynthesis	1.11022e-16	TRINITY_DN36190_c0_g1	K01188	EC:3.2.1.21	-3.49852	down	BGLU34	PREDICTED: beta-glucosidase 40-like [Vigna angularis]	0.07	0.3	0.21	2.9	3.51	4.38	0.19	3.6
map00940	Phenylpropanoid biosynthesis	1.11022e-16	TRINITY_DN36322_c3_g1	K01188	EC:3.2.1.21	-3.80361	down	BGLU4	unknown [Picea sitchensis]	0	0.24	0.95	9.45	8.56	8.47	0.4	8.83
map00940	Phenylpropanoid biosynthesis	1.11022e-16	TRINITY_DN36369_c0_g1	K01188	EC:3.2.1.21	-1.98635	down	BGLU13	PREDICTED: beta-glucosidase 12-like [Jatropha curcas]	15.56	47	55.14	192.07	242.57	248.82	39.23	227.82
map00940	Phenylpropanoid biosynthesis	1.11022e-16	TRINITY_DN36427_c0_g1	K00430	EC:1.11.1.7	2.12319	up	PER15	unknown [Picea sitchensis]	13.51	16.55	21.54	16.89	2.95	0.3	17.2	6.71
map00940	Phenylpropanoid biosynthesis	1.11022e-16	TRINITY_DN36553_c1_g1	K00487	EC:1.14.13.11	3.66729	up	-	putative hydroxylase [Taxus baccata]	132.63	71.49	22.3	18.23	10.84	4.77	75.47	11.28
map00940	Phenylpropanoid biosynthesis	1.11022e-16	TRINITY_DN36828_c0_g1	K00083	EC:1.1.1.195	2.28852	up	10HGO	putative sinapyl alcohol dehydrogenase, partial [Metasequoia glyptostroboides]	43.66	36.57	8.25	15.49	10.22	7.94	29.49	11.22
map00940	Phenylpropanoid biosynthesis	1.11022e-16	TRINITY_DN36894_c4_g3	K00430	EC:1.11.1.7	-1.69108	down	PER39	hypothetical protein MANES_15G018400 [Manihot esculenta]	0.34	0.29	0.02	0.83	1.73	1.26	0.22	1.27
map00940	Phenylpropanoid biosynthesis	1.11022e-16	TRINITY_DN37335_c2_g1	K00083	EC:1.1.1.195	-2.78283	down	CAD1	cinnamyl alcohol dehydrogenase [Cunninghamia lanceolata]	2.35	2.66	2.52	19.76	31.75	36.52	2.51	29.34
map00940	Phenylpropanoid biosynthesis	1.11022e-16	TRINITY_DN37337_c1_g1	K01188	EC:3.2.1.21	-1.86933	down	-	RecName: Full=Coniferin beta-glucosidase; Flags: Precursor	2.12	1.75	3.82	9.15	9.42	8.1	2.56	8.89
map00940	Phenylpropanoid biosynthesis	1.11022e-16	TRINITY_DN37337_c1_g4	K05350	EC:3.2.1.21	-3.71226	down	-	RecName: Full=Coniferin beta-glucosidase; Flags: Precursor	0.06	0.15	0.67	6.41	6.63	6.36	0.29	6.47
map00940	Phenylpropanoid biosynthesis	1.11022e-16	TRINITY_DN37711_c0_g1	K05349	EC:3.2.1.21	-2.18741	down	-	unknown [Picea sitchensis]	0.98	0.68	1.25	11.03	8.13	10	0.97	9.72
map00940	Phenylpropanoid biosynthesis	1.11022e-16	TRINITY_DN37944_c0_g3	K00430	EC:1.11.1.7	-4.35732	down	PER70	class III secretory peroxidase [Ginkgo biloba]	0	0.29	0.08	2.7	4.87	5.4	0.12	4.32
map00940	Phenylpropanoid biosynthesis	1.11022e-16	TRINITY_DN38272_c0_g1	K09755	EC:1.14.-.-	6.90582	up	CYP750A1	unknown [Picea sitchensis]	38.88	72.55	22.82	0.67	0.86	0.17	44.75	0.57
map00940	Phenylpropanoid biosynthesis	1.11022e-16	TRINITY_DN38357_c0_g2	K00083	EC:1.1.1.195	1.1078	up	CAD1	unknown [Picea sitchensis]	30.04	38.45	28.41	26	24.93	26.92	32.3	25.95
map00940	Phenylpropanoid biosynthesis	1.11022e-16	TRINITY_DN38393_c1_g4	K00430	EC:1.11.1.7	5.04749	up	GSVIVT00023967001	PREDICTED: peroxidase 4 [Musa acuminata subsp. malaccensis]	17.48	20.48	28.77	3.27	0	0	22.24	1.09
map00940	Phenylpropanoid biosynthesis	1.11022e-16	TRINITY_DN38393_c2_g1	K00430	EC:1.11.1.7	5.43373	up	PNC1	peroxidase [Picea abies]	17.37	18.96	27.58	2.46	0	0	21.3	0.82
map00940	Phenylpropanoid biosynthesis	1.11022e-16	TRINITY_DN38572_c0_g2	K00430	EC:1.11.1.7	-9.62948	down	HIPP23	unknown [Picea sitchensis]	0	0	0.04	23.78	22.42	26.56	0.01	24.25
map00940	Phenylpropanoid biosynthesis	1.11022e-16	TRINITY_DN38734_c0_g1	K05350	EC:3.2.1.21	-2.95795	down	BGLU44	unknown [Picea sitchensis]	0.51	1.23	0.24	9.34	7.47	8.55	0.66	8.45
map00940	Phenylpropanoid biosynthesis	1.11022e-16	TRINITY_DN38744_c4_g5	K09755	EC:1.14.-.-	-2.09329	down	-	unknown [Picea sitchensis]	2.84	5.61	4.21	28.81	28.46	30.24	4.22	29.17
map00940	Phenylpropanoid biosynthesis	1.11022e-16	TRINITY_DN38918_c1_g6	K13068	EC:2.4.1.120	-11.3076	down	UGT73E1	unknown [Picea sitchensis]	0	0	0	3.89	10.8	10.96	0	8.55
map00940	Phenylpropanoid biosynthesis	1.11022e-16	TRINITY_DN39042_c3_g1	K01188	EC:3.2.1.21	1.13685	up	At3g14820	unknown [Picea sitchensis]	6.41	9.2	12.52	8.54	7.5	6.73	9.38	7.59
map00940	Phenylpropanoid biosynthesis	1.11022e-16	TRINITY_DN25676_c0_g1	K09753	EC:1.2.1.44	-2.55936	down	CCR1	cinnamoyl-CoA reductase [Ginkgo biloba]	0	0.06	0.33	1.04	1.44	1.42	0.13	1.3
map00940	Phenylpropanoid biosynthesis	1.11022e-16	TRINITY_DN25888_c0_g1	K13065	EC:2.3.1.133	3.70063	up	HHT1	unknown [Picea sitchensis]	1.14	1.26	3.93	0.16	0.35	0.32	2.11	0.28
map00940	Phenylpropanoid biosynthesis	1.11022e-16	TRINITY_DN26316_c0_g1	K00430	EC:1.11.1.7	-3.97317	down	PER47	PREDICTED: peroxidase 47 [Amborella trichopoda]	0.45	1.19	0.15	8.1	20.96	18	0.6	15.69
map00940	Phenylpropanoid biosynthesis	1.11022e-16	TRINITY_DN26355_c0_g1	K00430	EC:1.11.1.7	-3.88974	down	PER10	PREDICTED: peroxidase 10 [Amborella trichopoda]	0.16	0.14	0.01	1.69	3.76	2.72	0.1	2.72
map00940	Phenylpropanoid biosynthesis	1.11022e-16	TRINITY_DN26825_c1_g1	K00430	EC:1.11.1.7	8.22017	up	PER25	unknown [Picea sitchensis]	53.76	26.51	9.72	0.09	0.4	0.08	30	0.19
map00940	Phenylpropanoid biosynthesis	1.11022e-16	TRINITY_DN27287_c0_g1	K01188	EC:3.2.1.21	-7.12149	down	OFP3	PREDICTED: transcription repressor OFP1-like [Prunus mume]	0.02	0.04	0.02	6.08	8.55	8.03	0.03	7.55
map00940	Phenylpropanoid biosynthesis	1.11022e-16	TRINITY_DN27392_c0_g1	K09753	EC:1.2.1.44	-9.55029	down	CCR1	cinnamoyl-CoA reductase [Cunninghamia lanceolata]	0	0	0	2.75	2.83	3.1	0	2.89
map00940	Phenylpropanoid biosynthesis	1.11022e-16	TRINITY_DN27865_c0_g1	K01188	EC:3.2.1.21	8.13142	up	BGLU13	PREDICTED: beta-glucosidase 12 [Amborella trichopoda]	0.15	0.5	9.41	0.04	0	0.01	3.35	0.02
map00940	Phenylpropanoid biosynthesis	1.11022e-16	TRINITY_DN28056_c0_g1	K00083	EC:1.1.1.195	-8.12395	down	alcC	predicted protein [Hordeum vulgare subsp. vulgare]	0	0	0.04	14.67	2.41	0.37	0.01	5.82
map00940	Phenylpropanoid biosynthesis	1.11022e-16	TRINITY_DN28187_c0_g1	K00430	EC:1.11.1.7	-3.71208	down	PER54	PREDICTED: peroxidase N [Eucalyptus grandis]	0.02	0.15	0.21	1.56	2.84	2.57	0.13	2.32
map00940	Phenylpropanoid biosynthesis	1.11022e-16	TRINITY_DN28454_c0_g2	K13065	EC:2.3.1.133	8.03563	up	DCR	unknown [Picea sitchensis]	7.28	10.16	9.61	0.04	0	0.12	9.02	0.05
map00940	Phenylpropanoid biosynthesis	1.11022e-16	TRINITY_DN28836_c0_g2	K00430	EC:1.11.1.7	2.29909	up	PER73	hypothetical protein SELMODRAFT_236645 [Selaginella moellendorffii]	0.2	0.67	5.36	0.55	0.43	1.11	2.08	0.7
map00940	Phenylpropanoid biosynthesis	1.11022e-16	TRINITY_DN28945_c0_g1	K00430	EC:1.11.1.7	-8.84464	down	PER21	peroxidase [Pinus thunbergii]	0	0	0.01	6.1	5.08	4.65	0	5.28
map00940	Phenylpropanoid biosynthesis	1.11022e-16	TRINITY_DN29639_c0_g1	K00430	EC:1.11.1.7	1.39676	up	PER43	PREDICTED: peroxidase 43 [Amborella trichopoda]	1	1.43	1.69	0.73	0.92	1.02	1.37	0.89
map00940	Phenylpropanoid biosynthesis	1.11022e-16	TRINITY_DN29829_c0_g1	K00430	EC:1.11.1.7	-1.17895	down	PER17	hypothetical protein MANES_13G096100 [Manihot esculenta]	0.66	1.96	2.21	5.13	7.85	7.69	1.61	6.89
map00940	Phenylpropanoid biosynthesis	1.11022e-16	TRINITY_DN29974_c0_g1	K11188	EC:1.11.1.7 1.11.1.15 3.1.1.-	1.60636	up	PRDX6	AhpC/TSA family protein [Pinus massoniana]	11.09	13.46	13.6	6.91	7.59	7.23	12.72	7.24
map00940	Phenylpropanoid biosynthesis	1.11022e-16	TRINITY_DN30075_c0_g1	K13066	EC:2.1.1.68	-5.15987	down	OMT1	unknown [Picea sitchensis]	0	0	0.2	3.2	4.04	4.95	0.07	4.06
map00940	Phenylpropanoid biosynthesis	1.11022e-16	TRINITY_DN30581_c0_g1	K05350	EC:3.2.1.21	-5.84643	down	BGLU18	PREDICTED: beta-glucosidase 18-like [Nelumbo nucifera]	0	0.09	0.14	23.18	1.14	0.12	0.08	8.15
map00940	Phenylpropanoid biosynthesis	1.11022e-16	TRINITY_DN30876_c0_g3	K13065	EC:2.3.1.133	2.03304	up	HST	hydroxycinnamoyl-CoA shikimate/quinate hydroxycinnamoyltransferase [Pinus massoniana]	37.79	77.41	29.36	19.06	21.89	17.54	48.19	19.5
map00940	Phenylpropanoid biosynthesis	1.11022e-16	TRINITY_DN30981_c2_g2	K00430	EC:1.11.1.7	7.62932	up	PER3	PREDICTED: peroxidase 3-like [Elaeis guineensis]	1.8	0.6	5	0.01	0.02	0.03	2.47	0.02
map00940	Phenylpropanoid biosynthesis	1.11022e-16	TRINITY_DN30981_c2_g3	K00430	EC:1.11.1.7	-2.35004	down	PER30	hypothetical protein MANES_15G018400 [Manihot esculenta]	0	0	0.44	2.12	0.82	0.79	0.15	1.24
map00940	Phenylpropanoid biosynthesis	1.11022e-16	TRINITY_DN31281_c0_g2	K00588	EC:2.1.1.104	-1.34617	down	CCOAOMT	caffeoyl-CoA O-methyltransferase [Cunninghamia lanceolata]	1.59	2.07	6.18	18	17.2	17.67	3.28	17.62
map00940	Phenylpropanoid biosynthesis	1.11022e-16	TRINITY_DN31397_c0_g1	K01188	EC:3.2.1.21	-10.4007	down	At2g42990	unknown [Picea sitchensis]	0	0	0.01	8.71	15.84	14.9	0	13.15
map00940	Phenylpropanoid biosynthesis	1.11022e-16	TRINITY_DN31476_c0_g1	K00430	EC:1.11.1.7	-1.41763	down	PER41	unknown [Picea sitchensis]	1.16	1.69	1.66	8.31	3.69	6	1.5	6
map00940	Phenylpropanoid biosynthesis	1.11022e-16	TRINITY_DN31540_c0_g1	K00430	EC:1.11.1.7	-5.36288	down	PER49	peroxidase [Picea abies]	0.16	1.24	1.1	60.76	58.02	49.04	0.83	55.94
map00940	Phenylpropanoid biosynthesis	1.11022e-16	TRINITY_DN31940_c2_g2	K13065	EC:2.3.1.133	-6.4529	down	-	PREDICTED: protein ECERIFERUM 26-like [Vitis vinifera]	0.15	0.34	0.89	42.51	57.46	70.9	0.46	56.96
map00940	Phenylpropanoid biosynthesis	1.11022e-16	TRINITY_DN32006_c0_g2	K09756	EC:3.4.16.- 2.3.1.91	1.83649	up	CBP1	Serine carboxypeptidase-like 20 [Morus notabilis]	16.55	21.63	23.43	13.9	8.92	6.94	20.54	9.92
map00940	Phenylpropanoid biosynthesis	1.11022e-16	TRINITY_DN32046_c1_g1	K01188	EC:3.2.1.21	-3.01804	down	BGLU42	unknown [Picea sitchensis]	1.56	1.89	2.12	26.55	28.26	23.07	1.86	25.96
map00940	Phenylpropanoid biosynthesis	1.11022e-16	TRINITY_DN32197_c0_g1	K13065	EC:2.3.1.133	3.76626	up	HST	unknown [Picea sitchensis]	2.43	5.35	4.46	0.31	0.66	0.54	4.08	0.5
map00940	Phenylpropanoid biosynthesis	1.11022e-16	TRINITY_DN32269_c0_g1	K00083	EC:1.1.1.195	-2.36475	down	CAD	cinnamyl alcohol dehydrogenase [Cunninghamia lanceolata]	1.62	1.47	0.84	20.65	8.38	6.64	1.31	11.89
map00940	Phenylpropanoid biosynthesis	1.11022e-16	TRINITY_DN32276_c1_g1	K05350	EC:3.2.1.21	1.28066	up	-	beta-glucosidase [Pinus sylvestris]	9.61	11.12	3.21	9.92	4.15	3.16	7.98	5.74
map00940	Phenylpropanoid biosynthesis	1.11022e-16	TRINITY_DN32557_c0_g2	K01188	EC:3.2.1.21	5.47738	up	AtMg01250	PREDICTED: uncharacterized protein LOC109329191 [Lupinus angustifolius]	3.37	6.34	1.09	0.07	0.05	0.01	3.6	0.04
map00940	Phenylpropanoid biosynthesis	1.11022e-16	TRINITY_DN32744_c0_g2	K13065	EC:2.3.1.133	-8.0614	down	CER26L	PREDICTED: protein ECERIFERUM 26-like [Amborella trichopoda]	0	0.04	0.11	21.51	22.35	27.43	0.05	23.76
map00940	Phenylpropanoid biosynthesis	1.11022e-16	TRINITY_DN32856_c0_g1	K00430	EC:1.11.1.7	-9.15627	down	PER25	PREDICTED: peroxidase 25 [Amborella trichopoda]	0.02	0	0.03	10.54	17.64	26.15	0.02	18.11
map00940	Phenylpropanoid biosynthesis	1.11022e-16	TRINITY_DN39156_c0_g1	K00083	EC:1.1.1.195	1.22143	up	CAD7	cinnamyl alcohol dehydrogenase [Cunninghamia lanceolata]	97.92	218.17	114.37	105.6	109.94	102.66	143.49	106.07
map00940	Phenylpropanoid biosynthesis	1.11022e-16	TRINITY_DN39462_c0_g1	K00430	EC:1.11.1.7	-1.21816	down	PER19	PREDICTED: peroxidase 19 [Amborella trichopoda]	1.63	2.08	2.34	6.1	10.69	8.62	2.02	8.47
map00940	Phenylpropanoid biosynthesis	1.11022e-16	TRINITY_DN39603_c1_g3	K00430	EC:1.11.1.7	2.59667	up	GSVIVT00023967001	class III secretory peroxidase [Ginkgo biloba]	5.45	5.67	4.41	3.78	0.55	0.14	5.18	1.49
map00940	Phenylpropanoid biosynthesis	1.11022e-16	TRINITY_DN39603_c1_g4	K00430	EC:1.11.1.7	4.60042	up	PNC1	peroxidase [Picea abies]	13.01	16.06	8.39	1.28	1.4	0.63	12.49	1.1
map00940	Phenylpropanoid biosynthesis	1.11022e-16	TRINITY_DN40449_c0_g1	K09753	EC:1.2.1.44	-1.41282	down	CCR1	hypothetical protein TSUD_114360 [Trifolium subterraneum]	0.22	0.54	0.53	1.52	1.46	1.37	0.43	1.45
map00940	Phenylpropanoid biosynthesis	1.11022e-16	TRINITY_DN40731_c2_g1	K09757	EC:3.4.16.- 2.3.1.92	-2.4721	down	SCPL51	PREDICTED: serine carboxypeptidase-like 51 [Vitis vinifera]	0.92	0.57	0.21	4.46	3.2	7.24	0.57	4.97
map00940	Phenylpropanoid biosynthesis	1.11022e-16	TRINITY_DN40765_c0_g2	K09754	EC:1.14.13.36	1.27601	up	CYP98A3	p-coumarate 3-hydroxylase [Cunninghamia lanceolata]	50.23	82.52	51.63	34.97	46.77	39.61	61.46	40.45
map00940	Phenylpropanoid biosynthesis	1.11022e-16	TRINITY_DN40973_c0_g1	K01904	EC:6.2.1.12	1.52841	up	4CL	4-coumarate: coenzyme A ligase, partial [Pseudotaxus chienii]	156.74	217.34	145.9	90.3	115.4	104.4	173.33	103.37
map00940	Phenylpropanoid biosynthesis	1.11022e-16	TRINITY_DN40973_c0_g2	K01904	EC:6.2.1.12	1.67282	up	4CL	4-coumarate: coenzyme A ligase, partial [Pseudotaxus chienii]	78.66	135.75	221.29	77.39	77.92	74.89	145.23	76.73
map00940	Phenylpropanoid biosynthesis	1.11022e-16	TRINITY_DN41071_c1_g1	K09753	EC:1.2.1.44	-7.05958	down	CCR1	unknown [Picea sitchensis]	1.3	2.51	1.1	252.64	370.33	433.6	1.64	352.19
map00940	Phenylpropanoid biosynthesis	1.11022e-16	TRINITY_DN41077_c0_g1	K09755	EC:1.14.-.-	6.94632	up	CYP71A18	hypothetical protein MANES_14G088900 [Manihot esculenta]	30.28	33.95	15.37	1.04	0	0	26.53	0.35
map00940	Phenylpropanoid biosynthesis	1.11022e-16	TRINITY_DN41080_c0_g2	K09753	EC:1.2.1.44	-3.57539	down	RCA	ribulose-1,5-bisphosphate carboxylase/oxygenase activase large isoform [Pinus massoniana]	14.13	45.66	19.82	379.54	531.64	650.14	26.54	520.44
map00940	Phenylpropanoid biosynthesis	1.11022e-16	TRINITY_DN41211_c1_g1	K13065	EC:2.3.1.133	-1.01443	down	SHT	unknown [Picea sitchensis]	0.86	0.93	0.34	2.81	2.08	2.4	0.71	2.43
map00940	Phenylpropanoid biosynthesis	1.11022e-16	TRINITY_DN41330_c1_g1	K01904	EC:6.2.1.12	-5.52957	down	AAE20	PREDICTED: benzoate--CoA ligase, peroxisomal-like [Capsicum annuum]	0.18	0.08	0	7.19	10.07	4.76	0.09	7.34
map00940	Phenylpropanoid biosynthesis	1.11022e-16	TRINITY_DN41543_c1_g2	K12356	EC:2.4.1.111	1.21483	up	UGT72B1	unknown [Picea sitchensis]	61.54	76.23	89.31	66.88	57.31	60.03	75.69	61.41
map00940	Phenylpropanoid biosynthesis	1.11022e-16	TRINITY_DN41588_c0_g1	K00430	EC:1.11.1.7	3.82032	up	PER71	unknown [Picea sitchensis]	1.56	2	1.28	0.25	0.1	0.19	1.61	0.18
map00940	Phenylpropanoid biosynthesis	1.11022e-16	TRINITY_DN41588_c0_g2	K00430	EC:1.11.1.7	1.8076	up	PNC2	PREDICTED: peroxidase 25 [Ricinus communis]	2.71	3.38	2.36	0.94	1.11	2.06	2.82	1.37
map00940	Phenylpropanoid biosynthesis	1.11022e-16	TRINITY_DN41588_c0_g3	K00430	EC:1.11.1.7	5.55706	up	PER43	PREDICTED: peroxidase 43 [Amborella trichopoda]	109.65	150.51	201.86	6.01	5.69	6.93	154.01	6.21
map00940	Phenylpropanoid biosynthesis	1.11022e-16	TRINITY_DN41614_c1_g1	K00430	EC:1.11.1.7	3.11844	up	GSVIVT00023967001	properoxidase [Picea abies]	36.58	35.16	24.12	13.23	3.42	2.78	31.95	6.48
map00940	Phenylpropanoid biosynthesis	1.11022e-16	TRINITY_DN41614_c2_g1	K00430	EC:1.11.1.7	1.63691	up	PNC1	peroxidase [Picea abies]	12.32	37.45	56.58	15.27	22.59	19.57	35.45	19.14
map00940	Phenylpropanoid biosynthesis	1.11022e-16	TRINITY_DN41614_c3_g2	K00430	EC:1.11.1.7	8.6563	up	GSVIVT00023967001	properoxidase [Picea abies]	0.18	1.53	27.15	0.09	0	0	9.62	0.03
map00940	Phenylpropanoid biosynthesis	1.11022e-16	TRINITY_DN41614_c3_g3	K00430	EC:1.11.1.7	5.53736	up	GSVIVT00023967001	peroxidase [Picea abies]	9.71	9.9	41.51	0.89	0.16	1.14	20.37	0.73
map00940	Phenylpropanoid biosynthesis	1.11022e-16	TRINITY_DN41714_c2_g1	K13066	EC:2.1.1.68	-5.01154	down	7OMT	unknown [Picea sitchensis]	0.19	0.12	0.35	14.47	18.22	4.89	0.22	12.53
map00940	Phenylpropanoid biosynthesis	1.11022e-16	TRINITY_DN41801_c0_g3	K05349	EC:3.2.1.21	2.06526	up	gluA	unknown [Picea sitchensis]	19.46	34.14	39.42	15.02	12.22	11.14	31.01	12.79
map00940	Phenylpropanoid biosynthesis	1.11022e-16	TRINITY_DN41849_c0_g1	K00430	EC:1.11.1.7	3.5532	up	Sb03g046810	peroxidase [Picea abies]	651.86	552.09	395.21	131.11	57.68	51.98	533.05	80.26
map00940	Phenylpropanoid biosynthesis	1.11022e-16	TRINITY_DN41938_c0_g2	K13066	EC:2.1.1.68	-9.04115	down	HOMT3	unknown [Picea sitchensis]	0	0	0	2.09	1.53	1.73	0	1.78
map00940	Phenylpropanoid biosynthesis	1.11022e-16	TRINITY_DN42077_c4_g3	K09753	EC:1.2.1.44	2.37272	up	SNL6	unknown [Picea sitchensis]	177.67	239.7	353.01	82.63	92.79	78.81	256.79	84.74
map00940	Phenylpropanoid biosynthesis	1.11022e-16	TRINITY_DN42141_c1_g2	K05349	EC:3.2.1.21	-1.51496	down	At2g19130	G-type lectin S-receptor-like serine/threonine-protein kinase [Glycine soja]	0.42	0.48	0.88	2.51	1.73	2.06	0.59	2.1
map00940	Phenylpropanoid biosynthesis	1.11022e-16	TRINITY_DN42158_c0_g2	K00487	EC:1.14.13.11	1.4358	up	CYP73A4	unknown [Picea sitchensis]	163.57	274.96	293.51	144.2	167.54	146.45	244.01	152.73
map00940	Phenylpropanoid biosynthesis	1.11022e-16	TRINITY_DN42257_c0_g1	K13065	EC:2.3.1.133	2.45504	up	DCR	unknown [Picea sitchensis]	57.55	20.42	14.53	12.19	12.16	5.55	30.83	9.97
map00940	Phenylpropanoid biosynthesis	1.11022e-16	TRINITY_DN42265_c0_g1	K00430	EC:1.11.1.7	1.95294	up	PER57	PREDICTED: peroxidase 57-like [Gossypium raimondii]	17.61	35.14	43.19	12.63	16.44	15.15	31.98	14.74
map00940	Phenylpropanoid biosynthesis	1.11022e-16	TRINITY_DN42316_c1_g3	K09756	EC:3.4.16.- 2.3.1.91	1.6458	up	CBP1	hypothetical protein AXG93_1405s1010 [Marchantia polymorpha subsp. polymorpha]	13.17	17.24	18.04	13.73	7.42	5.77	16.15	8.97
map00940	Phenylpropanoid biosynthesis	1.11022e-16	TRINITY_DN42401_c0_g1	K00083	EC:1.1.1.195	2.26583	up	CAD2	putative sinapyl alcohol dehydrogenase, partial [Pinus armandii]	48.93	43.63	9.24	22.11	10.92	9.35	33.93	14.13
map00940	Phenylpropanoid biosynthesis	1.11022e-16	TRINITY_DN42455_c0_g4	K13065	EC:2.3.1.133	1.49595	up	DCR	unknown [Picea sitchensis]	24.11	14.77	11.08	10.99	11.9	12.46	16.65	11.78
map00940	Phenylpropanoid biosynthesis	1.11022e-16	TRINITY_DN42570_c0_g2	K00430	EC:1.11.1.7	8.22586	up	PER12	unknown [Picea sitchensis]	291.52	306.08	54.07	2.56	0.67	0.62	217.22	1.28
map00940	Phenylpropanoid biosynthesis	1.11022e-16	TRINITY_DN42591_c2_g1	K00430	EC:1.11.1.7	-5.45039	down	PER42	unknown [Picea sitchensis]	4.28	6.09	1.63	231.2	314.75	347.77	4	297.91
map00940	Phenylpropanoid biosynthesis	1.11022e-16	TRINITY_DN42664_c0_g1	K00430	EC:1.11.1.7	9.55934	up	GSVIVT00037159001	hypothetical protein VITISV_028562 [Vitis vinifera]	4.95	11.61	95.84	0.38	0	0.01	37.47	0.13
map00940	Phenylpropanoid biosynthesis	1.11022e-16	TRINITY_DN42705_c0_g1	K13066	EC:2.1.1.68	-5.21985	down	OMT2	unknown [Picea sitchensis]	0.13	0.17	0.05	7.38	11.22	5.58	0.12	8.06
map00940	Phenylpropanoid biosynthesis	1.11022e-16	TRINITY_DN42705_c0_g2	K13066	EC:2.1.1.68	10.6066	up	OMT1	unknown [Picea sitchensis]	0.18	0.85	6.51	0	0	0	2.51	0
map00940	Phenylpropanoid biosynthesis	1.11022e-16	TRINITY_DN42734_c2_g1	K00430	EC:1.11.1.7	9.02724	up	PNC1	unknown [Picea sitchensis]	40.55	55.11	208.81	0.79	0	0.16	101.49	0.32
map00940	Phenylpropanoid biosynthesis	1.11022e-16	TRINITY_DN42734_c2_g2	K00430	EC:1.11.1.7	10.1276	up	PER52	peroxidase [Picea abies]	22.41	42.41	56.31	0	0	0	40.38	0
map00940	Phenylpropanoid biosynthesis	1.11022e-16	TRINITY_DN42734_c2_g4	K00430	EC:1.11.1.7	9.72152	up	PER52	peroxidase [Picea abies]	5.58	16	70.89	0	0	0	30.82	0
map00940	Phenylpropanoid biosynthesis	1.11022e-16	TRINITY_DN42781_c0_g1	K00588	EC:2.1.1.104	-8.27778	down	ROMT-15	unknown [Picea sitchensis]	0.86	8.64	2.19	1626.21	1922.29	2068.57	3.9	1872.36
map00940	Phenylpropanoid biosynthesis	1.11022e-16	TRINITY_DN42911_c2_g1	K01188	EC:3.2.1.21	-2.34269	down	BGLU25	Putative beta-glucosidase 41 [Glycine soja]	0.51	1.89	1.92	14.52	7.77	13.59	1.44	11.96
map00940	Phenylpropanoid biosynthesis	1.11022e-16	TRINITY_DN42998_c0_g2	K05349	EC:3.2.1.21	-2.55848	down	BACOVA_02659	PREDICTED: lysosomal beta glucosidase-like [Nelumbo nucifera]	3.78	1.87	2.92	25.42	34	32.84	2.86	30.75
map00940	Phenylpropanoid biosynthesis	1.11022e-16	TRINITY_DN43212_c0_g1	K05350	EC:3.2.1.21	2.73355	up	BGLU34	Beta-glucosidase 11 [Ananas comosus]	45.51	49.52	63.22	10.2	12.74	13.21	52.75	12.05
map00940	Phenylpropanoid biosynthesis	1.11022e-16	TRINITY_DN43247_c0_g1	K00430	EC:1.11.1.7	-2.13514	down	PER12	unknown [Picea sitchensis]	11.68	18.61	12.64	112.83	144.11	112.32	14.31	123.09
map00940	Phenylpropanoid biosynthesis	1.11022e-16	TRINITY_DN43297_c0_g2	K00430	EC:1.11.1.7	-3.89106	down	PNC1	peroxidase [Picea abies]	0	0.5	2.16	26.73	21.31	23.65	0.89	23.9
map00940	Phenylpropanoid biosynthesis	1.11022e-16	TRINITY_DN43297_c1_g1	K00430	EC:1.11.1.7	1.92102	up	GSVIVT00023967001	peroxidase [Picea abies]	22.21	59.3	98.71	22.41	31.22	26.18	60.07	26.6
map00940	Phenylpropanoid biosynthesis	1.11022e-16	TRINITY_DN43297_c1_g2	K00430	EC:1.11.1.7	-10.3726	down	PNC1	peroxidase [Picea abies]	0	0	0	3.06	6.14	5.04	0	4.75
map00940	Phenylpropanoid biosynthesis	1.11022e-16	TRINITY_DN43297_c1_g3	K00430	EC:1.11.1.7	3.97527	up	PNC1	unknown [Picea sitchensis]	11.01	14.21	24.85	5.49	0	0	16.69	1.83
map00940	Phenylpropanoid biosynthesis	1.11022e-16	TRINITY_DN43366_c0_g1	K00430	EC:1.11.1.7	-1.36611	down	PER42	class III peroxidase [Oncidium hybrid cultivar]	1.5	5.05	3.5	74.38	75.35	81.53	3.35	77.09
map00940	Phenylpropanoid biosynthesis	1.11022e-16	TRINITY_DN43572_c1_g1	K13065	EC:2.3.1.133	-11.2323	down	DCR	unknown [Picea sitchensis]	0	0	0.47	353.35	581.87	683.53	0.16	539.58
map00940	Phenylpropanoid biosynthesis	1.11022e-16	TRINITY_DN43575_c0_g1	K10775	EC:4.3.1.24	-4.84845	down	pam	RecName: Full=Phenylalanine aminomutase (L-beta-phenylalanine forming); AltName: Full=Phenylalanine ammonia-lyase	0.25	0.83	1.34	18.33	42.75	29.43	0.81	30.17
map00940	Phenylpropanoid biosynthesis	1.11022e-16	TRINITY_DN43600_c0_g1	K00430	EC:1.11.1.7	11.2275	up	GSVIVT00023967001	PREDICTED: cationic peroxidase 1-like [Fragaria vesca subsp. vesca]	10.77	20.82	33.2	0	0	0	21.6	0
map00940	Phenylpropanoid biosynthesis	1.11022e-16	TRINITY_DN43600_c0_g2	K00430	EC:1.11.1.7	7.39958	up	GSVIVT00023967001	PREDICTED: cationic peroxidase 1-like [Nelumbo nucifera]	4.25	12.98	28.61	0.33	0	0	15.28	0.11
map00940	Phenylpropanoid biosynthesis	1.11022e-16	TRINITY_DN43600_c1_g2	K00430	EC:1.11.1.7	-3.94664	down	GSVIVT00023967001	peroxidase [Picea abies]	0.28	0.22	0.44	1.9	13.62	10.04	0.31	8.52
map00940	Phenylpropanoid biosynthesis	1.11022e-16	TRINITY_DN43600_c1_g3	K00430	EC:1.11.1.7	8.17107	up	PER52	class III secretory peroxidase [Ginkgo biloba]	1.72	2.29	11.05	0.05	0	0.03	5.02	0.03
map00940	Phenylpropanoid biosynthesis	1.11022e-16	TRINITY_DN43600_c2_g1	K00430	EC:1.11.1.7	1.11196	up	GSVIVT00023967001	properoxidase [Picea abies]	12.75	58.59	100.75	38.03	40.38	46.63	57.36	41.68
map00940	Phenylpropanoid biosynthesis	1.11022e-16	TRINITY_DN43600_c3_g1	K00430	EC:1.11.1.7	7.1746	up	GSVIVT00023967001	peroxidase [Picea abies]	247.84	279.16	318.62	6.64	2.46	1.06	281.87	3.39
map00940	Phenylpropanoid biosynthesis	1.11022e-16	TRINITY_DN43642_c2_g1	K05349	EC:3.2.1.21	2.12386	up	At4g27290	G-type lectin S-receptor-like serine/threonine-protein kinase [Ananas comosus]	2.24	4.32	1.21	1.29	1.2	1.28	2.59	1.26
map00940	Phenylpropanoid biosynthesis	1.11022e-16	TRINITY_DN43673_c0_g1	K13065	EC:2.3.1.133	2.40298	up	DCR	unknown [Picea sitchensis]	10.34	10.42	2.11	3.7	2.01	1.84	7.62	2.52
map00940	Phenylpropanoid biosynthesis	1.11022e-16	TRINITY_DN43673_c0_g3	K13065	EC:2.3.1.133	-6.92985	down	DCR	unknown [Picea sitchensis]	0.04	0	0.03	2.36	9.11	2.93	0.02	4.8
map00940	Phenylpropanoid biosynthesis	1.11022e-16	TRINITY_DN43698_c1_g6	K05349	EC:3.2.1.21	4.04666	up	At4g27290	PREDICTED: G-type lectin S-receptor-like serine/threonine-protein kinase At4g27290 [Amborella trichopoda]	3.26	2.58	1	0.39	0.26	0.09	2.28	0.25
map00940	Phenylpropanoid biosynthesis	1.11022e-16	TRINITY_DN43721_c1_g1	K00083	EC:1.1.1.195	-4.22791	down	CAD2	cinnamyl alcohol dehydrogenase [Cunninghamia lanceolata]	0.4	0.93	0.13	15.27	17.32	20.69	0.49	17.76
map00940	Phenylpropanoid biosynthesis	1.11022e-16	TRINITY_DN43730_c0_g2	K05349	EC:3.2.1.21	-7.5407	down	SD18	PREDICTED: G-type lectin S-receptor-like serine/threonine-protein kinase At4g27290 [Amborella trichopoda]	0.06	0	0	8.95	6.06	6.25	0.02	7.09
map00940	Phenylpropanoid biosynthesis	1.11022e-16	TRINITY_DN43829_c0_g2	K13068	EC:2.4.1.120	3.13424	up	UGT73E1	unknown [Picea sitchensis]	40.12	57.51	56.72	5.61	6.27	7.57	51.45	6.48
map00940	Phenylpropanoid biosynthesis	1.11022e-16	TRINITY_DN43971_c1_g6	K00430	EC:1.11.1.7	-5.82405	down	PER49	Peroxidase 49 [Noccaea caerulescens]	0.01	0.07	0.01	2.72	4.06	2.33	0.03	3.04
map00940	Phenylpropanoid biosynthesis	1.11022e-16	TRINITY_DN43988_c1_g1	K00430	EC:1.11.1.7	-10.168	down	GSVIVT00023967001	class III secretory peroxidase [Ginkgo biloba]	0	0	0.11	85.87	50.99	50.4	0.04	62.42
map00940	Phenylpropanoid biosynthesis	1.11022e-16	TRINITY_DN44059_c0_g1	K05350	EC:3.2.1.21	1.14197	up	GPT2	unknown [Picea sitchensis]	61.05	60.71	51.84	45.36	50.6	45.65	57.87	47.2
map00940	Phenylpropanoid biosynthesis	1.11022e-16	TRINITY_DN44075_c1_g3	K01188	EC:3.2.1.21	-1.30965	down	BGLU5	PREDICTED: beta-glucosidase 22 isoform X1 [Amborella trichopoda]	1.79	3.88	0.59	9.48	8.82	9.58	2.09	9.29
map00940	Phenylpropanoid biosynthesis	1.11022e-16	TRINITY_DN44327_c0_g2	K10775	EC:4.3.1.24	-2.43615	down	PAL	phenylalanine ammonia lyase [Cunninghamia lanceolata]	1.15	1.58	1.71	11.33	13.25	16.53	1.48	13.7
map00940	Phenylpropanoid biosynthesis	1.11022e-16	TRINITY_DN44398_c0_g6	K09755	EC:1.14.-.-	-1.0566	down	CYP750A1	PREDICTED: cytochrome P450 CYP736A12 [Theobroma cacao]	2.91	6.33	4.34	15.76	14.61	17.06	4.53	15.81
map00940	Phenylpropanoid biosynthesis	1.11022e-16	TRINITY_DN44493_c0_g1	K13065	EC:2.3.1.133	-3.39516	down	HST	PREDICTED: shikimate O-hydroxycinnamoyltransferase-like [Nelumbo nucifera]	0.51	1.09	0.5	11.23	19.18	7.69	0.7	12.7
map00940	Phenylpropanoid biosynthesis	1.11022e-16	TRINITY_DN44513_c0_g1	K05350	EC:3.2.1.21	-4.48993	down	BGLU18	PREDICTED: beta-glucosidase 18-like [Nelumbo nucifera]	0.08	0.29	0.06	17.15	1.32	0.19	0.14	6.22
map00940	Phenylpropanoid biosynthesis	1.11022e-16	TRINITY_DN44542_c1_g2	K09753	EC:1.2.1.44	1.29344	up	CCR1	unknown [Picea sitchensis]	202.55	241.23	208.74	144.64	166.01	148.63	217.51	153.09
map00940	Phenylpropanoid biosynthesis	1.11022e-16	TRINITY_DN44607_c0_g1	K00430	EC:1.11.1.7	1.70006	up	GSVIVT00023967001	peroxidase [Picea abies]	4.61	17.62	101.16	19.43	15.29	16.27	41.13	17
map00940	Phenylpropanoid biosynthesis	1.11022e-16	TRINITY_DN44607_c0_g2	K00430	EC:1.11.1.7	1.15938	up	PNC1	unknown [Picea sitchensis]	1.98	10.75	17.93	6.52	7.45	8.59	10.22	7.52
map00940	Phenylpropanoid biosynthesis	1.11022e-16	TRINITY_DN44607_c0_g3	K00430	EC:1.11.1.7	7.70106	up	PNC1	peroxidase [Picea abies]	346.46	391.05	428.65	7.64	2.04	0.18	388.72	3.29
map00940	Phenylpropanoid biosynthesis	1.11022e-16	TRINITY_DN44607_c0_g5	K00430	EC:1.11.1.7	1.13442	up	GSVIVT00023967001	properoxidase [Picea abies]	16.76	93.62	147.71	57.51	62.85	71.49	86.03	63.95
map00940	Phenylpropanoid biosynthesis	1.11022e-16	TRINITY_DN44640_c0_g4	K00430	EC:1.11.1.7	4.43858	up	PER70	unknown [Picea sitchensis]	10.89	13.93	21.64	3.55	0.1	0.08	15.49	1.24
map00940	Phenylpropanoid biosynthesis	1.11022e-16	TRINITY_DN44640_c0_g5	K00430	EC:1.11.1.7	10.3543	up	PER70	unknown [Picea sitchensis]	320.94	625.05	655.84	0.95	0	0.91	533.94	0.62
map00940	Phenylpropanoid biosynthesis	1.11022e-16	TRINITY_DN44640_c0_g6	K00430	EC:1.11.1.7	-2.44246	down	GSVIVT00023967001	properoxidase [Picea abies]	2.54	4.13	8.82	32.9	55.29	55.25	5.16	47.81
map00940	Phenylpropanoid biosynthesis	1.11022e-16	TRINITY_DN44654_c0_g1	K00430	EC:1.11.1.7	10.096	up	PNC1	PREDICTED: cationic peroxidase 1-like [Ipomoea nil]	0.86	4.35	76.87	0	0	0.09	27.36	0.03
map00940	Phenylpropanoid biosynthesis	1.11022e-16	TRINITY_DN44654_c1_g1	K00430	EC:1.11.1.7	-1.51047	down	PNC1	unknown [Picea sitchensis]	0.94	1.34	1.61	10.51	7.33	1.69	1.3	6.51
map00940	Phenylpropanoid biosynthesis	1.11022e-16	TRINITY_DN44654_c2_g1	K00430	EC:1.11.1.7	9.34728	up	PNC1	peroxidase [Picea abies]	20.17	37.06	77.88	0.09	0	0.26	45.04	0.12
map00940	Phenylpropanoid biosynthesis	1.11022e-16	TRINITY_DN44654_c2_g2	K00430	EC:1.11.1.7	10.6065	up	GSVIVT00023967001	Peroxidase 4 [Ananas comosus]	9.69	33.12	106.25	0	0	0	49.69	0
map00940	Phenylpropanoid biosynthesis	1.11022e-16	TRINITY_DN44780_c0_g1	K01188	EC:3.2.1.21	-11.2574	down	BGLU17	PREDICTED: vicianin hydrolase [Cucumis sativus]	0	0	0	33.68	56.63	69.44	0	53.25
map00940	Phenylpropanoid biosynthesis	1.11022e-16	TRINITY_DN44820_c0_g2	K09753	EC:1.2.1.44	1.11163	up	SNL6	unknown [Picea sitchensis]	32.07	30.21	28.27	23.63	23.65	25.81	30.18	24.36
map00940	Phenylpropanoid biosynthesis	1.11022e-16	TRINITY_DN44882_c0_g3	K01904	EC:6.2.1.12	3.14823	up	AEE10	PREDICTED: probable acyl-activating enzyme 6 [Beta vulgaris subsp. vulgaris]	13.01	16.15	12.5	2.95	2.89	2.57	13.89	2.8
map00940	Phenylpropanoid biosynthesis	1.11022e-16	TRINITY_DN44882_c1_g6	K01904	EC:6.2.1.12	-6.04239	down	AAE11	PREDICTED: butyrate--CoA ligase AAE11, peroxisomal-like [Phoenix dactylifera]	0.2	0	0	8.71	12.7	5.07	0.07	8.83
map00940	Phenylpropanoid biosynthesis	1.11022e-16	TRINITY_DN45059_c0_g3	K05349	EC:3.2.1.21	2.40255	up	-	PREDICTED: beta-glucosidase BoGH3B-like isoform X2 [Capsicum annuum]	69.33	107	132.51	46.38	35.46	30.08	102.95	37.31
map00940	Phenylpropanoid biosynthesis	1.11022e-16	TRINITY_DN45167_c1_g2	K00083	EC:1.1.1.195	-1.37849	down	EO	unknown [Picea sitchensis]	0.71	0.97	0.41	4.52	2.34	2.65	0.7	3.17
map00940	Phenylpropanoid biosynthesis	1.11022e-16	TRINITY_DN45448_c1_g1	K10775	EC:4.3.1.24	-1.4786	down	PAL	unknown [Picea sitchensis]	5.01	10.28	4.3	25.36	39.16	27.66	6.53	30.73
map00940	Phenylpropanoid biosynthesis	1.11022e-16	TRINITY_DN45448_c1_g3	K10775	EC:4.3.1.24	1.16319	up	PAL	phenylalanine ammonia-lyase [Taxus wallichiana var. chinensis]	58.71	116.86	185.39	95.55	84.51	90.14	120.32	90.07
map00940	Phenylpropanoid biosynthesis	1.11022e-16	TRINITY_DN45448_c1_g4	K10775	EC:4.3.1.24	1.39291	up	ZB8	phenylalanine ammonia lyase, partial [Taxus baccata]	54.08	115.76	43.92	38.64	47.39	50.94	71.25	45.66
map00940	Phenylpropanoid biosynthesis	1.11022e-16	TRINITY_DN45763_c1_g2	K13068	EC:2.4.1.120	2.81497	up	UGT84A2	unknown [Picea sitchensis]	8.15	8	1.38	1.55	1.1	1.77	5.84	1.47
map00940	Phenylpropanoid biosynthesis	1.11022e-16	TRINITY_DN45783_c0_g3	K01188	EC:3.2.1.21	5.21009	up	BGLU12	PREDICTED: beta-glucosidase 12-like [Jatropha curcas]	195.22	163.42	93.45	20.81	1.75	0.14	150.7	7.57
map00940	Phenylpropanoid biosynthesis	1.11022e-16	TRINITY_DN45942_c0_g3	K09753	EC:1.2.1.44	-1.07075	down	CCR1	unknown [Picea sitchensis]	0.97	1.26	1.43	4.1	4.94	4.18	1.22	4.41
map00940	Phenylpropanoid biosynthesis	1.11022e-16	TRINITY_DN46016_c0_g1	K00430	EC:1.11.1.7	3.50466	up	PER51	unknown [Picea sitchensis]	48.45	60.54	121.45	13.17	8.89	8.27	76.81	10.11
map00940	Phenylpropanoid biosynthesis	1.11022e-16	TRINITY_DN46016_c0_g4	K00430	EC:1.11.1.7	7.00884	up	PER45	PREDICTED: peroxidase 51-like [Ipomoea nil]	8.61	11.35	51.46	0.41	0.31	0.21	23.81	0.31
map00940	Phenylpropanoid biosynthesis	1.11022e-16	TRINITY_DN46016_c0_g5	K00430	EC:1.11.1.7	5.93972	up	PER35	hypothetical protein MIMGU_mgv11b014936mg, partial [Erythranthe guttata]	19.5	26.07	90.63	1.44	1.01	1.31	45.4	1.25
map00940	Phenylpropanoid biosynthesis	1.11022e-16	TRINITY_DN46227_c0_g1	K13066	EC:2.1.1.68	-2.34838	down	-	hypothetical protein VITISV_006040 [Vitis vinifera]	37.04	48.44	56.42	287.71	403.88	538.74	47.3	410.11
map00940	Phenylpropanoid biosynthesis	1.11022e-16	TRINITY_DN46312_c1_g1	K05350	EC:3.2.1.21	-1.26185	down	BGLU44	unknown [Picea sitchensis]	6.21	14.5	19.95	51.62	59.69	49.71	13.55	53.67
map00940	Phenylpropanoid biosynthesis	1.11022e-16	TRINITY_DN46431_c0_g1	K13066	EC:2.1.1.68	-10.9551	down	OMT1	PREDICTED: caffeic acid 3-O-methyltransferase [Nelumbo nucifera]	0	0	0.08	52.79	67.54	84.87	0.03	68.4
map00940	Phenylpropanoid biosynthesis	1.11022e-16	TRINITY_DN46509_c2_g4	K00083	EC:1.1.1.195	-8.80225	down	EO	unknown [Picea sitchensis]	0	0.05	0.06	28.25	29.41	27.21	0.04	28.29
map00940	Phenylpropanoid biosynthesis	1.11022e-16	TRINITY_DN46556_c2_g4	K00430	EC:1.11.1.7	3.47279	up	PNC1	hypothetical protein JCGZ_00380 [Jatropha curcas]	28.86	26.81	16.07	7.59	2.09	2.12	23.91	3.93
map00940	Phenylpropanoid biosynthesis	1.11022e-16	TRINITY_DN46635_c0_g2	K09755	EC:1.14.-.-	8.39861	up	CYP750A1	unknown [Picea sitchensis]	179.93	201.96	106.16	2.34	0.36	0.44	162.68	1.05
map00940	Phenylpropanoid biosynthesis	1.11022e-16	TRINITY_DN46657_c1_g1	K01188	EC:3.2.1.21	-1.17021	down	-	hypothetical protein SETIT_034989mg [Setaria italica]	6.04	9.15	8.24	33.33	26.45	30.38	7.81	30.05
map00940	Phenylpropanoid biosynthesis	1.11022e-16	TRINITY_DN46657_c2_g1	K05350	EC:3.2.1.21	-8.38663	down	-	putative inactive beta-glucosidase 14 [Ananas comosus]	0.01	0.05	0.03	18	14.91	13.58	0.03	15.5
map00940	Phenylpropanoid biosynthesis	1.11022e-16	TRINITY_DN46657_c2_g2	K05350	EC:3.2.1.21	-7.05246	down	BGLU14	hypothetical protein BRADI_5g13265 [Brachypodium distachyon]	0.06	0	0	5.47	4.39	5.56	0.02	5.14
map00940	Phenylpropanoid biosynthesis	1.11022e-16	TRINITY_DN46668_c0_g1	K01188	EC:3.2.1.21	-1.34107	down	BGLU22	PREDICTED: beta-glucosidase 22 [Amborella trichopoda]	5.13	12.99	5.18	27.92	23.56	30.51	7.77	27.33
map00940	Phenylpropanoid biosynthesis	1.11022e-16	TRINITY_DN46828_c0_g2	K09755	EC:1.14.-.-	-1.27171	down	-	unknown [Picea sitchensis]	1.79	2.94	3.41	12.32	11.84	11.76	2.71	11.97
map00940	Phenylpropanoid biosynthesis	1.11022e-16	TRINITY_DN46854_c2_g1	K01188	EC:3.2.1.21	-2.65089	down	-	-	0	0.42	0.4	2.17	2.86	3.43	0.27	2.82
map00940	Phenylpropanoid biosynthesis	1.11022e-16	TRINITY_DN46854_c2_g2	K01188	EC:3.2.1.21	-1.20117	down	BGLU13	unnamed protein product, partial [Vitis vinifera]	32.88	102.86	247.93	427.85	652.19	666.19	127.89	582.08
map00940	Phenylpropanoid biosynthesis	1.11022e-16	TRINITY_DN47041_c1_g2	K05349	EC:3.2.1.21	1.54098	up	BACOVA_02659	unknown [Picea sitchensis]	15.06	24.82	31.39	16.86	15.13	14.44	23.76	15.48
map00940	Phenylpropanoid biosynthesis	1.11022e-16	TRINITY_DN47041_c1_g6	K05349	EC:3.2.1.21	1.44834	up	-	unknown [Picea sitchensis]	29.38	45.96	59.42	35.24	30.22	24.43	44.92	29.96
map00940	Phenylpropanoid biosynthesis	1.11022e-16	TRINITY_DN47108_c1_g7	K05349	EC:3.2.1.21	7.50691	up	At2g19130	PREDICTED: G-type lectin S-receptor-like serine/threonine-protein kinase At2g19130 [Elaeis guineensis]	35.74	30.92	16.81	0.39	0.15	0.26	27.82	0.27
map00940	Phenylpropanoid biosynthesis	1.11022e-16	TRINITY_DN47132_c0_g1	K05350	EC:3.2.1.21	-1.44388	down	-	hypothetical protein AMTR_s00062p00043120 [Amborella trichopoda]	2.63	4.49	5.06	18.43	18.21	18.03	4.06	18.22
map00940	Phenylpropanoid biosynthesis	1.11022e-16	TRINITY_DN47148_c1_g1	K09755	EC:1.14.-.-	4.61594	up	CYP76B6	cytochrome P450 CYP76AA20 [Thuja plicata]	126.89	130.83	82.35	11.61	5.71	4.49	113.36	7.27
map00940	Phenylpropanoid biosynthesis	1.11022e-16	TRINITY_DN47161_c0_g1	K00430	EC:1.11.1.7	-1.03772	down	ARAC3	unknown [Picea sitchensis]	3.7	5.27	5.18	15.29	17.72	16.67	4.72	16.56
map00940	Phenylpropanoid biosynthesis	1.11022e-16	TRINITY_DN47966_c0_g1	K13066	EC:2.1.1.68	2.29634	up	BMT	unknown [Picea sitchensis]	4.14	14.48	12.09	9.14	0.88	0.16	10.24	3.39
map00940	Phenylpropanoid biosynthesis	1.11022e-16	TRINITY_DN49180_c0_g1	K00430	EC:1.11.1.7	5.04458	up	GSVIVT00037159001	peroxidase family protein [Medicago truncatula]	0.66	1.1	3.29	0.17	0	0.07	1.68	0.08
map00940	Phenylpropanoid biosynthesis	1.11022e-16	TRINITY_DN9076_c0_g1	K01188	EC:3.2.1.21	1.36237	up	-	PREDICTED: beta-glucosidase 22 [Amborella trichopoda]	4.62	5.27	3.21	3.15	2.47	3.23	4.37	2.95
map04075	Plant hormone signal transduction	6.66134e-16	TRINITY_DN32996_c0_g1	K14494	-	-1.24175	down	PAT1	SCL10 [Pinus radiata]	3.18	2.38	1.7	10.23	12.18	8.31	2.42	10.24
map04075	Plant hormone signal transduction	6.66134e-16	TRINITY_DN33108_c0_g1	K14494	-	-1.01093	down	GAI1	PREDICTED: DELLA protein RGL1-like [Jatropha curcas]	1.62	0.96	1.93	6.21	7.01	5.97	1.5	6.4
map04075	Plant hormone signal transduction	6.66134e-16	TRINITY_DN33226_c0_g1	K14432	-	5.52903	up	BZIP44	hypothetical protein 0_3567_01, partial [Pinus taeda]	4.5	6.6	3.11	0.27	0.1	0.15	4.74	0.17
map04075	Plant hormone signal transduction	6.66134e-16	TRINITY_DN33267_c1_g5	K14504	EC:2.4.1.207	2.13486	up	XTHB	pollen major allergen No.121 isoform 2 [Cryptomeria japonica]	4.85	6.07	18.34	3.3	4.93	3.6	9.75	3.94
map04075	Plant hormone signal transduction	6.66134e-16	TRINITY_DN33308_c0_g1	K14484	-	-4.02025	down	IAA26	PREDICTED: auxin-responsive protein IAA18 [Amborella trichopoda]	0.59	3.7	0.98	42.91	47.95	46.69	1.76	45.85
map04075	Plant hormone signal transduction	6.66134e-16	TRINITY_DN33308_c0_g3	K14484	-	-3.31646	down	-	auxin-responsive protein IAA7 [Picea abies]	1.02	4.33	0.99	29.9	32.95	39.49	2.11	34.11
map04075	Plant hormone signal transduction	6.66134e-16	TRINITY_DN33505_c0_g1	K13422	-	-1.06766	down	MYC2	JAMYC [Taxus cuspidata]	2.51	3.63	3.17	10.21	11.49	11.48	3.1	11.06
map04075	Plant hormone signal transduction	6.66134e-16	TRINITY_DN33628_c0_g2	K14487	-	11.0598	up	GH3.5	auxin-induced GH3 protein [Pinus pinaster]	123.15	32.32	0.47	0.1	0	0	51.98	0.03
map04075	Plant hormone signal transduction	6.66134e-16	TRINITY_DN33649_c1_g2	K14517	-	7.22743	up	ERF114	unknown [Picea sitchensis]	5.34	6.12	5.99	0.13	0.1	0.02	5.82	0.08
map04075	Plant hormone signal transduction	6.66134e-16	TRINITY_DN33654_c0_g1	K13415	EC:2.7.10.1 2.7.11.1	-4.49779	down	At1g68400	hypothetical protein MANES_14G105500 [Manihot esculenta]	0.03	0.32	0.35	12.33	7.58	6.3	0.23	8.74
map04075	Plant hormone signal transduction	6.66134e-16	TRINITY_DN33698_c0_g2	K14510	EC:2.7.11.1	1.37087	up	HT1	unknown [Picea sitchensis]	23.53	23.8	17.1	16.49	14.35	12.47	21.48	14.44
map04075	Plant hormone signal transduction	6.66134e-16	TRINITY_DN33750_c0_g3	K14515	-	-1.117	down	FBL14	unknown [Picea sitchensis]	4.78	2.63	1.99	12.14	14.31	10.84	3.13	12.43
map04075	Plant hormone signal transduction	6.66134e-16	TRINITY_DN33755_c0_g6	K13415	EC:2.7.10.1 2.7.11.1	-1.64053	down	BAM1	hypothetical protein CARUB_v10025808mg [Capsella rubella]	2.25	3.12	3.51	15.49	15.02	16.85	2.96	15.79
map04075	Plant hormone signal transduction	6.66134e-16	TRINITY_DN33811_c0_g2	K14489	EC:2.7.13.3	2.86356	up	RR41	hypothetical protein AXG93_2886s1230 [Marchantia polymorpha subsp. polymorpha]	8.6	17.89	13.42	4.01	3.2	2.25	13.3	3.15
map04075	Plant hormone signal transduction	6.66134e-16	TRINITY_DN33885_c0_g1	K13415	EC:2.7.10.1 2.7.11.1	-2.20938	down	PXC2	PREDICTED: probable LRR receptor-like serine/threonine-protein kinase IRK [Nelumbo nucifera]	1.65	2.61	2.78	16.51	20.73	19.08	2.35	18.77
map04075	Plant hormone signal transduction	6.66134e-16	TRINITY_DN34104_c0_g1	K14488	-	-4.29364	down	SAUR32	unknown [Picea sitchensis]	0.48	2.92	1.05	46.65	54.06	47.08	1.48	49.26
map04075	Plant hormone signal transduction	6.66134e-16	TRINITY_DN34118_c0_g1	K14494	-	-1.23215	down	SCL28	unnamed protein product [Coffea canephora]	0.35	0.74	1.74	3.78	4	3.25	0.94	3.68
map04075	Plant hormone signal transduction	6.66134e-16	TRINITY_DN34124_c2_g2	K14491	-	-1.32072	down	LUX	unknown [Picea sitchensis]	3.58	5.03	5.19	16.89	19.18	22.88	4.6	19.65
map04075	Plant hormone signal transduction	6.66134e-16	TRINITY_DN34151_c0_g1	K13416	EC:2.7.10.1 2.7.11.1	-4.39599	down	SERK2	unknown [Picea sitchensis]	0.69	1.1	1.86	33.15	47.71	42.8	1.22	41.22
map04075	Plant hormone signal transduction	6.66134e-16	TRINITY_DN34206_c2_g2	K13415	EC:2.7.10.1 2.7.11.1	-2.77171	down	At1g60630	hypothetical protein AMTR_s00051p00133340 [Amborella trichopoda]	0.29	1.77	9.21	38.94	41.45	45.84	3.76	42.08
map04075	Plant hormone signal transduction	6.66134e-16	TRINITY_DN34268_c0_g1	K13416	EC:2.7.10.1 2.7.11.1	-2.52257	down	PXC1	PREDICTED: leucine-rich repeat receptor-like protein kinase PXC1 [Vitis vinifera]	4.1	7.59	7.35	52.14	70.73	63.94	6.35	62.27
map04075	Plant hormone signal transduction	6.66134e-16	TRINITY_DN34286_c0_g4	K14498	EC:2.7.11.1	1.26193	up	CIPK5	unknown [Picea sitchensis]	8.15	17.47	18.79	9.48	11.02	10.47	14.8	10.32
map04075	Plant hormone signal transduction	6.66134e-16	TRINITY_DN34286_c0_g5	K14498	EC:2.7.11.1	-1.91472	down	CIPK5	unknown [Picea sitchensis]	0.12	0.2	0.26	1.09	1.33	1.26	0.19	1.23
map04075	Plant hormone signal transduction	6.66134e-16	TRINITY_DN34313_c0_g1	K14484	-	2.56098	up	IAA13	unknown [Picea sitchensis]	25.4	7.97	2.81	3.57	5.34	3.22	12.06	4.04
map04075	Plant hormone signal transduction	6.66134e-16	TRINITY_DN34324_c0_g1	K14486	-	-3.05924	down	ARF6	putative auxin response factor 6/8 [Ginkgo biloba]	1.76	2.41	1.96	23.94	30.58	33.09	2.04	29.2
map04075	Plant hormone signal transduction	6.66134e-16	TRINITY_DN34386_c0_g1	K14494	-	-3.58763	down	SHR	short-root [Pinus radiata]	0.22	0.53	0.04	8.33	4.78	8.55	0.26	7.22
map04075	Plant hormone signal transduction	6.66134e-16	TRINITY_DN34433_c0_g3	K14493	EC:3.-.-.-	-4.75779	down	CXE1	unknown [Picea sitchensis]	0.26	1.18	0.15	16.13	25.52	29.27	0.53	23.64
map04075	Plant hormone signal transduction	6.66134e-16	TRINITY_DN34464_c1_g1	K13415	EC:2.7.10.1 2.7.11.1	-1.48981	down	At2g24130	hypothetical protein TanjilG_12793 [Lupinus angustifolius]	1.17	2.66	2.68	15.3	10.23	11.39	2.17	12.31
map04075	Plant hormone signal transduction	6.66134e-16	TRINITY_DN34506_c1_g1	K14505	-	-3.10006	down	CYCD1-1	unknown [Picea sitchensis]	0.56	1.21	1.05	12.17	13.28	15.98	0.94	13.81
map04075	Plant hormone signal transduction	6.66134e-16	TRINITY_DN34639_c0_g2	K14486	-	-3.62363	down	NGA2	Auxin response factor 24 [Zostera marina]	0.69	0	0	6.64	5.75	5.04	0.23	5.81
map04075	Plant hormone signal transduction	6.66134e-16	TRINITY_DN34665_c1_g2	K13415	EC:2.7.10.1 2.7.11.1	3.8951	up	HSL1	hypothetical protein MIMGU_mgv1a000813mg [Erythranthe guttata]	33.82	36.42	11	4.7	4.01	0.95	27.08	3.22
map04075	Plant hormone signal transduction	6.66134e-16	TRINITY_DN34794_c0_g2	K14488	-	-3.35923	down	SAUR50	unknown [Picea sitchensis]	0.65	0.73	0.13	8.18	10.46	8.89	0.5	9.18
map04075	Plant hormone signal transduction	6.66134e-16	TRINITY_DN34811_c2_g3	K14503	-	-2.2839	down	BZR2	unknown [Picea sitchensis]	2.63	4.9	7.97	38.92	39.61	48.05	5.17	42.19
map04075	Plant hormone signal transduction	6.66134e-16	TRINITY_DN34820_c3_g6	K13415	EC:2.7.10.1 2.7.11.1	-1.17914	down	SPL12	SPL3 [Pinus tabuliformis]	0.52	1.03	1.68	3.34	4.37	4.6	1.08	4.1
map04075	Plant hormone signal transduction	6.66134e-16	TRINITY_DN34908_c0_g1	K13415	EC:2.7.10.1 2.7.11.1	-3.77812	down	At1g68400	PREDICTED: probable leucine-rich repeat receptor-like protein kinase At1g68400 [Cucumis melo]	0.69	1.59	0.32	16.59	22.24	21.22	0.87	20.02
map04075	Plant hormone signal transduction	6.66134e-16	TRINITY_DN34949_c1_g1	K13416	EC:2.7.10.1 2.7.11.1	7.06328	up	WAKL20	PREDICTED: wall-associated receptor kinase-like 20 [Nelumbo nucifera]	5.47	5.3	3.04	0.19	0.11	0.06	4.6	0.12
map04075	Plant hormone signal transduction	6.66134e-16	TRINITY_DN34949_c1_g3	K13416	EC:2.7.10.1 2.7.11.1	4.62812	up	WAKL20	hypothetical protein CICLE_v10030949mg [Citrus clementina]	15.2	7.59	5.87	0.68	0.53	0.59	9.55	0.6
map04075	Plant hormone signal transduction	6.66134e-16	TRINITY_DN34984_c0_g1	K12126	-	-1.73315	down	BHLH78	unknown [Picea sitchensis]	1.71	1.28	3.48	10.74	11.37	13.01	2.16	11.71
map04075	Plant hormone signal transduction	6.66134e-16	TRINITY_DN35300_c1_g1	K14487	-	-1.68733	down	GH3.17	PREDICTED: indole-3-acetic acid-amido synthetase GH3.17 [Vitis vinifera]	0.73	0.73	1.39	5.99	4.51	5.09	0.95	5.2
map04075	Plant hormone signal transduction	6.66134e-16	TRINITY_DN35314_c0_g4	K14502	EC:2.7.11.1	-1.00403	down	ASK5	unknown [Picea sitchensis]	9.4	10.96	7.21	25.64	25.57	27.09	9.19	26.1
map04075	Plant hormone signal transduction	6.66134e-16	TRINITY_DN35334_c0_g1	K14491	-	-6.20463	down	RR23	hypothetical protein AXG93_3228s1230 [Marchantia polymorpha subsp. polymorpha]	0.14	0.24	0.09	16.41	20.63	20.71	0.16	19.25
map04075	Plant hormone signal transduction	6.66134e-16	TRINITY_DN35356_c3_g1	K13422	-	-13.329	down	BHLH35	PREDICTED: transcription factor bHLH35-like [Daucus carota subsp. sativus]	0	0	0	20.04	39.07	45.54	0	34.88
map04075	Plant hormone signal transduction	6.66134e-16	TRINITY_DN35391_c0_g1	K13464	-	-2.623	down	TIFY6B	unknown [Picea sitchensis]	1.08	3.85	3.47	24.29	36.29	26.24	2.8	28.94
map04075	Plant hormone signal transduction	6.66134e-16	TRINITY_DN35398_c1_g2	K13415	EC:2.7.10.1 2.7.11.1	3.27375	up	LECRK16	PREDICTED: receptor-like protein kinase HSL1 [Jatropha curcas]	64.22	40.06	8.64	13.51	12.09	11.81	37.64	12.47
map04075	Plant hormone signal transduction	6.66134e-16	TRINITY_DN35572_c0_g1	K13416	EC:2.7.10.1 2.7.11.1	1.41734	up	At5g65240	unknown [Picea sitchensis]	23.44	27.45	23.11	17.73	15.49	15.13	24.67	16.12
map04075	Plant hormone signal transduction	6.66134e-16	TRINITY_DN35639_c0_g1	K14516	-	-5.40859	down	PLT2	aintegumenta-like transcription factor baby boom [Larix gmelinii var. olgensis x Larix kaempferi]	0.04	0.09	0.08	4.52	5.84	4.87	0.07	5.08
map04075	Plant hormone signal transduction	6.66134e-16	TRINITY_DN35689_c0_g1	K13415	EC:2.7.10.1 2.7.11.1	-1.85234	down	-	PREDICTED: systemin receptor SR160-like [Nelumbo nucifera]	0.64	2.11	2.2	8.38	10.05	10.94	1.65	9.79
map04075	Plant hormone signal transduction	6.66134e-16	TRINITY_DN35791_c0_g2	K14493	EC:3.-.-.-	2.41519	up	CXE15	unknown [Picea sitchensis]	86.82	102.94	16.34	24.6	27.49	16.03	68.7	22.71
map04075	Plant hormone signal transduction	6.66134e-16	TRINITY_DN35808_c0_g1	K14504	EC:2.4.1.207	-9.10286	down	XTH7	PREDICTED: probable xyloglucan endotransglucosylase/hydrolase protein 7 [Erythranthe guttata]	0.2	0.48	1.01	445.5	579.98	537.35	0.56	520.94
map04075	Plant hormone signal transduction	6.66134e-16	TRINITY_DN35812_c0_g2	K13422	-	3.34569	up	BHLH25	hypothetical protein AXG93_1992s1010 [Marchantia polymorpha subsp. polymorpha]	2.65	4.8	2.75	1.03	0.43	0.22	3.4	0.56
map04075	Plant hormone signal transduction	6.66134e-16	TRINITY_DN35830_c2_g1	K14504	EC:2.4.1.207	-2.99183	down	XTH15	unknown [Picea sitchensis]	0.57	0.1	0.15	3.55	3.18	3.34	0.27	3.36
map04075	Plant hormone signal transduction	6.66134e-16	TRINITY_DN35834_c2_g1	K13416	EC:2.7.10.1 2.7.11.1	1.14035	up	At5g10290	unknown [Picea sitchensis]	25.38	33.56	25.84	24.29	21.41	20.59	28.26	22.1
map04075	Plant hormone signal transduction	6.66134e-16	TRINITY_DN35938_c0_g1	K13415	EC:2.7.10.1 2.7.11.1	2.59051	up	At1g74360	hypothetical protein AXG93_2351s1050 [Marchantia polymorpha subsp. polymorpha]	2.7	1.43	0.72	0.48	0.48	0.52	1.62	0.49
map04075	Plant hormone signal transduction	6.66134e-16	TRINITY_DN35987_c0_g1	K13464	-	-5.1861	down	-	unknown [Picea sitchensis]	0.1	0.06	0.08	3.51	12.37	4.58	0.08	6.82
map04075	Plant hormone signal transduction	6.66134e-16	TRINITY_DN36040_c0_g3	K13946	-	-1.57984	down	LAX4	AUX2 [Pinus tabuliformis]	7.06	14.7	20.34	69.35	70.24	73.72	14.03	71.1
map04075	Plant hormone signal transduction	6.66134e-16	TRINITY_DN36111_c0_g3	K13415	EC:2.7.10.1 2.7.11.1	1.65259	up	CURL3	Receptor-like protein kinase HSL1 [Noccaea caerulescens]	5.9	10.08	10.81	4.77	4.73	4.92	8.93	4.81
map04075	Plant hormone signal transduction	6.66134e-16	TRINITY_DN36184_c0_g1	K14505	-	-3.12069	down	CYCD2-2	unknown [Picea sitchensis]	0.08	0.21	0.48	4.33	3.72	3.21	0.26	3.75
map04075	Plant hormone signal transduction	6.66134e-16	TRINITY_DN36285_c1_g1	K14432	-	3.1238	up	BZIP2	hypothetical protein AXG93_93s1090 [Marchantia polymorpha subsp. polymorpha]	6.53	5.76	8.71	2.28	0.96	0.95	7	1.4
map04075	Plant hormone signal transduction	6.66134e-16	TRINITY_DN36304_c0_g1	K13449	-	4.77959	up	PR-1	unknown [Picea sitchensis]	16.71	14.42	193.11	12.73	1.69	0.75	74.75	5.06
map04075	Plant hormone signal transduction	6.66134e-16	TRINITY_DN36305_c0_g1	K13416	EC:2.7.10.1 2.7.11.1	3.07789	up	CRK1	PREDICTED: G-type lectin S-receptor-like serine/threonine-protein kinase SD2-5 [Vitis vinifera]	14.45	10.73	7.05	3.1	2.05	1.8	10.74	2.32
map04075	Plant hormone signal transduction	6.66134e-16	TRINITY_DN36317_c0_g1	K14489	EC:2.7.13.3	-1.6672	down	AHK4	PREDICTED: histidine kinase 2-like [Elaeis guineensis]	0.76	2.68	2.63	10.27	10.25	9.51	2.02	10.01
map04075	Plant hormone signal transduction	6.66134e-16	TRINITY_DN36350_c0_g1	K14494	-	1.23675	up	SCL1	PREDICTED: scarecrow-like protein 1 [Vitis vinifera]	27.63	21.55	13.39	15.69	17.91	13.92	20.86	15.84
map04075	Plant hormone signal transduction	6.66134e-16	TRINITY_DN36390_c2_g2	K13415	EC:2.7.10.1 2.7.11.1	-7.84585	down	MIK1	PREDICTED: MDIS1-interacting receptor like kinase 1 [Theobroma cacao]	0.01	0.01	0	2	2.26	2.84	0.01	2.37
map04075	Plant hormone signal transduction	6.66134e-16	TRINITY_DN36435_c3_g2	K14504	EC:2.4.1.207	2.12766	up	XTH5	unknown [Picea sitchensis]	29	43.7	45.48	31.61	7.54	6.88	39.39	15.34
map04075	Plant hormone signal transduction	6.66134e-16	TRINITY_DN36435_c4_g1	K14504	EC:2.4.1.207	-2.37421	down	XTH5	PREDICTED: putative xyloglucan endotransglucosylase/hydrolase protein 1 [Elaeis guineensis]	0.39	0.51	2.2	4.27	11.68	9.93	1.03	8.63
map04075	Plant hormone signal transduction	6.66134e-16	TRINITY_DN36572_c1_g1	K14486	-	-1.89205	down	ARF6	unknown [Picea sitchensis]	1.04	2.84	2.13	12.04	13.18	12.53	2	12.58
map04075	Plant hormone signal transduction	6.66134e-16	TRINITY_DN36572_c1_g2	K14486	-	-3.60044	down	ARF4	ARF-L2 protein, partial [Ginkgo biloba]	0.33	0.69	0.3	6.89	8.71	7.68	0.44	7.76
map04075	Plant hormone signal transduction	6.66134e-16	TRINITY_DN36730_c0_g2	K13416	EC:2.7.10.1 2.7.11.1	2.38187	up	CRK10	PREDICTED: putative receptor-like protein kinase At4g00960 isoform X1 [Vigna angularis]	1.56	2.82	3.76	0.65	2.92	0.25	2.71	1.27
map04075	Plant hormone signal transduction	6.66134e-16	TRINITY_DN36764_c0_g4	K16189	-	3.36777	up	BHLH95	unknown [Picea sitchensis]	3.23	5.26	4.3	2.16	0.98	2.05	4.26	1.73
map04075	Plant hormone signal transduction	6.66134e-16	TRINITY_DN36835_c1_g1	K13415	EC:2.7.10.1 2.7.11.1	-1.30502	down	SPL4	unknown [Picea sitchensis]	4.04	4.93	8.04	16.5	23.79	21.74	5.67	20.68
map04075	Plant hormone signal transduction	6.66134e-16	TRINITY_DN36964_c0_g1	K14510	EC:2.7.11.1	1.13127	up	splA	unknown [Picea sitchensis]	9	12.01	11.48	7.16	9.09	9.21	10.83	8.49
map04075	Plant hormone signal transduction	6.66134e-16	TRINITY_DN37051_c5_g2	K14488	-	-1.04234	down	ARG7	PREDICTED: indole-3-acetic acid-induced protein ARG7-like [Nelumbo nucifera]	1.32	1.44	1.12	4.47	5.04	4.45	1.29	4.65
map04075	Plant hormone signal transduction	6.66134e-16	TRINITY_DN37168_c0_g1	K13415	EC:2.7.10.1 2.7.11.1	1.0641	up	PSKR2	hypothetical protein AMTR_s00160p00017250 [Amborella trichopoda]	6.1	10.31	9.25	8.31	6.17	6.24	8.55	6.91
map04075	Plant hormone signal transduction	6.66134e-16	TRINITY_DN37168_c0_g2	K13415	EC:2.7.10.1 2.7.11.1	1.09585	up	PSKR2	hypothetical protein AMTR_s00160p00017250 [Amborella trichopoda]	4.24	5.9	2.05	3.35	3.1	3.39	4.06	3.28
map04075	Plant hormone signal transduction	6.66134e-16	TRINITY_DN37243_c0_g1	K14486	-	-1.28954	down	ARF17	PREDICTED: auxin response factor 6 isoform X1 [Vitis vinifera]	8.24	16.61	13.12	49.71	51.84	54.16	12.66	51.9
map04075	Plant hormone signal transduction	6.66134e-16	TRINITY_DN37248_c0_g3	K14516	-	-1.57733	down	WRI1	PREDICTED: AP2-like ethylene-responsive transcription factor At1g16060 [Gossypium hirsutum]	0.69	1.09	3.17	8.39	8.3	9.9	1.65	8.86
map04075	Plant hormone signal transduction	6.66134e-16	TRINITY_DN37301_c0_g1	K13416	EC:2.7.10.1 2.7.11.1	-1.62971	down	At2g26730	unknown [Picea sitchensis]	7.1	11.61	17.77	54.73	71.95	63.64	12.16	63.44
map04075	Plant hormone signal transduction	6.66134e-16	TRINITY_DN37346_c2_g1	K14492	-	-2.4615	down	RR4	unknown [Picea sitchensis]	5.67	3.86	7.07	45.36	57.17	48.73	5.53	50.42
map04075	Plant hormone signal transduction	6.66134e-16	TRINITY_DN37353_c0_g1	K13415	EC:2.7.10.1 2.7.11.1	-1.47425	down	BRL2	PREDICTED: serine/threonine-protein kinase BRI1-like 2 [Nelumbo nucifera]	1.22	4.3	1.8	10.3	10.86	12.28	2.44	11.15
map04075	Plant hormone signal transduction	6.66134e-16	TRINITY_DN37597_c1_g1	K14517	-	5.98058	up	ERF114	unknown [Picea sitchensis]	1.55	6.76	3.72	0.16	0.06	0.07	4.01	0.1
map04075	Plant hormone signal transduction	6.66134e-16	TRINITY_DN37766_c0_g2	K14496	-	3.51841	up	PYL4	unknown [Picea sitchensis]	27.21	29.01	47.17	5.75	4.46	5.77	34.46	5.33
map04075	Plant hormone signal transduction	6.66134e-16	TRINITY_DN37809_c0_g2	K12126	-	-1.39777	down	BHLH66	hypothetical protein AXG93_723s1170 [Marchantia polymorpha subsp. polymorpha]	3.68	4.98	0.21	11.33	15.52	14.05	2.96	13.63
map04075	Plant hormone signal transduction	6.66134e-16	TRINITY_DN37830_c0_g1	K13416	EC:2.7.10.1 2.7.11.1	-5.5339	down	BAM2	PREDICTED: LRR receptor-like serine/threonine-protein kinase RCH1 [Phoenix dactylifera]	0	0	0.09	3.57	3.12	2.41	0.03	3.03
map04075	Plant hormone signal transduction	6.66134e-16	TRINITY_DN37859_c0_g6	K14504	EC:2.4.1.207	-4.25962	down	XTH6	hypothetical protein AMTR_s00026p00210850 [Amborella trichopoda]	4.02	21.59	65.63	881.02	972.65	1327.51	30.41	1060.39
map04075	Plant hormone signal transduction	6.66134e-16	TRINITY_DN37859_c0_g7	K14504	EC:2.4.1.207	-9.35003	down	XTH10	PREDICTED: probable xyloglucan endotransglucosylase/hydrolase protein 10 [Nelumbo nucifera]	0.08	0.07	0.12	91.73	108.57	112.16	0.09	104.15
map04075	Plant hormone signal transduction	6.66134e-16	TRINITY_DN37859_c1_g1	K14504	EC:2.4.1.207	-8.79711	down	XTH6	PREDICTED: probable xyloglucan endotransglucosylase/hydrolase protein 7 [Sesamum indicum]	0.23	0.91	1	456.18	575.24	570.28	0.71	533.9
map04075	Plant hormone signal transduction	6.66134e-16	TRINITY_DN37920_c0_g1	K13415	EC:2.7.10.1 2.7.11.1	1.3439	up	At3g28040	PREDICTED: probably inactive leucine-rich repeat receptor-like protein kinase At3g28040 [Nelumbo nucifera]	4.52	5.73	4.61	3.42	3.5	3.16	4.95	3.36
map04075	Plant hormone signal transduction	6.66134e-16	TRINITY_DN37945_c0_g1	K14492	-	2.38214	up	RR4	PREDICTED: two-component response regulator ARR9-like [Nelumbo nucifera]	18.45	29.38	23.08	8.08	6.45	5.06	23.64	6.53
map04075	Plant hormone signal transduction	6.66134e-16	TRINITY_DN37945_c0_g2	K14492	-	-4.2539	down	-	-	0.18	0.16	0.73	11.84	13.45	10.04	0.36	11.78
map04075	Plant hormone signal transduction	6.66134e-16	TRINITY_DN37965_c0_g1	K13422	-	-3.07397	down	AIB	hypothetical protein SELMODRAFT_429338 [Selaginella moellendorffii]	0.13	0.39	0.11	2.49	3.33	3.16	0.21	2.99
map04075	Plant hormone signal transduction	6.66134e-16	TRINITY_DN37965_c1_g1	K13422	-	2.80291	up	MYC2	hypothetical protein SELMODRAFT_429338 [Selaginella moellendorffii]	4.27	2.6	1.43	0.67	0.9	0.61	2.77	0.73
map04075	Plant hormone signal transduction	6.66134e-16	TRINITY_DN38185_c0_g1	K13415	EC:2.7.10.1 2.7.11.1	-1.87565	down	TDR	PREDICTED: leucine-rich repeat receptor-like protein kinase TDR isoform X1 [Nelumbo nucifera]	7.81	15.24	1.4	40.29	56.91	55.29	8.15	50.83
map04075	Plant hormone signal transduction	6.66134e-16	TRINITY_DN38208_c0_g2	K13416	EC:2.7.10.1 2.7.11.1	-1.40149	down	FEI1	PREDICTED: LRR receptor-like serine/threonine-protein kinase FEI 1 isoform X1 [Nelumbo nucifera]	1.78	3.06	4.18	12.07	15.27	12.84	3.01	13.39
map04075	Plant hormone signal transduction	6.66134e-16	TRINITY_DN38229_c0_g1	K14486	-	-3.91079	down	ARF19	PREDICTED: LOW QUALITY PROTEIN: auxin response factor 19 [Amborella trichopoda]	0.82	0.96	0.88	28.99	30.96	30.01	0.89	29.99
map04075	Plant hormone signal transduction	6.66134e-16	TRINITY_DN38308_c0_g1	K14494	-	-1.29022	down	SCR	SCARECROW [Pinus sylvestris]	2.07	1.48	0.57	4.39	6.88	6.99	1.37	6.09
map04075	Plant hormone signal transduction	6.66134e-16	TRINITY_DN38429_c0_g1	K13416	EC:2.7.10.1 2.7.11.1	-3.04917	down	NIK2	PREDICTED: protein NSP-INTERACTING KINASE 3 [Nelumbo nucifera]	0.65	2.32	2.98	28.24	22.44	23.48	1.98	24.72
map04075	Plant hormone signal transduction	6.66134e-16	TRINITY_DN38499_c0_g2	K14486	-	-2.53653	down	ARF4	ARF-L1 protein [Ginkgo biloba]	1.31	3.41	1.73	17.38	22.19	22.84	2.15	20.8
map04075	Plant hormone signal transduction	6.66134e-16	TRINITY_DN38506_c0_g1	K14515	-	1.02089	up	EBF1	PREDICTED: EIN3-binding F-box protein 1 [Vitis vinifera]	5.95	9.66	9.71	7.68	7.15	6.3	8.44	7.04
map04075	Plant hormone signal transduction	6.66134e-16	TRINITY_DN38661_c4_g1	K13416	EC:2.7.10.1 2.7.11.1	1.52703	up	BAM1	clavata 1-like protein [Pinus pinea]	14.14	13.11	2.08	8.16	3.84	3.31	9.78	5.1
map04075	Plant hormone signal transduction	6.66134e-16	TRINITY_DN38661_c5_g1	K13415	EC:2.7.10.1 2.7.11.1	3.37796	up	HSL1	PREDICTED: receptor-like protein kinase HAIKU2, partial [Juglans regia]	19.3	19.97	6.9	3.66	3.22	0.99	15.39	2.62
map04075	Plant hormone signal transduction	6.66134e-16	TRINITY_DN38721_c1_g3	K12126	-	-2.6119	down	BHLH78	PREDICTED: transcription factor bHLH62-like [Solanum tuberosum]	0.31	0.25	0.45	4.37	3.28	3.25	0.34	3.63
map04075	Plant hormone signal transduction	6.66134e-16	TRINITY_DN38775_c3_g2	K14500	EC:2.7.11.1	1.11129	up	At4g35230	PREDICTED: probable serine/threonine-protein kinase At4g35230 [Amborella trichopoda]	46.72	52.57	54.54	42.05	42.89	38.56	51.28	41.17
map04075	Plant hormone signal transduction	6.66134e-16	TRINITY_DN38881_c0_g7	K14486	-	-2.63073	down	NGA1	PREDICTED: B3 domain-containing transcription factor NGA1-like [Tarenaya hassleriana]	1.92	0.24	0.22	11.56	10.64	6.87	0.79	9.69
map04075	Plant hormone signal transduction	6.66134e-16	TRINITY_DN38911_c1_g1	K14508	-	-1.9064	down	NPR5	PREDICTED: regulatory protein NPR5-like [Glycine max]	0.36	0.75	2.29	7.89	6.56	7.01	1.13	7.15
map04075	Plant hormone signal transduction	6.66134e-16	TRINITY_DN38911_c1_g3	K14508	-	-3.7776	down	NPR5	hypothetical protein EUTSA_v10016568mg [Eutrema salsugineum]	0.55	0.72	0.08	12.17	13.59	11.08	0.45	12.28
map04075	Plant hormone signal transduction	6.66134e-16	TRINITY_DN38956_c0_g1	K13416	EC:2.7.10.1 2.7.11.1	-1.53501	down	INRPK1	unknown [Picea sitchensis]	0.8	1.91	0.81	7.83	4.73	6.45	1.17	6.34
map04075	Plant hormone signal transduction	6.66134e-16	TRINITY_DN38967_c0_g1	K14488	-	1.14784	up	SAUR50	unknown [Picea sitchensis]	3.28	5.51	6.89	5.91	7.19	6.57	5.23	6.56
map04075	Plant hormone signal transduction	6.66134e-16	TRINITY_DN38967_c0_g2	K14488	-	-5.06209	down	SAUR50	unknown [Picea sitchensis]	0.05	0.05	0	1.74	2.22	2	0.03	1.99
map04075	Plant hormone signal transduction	6.66134e-16	TRINITY_DN38967_c0_g3	K14488	-	-2.49224	down	SAUR50	unknown [Picea sitchensis]	0.65	0.36	0.27	4.41	5.69	3.74	0.43	4.61
map04075	Plant hormone signal transduction	6.66134e-16	TRINITY_DN38967_c0_g4	K14488	-	-6.1867	down	SAUR50	unknown [Picea sitchensis]	0.1	0	0	4.37	5.91	4.42	0.03	4.9
map04075	Plant hormone signal transduction	6.66134e-16	TRINITY_DN11082_c0_g1	K14494	-	1.07355	up	SCL32	PREDICTED: scarecrow-like protein 32 [Vitis vinifera]	1.87	4.1	6.12	2.52	3.39	3.69	4.03	3.2
map04075	Plant hormone signal transduction	6.66134e-16	TRINITY_DN12540_c0_g1	K14517	-	-5.61577	down	ERF2	PREDICTED: ethylene-responsive transcription factor 1B [Solanum lycopersicum]	0.13	0.1	0	9.24	5.47	5.86	0.08	6.86
map04075	Plant hormone signal transduction	6.66134e-16	TRINITY_DN12672_c0_g1	K14504	EC:2.4.1.207	-10.6407	down	XTH10	PREDICTED: probable xyloglucan endotransglucosylase/hydrolase protein 10 isoform X1 [Theobroma cacao]	0	0	0.02	20.32	21.75	20.95	0.01	21.01
map04075	Plant hormone signal transduction	6.66134e-16	TRINITY_DN14086_c0_g2	K14488	-	3.85578	up	-	unknown [Picea sitchensis]	7.82	5.63	8.87	0.84	1.17	0.71	7.44	0.91
map04075	Plant hormone signal transduction	6.66134e-16	TRINITY_DN1607_c0_g1	K13946	-	-5.24331	down	GAT1	PREDICTED: GABA transporter 1 [Eucalyptus grandis]	0.02	0.04	0	1.41	1.28	1.15	0.02	1.28
map04075	Plant hormone signal transduction	6.66134e-16	TRINITY_DN17022_c0_g1	K13946	-	-10.6285	down	LAX1	unknown [Picea sitchensis]	0	0	0	1.03	3.97	4.57	0	3.19
map04075	Plant hormone signal transduction	6.66134e-16	TRINITY_DN2202_c0_g1	K14484	-	8.90441	up	IAA33	unknown [Picea sitchensis]	16.63	14.32	26.37	0.15	0	0.03	19.11	0.06
map04075	Plant hormone signal transduction	6.66134e-16	TRINITY_DN23383_c0_g1	K14510	EC:2.7.11.1	1.0434	up	DDB_G0271682	PREDICTED: serine/threonine-protein kinase CTR1-like [Prunus mume]	0.52	0.65	0.48	0.31	0.61	0.48	0.55	0.47
map04075	Plant hormone signal transduction	6.66134e-16	TRINITY_DN23677_c0_g1	K14495	-	4.09211	up	GID2	unknown [Picea sitchensis]	4.54	6.01	3.56	0	1.17	0.32	4.7	0.5
map04075	Plant hormone signal transduction	6.66134e-16	TRINITY_DN24344_c0_g1	K13415	EC:2.7.10.1 2.7.11.1	-6.56371	down	RCH1	PREDICTED: receptor-like protein kinase 2 isoform X1 [Nicotiana tomentosiformis]	0.01	0	0.01	1.07	1.31	1.58	0.01	1.32
map04075	Plant hormone signal transduction	6.66134e-16	TRINITY_DN24611_c0_g1	K14494	-	-3.59433	down	SCL28	PREDICTED: scarecrow-like protein 28 [Amborella trichopoda]	0	0.11	0.05	1.23	1.39	0.78	0.05	1.13
map04075	Plant hormone signal transduction	6.66134e-16	TRINITY_DN24712_c0_g1	K13422	-	-3.2609	down	BHLH25	hypothetical protein AXG93_1992s1010 [Marchantia polymorpha subsp. polymorpha]	0.16	0.2	0.4	2.16	7.12	3.39	0.25	4.22
map04075	Plant hormone signal transduction	6.66134e-16	TRINITY_DN24890_c0_g3	K14494	-	-3.71326	down	GAI1	PREDICTED: DELLA protein RGL1-like [Cucumis sativus]	0	0.12	0.24	2.32	3.8	2.02	0.12	2.71
map04075	Plant hormone signal transduction	6.66134e-16	TRINITY_DN25197_c0_g1	K14488	-	2.47144	up	SAUR50	unknown [Picea sitchensis]	5.1	10.63	10.33	3.48	2.11	2.3	8.69	2.63
map04075	Plant hormone signal transduction	6.66134e-16	TRINITY_DN26321_c0_g1	K14488	-	-2.79575	down	SAUR32	unknown [Picea sitchensis]	1.95	0.66	0.41	14.82	14.7	10.17	1.01	13.23
map04075	Plant hormone signal transduction	6.66134e-16	TRINITY_DN26701_c0_g1	K14490	-	-1.29316	down	AHP1	hypothetical protein AXG93_2752s2180 [Marchantia polymorpha subsp. polymorpha]	0.16	0.48	0.8	1.96	1.73	2.24	0.48	1.98
map04075	Plant hormone signal transduction	6.66134e-16	TRINITY_DN26718_c0_g1	K13415	EC:2.7.10.1 2.7.11.1	-5.02854	down	EMS1	receptor-like kinase, partial [Marchantia polymorpha]	0.06	0.03	0	1.18	2.1	2.09	0.03	1.79
map04075	Plant hormone signal transduction	6.66134e-16	TRINITY_DN27100_c0_g1	K14431	-	3.38056	up	DOGL3	hypothetical protein SELMODRAFT_123200 [Selaginella moellendorffii]	7.88	2.47	5.1	1.08	0.77	0.86	5.15	0.9
map04075	Plant hormone signal transduction	6.66134e-16	TRINITY_DN27141_c0_g1	K14488	-	2.55097	up	SAUR50	unknown [Picea sitchensis]	6.55	4.27	2.56	1.09	1.27	1.78	4.46	1.38
map04075	Plant hormone signal transduction	6.66134e-16	TRINITY_DN27242_c0_g1	K14516	-	8.38944	up	ERF1B	ERF15 [Taxus wallichiana var. chinensis]	75.42	10.46	2.73	0.22	0.2	0.1	29.54	0.17
map04075	Plant hormone signal transduction	6.66134e-16	TRINITY_DN27718_c1_g1	K14490	-	-7.27152	down	AHP1	unknown [Picea sitchensis]	0.08	0.17	0	14.25	25.87	25.2	0.08	21.77
map04075	Plant hormone signal transduction	6.66134e-16	TRINITY_DN28318_c0_g1	K13422	-	-7.00451	down	FIT	PREDICTED: transcription factor FER-LIKE IRON DEFICIENCY-INDUCED TRANSCRIPTION FACTOR-like [Fragaria vesca subsp. vesca]	0	0	0.02	1.2	2.98	3.03	0.01	2.4
map04075	Plant hormone signal transduction	6.66134e-16	TRINITY_DN28403_c0_g2	K14492	-	-1.31768	down	RR4	response regulator 1 protein [Pinus pinaster]	0.74	1.89	0.97	4.3	5.34	5.41	1.2	5.02
map04075	Plant hormone signal transduction	6.66134e-16	TRINITY_DN28417_c0_g1	K14505	-	-1.55061	down	CYCD3-3	unknown [Picea sitchensis]	0.37	0.7	1.93	6.02	5.42	3.39	1	4.94
map04075	Plant hormone signal transduction	6.66134e-16	TRINITY_DN28429_c0_g1	K14488	-	5.62676	up	ARG7	hypothetical protein CICLE_v10032901mg [Citrus clementina]	24.29	18.35	23.86	0.88	0.77	0.73	22.17	0.79
map04075	Plant hormone signal transduction	6.66134e-16	TRINITY_DN28846_c0_g1	K14488	-	5.20776	up	SAUR50	unknown [Picea sitchensis]	7.59	8.02	5.53	0.69	0.21	0.09	7.05	0.33
map04075	Plant hormone signal transduction	6.66134e-16	TRINITY_DN29003_c0_g1	K13464	-	-2.51473	down	TIFY3B	PREDICTED: protein TIFY 9 isoform X1 [Brassica napus]	1.31	0.61	0.4	10.81	12.63	1.36	0.77	8.27
map04075	Plant hormone signal transduction	6.66134e-16	TRINITY_DN29273_c1_g2	K14486	-	2.29677	up	Os05g0549800	PREDICTED: B3 domain-containing protein Os03g0120900-like [Nelumbo nucifera]	9.14	5.72	6.55	3.14	2.28	2.38	7.14	2.6
map04075	Plant hormone signal transduction	6.66134e-16	TRINITY_DN29275_c0_g1	K14498	EC:2.7.11.1	-11.6431	down	KIPK1	unknown [Picea sitchensis]	0	0	0	5.01	11.32	8.58	0	8.3
map04075	Plant hormone signal transduction	6.66134e-16	TRINITY_DN29546_c0_g1	K13449	-	-2.07861	down	PR-1	unknown [Picea sitchensis]	1.7	3.71	15.46	49.79	53.05	43.96	6.96	48.93
map04075	Plant hormone signal transduction	6.66134e-16	TRINITY_DN29656_c0_g2	K14494	-	-5.01144	down	SCR	SCR [Pinus radiata]	0	0.02	0.05	1.18	1.56	1.26	0.02	1.33
map04075	Plant hormone signal transduction	6.66134e-16	TRINITY_DN29799_c0_g1	K14510	EC:2.7.11.1	-1.14613	down	7tmk1	hypothetical protein MANES_01G258200 [Manihot esculenta]	0.76	0.62	0.44	2.62	2.38	2.15	0.61	2.38
map04075	Plant hormone signal transduction	6.66134e-16	TRINITY_DN29853_c0_g1	K14432	-	-1.0638	down	BZIP44	PREDICTED: bZIP transcription factor 11 [Vitis vinifera]	0.23	0.47	0.28	1.03	1.18	1.25	0.33	1.15
map04075	Plant hormone signal transduction	6.66134e-16	TRINITY_DN29955_c0_g2	K14432	-	1.43953	up	BZIP2	hypothetical protein 2_6996_01, partial [Pinus radiata]	5.01	9.91	6.78	6.06	3.62	3.74	7.23	4.47
map04075	Plant hormone signal transduction	6.66134e-16	TRINITY_DN30041_c0_g1	K14494	-	-1.06932	down	SHR2	unnamed protein product [Coffea canephora]	1.13	0.51	0.66	2.07	3.8	2.96	0.77	2.94
map04075	Plant hormone signal transduction	6.66134e-16	TRINITY_DN30376_c0_g1	K14493	EC:3.-.-.-	3.0205	up	CXE15	unknown [Picea sitchensis]	0.43	3.31	1.09	0.77	0.14	0.02	1.61	0.31
map04075	Plant hormone signal transduction	6.66134e-16	TRINITY_DN30466_c0_g1	K13415	EC:2.7.10.1 2.7.11.1	-1.13356	down	IMK2	PREDICTED: probably inactive leucine-rich repeat receptor-like protein kinase IMK2 [Nelumbo nucifera]	0.34	0.74	1.49	2.69	4	2.73	0.86	3.14
map04075	Plant hormone signal transduction	6.66134e-16	TRINITY_DN30672_c0_g1	K14499	-	-5.95757	down	MAKR1	unknown [Picea sitchensis]	0.01	0.03	0.06	2.63	3.49	4.34	0.03	3.49
map04075	Plant hormone signal transduction	6.66134e-16	TRINITY_DN30938_c0_g1	K14488	-	-1.68908	down	-	PREDICTED: auxin-responsive protein SAUR32 [Malus domestica]	8.38	16.05	19.01	69.01	86.22	84.43	14.48	79.89
map04075	Plant hormone signal transduction	6.66134e-16	TRINITY_DN30984_c1_g1	K13415	EC:2.7.10.1 2.7.11.1	-4.38059	down	TMKL1	hypothetical protein AXG93_517s1200 [Marchantia polymorpha subsp. polymorpha]	0.32	1.14	0.58	20.91	25.13	24.5	0.68	23.51
map04075	Plant hormone signal transduction	6.66134e-16	TRINITY_DN31131_c0_g1	K13464	-	2.597	up	TIFY3	PREDICTED: uncharacterized protein LOC100384736 isoform X1 [Zea mays]	1.31	2.01	13.09	0.92	1.75	1.86	5.47	1.51
map04075	Plant hormone signal transduction	6.66134e-16	TRINITY_DN31131_c0_g2	K13464	-	6.04641	up	TIFY3	TPA: putative tify domain/CCT motif transcription factor family protein [Zea mays]	2.42	0.57	1.43	0.07	0	0.04	1.47	0.04
map04075	Plant hormone signal transduction	6.66134e-16	TRINITY_DN31146_c0_g1	K14486	-	-1.75958	down	ARF1	unknown [Picea sitchensis]	6.28	5.33	1.06	25.34	27.34	24.72	4.22	25.8
map04075	Plant hormone signal transduction	6.66134e-16	TRINITY_DN31146_c0_g2	K14486	-	-1.36053	down	ARF2	PREDICTED: auxin response factor 2 isoform X1 [Nelumbo nucifera]	6.36	4.94	0.9	18.17	19.47	19.21	4.07	18.95
map04075	Plant hormone signal transduction	6.66134e-16	TRINITY_DN31148_c0_g4	K13416	EC:2.7.10.1 2.7.11.1	2.54785	up	At2g16250	PREDICTED: probable LRR receptor-like serine/threonine-protein kinase At2g16250 [Amborella trichopoda]	8.62	18.69	15.07	6.87	2.84	2.41	14.13	4.04
map04075	Plant hormone signal transduction	6.66134e-16	TRINITY_DN31257_c0_g1	K14493	EC:3.-.-.-	-4.00473	down	CXE17	unknown [Picea sitchensis]	0.03	0.25	0.26	8.38	4.44	1.7	0.18	4.84
map04075	Plant hormone signal transduction	6.66134e-16	TRINITY_DN31400_c0_g1	K14493	EC:3.-.-.-	-3.24258	down	CXE17	unknown [Picea sitchensis]	0.05	0.05	0.23	2.61	1.15	1.59	0.11	1.78
map04075	Plant hormone signal transduction	6.66134e-16	TRINITY_DN31468_c0_g2	K14487	-	3.69928	up	GH3.6	PREDICTED: indole-3-acetic acid-amido synthetase GH3.6 [Nelumbo nucifera]	5.67	2.18	1.97	1.04	0.35	0	3.27	0.46
map04075	Plant hormone signal transduction	6.66134e-16	TRINITY_DN31468_c0_g3	K14487	-	-6.89872	down	GH3.5	Indole-3-acetic acid-amido synthetase GH3.6 [Cajanus cajan]	0	0.02	0	1.18	1.49	1.67	0.01	1.45
map04075	Plant hormone signal transduction	6.66134e-16	TRINITY_DN31808_c0_g1	K13415	EC:2.7.10.1 2.7.11.1	-3.24533	down	SPL7	PREDICTED: squamosa promoter-binding-like protein 9 [Amborella trichopoda]	0.53	1.24	1.31	11.48	18.97	18.63	1.03	16.36
map04075	Plant hormone signal transduction	6.66134e-16	TRINITY_DN31810_c0_g2	K14431	-	5.50325	up	TGAL1	ZIP2, partial [Pinus tabuliformis]	5.29	4.76	2.98	0.61	0.03	0	4.34	0.21
map04075	Plant hormone signal transduction	6.66134e-16	TRINITY_DN31810_c0_g3	K14431	-	1.00082	up	TGAL4	ZIP2, partial [Pinus tabuliformis]	0.85	0.88	0.95	0.83	0.83	0.66	0.89	0.77
map04075	Plant hormone signal transduction	6.66134e-16	TRINITY_DN32131_c0_g1	K14491	-	-3.61266	down	EFM	GARP2 [Taxus wallichiana var. chinensis]	0.01	0.37	0.04	2.88	2.83	2.24	0.14	2.65
map04075	Plant hormone signal transduction	6.66134e-16	TRINITY_DN32167_c0_g1	K14495	-	2.26276	up	GID2	unknown [Picea sitchensis]	73.67	82.72	76.38	23.48	29.25	31.73	77.59	28.15
map04075	Plant hormone signal transduction	6.66134e-16	TRINITY_DN32209_c0_g1	K14505	-	1.61836	up	CYCD4-1	unknown [Picea sitchensis]	3.77	7.49	12.84	4.92	4.73	3.49	8.03	4.38
map04075	Plant hormone signal transduction	6.66134e-16	TRINITY_DN32349_c0_g1	K14493	EC:3.-.-.-	-2.94716	down	CXE17	unknown [Picea sitchensis]	1.3	1.2	0.72	14.02	14.54	15.44	1.07	14.67
map04075	Plant hormone signal transduction	6.66134e-16	TRINITY_DN32401_c0_g1	K14504	EC:2.4.1.207	-3.71557	down	XTH33	PREDICTED: probable xyloglucan endotransglucosylase/hydrolase protein 33 [Elaeis guineensis]	0.01	0.06	0.43	3.05	3.89	4.03	0.17	3.66
map04075	Plant hormone signal transduction	6.66134e-16	TRINITY_DN32425_c0_g1	K14486	-	1.38091	up	ARF22	hypothetical protein AMTR_s00155p00082980 [Amborella trichopoda]	5.14	10.9	13.72	6.87	6.16	6.03	9.92	6.35
map04075	Plant hormone signal transduction	6.66134e-16	TRINITY_DN32481_c0_g1	K14498	EC:2.7.11.1	-1.52827	down	D6PKL2	unknown [Picea sitchensis]	1.13	2.98	3.19	11.26	13.83	12.57	2.43	12.55
map04075	Plant hormone signal transduction	6.66134e-16	TRINITY_DN32576_c0_g1	K13416	EC:2.7.10.1 2.7.11.1	-1.97608	down	NIK3	PREDICTED: protein NSP-INTERACTING KINASE 3 [Nelumbo nucifera]	1.31	1.84	1.47	11.01	10.03	9.89	1.54	10.31
map04075	Plant hormone signal transduction	6.66134e-16	TRINITY_DN32798_c0_g2	K13415	EC:2.7.10.1 2.7.11.1	-1.35866	down	TMKL1	unknown [Picea sitchensis]	0.2	0.25	0.4	0.99	1.49	1.24	0.28	1.24
map04075	Plant hormone signal transduction	6.66134e-16	TRINITY_DN32809_c0_g1	K14488	-	1.31757	up	-	PREDICTED: uncharacterized protein LOC18422396 [Amborella trichopoda]	2.04	4	3.4	2.79	1.84	1.81	3.15	2.15
map04075	Plant hormone signal transduction	6.66134e-16	TRINITY_DN32869_c1_g1	K14494	-	1.68712	up	SCL3	PREDICTED: scarecrow-like protein 3 [Gossypium hirsutum]	8.01	13.29	12.2	4.96	6.52	6.17	11.17	5.88
map04075	Plant hormone signal transduction	6.66134e-16	TRINITY_DN39271_c0_g1	K14493	EC:3.-.-.-	-1.94474	down	CXE18	unknown [Picea sitchensis]	1.06	3.56	8.5	24.71	25.43	33.25	4.37	27.8
map04075	Plant hormone signal transduction	6.66134e-16	TRINITY_DN39300_c0_g1	K14498	EC:2.7.11.1	-4.2493	down	CIPK5	unknown [Picea sitchensis]	0.63	0.76	1.05	31.71	30.54	17.45	0.81	26.57
map04075	Plant hormone signal transduction	6.66134e-16	TRINITY_DN39301_c1_g2	K14491	-	-6.21496	down	RR23	hypothetical protein AXG93_3228s1230 [Marchantia polymorpha subsp. polymorpha]	0.02	0.02	0.02	7.49	6.67	8.66	0.02	7.61
map04075	Plant hormone signal transduction	6.66134e-16	TRINITY_DN39322_c2_g1	K13416	EC:2.7.10.1 2.7.11.1	-4.98204	down	FEI1	PREDICTED: LRR receptor-like serine/threonine-protein kinase FEI 2 [Amborella trichopoda]	0.11	0.11	0.04	4.04	5.37	4.71	0.09	4.71
map04075	Plant hormone signal transduction	6.66134e-16	TRINITY_DN39342_c3_g2	K14516	-	8.26771	up	RAP2-3	PREDICTED: ethylene-responsive transcription factor RAP2-12-like [Ipomoea nil]	97.96	76.01	36.28	0.37	0.1	0.59	70.08	0.35
map04075	Plant hormone signal transduction	6.66134e-16	TRINITY_DN39381_c0_g3	K12126	-	-1.29176	down	BHLH86	hypothetical protein PHAVU_005G112100g [Phaseolus vulgaris]	0.62	0.22	0.62	2.27	2.61	2.02	0.49	2.3
map04075	Plant hormone signal transduction	6.66134e-16	TRINITY_DN39392_c1_g1	K13416	EC:2.7.10.1 2.7.11.1	-3.99169	down	At5g57670	PREDICTED: probable receptor-like serine/threonine-protein kinase At5g57670 isoform X1 [Elaeis guineensis]	0.72	3.08	0.74	34.43	35.78	37.21	1.51	35.81
map04075	Plant hormone signal transduction	6.66134e-16	TRINITY_DN39475_c1_g3	K13415	EC:2.7.10.1 2.7.11.1	-1.87293	down	ERL1	LRR receptor-like serine/threonine-protein kinase ERECTA, partial [Anthurium amnicola]	0.59	0.51	0.11	2.25	2.49	3.58	0.4	2.77
map04075	Plant hormone signal transduction	6.66134e-16	TRINITY_DN39489_c1_g1	K13415	EC:2.7.10.1 2.7.11.1	3.5462	up	At5g63930	PREDICTED: probable LRR receptor-like serine/threonine-protein kinase At1g74360 [Sesamum indicum]	10.41	7.83	3.35	2.3	0.7	0.52	7.2	1.17
map04075	Plant hormone signal transduction	6.66134e-16	TRINITY_DN39512_c0_g2	K13422	-	1.52308	up	BHLH	unknown [Picea sitchensis]	9.33	16.83	19.65	9.44	9.04	7.86	15.27	8.78
map04075	Plant hormone signal transduction	6.66134e-16	TRINITY_DN39602_c0_g4	K13415	EC:2.7.10.1 2.7.11.1	-2.01184	down	BAM2	hypothetical protein DCAR_014393 [Daucus carota subsp. sativus]	1.02	1.31	0.85	8.11	6.28	7.84	1.06	7.41
map04075	Plant hormone signal transduction	6.66134e-16	TRINITY_DN39685_c0_g1	K13416	EC:2.7.10.1 2.7.11.1	2.04037	up	LRK10L-1.2	hypothetical protein SORBIDRAFT_03g031640 [Sorghum bicolor]	5.43	4.36	1.95	6.94	7.01	8.65	3.91	7.53
map04075	Plant hormone signal transduction	6.66134e-16	TRINITY_DN39688_c1_g3	K13415	EC:2.7.10.1 2.7.11.1	1.26418	up	-	unknown [Picea sitchensis]	1.97	3.93	2.04	3.09	1.42	1.11	2.65	1.87
map04075	Plant hormone signal transduction	6.66134e-16	TRINITY_DN39830_c3_g1	K14504	EC:2.4.1.207	-5.55079	down	XTH7	PREDICTED: LOW QUALITY PROTEIN: uncharacterized protein LOC18438610 [Amborella trichopoda]	0.77	0.99	15.99	331.57	380.59	427.06	5.92	379.74
map04075	Plant hormone signal transduction	6.66134e-16	TRINITY_DN39859_c0_g3	K14515	-	-2.0016	down	FBL4	hypothetical protein SELMODRAFT_425843 [Selaginella moellendorffii]	1.81	1.98	1.42	14.54	13.71	13.37	1.74	13.87
map04075	Plant hormone signal transduction	6.66134e-16	TRINITY_DN39903_c0_g2	K14516	-	-3.31555	down	ERF017	unknown [Picea sitchensis]	0.29	0.04	0.13	2.19	5.52	1.93	0.15	3.21
map04075	Plant hormone signal transduction	6.66134e-16	TRINITY_DN40026_c1_g2	K14515	-	-1.12206	down	FBL3	hypothetical protein SELMODRAFT_437235 [Selaginella moellendorffii]	1.12	0.9	0.65	3.85	3.21	3.29	0.89	3.45
map04075	Plant hormone signal transduction	6.66134e-16	TRINITY_DN40032_c0_g5	K14493	EC:3.-.-.-	-1.31119	down	CXE17	unknown [Picea sitchensis]	0.95	3.42	7.87	21.49	25.12	24.45	4.08	23.69
map04075	Plant hormone signal transduction	6.66134e-16	TRINITY_DN40057_c1_g2	K13946	-	-2.09123	down	LAX4	auxin influx transport protein [Discaria trinervis]	10.67	19.95	30.79	141.11	148.85	150.35	20.47	146.77
map04075	Plant hormone signal transduction	6.66134e-16	TRINITY_DN40065_c0_g1	K14515	-	-1.00501	down	grrA	PREDICTED: F-box/LRR-repeat protein 20-like [Nelumbo nucifera]	2.03	2.09	1.69	6.3	6.86	7.17	1.94	6.78
map04075	Plant hormone signal transduction	6.66134e-16	TRINITY_DN40089_c1_g1	K14493	EC:3.-.-.-	1.94714	up	CXE1	unknown [Picea sitchensis]	25.33	24.03	28.46	9.98	14.35	13.1	25.94	12.48
map04075	Plant hormone signal transduction	6.66134e-16	TRINITY_DN40089_c1_g2	K14493	EC:3.-.-.-	-5.53912	down	-	unknown [Picea sitchensis]	0.3	0.1	0	8.08	15.11	12.15	0.13	11.78
map04075	Plant hormone signal transduction	6.66134e-16	TRINITY_DN40089_c2_g1	K14493	EC:3.-.-.-	-8.44613	down	GID1C	unknown [Picea sitchensis]	0	0	0.09	20.23	27.49	26.72	0.03	24.81
map04075	Plant hormone signal transduction	6.66134e-16	TRINITY_DN40105_c0_g2	K13416	EC:2.7.10.1 2.7.11.1	-1.67916	down	RPK2	hypothetical protein PRUPE_ppa000986mg [Prunus persica]	1.66	2.61	1.74	11.29	11.9	9.65	2	10.95
map04075	Plant hormone signal transduction	6.66134e-16	TRINITY_DN40174_c1_g2	K14484	-	-1.2492	down	IAA8	unknown [Picea sitchensis]	97.15	102.27	42.24	279.68	353.17	381.65	80.55	338.17
map04075	Plant hormone signal transduction	6.66134e-16	TRINITY_DN40178_c1_g2	K14488	-	-2.69747	down	SAUR32	unknown [Picea sitchensis]	0.35	0.23	0.23	3.1	3.52	2.79	0.27	3.14
map04075	Plant hormone signal transduction	6.66134e-16	TRINITY_DN40283_c0_g1	K13415	EC:2.7.10.1 2.7.11.1	-1.29798	down	At1g35710	PREDICTED: leucine-rich repeat receptor-like protein kinase PXL1 [Daucus carota subsp. sativus]	0.45	0.53	0.71	2.09	2.8	2.31	0.56	2.4
map04075	Plant hormone signal transduction	6.66134e-16	TRINITY_DN40283_c0_g4	K14495	-	-2.39512	down	GID2	unknown [Picea sitchensis]	1.5	2.35	1.82	16.25	17.33	17.21	1.89	16.93
map04075	Plant hormone signal transduction	6.66134e-16	TRINITY_DN40306_c1_g4	K14492	-	1.82719	up	ARR4	PREDICTED: two-component response regulator ARR5-like [Cucumis melo]	3.57	5.67	3.88	2.19	1.92	2.19	4.37	2.1
map04075	Plant hormone signal transduction	6.66134e-16	TRINITY_DN40339_c3_g2	K14517	-	6.14573	up	ERF115	unknown [Picea sitchensis]	69.75	74.82	70.15	1.61	0.44	0.17	71.57	0.74
map04075	Plant hormone signal transduction	6.66134e-16	TRINITY_DN40460_c0_g2	K14487	-	2.3241	up	GH3.12	PREDICTED: probable indole-3-acetic acid-amido synthetase GH3.6 [Nelumbo nucifera]	10.21	9.19	10.36	3.59	3.91	3.26	9.92	3.59
map04075	Plant hormone signal transduction	6.66134e-16	TRINITY_DN40519_c0_g1	K13416	EC:2.7.10.1 2.7.11.1	-1.70109	down	WAK3	hypothetical protein VITISV_027752 [Vitis vinifera]	0.41	0.06	0.3	2.73	4.78	4.31	0.26	3.94
map04075	Plant hormone signal transduction	6.66134e-16	TRINITY_DN40541_c0_g4	K14494	-	5.14652	up	SCL3	PREDICTED: scarecrow-like protein 3 [Nicotiana attenuata]	18.36	20.97	7.15	1.14	0.62	0.54	15.49	0.77
map04075	Plant hormone signal transduction	6.66134e-16	TRINITY_DN40648_c0_g1	K14485	-	1.10197	up	AFB2	auxin F-box protein 1 [Larix kaempferi]	15.41	30.81	40.59	31.09	26.43	21.97	28.94	26.5
map04075	Plant hormone signal transduction	6.66134e-16	TRINITY_DN40685_c0_g3	K14494	-	6.35719	up	SCL26	hypothetical protein CICLE_v10000940mg [Citrus clementina]	1.37	0.57	0.49	0	0	0.04	0.81	0.01
map04075	Plant hormone signal transduction	6.66134e-16	TRINITY_DN40685_c0_g5	K14494	-	6.05489	up	NSP2	PREDICTED: nodulation-signaling pathway 2 protein [Amborella trichopoda]	2.83	1.7	0.52	0.08	0.04	0.01	1.68	0.04
map04075	Plant hormone signal transduction	6.66134e-16	TRINITY_DN40717_c2_g1	K14489	EC:2.7.13.3	-2.17237	down	AHK4	hypothetical protein AMTR_s00028p00193460 [Amborella trichopoda]	5.38	13.03	8.52	43.81	43.07	49.36	8.98	45.41
map04075	Plant hormone signal transduction	6.66134e-16	TRINITY_DN40836_c0_g1	K13946	-	-1.188	down	-	PREDICTED: vacuolar amino acid transporter 1 isoform X1 [Vitis vinifera]	0.92	1.31	0.87	3.66	4.51	4.03	1.03	4.07
map04075	Plant hormone signal transduction	6.66134e-16	TRINITY_DN40994_c1_g3	K13415	EC:2.7.10.1 2.7.11.1	-1.53255	down	GSO1	hypothetical protein SELMODRAFT_50240, partial [Selaginella moellendorffii]	0.38	0.43	0.19	1.83	1.63	1.9	0.33	1.79
map04075	Plant hormone signal transduction	6.66134e-16	TRINITY_DN41047_c3_g3	K13415	EC:2.7.10.1 2.7.11.1	-1.61837	down	LECRK13	unknown [Picea sitchensis]	0.86	0.48	0.53	3.77	3.83	2.84	0.62	3.48
map04075	Plant hormone signal transduction	6.66134e-16	TRINITY_DN41052_c0_g1	K13464	-	-2.30452	down	TIFY8	unknown [Picea sitchensis]	2.62	4.16	0.74	23.06	22.65	20.23	2.51	21.98
map04075	Plant hormone signal transduction	6.66134e-16	TRINITY_DN41092_c0_g1	K12126	-	-1.797	down	BHLH80	helix-loop-helix protein 1A [Pinus taeda]	0.7	1.75	0.81	5.85	6.26	6.51	1.09	6.21
map04075	Plant hormone signal transduction	6.66134e-16	TRINITY_DN41155_c0_g1	K13449	-	-4.66067	down	-	PREDICTED: pathogenesis-related protein PR-1 type [Beta vulgaris subsp. vulgaris]	0.65	0.33	0.31	42.47	8.01	14.81	0.43	21.76
map04075	Plant hormone signal transduction	6.66134e-16	TRINITY_DN41191_c0_g1	K13415	EC:2.7.10.1 2.7.11.1	-1.56106	down	At2g24130	hypothetical protein MANES_10G137400 [Manihot esculenta]	0.58	1.35	1.88	7.67	6.17	7.08	1.27	6.97
map04075	Plant hormone signal transduction	6.66134e-16	TRINITY_DN41202_c0_g1	K14431	-	1.33536	up	-	PREDICTED: transcription factor HBP-1b(c38) [Amborella trichopoda]	14.9	14.33	9.87	9.97	8.39	8.91	13.03	9.09
map04075	Plant hormone signal transduction	6.66134e-16	TRINITY_DN41202_c0_g2	K14431	-	1.11106	up	-	PREDICTED: transcription factor HBP-1b(c1)-like [Erythranthe guttata]	13.08	13.11	9.97	10.38	10.13	8.83	12.05	9.78
map04075	Plant hormone signal transduction	6.66134e-16	TRINITY_DN41227_c1_g1	K13416	EC:2.7.10.1 2.7.11.1	-2.30256	down	At2g19130	PREDICTED: G-type lectin S-receptor-like serine/threonine-protein kinase LECRK4 [Nelumbo nucifera]	0.2	1.1	1.55	8.42	8.24	8.2	0.95	8.29
map04075	Plant hormone signal transduction	6.66134e-16	TRINITY_DN41253_c0_g1	K13416	EC:2.7.10.1 2.7.11.1	-3.22341	down	SRF8	PREDICTED: probable leucine-rich repeat receptor-like protein kinase At5g63930 [Nelumbo nucifera]	0.12	0.15	0.23	3.89	2.2	1.86	0.17	2.65
map04075	Plant hormone signal transduction	6.66134e-16	TRINITY_DN41275_c0_g3	K14486	-	-1.58634	down	ARF12	putative auxin response factor 6/8 [Ginkgo biloba]	0.37	1.28	0.35	4.43	3.84	2.84	0.67	3.7
map04075	Plant hormone signal transduction	6.66134e-16	TRINITY_DN41327_c2_g1	K13464	-	-4.32358	down	-	-	0.15	0	0.02	2.23	4.15	0.47	0.06	2.28
map04075	Plant hormone signal transduction	6.66134e-16	TRINITY_DN41327_c2_g2	K13464	-	-4.69762	down	-	PREDICTED: protein TIFY 9-like [Populus euphratica]	1.04	0.92	0.72	22.74	84.78	22.8	0.89	43.44
map04075	Plant hormone signal transduction	6.66134e-16	TRINITY_DN41394_c1_g1	K14432	-	1.109	up	ABF2	BZIP transcription factor, partial [Glycine max]	29.2	23.6	17.9	19.73	19.92	19.25	23.57	19.63
map04075	Plant hormone signal transduction	6.66134e-16	TRINITY_DN41405_c0_g3	K13416	EC:2.7.10.1 2.7.11.1	5.8873	up	At2g19130	hypothetical protein 0_2165_01, partial [Pinus radiata]	2.92	2.34	0.72	0.05	0	0.1	1.99	0.05
map04075	Plant hormone signal transduction	6.66134e-16	TRINITY_DN41411_c0_g1	K14516	-	1.70127	up	PTI5	hypothetical protein PHAVU_007G127800g [Phaseolus vulgaris]	0.84	1.2	8.02	1.53	3.23	3.77	3.35	2.84
map04075	Plant hormone signal transduction	6.66134e-16	TRINITY_DN41417_c0_g2	K14513	-	1.48957	up	NRAMP3	PREDICTED: metal transporter Nramp6-like [Nelumbo nucifera]	6.11	8.28	9.62	5.68	4.77	4.15	8	4.87
map04075	Plant hormone signal transduction	6.66134e-16	TRINITY_DN41427_c1_g1	K12126	-	-1.9441	down	BHLH62	unknown [Picea sitchensis]	2.16	3.95	4.13	23.4	21.47	22.28	3.41	22.38
map04075	Plant hormone signal transduction	6.66134e-16	TRINITY_DN41488_c1_g1	K14493	EC:3.-.-.-	1.37913	up	CXE15	unknown [Picea sitchensis]	56.02	80.26	71.66	48.42	67.16	67.93	69.31	61.17
map04075	Plant hormone signal transduction	6.66134e-16	TRINITY_DN41496_c1_g2	K14488	-	-4.29932	down	SAUR50	unknown [Picea sitchensis]	0.46	0.45	0	10.64	9.37	12.15	0.3	10.72
map04075	Plant hormone signal transduction	6.66134e-16	TRINITY_DN41538_c0_g1	K14517	-	9.22825	up	ERF2	ethylene-responsive transcription factor ERF104-like [Cicer arietinum]	215.8	64.11	35.74	0.72	0.24	0.18	105.22	0.38
map04075	Plant hormone signal transduction	6.66134e-16	TRINITY_DN41547_c0_g1	K14498	EC:2.7.11.1	-1.76158	down	NEK5	hypothetical protein CARUB_v100166471mg, partial [Capsella rubella]	3.33	3.94	2.56	15.49	17.14	15.79	3.28	16.14
map04075	Plant hormone signal transduction	6.66134e-16	TRINITY_DN41604_c0_g7	K14485	-	-2.14317	down	At5g49980	auxin F-box protein 2 [Larix kaempferi]	2.95	6.96	4.14	41.38	37.78	38.3	4.68	39.15
map04075	Plant hormone signal transduction	6.66134e-16	TRINITY_DN41647_c1_g1	K13415	EC:2.7.10.1 2.7.11.1	-5.16819	down	GSO1	hypothetical protein, partial [Cryptomeria japonica]	0.27	0.46	0.25	19.79	17.99	14.08	0.33	17.29
map04075	Plant hormone signal transduction	6.66134e-16	TRINITY_DN41724_c0_g1	K13416	EC:2.7.10.1 2.7.11.1	-3.98874	down	At5g63930	PREDICTED: receptor-like protein kinase HAIKU2 [Populus euphratica]	0.23	0.13	0.2	3.58	2.51	3.22	0.19	3.1
map04075	Plant hormone signal transduction	6.66134e-16	TRINITY_DN41763_c0_g2	K13415	EC:2.7.10.1 2.7.11.1	-1.39658	down	At2g24230	PREDICTED: probable LRR receptor-like serine/threonine-protein kinase At2g24230 [Nelumbo nucifera]	1.04	2.7	1.94	8.06	8.29	8.43	1.89	8.26
map04075	Plant hormone signal transduction	6.66134e-16	TRINITY_DN41831_c3_g2	K13416	EC:2.7.10.1 2.7.11.1	6.81461	up	SD22	G-type lectin S-receptor-like serine/threonine-protein kinase At2g19130, partial [Anthurium amnicola]	2.05	1.81	2.21	0.04	0.05	0	2.02	0.03
map04075	Plant hormone signal transduction	6.66134e-16	TRINITY_DN41922_c1_g1	K14510	EC:2.7.11.1	-1.06054	down	STY46	PREDICTED: serine/threonine-protein kinase STY17 isoform X3 [Vitis vinifera]	2.54	2.34	1.37	7.07	7.83	7.73	2.08	7.54
map04075	Plant hormone signal transduction	6.66134e-16	TRINITY_DN42115_c0_g3	K12126	-	-6.35674	down	BHLH49	unknown [Picea sitchensis]	0.1	0.03	0.02	7.82	7.83	7.77	0.05	7.81
map04075	Plant hormone signal transduction	6.66134e-16	TRINITY_DN42125_c1_g2	K13416	EC:2.7.10.1 2.7.11.1	-1.23438	down	At2g19130	PREDICTED: G-type lectin S-receptor-like serine/threonine-protein kinase At2g19130 [Nelumbo nucifera]	1.36	1.02	0.2	3.71	4.24	2.22	0.86	3.39
map04075	Plant hormone signal transduction	6.66134e-16	TRINITY_DN42170_c0_g2	K14499	-	-7.30482	down	-	unknown [Picea sitchensis]	0	0.03	0	2.32	4.26	3.59	0.01	3.39
map04075	Plant hormone signal transduction	6.66134e-16	TRINITY_DN42175_c0_g3	K14498	EC:2.7.11.1	-1.31756	down	UNC	PREDICTED: serine/threonine-protein kinase UCNL [Beta vulgaris subsp. vulgaris]	0.74	2.49	0.18	4.74	4.73	4.47	1.14	4.65
map04075	Plant hormone signal transduction	6.66134e-16	TRINITY_DN42263_c0_g1	K14488	-	-2.0818	down	SAUR50	unknown [Picea sitchensis]	3.25	5.17	5.82	30.75	35.74	37.24	4.75	34.58
map04075	Plant hormone signal transduction	6.66134e-16	TRINITY_DN42296_c0_g1	K13415	EC:2.7.10.1 2.7.11.1	-2.12084	down	TMKL1	PREDICTED: putative kinase-like protein TMKL1 [Nelumbo nucifera]	2.14	3.74	3.86	28.43	29.32	26.45	3.25	28.07
map04075	Plant hormone signal transduction	6.66134e-16	TRINITY_DN42328_c0_g2	K13415	EC:2.7.10.1 2.7.11.1	-1.95587	down	At4g36180	receptor-like kinase, partial [Marchantia polymorpha]	0.83	1.1	1.1	5.68	7.48	7.04	1.01	6.73
map04075	Plant hormone signal transduction	6.66134e-16	TRINITY_DN42388_c0_g1	K13416	EC:2.7.10.1 2.7.11.1	-9.3201	down	SD25	PREDICTED: G-type lectin S-receptor-like serine/threonine-protein kinase SD2-5 [Musa acuminata subsp. malaccensis]	0	0	0	3.56	4.08	4.14	0	3.93
map04075	Plant hormone signal transduction	6.66134e-16	TRINITY_DN42433_c1_g2	K14493	EC:3.-.-.-	3.86725	up	GID1C	PrMC3 [Pinus radiata]	43.39	39.46	33.38	4.94	4.17	3.52	38.74	4.21
map04075	Plant hormone signal transduction	6.66134e-16	TRINITY_DN42467_c0_g1	K13416	EC:2.7.10.1 2.7.11.1	1.54579	up	At1g11050	PREDICTED: probable LRR receptor-like serine/threonine-protein kinase RKF3 [Nelumbo nucifera]	4.04	2.52	0.64	2.68	1.28	0.79	2.4	1.58
map04075	Plant hormone signal transduction	6.66134e-16	TRINITY_DN42662_c1_g1	K14504	EC:2.4.1.207	-4.3386	down	XTH32	putative xyloglucan endotransglucosylase/hydrolase protein 32 [Ananas comosus]	0.74	3.18	14.21	209.46	184.64	183.91	6.04	192.67
map04075	Plant hormone signal transduction	6.66134e-16	TRINITY_DN42731_c0_g2	K14485	-	-1.12113	down	At5g49980	auxin F-box protein 2 [Larix kaempferi]	3.23	4.6	6.28	17.82	15.32	16.64	4.7	16.59
map04075	Plant hormone signal transduction	6.66134e-16	TRINITY_DN42764_c0_g1	K13415	EC:2.7.10.1 2.7.11.1	-1.72271	down	RKL1	PREDICTED: probable inactive receptor kinase At1g48480 [Amborella trichopoda]	4.08	9.99	27.93	69.16	84.7	77.45	14	77.1
map04075	Plant hormone signal transduction	6.66134e-16	TRINITY_DN42782_c0_g1	K14509	EC:2.7.13.-	-1.58672	down	ETR1	hypothetical protein AXG93_3235s1130 [Marchantia polymorpha subsp. polymorpha]	0.36	0.93	0.91	4.02	3.47	3.42	0.73	3.64
map04075	Plant hormone signal transduction	6.66134e-16	TRINITY_DN42803_c1_g3	K14517	-	2.28304	up	ERF1A	unknown [Picea sitchensis]	48.67	27.16	21.33	14.84	12.49	9.23	32.39	12.19
map04075	Plant hormone signal transduction	6.66134e-16	TRINITY_DN42863_c0_g1	K14498	EC:2.7.11.1	1.64699	up	OXI1	AGO10 [Pinus tabuliformis]	12	4.62	1.92	4.27	3.16	1.86	6.18	3.1
map04075	Plant hormone signal transduction	6.66134e-16	TRINITY_DN42910_c0_g2	K14493	EC:3.-.-.-	2.04862	up	GID1C	unknown [Picea sitchensis]	18.65	25.09	27.07	13.52	16.16	10.7	23.6	13.46
map04075	Plant hormone signal transduction	6.66134e-16	TRINITY_DN42932_c1_g7	K14493	EC:3.-.-.-	3.30151	up	GID1A	GID1-like gibberellin receptor [Larix kaempferi]	74.4	111.09	190.85	23.6	20.89	19.42	125.45	21.3
map04075	Plant hormone signal transduction	6.66134e-16	TRINITY_DN42991_c0_g1	K13415	EC:2.7.10.1 2.7.11.1	-2.91653	down	SPL3	SPL2 [Pinus tabuliformis]	0.49	1.34	1.68	17.97	20.47	20.49	1.17	19.64
map04075	Plant hormone signal transduction	6.66134e-16	TRINITY_DN43397_c1_g1	K12126	-	-2.54054	down	SPT	hypothetical protein AXG93_1615s1540 [Marchantia polymorpha subsp. polymorpha]	0.51	0.81	3.81	19.16	15.97	19.79	1.71	18.31
map04075	Plant hormone signal transduction	6.66134e-16	TRINITY_DN43623_c0_g1	K14509	EC:2.7.13.-	2.07985	up	ETR2	hypothetical protein AXG93_2490s1310 [Marchantia polymorpha subsp. polymorpha]	14.06	14	10.51	6.18	5.67	3.75	12.86	5.2
map04075	Plant hormone signal transduction	6.66134e-16	TRINITY_DN43650_c0_g5	K14494	-	-1.34647	down	PAT1	SCL10 [Pinus radiata]	4.46	8.44	5.6	26.45	25.16	22.07	6.17	24.56
map04075	Plant hormone signal transduction	6.66134e-16	TRINITY_DN43764_c0_g4	K14515	-	1.23171	up	amn1	PREDICTED: uncharacterized protein LOC8281183 [Ricinus communis]	2.41	4.96	5	3.16	2.98	2.64	4.12	2.93
map04075	Plant hormone signal transduction	6.66134e-16	TRINITY_DN43867_c2_g1	K14517	-	1.70952	up	ERF1A	Ethylene-responsive transcription factor 5 [Cajanus cajan]	9.74	20.29	8.12	10.75	12.1	9.73	12.72	10.86
map04075	Plant hormone signal transduction	6.66134e-16	TRINITY_DN43915_c0_g1	K14517	-	1.67295	up	ABR1	Ethylene responsive transcription factor 2b [Zostera marina]	9.64	1.18	1.14	1.7	2.74	2.65	3.99	2.36
map04075	Plant hormone signal transduction	6.66134e-16	TRINITY_DN43949_c0_g2	K14494	-	-1.64805	down	SCR	SCR [Pinus radiata]	0.41	0.42	0.38	1.98	2.12	2.53	0.4	2.21
map04075	Plant hormone signal transduction	6.66134e-16	TRINITY_DN43971_c1_g1	K14493	EC:3.-.-.-	1.18758	up	-	unknown [Picea sitchensis]	20.01	16.78	20.56	14.26	14.29	15.28	19.12	14.61
map04075	Plant hormone signal transduction	6.66134e-16	TRINITY_DN44056_c0_g2	K14510	EC:2.7.11.1	1.13633	up	WNK1	PREDICTED: probable serine/threonine-protein kinase WNK3 [Amborella trichopoda]	17.58	23.1	13.82	14.66	13.02	11.82	18.17	13.17
map04075	Plant hormone signal transduction	6.66134e-16	TRINITY_DN44172_c0_g1	K13415	EC:2.7.10.1 2.7.11.1	-6.90553	down	BAM2	clavata 1-like protein [Pinus pinaster]	0	0.04	0.04	7.94	11.43	11.56	0.03	10.31
map04075	Plant hormone signal transduction	6.66134e-16	TRINITY_DN44263_c0_g1	K14486	-	-2.87145	down	ARF2	PREDICTED: auxin response factor 23-like [Elaeis guineensis]	0.54	1.68	1.59	14.26	15.73	15.96	1.27	15.32
map04075	Plant hormone signal transduction	6.66134e-16	TRINITY_DN44270_c0_g1	K14504	EC:2.4.1.207	-6.48376	down	XTH6	hypothetical protein MANES_13G107100 [Manihot esculenta]	1.73	6.87	30.89	1800.58	2062.57	2560.16	13.16	2141.1
map04075	Plant hormone signal transduction	6.66134e-16	TRINITY_DN44377_c2_g2	K14493	EC:3.-.-.-	4.41738	up	CXE17	unknown [Picea sitchensis]	4.18	6.85	4.83	0.36	0.57	0.33	5.29	0.42
map04075	Plant hormone signal transduction	6.66134e-16	TRINITY_DN44414_c1_g1	K14493	EC:3.-.-.-	2.01945	up	CXE17	unknown [Picea sitchensis]	7.34	11.57	17.4	6.03	6.24	5.59	12.1	5.95
map04075	Plant hormone signal transduction	6.66134e-16	TRINITY_DN44425_c0_g2	K14493	EC:3.-.-.-	2.66916	up	CXE6	unknown [Picea sitchensis]	28.19	30.1	22.71	7.28	9.91	6.06	27	7.75
map04075	Plant hormone signal transduction	6.66134e-16	TRINITY_DN44463_c1_g2	K14508	-	-3.29794	down	NPR5	PREDICTED: regulatory protein NPR5-like [Sesamum indicum]	1.61	2.47	4.07	41.73	38.58	40.47	2.72	40.26
map04075	Plant hormone signal transduction	6.66134e-16	TRINITY_DN44749_c0_g1	K13415	EC:2.7.10.1 2.7.11.1	-2.6613	down	LRK10L-1.4	PREDICTED: LEAF RUST 10 DISEASE-RESISTANCE LOCUS RECEPTOR-LIKE PROTEIN KINASE-like 1.2 isoform X9 [Phoenix dactylifera]	0.93	1.93	1.38	15.42	14.22	17.8	1.41	15.81
map04075	Plant hormone signal transduction	6.66134e-16	TRINITY_DN44865_c0_g3	K13415	EC:2.7.10.1 2.7.11.1	-5.87855	down	HSL1	clavata-like receptor [Picea glauca]	0.27	0.58	0.11	27.48	31.56	35.73	0.32	31.59
map04075	Plant hormone signal transduction	6.66134e-16	TRINITY_DN45076_c1_g1	K14506	-	-1.57325	down	GH3.5	putative indole-3-acetic acid-amido synthetase GH3.5 [Ananas comosus]	5.75	7.5	4.59	24.33	25.85	29.14	5.95	26.44
map04075	Plant hormone signal transduction	6.66134e-16	TRINITY_DN45087_c0_g1	K13416	EC:2.7.10.1 2.7.11.1	-5.10703	down	At1g68400	PREDICTED: probable leucine-rich repeat receptor-like protein kinase At1g68400 [Nelumbo nucifera]	0.2	0.41	0.36	15.19	18.41	17.62	0.32	17.07
map04075	Plant hormone signal transduction	6.66134e-16	TRINITY_DN45149_c0_g1	K14493	EC:3.-.-.-	-1.06125	down	CXE8	unknown [Picea sitchensis]	6.56	15.36	13.42	38.49	39.78	50.13	11.78	42.8
map04075	Plant hormone signal transduction	6.66134e-16	TRINITY_DN45149_c2_g1	K14493	EC:3.-.-.-	1.26143	up	CXE17	unknown [Picea sitchensis]	7.71	8.26	6.28	5.32	5.62	5.28	7.42	5.41
map04075	Plant hormone signal transduction	6.66134e-16	TRINITY_DN45149_c2_g2	K14493	EC:3.-.-.-	2.05732	up	CXE1	unknown [Picea sitchensis]	13.4	13.08	10.51	9.13	2.43	4.41	12.33	5.32
map04075	Plant hormone signal transduction	6.66134e-16	TRINITY_DN45188_c0_g1	K13415	EC:2.7.10.1 2.7.11.1	-2.66808	down	IKU2	Receptor-like protein kinase HSL1 [Ananas comosus]	0.34	1.57	0.92	8.46	8.83	7.5	0.94	8.26
map04075	Plant hormone signal transduction	6.66134e-16	TRINITY_DN45188_c0_g2	K13415	EC:2.7.10.1 2.7.11.1	-2.44552	down	TDR	PREDICTED: receptor-like protein kinase HSL1 [Pyrus x bretschneideri]	0.09	1.07	0.03	3.53	3.03	3.65	0.4	3.4
map04075	Plant hormone signal transduction	6.66134e-16	TRINITY_DN45202_c1_g1	K14504	EC:2.4.1.207	-4.08513	down	XTH30	xyloglucan endotransglucosylase-hydrolase XTH5 [Solanum lycopersicum]	0.66	1.83	0.66	35.15	53.28	51.08	1.05	46.5
map04075	Plant hormone signal transduction	6.66134e-16	TRINITY_DN45236_c0_g1	K14510	EC:2.7.11.1	-2.12492	down	HT1	Serine/threonine-protein kinase HT1 [Anthurium amnicola]	0.67	2.31	2.05	12.59	12.31	14.1	1.68	13
map04075	Plant hormone signal transduction	6.66134e-16	TRINITY_DN45238_c0_g1	K14432	-	-1.30477	down	ABF1	PREDICTED: ABSCISIC ACID-INSENSITIVE 5-like protein 5 [Citrus sinensis]	1.76	3.67	1.88	9.61	11.74	11.06	2.44	10.8
map04075	Plant hormone signal transduction	6.66134e-16	TRINITY_DN45340_c0_g1	K14504	EC:2.4.1.207	1.79924	up	XTH24	pollen major allergen No.121 isoform 1 [Cryptomeria japonica]	42.56	18.05	35.63	35.67	33.35	21.6	32.08	30.21
map04075	Plant hormone signal transduction	6.66134e-16	TRINITY_DN45343_c0_g2	K14491	-	-7.03075	down	GLK1	unknown [Picea sitchensis]	0.01	0.09	0.03	8.33	8.43	10.82	0.04	9.19
map04075	Plant hormone signal transduction	6.66134e-16	TRINITY_DN45352_c0_g1	K14510	EC:2.7.11.1	1.24363	up	CTR1	unknown [Picea sitchensis]	14.01	22.18	22.4	12.87	14.57	14.57	19.53	14
map04075	Plant hormone signal transduction	6.66134e-16	TRINITY_DN45372_c0_g3	K14493	EC:3.-.-.-	-1.52681	down	CXE15	unknown [Picea sitchensis]	17.71	49.36	43.58	55.51	79.22	71.54	36.88	68.76
map04075	Plant hormone signal transduction	6.66134e-16	TRINITY_DN45372_c1_g1	K14493	EC:3.-.-.-	-1.78374	down	HIDM	unknown [Picea sitchensis]	3.61	2.33	0.77	20.5	17.52	7.87	2.24	15.3
map04075	Plant hormone signal transduction	6.66134e-16	TRINITY_DN45372_c1_g3	K14493	EC:3.-.-.-	-8.91218	down	CXE15	unknown [Picea sitchensis]	0	0	0.08	26.36	27.39	33.78	0.03	29.18
map04075	Plant hormone signal transduction	6.66134e-16	TRINITY_DN45372_c1_g5	K14493	EC:3.-.-.-	2.4329	up	CXE15	unknown [Picea sitchensis]	69.61	66.72	60.96	18.42	25.44	25.6	65.76	23.15
map04075	Plant hormone signal transduction	6.66134e-16	TRINITY_DN45511_c2_g3	K14516	-	2.16003	up	ERF010	unknown [Picea sitchensis]	10.87	9.18	11.45	4.54	4.86	3.29	10.5	4.23
map04075	Plant hormone signal transduction	6.66134e-16	TRINITY_DN45617_c0_g1	K14498	EC:2.7.11.1	1.1249	up	CIPK32	CBL-interacting serine/threonine-protein kinase 21 [Anthurium amnicola]	4.95	8.8	13.97	7.6	6.29	7.03	9.24	6.97
map04075	Plant hormone signal transduction	6.66134e-16	TRINITY_DN45635_c0_g1	K14489	EC:2.7.13.3	-1.2401	down	AHK2	PREDICTED: histidine kinase 2-like [Elaeis guineensis]	11.87	18.78	10.61	51.23	46.6	57.49	13.75	51.77
map04075	Plant hormone signal transduction	6.66134e-16	TRINITY_DN45671_c2_g1	K14498	EC:2.7.11.1	-1.23795	down	CIPK20	unknown [Picea sitchensis]	7.77	11.47	10.31	34.56	48	37.62	9.85	40.06
map04075	Plant hormone signal transduction	6.66134e-16	TRINITY_DN45671_c2_g2	K14498	EC:2.7.11.1	-5.0424	down	CIPK20	PREDICTED: CBL-interacting serine/threonine-protein kinase 20 [Fragaria vesca subsp. vesca]	0.25	1.07	0.44	28.45	33.92	35.15	0.59	32.51
map04075	Plant hormone signal transduction	6.66134e-16	TRINITY_DN45671_c2_g3	K14498	EC:2.7.11.1	-4.35456	down	CIPK5	unknown [Picea sitchensis]	0.37	0.68	0.65	16.91	20.37	20.45	0.57	19.24
map04075	Plant hormone signal transduction	6.66134e-16	TRINITY_DN45671_c2_g4	K14498	EC:2.7.11.1	-1.48344	down	CIPK2	unknown [Picea sitchensis]	1.99	3.61	6.46	16.05	21.82	19.59	4.02	19.15
map04075	Plant hormone signal transduction	6.66134e-16	TRINITY_DN45705_c0_g2	K14494	-	1.31129	up	CIGR2	SCL10 [Pinus radiata]	12.51	18.28	11.89	10.6	10.99	8.15	14.23	9.91
map04075	Plant hormone signal transduction	6.66134e-16	TRINITY_DN45762_c0_g1	K14493	EC:3.-.-.-	1.40661	up	CXE20	unknown [Picea sitchensis]	13.42	14.55	9.77	7.89	10.11	7.29	12.58	8.43
map04075	Plant hormone signal transduction	6.66134e-16	TRINITY_DN45762_c2_g1	K14493	EC:3.-.-.-	1.40475	up	CXE15	unknown [Picea sitchensis]	18.72	25.1	24.24	11.85	18.44	15.4	22.69	15.23
map04075	Plant hormone signal transduction	6.66134e-16	TRINITY_DN45762_c2_g2	K14493	EC:3.-.-.-	3.08249	up	CXE1	unknown [Picea sitchensis]	4.52	2.09	3.67	0.59	0.84	0.78	3.43	0.74
map04075	Plant hormone signal transduction	6.66134e-16	TRINITY_DN45762_c2_g3	K14493	EC:3.-.-.-	-6.29578	down	CXE8	unknown [Picea sitchensis]	0	0.23	0	6.49	11.39	14.99	0.08	10.96
map04075	Plant hormone signal transduction	6.66134e-16	TRINITY_DN45779_c0_g1	K13416	EC:2.7.10.1 2.7.11.1	-1.33928	down	SD25	hypothetical protein AMTR_s00007p00179040 [Amborella trichopoda]	2.17	4.31	5.53	10.16	10.32	9.2	4	9.89
map04075	Plant hormone signal transduction	6.66134e-16	TRINITY_DN45827_c0_g1	K13416	EC:2.7.10.1 2.7.11.1	-2.90584	down	At2g19130	PREDICTED: G-type lectin S-receptor-like serine/threonine-protein kinase At2g19130 [Nelumbo nucifera]	0.44	1.18	0.81	11.99	8.39	10.06	0.81	10.15
map04075	Plant hormone signal transduction	6.66134e-16	TRINITY_DN45849_c0_g2	K14516	-	-1.55643	down	AIL1	AINTEGUMENTA-like protein [Pinus thunbergii]	0.86	1.02	1.87	6.54	8.2	5.95	1.25	6.9
map04075	Plant hormone signal transduction	6.66134e-16	TRINITY_DN45861_c0_g2	K14494	-	-1.68679	down	SCL6	HAM2 [Pinus tabuliformis]	1.03	1.17	1.25	4.2	3.85	4.35	1.15	4.13
map04075	Plant hormone signal transduction	6.66134e-16	TRINITY_DN45861_c0_g3	K14494	-	-1.16919	down	SCL6	scarecrow-like 6 [Larix kaempferi]	6.13	7.28	6.02	23	20.53	22.82	6.48	22.12
map04075	Plant hormone signal transduction	6.66134e-16	TRINITY_DN45890_c0_g1	K14504	EC:2.4.1.207	-1.85343	down	XTH8	unknown [Picea sitchensis]	34.4	95.88	595.53	1508.63	1779.23	1733.67	241.94	1673.84
map04075	Plant hormone signal transduction	6.66134e-16	TRINITY_DN46131_c0_g1	K14486	-	-2.3972	down	ARF2	PREDICTED: auxin response factor 2 isoform X1 [Nelumbo nucifera]	2.84	4.41	1.81	27.41	28.54	25.82	3.02	27.26
map04075	Plant hormone signal transduction	6.66134e-16	TRINITY_DN46222_c4_g3	K14492	-	2.30764	up	ARR7	response regulator 1 protein [Pinus pinaster]	5.56	7.79	7.36	1.88	2.89	2.36	6.9	2.38
map04075	Plant hormone signal transduction	6.66134e-16	TRINITY_DN46222_c4_g5	K14492	-	1.86331	up	ARR9	response regulator 1 protein [Pinus pinaster]	6.76	13.23	8.26	3.4	5.77	4.21	9.42	4.46
map04075	Plant hormone signal transduction	6.66134e-16	TRINITY_DN46259_c0_g1	K14487	-	8.44984	up	GH3.6	PREDICTED: indole-3-acetic acid-amido synthetase GH3.6 [Fragaria vesca subsp. vesca]	30.16	7.65	0.69	0	0	0.14	12.83	0.05
map04075	Plant hormone signal transduction	6.66134e-16	TRINITY_DN46259_c1_g1	K14487	-	8.91362	up	GH3.6	auxin-induced GH3 protein [Pinus pinaster]	167.66	46.11	1.55	0.39	0.29	0.17	71.77	0.28
map04075	Plant hormone signal transduction	6.66134e-16	TRINITY_DN46266_c0_g1	K14504	EC:2.4.1.207	-1.35994	down	-	pollen major allergen No.121 isoform 1 [Cryptomeria japonica]	7.66	8.92	29.19	85.31	62.02	44.66	15.26	64
map04075	Plant hormone signal transduction	6.66134e-16	TRINITY_DN46289_c0_g1	K14493	EC:3.-.-.-	1.9513	up	CXE20	unknown [Picea sitchensis]	117.25	109.64	142.51	50.6	57.75	67.78	123.13	58.71
map04075	Plant hormone signal transduction	6.66134e-16	TRINITY_DN46289_c0_g2	K14493	EC:3.-.-.-	1.46207	up	CXE15	unknown [Picea sitchensis]	18.17	20.58	11.43	12.17	8.7	10.11	16.73	10.33
map04075	Plant hormone signal transduction	6.66134e-16	TRINITY_DN46345_c0_g2	K13415	EC:2.7.10.1 2.7.11.1	1.85251	up	At1g06840	PREDICTED: probable LRR receptor-like serine/threonine-protein kinase At1g06840 [Amborella trichopoda]	3.48	3.59	2.08	1.93	1.16	1.34	3.05	1.48
map04075	Plant hormone signal transduction	6.66134e-16	TRINITY_DN46407_c1_g1	K14498	EC:2.7.11.1	1.2287	up	CIPK23	PREDICTED: CBL-interacting protein kinase 23 [Amborella trichopoda]	5.18	9.22	11.36	7.98	5.54	4.75	8.59	6.09
map04075	Plant hormone signal transduction	6.66134e-16	TRINITY_DN46413_c1_g2	K14484	-	-1.48552	down	AUX28	hypothetical protein DCAR_016204 [Daucus carota subsp. sativus]	0.83	0.72	0.15	2.69	3.25	2.58	0.57	2.84
map04075	Plant hormone signal transduction	6.66134e-16	TRINITY_DN46545_c1_g1	K13416	EC:2.7.10.1 2.7.11.1	-1.16727	down	At1g11050	PREDICTED: probable receptor-like protein kinase At1g11050 [Populus euphratica]	13.09	5.91	2.25	9.59	8.79	8.82	7.08	9.07
map04075	Plant hormone signal transduction	6.66134e-16	TRINITY_DN46588_c3_g1	K13415	EC:2.7.10.1 2.7.11.1	3.40683	up	BAM1	clavata 1-like protein [Pinus pinaster]	98.68	55.87	10.71	11.66	10.67	12.75	55.09	11.69
map04075	Plant hormone signal transduction	6.66134e-16	TRINITY_DN46592_c1_g1	K14517	-	1.955	up	ERF1A	hypothetical protein 2_4066_02, partial [Pinus radiata]	19.3	11.48	8.28	6.68	7.94	4.02	13.02	6.21
map04075	Plant hormone signal transduction	6.66134e-16	TRINITY_DN46592_c2_g3	K14517	-	1.49512	up	ERF5	transcription factor 3, partial [Pinus tabuliformis]	15.94	11.02	12.44	7.38	12.24	8.23	13.13	9.28
map04075	Plant hormone signal transduction	6.66134e-16	TRINITY_DN46692_c0_g1	K13415	EC:2.7.10.1 2.7.11.1	2.92953	up	HSL1	PREDICTED: receptor-like protein kinase HAIKU2 [Vitis vinifera]	15.35	16.5	6.1	3.33	3.33	1.74	12.65	2.8
map04075	Plant hormone signal transduction	6.66134e-16	TRINITY_DN46734_c0_g2	K13416	EC:2.7.10.1 2.7.11.1	2.7062	up	At1g56130	unknown [Picea sitchensis]	8.43	6.1	4.23	3.56	1.47	0.22	6.25	1.75
map04075	Plant hormone signal transduction	6.66134e-16	TRINITY_DN46897_c3_g2	K14493	EC:3.-.-.-	-2.0627	down	GID1C	unknown [Picea sitchensis]	3.06	5.74	3.03	43.24	24.31	22.37	3.94	29.97
map04075	Plant hormone signal transduction	6.66134e-16	TRINITY_DN46897_c4_g1	K14493	EC:3.-.-.-	3.07269	up	CXE17	unknown [Picea sitchensis]	3.65	2.26	2.39	1.12	0.4	0.24	2.77	0.59
map04075	Plant hormone signal transduction	6.66134e-16	TRINITY_DN46956_c0_g1	K13415	EC:2.7.10.1 2.7.11.1	-1.77704	down	At4g17486	unknown [Picea sitchensis]	4.83	8.19	7.96	14.83	15.99	17.75	6.99	16.19
map04075	Plant hormone signal transduction	6.66134e-16	TRINITY_DN47005_c1_g1	K13415	EC:2.7.10.1 2.7.11.1	1.44968	up	HSL1	PREDICTED: receptor-like protein kinase HSL1 [Malus domestica]	23.57	32.89	32.87	17.66	10.75	11.31	29.78	13.24
map04075	Plant hormone signal transduction	6.66134e-16	TRINITY_DN47073_c2_g3	K13415	EC:2.7.10.1 2.7.11.1	-3.29601	down	At2g24130	unknown [Picea sitchensis]	1.1	2.51	0.87	28.85	21.17	26.27	1.49	25.43
map04075	Plant hormone signal transduction	6.66134e-16	TRINITY_DN47190_c1_g1	K14493	EC:3.-.-.-	3.7377	up	CXE8	PrMC3 [Pinus radiata]	153.47	215.13	196.84	64.11	72.39	73.29	188.48	69.93
map04075	Plant hormone signal transduction	6.66134e-16	TRINITY_DN47270_c0_g1	K13415	EC:2.7.10.1 2.7.11.1	-1.19528	down	INRPK1	Receptor-like protein kinase [Anthurium amnicola]	0.95	2	0.28	8.71	5.96	6.62	1.08	7.1
map04075	Plant hormone signal transduction	6.66134e-16	TRINITY_DN47303_c0_g1	K13415	EC:2.7.10.1 2.7.11.1	-3.19507	down	-	PREDICTED: receptor-like protein 12 [Ipomoea nil]	0.58	0.63	0.96	7.92	11.42	6.79	0.72	8.71
map04075	Plant hormone signal transduction	6.66134e-16	TRINITY_DN7202_c0_g1	K14494	-	1.79534	up	NSP2	hypothetical protein PRUPE_ppa018977mg [Prunus persica]	0.58	0.58	1	0.39	0.46	0.23	0.72	0.36
map00906	Carotenoid biosynthesis	3.67816e-11	TRINITY_DN33462_c1_g2	K09842	EC:1.2.3.14	2.52738	up	Os03g0790700	PREDICTED: indole-3-acetaldehyde oxidase [Amborella trichopoda]	10.48	14.83	6.25	2.47	3.61	3.71	10.52	3.26
map00906	Carotenoid biosynthesis	3.67816e-11	TRINITY_DN33462_c1_g3	K09842	EC:1.2.3.14	5.53519	up	Os07g0282300	PREDICTED: indole-3-acetaldehyde oxidase isoform X3 [Amborella trichopoda]	6.26	9.38	2.79	0.65	0.4	0.59	6.14	0.55
map00906	Carotenoid biosynthesis	3.67816e-11	TRINITY_DN34259_c0_g1	K15747	EC:1.14.-.-	-1.11687	down	CYP97B2	putative 97B2-like cytochrome P450 [Ginkgo biloba]	1.35	2.74	3.23	7.67	8.91	10.04	2.44	8.87
map00906	Carotenoid biosynthesis	3.67816e-11	TRINITY_DN34293_c1_g1	K09843	EC:1.14.13.93	9.93269	up	-	RecName: Full=Taxoid 14-beta-hydroxylase; AltName: Full=Taxane 14b-hydroxylase	62.65	84.64	163.12	0.46	0.22	0.07	103.47	0.25
map00906	Carotenoid biosynthesis	3.67816e-11	TRINITY_DN34314_c1_g2	K06444	EC:5.5.1.18	-1.1601	down	CRTL-E-1	unknown [Picea sitchensis]	7.36	11.28	7.66	24.5	34.41	39.16	8.77	32.69
map00906	Carotenoid biosynthesis	3.67816e-11	TRINITY_DN34457_c0_g1	K00514	EC:1.3.5.6	-2.29205	down	-	unknown [Picea sitchensis]	1.73	1.68	1.34	12.12	14.29	14.43	1.58	13.61
map00906	Carotenoid biosynthesis	3.67816e-11	TRINITY_DN34602_c0_g2	K09842	EC:1.2.3.14	2.87624	up	AO1	PREDICTED: indole-3-acetaldehyde oxidase-like [Elaeis guineensis]	5.4	7.25	2.25	0.92	1.44	1.18	4.97	1.18
map00906	Carotenoid biosynthesis	3.67816e-11	TRINITY_DN34602_c0_g3	K09842	EC:1.2.3.14	1.91507	up	AO1	PREDICTED: LOW QUALITY PROTEIN: indole-3-acetaldehyde oxidase-like [Phoenix dactylifera]	61.73	82.36	45.96	22.24	30.46	38.46	63.35	30.39
map00906	Carotenoid biosynthesis	3.67816e-11	TRINITY_DN35756_c0_g3	K09841	EC:1.1.1.288	-10.8369	down	SDR2a	unknown [Picea sitchensis]	0	0	0	4.74	4.77	5.76	0	5.09
map00906	Carotenoid biosynthesis	3.67816e-11	TRINITY_DN36202_c0_g3	K09843	EC:1.14.13.93	-3.0807	down	CYP707A1	PREDICTED: abscisic acid 8'-hydroxylase 4 [Nelumbo nucifera]	0.32	0.11	0.2	0.91	2.17	2.81	0.21	1.96
map00906	Carotenoid biosynthesis	3.67816e-11	TRINITY_DN36690_c0_g1	K14595	EC:2.4.1.263	2.234	up	TOGT1	unknown [Picea sitchensis]	106.74	20.43	10.62	22.14	21.87	13.49	45.93	19.17
map00906	Carotenoid biosynthesis	3.67816e-11	TRINITY_DN36957_c1_g1	K09843	EC:1.14.13.93	-2.18832	down	CYP716B1	CYP450 716-like protein (mitochondrion) [Ginkgo biloba]	1.17	3.48	9.33	27.85	36.4	42.69	4.66	35.65
map00906	Carotenoid biosynthesis	3.67816e-11	TRINITY_DN37029_c1_g1	K09838	EC:1.14.13.90	-2.21892	down	hpxO	PREDICTED: zeaxanthin epoxidase, chloroplastic [Amborella trichopoda]	2.04	1.99	1.18	8.54	12.91	15.5	1.74	12.32
map00906	Carotenoid biosynthesis	3.67816e-11	TRINITY_DN37058_c0_g1	K14595	EC:2.4.1.263	5.516	up	UGT73E1	unknown [Picea sitchensis]	31.87	44.22	41.29	2.3	1.25	1.07	39.13	1.54
map00906	Carotenoid biosynthesis	3.67816e-11	TRINITY_DN37381_c1_g1	K09843	EC:1.14.13.93	-1.30919	down	CYP716B2	putative hydroxylase [Taxus baccata]	4.7	2.25	0.59	2.15	2.08	2.76	2.51	2.33
map00906	Carotenoid biosynthesis	3.67816e-11	TRINITY_DN37908_c0_g1	K09839	EC:1.23.5.1	4.21221	up	VDE1	PREDICTED: violaxanthin de-epoxidase, chloroplastic isoform X1 [Nelumbo nucifera]	1.56	3.81	4.4	0.51	0.2	0.15	3.26	0.29
map00906	Carotenoid biosynthesis	3.67816e-11	TRINITY_DN37908_c0_g2	K09839	EC:1.23.5.1	2.83379	up	VDE1	PREDICTED: violaxanthin de-epoxidase, chloroplastic isoform X1 [Nelumbo nucifera]	4.47	4.19	3.52	1.21	0.93	0.88	4.06	1.01
map00906	Carotenoid biosynthesis	3.67816e-11	TRINITY_DN37908_c0_g3	K09839	EC:1.23.5.1	-1.54293	down	VDE1	PREDICTED: violaxanthin de-epoxidase, chloroplastic [Beta vulgaris subsp. vulgaris]	3.1	6.04	5.65	18.91	27.68	26.24	4.93	24.28
map00906	Carotenoid biosynthesis	3.67816e-11	TRINITY_DN37951_c0_g1	K09841	EC:1.1.1.288	-10.1418	down	SDR2a	unknown [Picea sitchensis]	0	0.02	0.06	28.29	60.26	81.99	0.03	56.85
map00906	Carotenoid biosynthesis	3.67816e-11	TRINITY_DN38195_c1_g6	K09843	EC:1.14.13.93	6.48234	up	-	5-alpha-hydroxylase [Taxus x media]	38.3	25.26	2.18	0.68	0.49	0.17	21.91	0.45
map00906	Carotenoid biosynthesis	3.67816e-11	TRINITY_DN23696_c0_g1	K09835	EC:5.2.1.13	-2.59868	down	CRTISO1	PREDICTED: prolycopene isomerase, chloroplastic isoform X1 [Jatropha curcas]	0.32	0.28	0.51	1.86	4.78	5.1	0.37	3.91
map00906	Carotenoid biosynthesis	3.67816e-11	TRINITY_DN26938_c0_g2	K09838	EC:1.14.13.90	-5.83496	down	afoD	unknown [Picea sitchensis]	0	0.15	0.03	4.93	5.9	6.49	0.06	5.77
map00906	Carotenoid biosynthesis	3.67816e-11	TRINITY_DN29274_c0_g1	K17911	EC:5.2.1.14	-10.7278	down	-	unknown [Picea sitchensis]	0	0.01	0	9.85	19.12	22.21	0	17.06
map00906	Carotenoid biosynthesis	3.67816e-11	TRINITY_DN30204_c0_g1	K09840	EC:1.13.11.51	-1.46898	down	CCD	unknown [Picea sitchensis]	3.16	6.23	6.47	15.77	29.1	29.04	5.29	24.64
map00906	Carotenoid biosynthesis	3.67816e-11	TRINITY_DN30440_c0_g1	K09838	EC:1.14.13.90	-2.08603	down	-	PREDICTED: zeaxanthin epoxidase, chloroplastic [Phoenix dactylifera]	4.48	8.27	10.2	45.11	61.34	57.56	7.65	54.67
map00906	Carotenoid biosynthesis	3.67816e-11	TRINITY_DN30448_c0_g1	K09843	EC:1.14.13.93	1.37151	up	CYP707A1	hypothetical protein MANES_07G081100 [Manihot esculenta]	1.3	0.67	0.61	0.62	0.58	0.61	0.86	0.6
map00906	Carotenoid biosynthesis	3.67816e-11	TRINITY_DN30616_c0_g1	K09837	EC:1.14.99.45	-2.29098	down	CYP97C1	PREDICTED: carotene epsilon-monooxygenase, chloroplastic isoform X1 [Juglans regia]	0.37	0.6	0.45	3.1	4.46	4.21	0.47	3.92
map00906	Carotenoid biosynthesis	3.67816e-11	TRINITY_DN31552_c0_g1	K09838	EC:1.14.13.90	-2.55959	down	hpxO	unknown [Picea sitchensis]	0.88	2.35	1.55	12.69	17.45	16.87	1.59	15.67
map00906	Carotenoid biosynthesis	3.67816e-11	TRINITY_DN32008_c4_g1	K02291	EC:2.5.1.32	-4.91256	down	PSY	unknown [Picea sitchensis]	0.15	0.27	0.03	4.33	9.72	9.1	0.15	7.72
map00906	Carotenoid biosynthesis	3.67816e-11	TRINITY_DN32020_c0_g1	K15746	EC:1.14.13.129	-3.84823	down	CA2	unknown [Picea sitchensis]	0.05	0.9	0.7	13.59	15.15	10.83	0.55	13.19
map00906	Carotenoid biosynthesis	3.67816e-11	TRINITY_DN32583_c0_g1	K09840	EC:1.13.11.51	-6.24305	down	CCD4	unknown [Picea sitchensis]	0	0.25	0.19	13.32	17.84	27.15	0.15	19.44
map00906	Carotenoid biosynthesis	3.67816e-11	TRINITY_DN39091_c5_g2	K09843	EC:1.14.13.93	-2.13661	down	CYP725A2	RecName: Full=Taxane 13-alpha-hydroxylase; AltName: Full=Cytochrome P450 725A2	0.41	0.76	0.33	2.32	4.48	4.69	0.5	3.83
map00906	Carotenoid biosynthesis	3.67816e-11	TRINITY_DN39091_c5_g8	K09843	EC:1.14.13.93	1.48388	up	CYP725A1	5-alpha-taxadienol-10-beta-hydroxylase [Taxus x media]	3.95	6.04	4.68	1.22	4.02	3.78	4.89	3.01
map00906	Carotenoid biosynthesis	3.67816e-11	TRINITY_DN39554_c0_g2	K09839	EC:1.23.5.1	3.1146	up	VDE1	PREDICTED: violaxanthin de-epoxidase, chloroplastic [Beta vulgaris subsp. vulgaris]	2.73	3.94	3.77	0.43	0.84	0.81	3.48	0.69
map00906	Carotenoid biosynthesis	3.67816e-11	TRINITY_DN39633_c0_g1	K09843	EC:1.14.13.93	6.90705	up	CYP716B1	putative hydroxylase [Taxus baccata]	98.52	91.88	30.51	1.37	0.65	1.23	73.64	1.08
map00906	Carotenoid biosynthesis	3.67816e-11	TRINITY_DN39633_c2_g2	K09843	EC:1.14.13.93	10.7282	up	CYP725A2	5-alpha-hydroxylase [Taxus x media]	759.42	425.49	47.36	0.82	0.42	0	410.76	0.41
map00906	Carotenoid biosynthesis	3.67816e-11	TRINITY_DN39633_c2_g3	K09843	EC:1.14.13.93	5.53761	up	-	putative hydroxylase [Taxus baccata]	41.68	34.11	5.86	0.99	1.21	0.61	27.22	0.94
map00906	Carotenoid biosynthesis	3.67816e-11	TRINITY_DN39687_c0_g1	K09843	EC:1.14.13.93	1.10218	up	CYP725A1	RecName: Full=Taxane 10-beta-hydroxylase; AltName: Full=5-alpha-taxadienol-10-beta-hydroxylase; AltName: Full=Cytochrome P450 725A1	4.2	5.9	5.77	2.74	5.91	4.43	5.29	4.36
map00906	Carotenoid biosynthesis	3.67816e-11	TRINITY_DN40046_c0_g2	K09841	EC:1.1.1.288	3.04958	up	SDR2a	putative alcohol dehydrogenase [Taxus baccata]	3.15	12.76	25.35	1.04	4.9	2.47	13.75	2.8
map00906	Carotenoid biosynthesis	3.67816e-11	TRINITY_DN40046_c0_g3	K09841	EC:1.1.1.288	-3.03041	down	SDR2a	BSU5 [Pinus tabuliformis]	14.82	1.1	0.87	230.22	25.82	14.9	5.6	90.31
map00906	Carotenoid biosynthesis	3.67816e-11	TRINITY_DN40046_c0_g4	K09841	EC:1.1.1.288	7.45069	up	TS2	BSU5 [Pinus tabuliformis]	33.42	36.15	14.7	0.48	0.16	0.27	28.09	0.3
map00906	Carotenoid biosynthesis	3.67816e-11	TRINITY_DN40046_c0_g5	K09841	EC:1.1.1.288	4.62464	up	SDR2a	BSU5 [Pinus tabuliformis]	158.7	8.18	6.58	14.09	0.31	0	57.82	4.8
map00906	Carotenoid biosynthesis	3.67816e-11	TRINITY_DN40309_c2_g3	K09843	EC:1.14.13.93	-2.18019	down	CYP725A1	taxoid 10-beta hydroxylase [Taxus cuspidata]	1.25	0.84	0.61	5.66	9.23	7.31	0.9	7.4
map00906	Carotenoid biosynthesis	3.67816e-11	TRINITY_DN40333_c0_g1	K14595	EC:2.4.1.263	2.13935	up	TOGT1	unknown [Picea sitchensis]	15.97	3.88	1.69	6.09	1.83	1.28	7.18	3.07
map00906	Carotenoid biosynthesis	3.67816e-11	TRINITY_DN40695_c0_g1	K06443	EC:5.5.1.19	-1.29336	down	LCY1	putative lycopene beta cyclase [Taxodium distichum var. imbricarium]	2.49	3.64	2.98	9.59	14.29	14.36	3.04	12.75
map00906	Carotenoid biosynthesis	3.67816e-11	TRINITY_DN41029_c0_g1	K09841	EC:1.1.1.288	4.97836	up	ZSD1	BSU5 [Pinus tabuliformis]	430.35	21.38	14.77	37.44	0.88	0	155.5	12.77
map00906	Carotenoid biosynthesis	3.67816e-11	TRINITY_DN41029_c0_g2	K09841	EC:1.1.1.288	5.85886	up	SDR2a	putative alcohol dehydrogenase [Taxus baccata]	166.46	108.9	23.71	3.74	3.26	2.44	99.69	3.15
map00906	Carotenoid biosynthesis	3.67816e-11	TRINITY_DN41029_c0_g3	K09841	EC:1.1.1.288	-11.8288	down	SDR2a	unknown [Picea sitchensis]	0	0	0.04	54.16	113.77	149.5	0.01	105.81
map00906	Carotenoid biosynthesis	3.67816e-11	TRINITY_DN41183_c2_g5	K09843	EC:1.14.13.93	-2.17047	down	CYP725A1	5-alpha-taxadienol-10-beta-hydroxylase [Taxus x media]	0	0.22	0.46	0.7	2.4	2.19	0.23	1.76
map00906	Carotenoid biosynthesis	3.67816e-11	TRINITY_DN41223_c0_g4	K14595	EC:2.4.1.263	-1.9143	down	TOGT1	unknown [Picea sitchensis]	0.65	0.84	0.5	4.32	6.04	6	0.66	5.45
map00906	Carotenoid biosynthesis	3.67816e-11	TRINITY_DN42027_c1_g1	K09843	EC:1.14.13.93	1.59993	up	CYP725A1	5-alpha-taxadienol-10-beta-hydroxylase [Taxus wallichiana var. chinensis]	22.66	54.85	67.89	21.9	21.18	34.09	48.47	25.72
map00906	Carotenoid biosynthesis	3.67816e-11	TRINITY_DN42217_c1_g1	K09843	EC:1.14.13.93	-2.02984	down	CYP725A2	RecName: Full=Taxane 13-alpha-hydroxylase; AltName: Full=Cytochrome P450 725A2	1.13	1.86	26.72	34.81	103.31	81.43	9.9	73.18
map00906	Carotenoid biosynthesis	3.67816e-11	TRINITY_DN42276_c2_g1	K09843	EC:1.14.13.93	9.58129	up	CYP725A1	taxoid 10-beta hydroxylase [Taxus cuspidata]	213.01	120.31	15.15	0.41	0.16	0.24	116.16	0.27
map00906	Carotenoid biosynthesis	3.67816e-11	TRINITY_DN42299_c0_g2	K09840	EC:1.13.11.51	-9.10495	down	NCED	9-cis-epoxycarotenoid dioxygenase [Taxus wallichiana var. chinensis]	0.08	0.12	0.06	51.28	123.54	69.35	0.09	81.39
map00906	Carotenoid biosynthesis	3.67816e-11	TRINITY_DN43115_c0_g2	K09841	EC:1.1.1.288	7.97471	up	SDR2a	unknown [Picea sitchensis]	199.41	197.3	71.6	2.23	0.57	0.48	156.1	1.09
map00906	Carotenoid biosynthesis	3.67816e-11	TRINITY_DN43115_c0_g4	K09841	EC:1.1.1.288	-3.37633	down	ABA2	unknown [Picea sitchensis]	1.43	0.06	0.15	8.59	9.96	7.87	0.55	8.81
map00906	Carotenoid biosynthesis	3.67816e-11	TRINITY_DN43115_c0_g5	K09841	EC:1.1.1.288	3.19554	up	TS2	putative alcohol dehydrogenase [Taxus baccata]	4.02	16.72	56.7	4.47	8.2	2.51	25.81	5.06
map00906	Carotenoid biosynthesis	3.67816e-11	TRINITY_DN43225_c0_g1	K09843	EC:1.14.13.93	4.43984	up	CYP716B1	RecName: Full=Cytochrome P450 716B1; AltName: Full=Cytochrome P450 CYPA1	95.36	40.11	11.46	7.59	4.36	3.04	48.98	5
map00906	Carotenoid biosynthesis	3.67816e-11	TRINITY_DN43294_c0_g4	K09843	EC:1.14.13.93	7.5599	up	CYP725A2	RecName: Full=Taxane 13-alpha-hydroxylase; AltName: Full=Cytochrome P450 725A2	6.53	12.49	3.18	0.16	0	0	7.4	0.05
map00906	Carotenoid biosynthesis	3.67816e-11	TRINITY_DN43511_c1_g1	K00514	EC:1.3.5.6	-5.53743	down	At3g48460	PREDICTED: GDSL esterase/lipase At3g48460 [Pyrus x bretschneideri]	2.71	3.21	2.27	53.78	62.63	86.77	2.73	67.73
map00906	Carotenoid biosynthesis	3.67816e-11	TRINITY_DN44208_c0_g1	K09843	EC:1.14.13.93	8.58846	up	CYP716B1	putative hydroxylase [Taxus baccata]	315.44	245.64	54.62	1.28	1.14	0.93	205.23	1.12
map00906	Carotenoid biosynthesis	3.67816e-11	TRINITY_DN44251_c0_g1	K09838	EC:1.14.13.90	1.3132	up	ZEP	unknown [Picea sitchensis]	29.09	21.59	12.43	16.21	15.51	12.05	21.04	14.59
map00906	Carotenoid biosynthesis	3.67816e-11	TRINITY_DN44328_c0_g1	K09843	EC:1.14.13.93	4.39794	up	-	taxadiene 5-alpha hydroxylase [Taxus wallichiana var. chinensis]	84.48	118.41	188.74	6.36	13.98	12.11	130.54	10.82
map00906	Carotenoid biosynthesis	3.67816e-11	TRINITY_DN44517_c4_g1	K09843	EC:1.14.13.93	1.3587	up	CYP725A1	RecName: Full=Taxane 10-beta-hydroxylase; AltName: Full=5-alpha-taxadienol-10-beta-hydroxylase; AltName: Full=Cytochrome P450 725A1	1.64	3.59	3.56	0.68	2.47	3.4	2.93	2.18
map00906	Carotenoid biosynthesis	3.67816e-11	TRINITY_DN44720_c0_g1	K09843	EC:1.14.13.93	-1.08583	down	CYP716B1	RecName: Full=Cytochrome P450 716B1; AltName: Full=Cytochrome P450 CYPA1	11.28	10.17	8	42.9	40.71	43.47	9.82	42.36
map00906	Carotenoid biosynthesis	3.67816e-11	TRINITY_DN44921_c0_g1	K15746	EC:1.14.13.129	-2.34893	down	CA2	unknown [Picea sitchensis]	7.63	6	5.83	47.63	64.58	61.19	6.49	57.8
map00906	Carotenoid biosynthesis	3.67816e-11	TRINITY_DN44921_c0_g2	K15746	EC:1.14.13.129	-2.01751	down	CA2	-	0.26	0.19	0.22	1.43	1.72	1.7	0.22	1.62
map00906	Carotenoid biosynthesis	3.67816e-11	TRINITY_DN45261_c0_g1	K09838	EC:1.14.13.90	-1.8176	down	-	unknown [Picea sitchensis]	0.68	1.46	2.18	6.83	11.41	13.32	1.44	10.52
map00906	Carotenoid biosynthesis	3.67816e-11	TRINITY_DN45362_c1_g1	K09843	EC:1.14.13.93	3.05083	up	CYP725A1	taxoid 10-beta hydroxylase [Taxus cuspidata]	18.59	33.41	35.31	4.9	7.41	8.27	29.1	6.86
map00906	Carotenoid biosynthesis	3.67816e-11	TRINITY_DN45362_c1_g2	K09843	EC:1.14.13.93	4.28258	up	CYP725A1	5-alpha-taxadienol-10-beta-hydroxylase [Taxus x media]	12.42	6.21	1.13	1.2	0.59	0.12	6.59	0.64
map00906	Carotenoid biosynthesis	3.67816e-11	TRINITY_DN45503_c0_g1	K09843	EC:1.14.13.93	1.88881	up	-	taxadiene 5-alpha hydroxylase [Taxus wallichiana var. chinensis]	4.1	9.86	12.72	1.92	6.07	4.25	8.89	4.08
map00906	Carotenoid biosynthesis	3.67816e-11	TRINITY_DN45615_c1_g1	K09838	EC:1.14.13.90	2.42593	up	ZEP	unknown [Picea sitchensis]	19.66	15.84	19.46	14.51	7.47	6.93	18.32	9.64
map00906	Carotenoid biosynthesis	3.67816e-11	TRINITY_DN46057_c1_g1	K09843	EC:1.14.13.93	4.60435	up	-	5-alpha-hydroxylase [Taxus x media]	6.14	9.64	6.05	0.62	0.25	0.6	7.28	0.49
map00906	Carotenoid biosynthesis	3.67816e-11	TRINITY_DN46057_c1_g2	K09843	EC:1.14.13.93	-1.46403	down	-	5-alpha-hydroxylase [Taxus x media]	0.66	0.44	1.73	4.09	5.91	3.78	0.94	4.59
map00906	Carotenoid biosynthesis	3.67816e-11	TRINITY_DN46057_c1_g3	K09843	EC:1.14.13.93	6.71144	up	-	5-alpha-hydroxylase [Taxus x media]	15.54	33.84	8.25	0.74	0.12	0.05	19.21	0.3
map00906	Carotenoid biosynthesis	3.67816e-11	TRINITY_DN46213_c1_g2	K09843	EC:1.14.13.93	-1.4292	down	CYP725A1	5-alpha-taxadienol-10-beta-hydroxylase [Taxus x media]	0.34	0.82	1.19	0.74	3.41	3.37	0.78	2.51
map00906	Carotenoid biosynthesis	3.67816e-11	TRINITY_DN46221_c1_g2	K09843	EC:1.14.13.93	1.04873	up	-	RecName: Full=Taxadiene 5-alpha hydroxylase	7.55	13.69	4.26	7.93	5.17	6.66	8.5	6.59
map00906	Carotenoid biosynthesis	3.67816e-11	TRINITY_DN46450_c0_g2	K09843	EC:1.14.13.93	1.42795	up	CYP725A1	5-alpha-taxadienol-10-beta-hydroxylase [Taxus wallichiana var. chinensis]	6.69	18.68	21.76	9.19	10.03	11.06	15.71	10.09
map00906	Carotenoid biosynthesis	3.67816e-11	TRINITY_DN46450_c1_g1	K09843	EC:1.14.13.93	2.40011	up	-	taxane 14b-hydroxylase [Taxus x media]	7.85	13.05	9.58	5.43	6.16	1.62	10.16	4.4
map00906	Carotenoid biosynthesis	3.67816e-11	TRINITY_DN46450_c2_g1	K09843	EC:1.14.13.93	9.94549	up	-	RecName: Full=Taxoid 14-beta-hydroxylase; AltName: Full=Taxane 14b-hydroxylase	72.72	91.02	169.1	0.32	0.08	0.16	110.95	0.19
map00906	Carotenoid biosynthesis	3.67816e-11	TRINITY_DN46622_c1_g1	K09838	EC:1.14.13.90	4.06736	up	hpxO	unknown [Picea sitchensis]	1572.85	1169.55	783.03	156.23	95.07	130.97	1175.14	127.42
map00906	Carotenoid biosynthesis	3.67816e-11	TRINITY_DN46766_c0_g1	K09840	EC:1.13.11.51	-6.76549	down	CCD4	unknown [Picea sitchensis]	0.13	0.48	0.26	37.63	44.88	59.61	0.29	47.37
map00906	Carotenoid biosynthesis	3.67816e-11	TRINITY_DN46766_c0_g2	K09840	EC:1.13.11.51	-5.38333	down	CCD4	unknown [Picea sitchensis]	0.06	0.34	0.35	13.79	15.52	22.21	0.25	17.17
map00906	Carotenoid biosynthesis	3.67816e-11	TRINITY_DN46909_c0_g1	K09838	EC:1.14.13.90	-2.49986	down	-	unknown [Picea sitchensis]	2.73	6.87	2.53	32.84	46.05	51.34	4.04	43.41
map00906	Carotenoid biosynthesis	3.67816e-11	TRINITY_DN47122_c5_g3	K09843	EC:1.14.13.93	-1.64332	down	CYP725A1	5-alpha-taxadienol-10-beta-hydroxylase [Taxus wallichiana var. chinensis]	2.41	4.64	1.8	10.5	21.28	16.72	2.95	16.17
map00906	Carotenoid biosynthesis	3.67816e-11	TRINITY_DN47161_c2_g2	K09843	EC:1.14.13.93	1.83533	up	CYP716B1	putative hydroxylase [Taxus baccata]	31.72	30.55	13.08	15.48	15.44	15.56	25.12	15.49
map00906	Carotenoid biosynthesis	3.67816e-11	TRINITY_DN47171_c2_g1	K09843	EC:1.14.13.93	1.80345	up	CYP725A1	5-alpha-taxadienol-10-beta-hydroxylase [Taxus x media]	7.37	14.2	16.44	2.68	17.59	14.21	12.67	11.49
map00906	Carotenoid biosynthesis	3.67816e-11	TRINITY_DN47171_c4_g1	K09843	EC:1.14.13.93	2.27577	up	-	5-alpha-hydroxylase [Taxus x media]	7.66	7.97	24.22	2.92	7.13	4.98	13.28	5.01
map00906	Carotenoid biosynthesis	3.67816e-11	TRINITY_DN47212_c0_g4	K09842	EC:1.2.3.14	3.32953	up	Os07g0281700	hypothetical protein AMTR_s00106p00082530 [Amborella trichopoda]	4.14	6	2.31	0.7	0.72	0.72	4.15	0.71
map00906	Carotenoid biosynthesis	3.67816e-11	TRINITY_DN47212_c1_g1	K09842	EC:1.2.3.14	1.35883	up	AO1	PREDICTED: indole-3-acetaldehyde oxidase [Amborella trichopoda]	11.64	16.05	8.26	6.39	7.8	7.59	11.98	7.26
map00905	Brassinosteroid biosynthesis	7.64571e-11	TRINITY_DN34293_c1_g5	K12637	EC:1.14.13.112	2.3865	up	CYP725A1	5-alpha-taxadienol-10-beta-hydroxylase [Taxus x media]	2.1	3.06	5.3	0.71	1.33	1.39	3.49	1.14
map00905	Brassinosteroid biosynthesis	7.64571e-11	TRINITY_DN35393_c0_g1	K09588	EC:1.14.-.-	7.17933	up	CYP716B2	putative hydroxylase [Taxus baccata]	113.07	98.16	27.38	1.5	0.85	0.6	79.54	0.98
map00905	Brassinosteroid biosynthesis	7.64571e-11	TRINITY_DN36760_c0_g1	K09588	EC:1.14.-.-	4.37737	up	CYP716B1	hypothetical protein SELMODRAFT_161932 [Selaginella moellendorffii]	106.63	230.21	162.77	31.06	8.84	8.33	166.54	16.08
map00905	Brassinosteroid biosynthesis	7.64571e-11	TRINITY_DN36962_c0_g5	K15639	EC:1.14.-.-	3.85391	up	CYP734A1	unknown [Picea sitchensis]	3.12	1.76	1.07	0.29	0.21	0.24	1.98	0.25
map00905	Brassinosteroid biosynthesis	7.64571e-11	TRINITY_DN38916_c2_g2	K12638	EC:1.14.13.112	-4.723	down	ROT3	Cytochrome P450 90D2 [Ananas comosus]	0.97	2.33	1.28	57.28	62.55	81.69	1.53	67.17
map00905	Brassinosteroid biosynthesis	7.64571e-11	TRINITY_DN39025_c2_g3	K09588	EC:1.14.-.-	4.63139	up	CYP720B2	CYP720PB12 [Pinus banksiana]	3.32	3.03	1.33	0.36	0.07	0.1	2.56	0.18
map00905	Brassinosteroid biosynthesis	7.64571e-11	TRINITY_DN39025_c2_g4	K09587	EC:1.14.13.-	2.19331	up	CYP720B2	CYP720B2 [Pinus banksiana]	36.18	29.15	8.55	5.45	3.97	5.81	24.63	5.08
map00905	Brassinosteroid biosynthesis	7.64571e-11	TRINITY_DN21808_c1_g2	K12640	EC:1.14.-.-	8.68655	up	CYP716B2	putative hydroxylase [Taxus baccata]	1.14	0.7	0.49	0	0	0	0.78	0
map00905	Brassinosteroid biosynthesis	7.64571e-11	TRINITY_DN28537_c0_g2	K09587	EC:1.14.13.-	-3.07785	down	CYP90B1	PREDICTED: cytochrome P450 90B1-like [Gossypium hirsutum]	0.09	0.09	0.1	1.42	1.39	1.33	0.09	1.38
map00905	Brassinosteroid biosynthesis	7.64571e-11	TRINITY_DN28863_c0_g2	K15639	EC:1.14.-.-	-3.23764	down	CYP734A1	unknown [Picea sitchensis]	0.68	0.54	1.71	16.77	15.58	15.12	0.98	15.82
map00905	Brassinosteroid biosynthesis	7.64571e-11	TRINITY_DN29772_c0_g1	K15639	EC:1.14.-.-	-1.60003	down	CYP734A1	predicted protein [Physcomitrella patens]	0.16	0.22	0.45	1.24	1.54	1.49	0.28	1.42
map00905	Brassinosteroid biosynthesis	7.64571e-11	TRINITY_DN30721_c0_g1	K15639	EC:1.14.-.-	1.26926	up	-	unknown [Picea sitchensis]	18.62	31.76	40.6	27.44	20.02	16.9	30.33	21.45
map00905	Brassinosteroid biosynthesis	7.64571e-11	TRINITY_DN30815_c0_g1	K09588	EC:1.14.-.-	-2.25357	down	CYP90A1	unknown [Picea sitchensis]	3.58	6.75	1.75	28.69	35.24	33.89	4.03	32.61
map00905	Brassinosteroid biosynthesis	7.64571e-11	TRINITY_DN30939_c0_g1	K12637	EC:1.14.13.112	-10.9448	down	CYP720B2	PREDICTED: abscisic acid 8'-hydroxylase 1-like [Cucumis melo]	0	0	0	4.09	4.17	6.12	0	4.79
map00905	Brassinosteroid biosynthesis	7.64571e-11	TRINITY_DN32146_c0_g1	K09588	EC:1.14.-.-	-12.4524	down	CYP725A2	CYP450 725 family protein (mitochondrion) [Ginkgo biloba]	0	0	0	6.5	10.25	12.25	0	9.67
map00905	Brassinosteroid biosynthesis	7.64571e-11	TRINITY_DN32239_c0_g1	K12640	EC:1.14.-.-	-12.8121	down	CYP85A1	PREDICTED: cytochrome P450 85A1-like isoform X1 [Phoenix dactylifera]	0	0	0	10	16.2	22.93	0	16.38
map00905	Brassinosteroid biosynthesis	7.64571e-11	TRINITY_DN39091_c5_g7	K09588	EC:1.14.-.-	2.23806	up	CYP725A1	5-alpha-taxadienol-10-beta-hydroxylase [Taxus x media]	27.88	39.51	72.57	16.08	20.14	15.65	46.65	17.29
map00905	Brassinosteroid biosynthesis	7.64571e-11	TRINITY_DN39687_c2_g1	K09588	EC:1.14.-.-	9.59267	up	CYP725A1	5-alpha-taxadienol-10-beta-hydroxylase [Taxus x media]	568.17	280.39	33.42	1.63	0.75	0.09	293.99	0.82
map00905	Brassinosteroid biosynthesis	7.64571e-11	TRINITY_DN40309_c2_g2	K12640	EC:1.14.-.-	2.0525	up	CYP725A1	5-alpha-taxadienol-10-beta-hydroxylase [Taxus x media]	15.4	21.47	49	10.3	13.92	12.66	28.62	12.29
map00905	Brassinosteroid biosynthesis	7.64571e-11	TRINITY_DN40317_c3_g1	K09588	EC:1.14.-.-	1.65813	up	CYP725A1	5-alpha-taxadienol-10-beta-hydroxylase [Taxus x media]	0.38	2.03	2.56	0.54	1.52	0.78	1.66	0.95
map00905	Brassinosteroid biosynthesis	7.64571e-11	TRINITY_DN40317_c3_g2	K09588	EC:1.14.-.-	3.22132	up	CYP725A1	5-alpha-taxadienol-10-beta-hydroxylase [Taxus x media]	16.56	23.86	21.87	0.91	6.6	4.37	20.76	3.96
map00905	Brassinosteroid biosynthesis	7.64571e-11	TRINITY_DN40317_c3_g4	K09588	EC:1.14.-.-	2.6353	up	CYP725A2	RecName: Full=Taxane 13-alpha-hydroxylase; AltName: Full=Cytochrome P450 725A2	10.56	17.9	22.32	1.18	6.86	6.16	16.93	4.73
map00905	Brassinosteroid biosynthesis	7.64571e-11	TRINITY_DN40347_c0_g2	K09588	EC:1.14.-.-	5.02775	up	CYP720B2	CYP720B2 [Pinus contorta]	83.95	68.99	21.03	4.72	2.84	2.02	57.99	3.19
map00905	Brassinosteroid biosynthesis	7.64571e-11	TRINITY_DN40615_c3_g2	K09588	EC:1.14.-.-	2.29131	up	CYP725A1	10-beta-hydroxylase [Taxus x media]	6.15	18.59	35.1	1.97	9.18	9.78	19.95	6.98
map00905	Brassinosteroid biosynthesis	7.64571e-11	TRINITY_DN41138_c1_g3	K09587	EC:1.14.13.-	1.41853	up	CYP725A1	5-alpha-taxadienol-10-beta-hydroxylase [Taxus x media]	0.71	2.48	5.31	3.14	4.38	5.73	2.83	4.42
map00905	Brassinosteroid biosynthesis	7.64571e-11	TRINITY_DN41183_c2_g1	K09588	EC:1.14.-.-	2.03698	up	CYP725A1	5-alpha-taxadienol-10-beta-hydroxylase [Taxus x media]	5.41	12.33	20.29	1.2	4.5	8.97	12.68	4.89
map00905	Brassinosteroid biosynthesis	7.64571e-11	TRINITY_DN41183_c2_g3	K12638	EC:1.14.13.112	3.84645	up	CYP725A1	5-alpha-taxadienol-10-beta-hydroxylase [Taxus x media]	8.28	12.51	15.35	0.36	1.76	2.24	12.05	1.45
map00905	Brassinosteroid biosynthesis	7.64571e-11	TRINITY_DN41955_c0_g1	K09588	EC:1.14.-.-	-10.5854	down	CYP87A3	Cytochrome P450 87A3, partial [Anthurium amnicola]	0.03	0	0.02	22.73	33.95	40.31	0.02	32.33
map00905	Brassinosteroid biosynthesis	7.64571e-11	TRINITY_DN42027_c3_g2	K09588	EC:1.14.-.-	-9.6783	down	-	RecName: Full=Taxadiene 5-alpha hydroxylase	0	0	0.01	1.92	9.2	6.37	0	5.83
map00905	Brassinosteroid biosynthesis	7.64571e-11	TRINITY_DN42146_c0_g1	K09587	EC:1.14.13.-	-2.92936	down	CYP724B1	PREDICTED: LOW QUALITY PROTEIN: cytochrome P450 90B1-like [Elaeis guineensis]	0.43	1.02	0.46	7.77	8.07	8.41	0.64	8.08
map00905	Brassinosteroid biosynthesis	7.64571e-11	TRINITY_DN42146_c0_g2	K09587	EC:1.14.13.-	-9.5614	down	CYP90B1	PREDICTED: cytochrome P450 90B1-like isoform X1 [Populus euphratica]	0	0	0	0.31	1.57	1.87	0	1.25
map00905	Brassinosteroid biosynthesis	7.64571e-11	TRINITY_DN42445_c0_g2	K09587	EC:1.14.13.-	2.26505	up	CYP720B2	RecName: Full=Cytochrome P450 720B2; AltName: Full=Cytochrome P450 CYPB [Pinus taeda]	11.51	14.01	9.42	5.19	3.54	4.99	11.65	4.57
map00905	Brassinosteroid biosynthesis	7.64571e-11	TRINITY_DN42677_c0_g3	K12640	EC:1.14.-.-	6.85849	up	CYP725A1	PREDICTED: taxane 13-alpha-hydroxylase isoform X1 [Gossypium raimondii]	18.63	24.31	44.78	0.79	0.03	0.05	29.24	0.29
map00905	Brassinosteroid biosynthesis	7.64571e-11	TRINITY_DN44034_c0_g1	K15639	EC:1.14.-.-	2.86407	up	CYP709B2	unknown [Picea sitchensis]	38.68	44.58	12.83	6.23	8.44	9.74	32.03	8.14
map00905	Brassinosteroid biosynthesis	7.64571e-11	TRINITY_DN44218_c0_g1	K09587	EC:1.14.13.-	2.59283	up	CYP720B2	CYP720B2 [Pinus banksiana]	29.74	33.29	20.24	5.86	5.41	4.77	27.76	5.35
map00905	Brassinosteroid biosynthesis	7.64571e-11	TRINITY_DN44517_c0_g1	K09588	EC:1.14.-.-	7.11515	up	-	taxadiene 5-alpha hydroxylase [Taxus wallichiana var. chinensis]	26.43	51.16	15.43	1.09	0	0	31.01	0.36
map00905	Brassinosteroid biosynthesis	7.64571e-11	TRINITY_DN44517_c2_g2	K09587	EC:1.14.13.-	4.32971	up	CYP725A1	5-alpha-taxadienol-10-beta-hydroxylase [Taxus x media]	18.29	23.44	18.24	3.16	1.13	1.03	19.99	1.77
map00905	Brassinosteroid biosynthesis	7.64571e-11	TRINITY_DN44517_c3_g3	K09588	EC:1.14.-.-	2.78761	up	CYP725A1	5-alpha-taxadienol-10-beta-hydroxylase [Taxus x media]	9.91	12.15	11.06	1.44	4.8	2.43	11.04	2.89
map00905	Brassinosteroid biosynthesis	7.64571e-11	TRINITY_DN44819_c0_g2	K15639	EC:1.14.-.-	4.03418	up	CYP734A1	unknown [Picea sitchensis]	10.11	14.7	10.39	3.17	0.56	0.4	11.73	1.38
map00905	Brassinosteroid biosynthesis	7.64571e-11	TRINITY_DN44831_c2_g4	K15639	EC:1.14.-.-	1.374	up	CYP734A1	unknown [Picea sitchensis]	7.68	8.94	12.62	8.57	8.48	7.24	9.75	8.1
map00905	Brassinosteroid biosynthesis	7.64571e-11	TRINITY_DN46057_c0_g1	K09588	EC:1.14.-.-	3.5983	up	CYP725A1	5-alpha-taxadienol-10-beta-hydroxylase [Taxus x media]	11.71	17.67	25.14	2.27	3.29	2.14	18.17	2.57
map00905	Brassinosteroid biosynthesis	7.64571e-11	TRINITY_DN46150_c0_g1	K09587	EC:1.14.13.-	4.77047	up	CYP720B2	unknown [Picea sitchensis]	73.95	88.45	67.78	12.71	14.1	16.06	76.73	14.29
map00905	Brassinosteroid biosynthesis	7.64571e-11	TRINITY_DN46150_c0_g2	K09587	EC:1.14.13.-	4.4058	up	CYP720B2	CYP720B2 [Picea sitchensis]	3.97	3.13	1.35	0.46	0.05	0.17	2.82	0.23
map00905	Brassinosteroid biosynthesis	7.64571e-11	TRINITY_DN46213_c0_g1	K09588	EC:1.14.-.-	1.85986	up	CYP725A1	5-alpha-taxadienol-10-beta-hydroxylase [Taxus x media]	5.21	16.02	17.96	6.48	7.24	5.07	13.06	6.26
map00905	Brassinosteroid biosynthesis	7.64571e-11	TRINITY_DN46233_c3_g1	K09587	EC:1.14.13.-	6.97167	up	CYP720B2	CYP720B2 [Pinus banksiana]	377.88	217.91	62.74	5.9	2.14	2.14	219.51	3.39
map00905	Brassinosteroid biosynthesis	7.64571e-11	TRINITY_DN46450_c0_g3	K09588	EC:1.14.-.-	1.75852	up	CYP725A1	10-beta-hydroxylase [Taxus x media]	5.31	11.96	16.9	7.42	5.69	4.91	11.39	6.01
map00905	Brassinosteroid biosynthesis	7.64571e-11	TRINITY_DN47052_c2_g1	K12637	EC:1.14.13.112	-2.52474	down	CYP716B1	unknown [Picea sitchensis]	1.29	2.26	1.02	10.38	18.59	17.73	1.52	15.57
map00905	Brassinosteroid biosynthesis	7.64571e-11	TRINITY_DN47115_c0_g3	K15639	EC:1.14.-.-	-1.79374	down	CYP72A154	unknown [Picea sitchensis]	5.94	12.69	15.63	44.67	53.88	57.66	11.42	52.07
map00905	Brassinosteroid biosynthesis	7.64571e-11	TRINITY_DN47122_c3_g1	K09588	EC:1.14.-.-	7.66767	up	CYP725A1	5-alpha-taxadienol-10-beta-hydroxylase [Taxus x media]	327.24	212.32	15.91	2.15	2.2	0.71	185.16	1.69
map00905	Brassinosteroid biosynthesis	7.64571e-11	TRINITY_DN47122_c4_g1	K09588	EC:1.14.-.-	1.95876	up	CYP725A1	5-alpha-taxadienol-10-beta-hydroxylase [Taxus x media]	10.87	12.96	10.36	0.58	9.2	6.15	11.4	5.31
map00905	Brassinosteroid biosynthesis	7.64571e-11	TRINITY_DN47122_c5_g4	K09588	EC:1.14.-.-	2.02695	up	CYP725A1	taxoid 10-beta hydroxylase [Taxus cuspidata]	4.25	5.41	7.25	0.95	3.32	2.88	5.64	2.38
map00905	Brassinosteroid biosynthesis	7.64571e-11	TRINITY_DN47159_c3_g1	K09588	EC:1.14.-.-	6.58197	up	CYP720B2	RecName: Full=Cytochrome P450 720B2; AltName: Full=Cytochrome P450 CYPB [Pinus taeda]	21.95	32.48	28.53	1.05	0.33	0	27.65	0.46
map00905	Brassinosteroid biosynthesis	7.64571e-11	TRINITY_DN47161_c1_g2	K12638	EC:1.14.13.112	-2.07486	down	CYP716B1	CYP450 716-like protein (mitochondrion) [Ginkgo biloba]	0.56	3.07	6.02	17.56	21.82	29.26	3.22	22.88
map00905	Brassinosteroid biosynthesis	7.64571e-11	TRINITY_DN47171_c3_g2	K09588	EC:1.14.-.-	-2.73001	down	CYP725A1	5-alpha-taxadienol-10-beta-hydroxylase [Taxus x media]	0	0.07	1.28	2.49	5.61	4.71	0.45	4.27
map00905	Brassinosteroid biosynthesis	7.64571e-11	TRINITY_DN47171_c3_g4	K12639	EC:1.14.13.-	1.60552	up	CYP725A1	taxoid 10-beta hydroxylase [Taxus cuspidata]	3.7	10.02	10.46	2.02	5.82	5.65	8.06	4.5
map00905	Brassinosteroid biosynthesis	7.64571e-11	TRINITY_DN47171_c3_g5	K09588	EC:1.14.-.-	4.71034	up	CYP725A1	5-alpha-taxadienol-10-beta-hydroxylase [Taxus x media]	8.66	7.52	0.72	0.32	0.52	0.31	5.63	0.38
map00905	Brassinosteroid biosynthesis	7.64571e-11	TRINITY_DN47171_c4_g2	K12637	EC:1.14.13.112	3.88259	up	-	5-alpha-hydroxylase [Taxus x media]	71.33	98.6	167.52	8.88	19.29	14.51	112.48	14.23
map00905	Brassinosteroid biosynthesis	7.64571e-11	TRINITY_DN47171_c4_g3	K12637	EC:1.14.13.112	10.1472	up	-	RecName: Full=Taxoid 14-beta-hydroxylase; AltName: Full=Taxane 14b-hydroxylase	51.73	94.7	261.53	0.65	0	0	135.99	0.22
map00904	Diterpenoid biosynthesis	9.03189e-09	TRINITY_DN33940_c0_g1	K04123	EC:1.14.13.79	-11.665	down	KAO2	KAO2 [Pinus tabuliformis]	0	0	0	4.55	4.84	6.22	0	5.2
map00904	Diterpenoid biosynthesis	9.03189e-09	TRINITY_DN33964_c0_g1	K16086	EC:3.1.7.10	3.5502	up	LPS	diterpene synthase [Taiwania cryptomerioides]	1.26	0.97	1.06	0.38	0.09	0.02	1.1	0.16
map00904	Diterpenoid biosynthesis	9.03189e-09	TRINITY_DN33964_c0_g2	K04120	EC:5.5.1.13	2.65427	up	CAS	diterpene synthase [Taiwania cryptomerioides]	1.17	0.99	1.2	0.38	0.37	0.18	1.12	0.31
map00904	Diterpenoid biosynthesis	9.03189e-09	TRINITY_DN33964_c1_g2	K16086	EC:3.1.7.10	5.243	up	LPS	pimara-8(14),15-diene synthase [Taiwania cryptomerioides]	26.56	24.18	4.72	1.5	0.8	0.31	18.49	0.87
map00904	Diterpenoid biosynthesis	9.03189e-09	TRINITY_DN34192_c0_g1	K04120	EC:5.5.1.13	3.80319	up	TDC1	taxadiene synthase [Taxus baccata]	1067.65	1219.17	1695.38	85.08	258.61	175.34	1327.4	173.01
map00904	Diterpenoid biosynthesis	9.03189e-09	TRINITY_DN34192_c0_g3	K04120	EC:5.5.1.13	5.37589	up	TDC1	taxadiene synthase, partial [Taxus baccata]	72.41	73.51	114.86	2.37	9.63	10.17	86.93	7.39
map00904	Diterpenoid biosynthesis	9.03189e-09	TRINITY_DN34443_c0_g1	K04125	EC:1.14.11.13	-1.79578	down	ANS	unknown [Picea sitchensis]	2.1	3.7	1.9	10.27	18.94	16.4	2.57	15.2
map00904	Diterpenoid biosynthesis	9.03189e-09	TRINITY_DN34704_c0_g1	K04122	EC:1.14.13.78	-8.75284	down	CYP701A6	KO1 [Pinus tabuliformis]	0	0.04	0	4.52	15.77	7.64	0.01	9.31
map00904	Diterpenoid biosynthesis	9.03189e-09	TRINITY_DN35687_c0_g3	K04120	EC:5.5.1.13	-9.02346	down	ag3	limonene/borneol synthase [Chamaecyparis obtusa]	0	0	0	0.63	3.1	1.93	0	1.89
map00904	Diterpenoid biosynthesis	9.03189e-09	TRINITY_DN35687_c0_g4	K04120	EC:5.5.1.13	-1.8733	down	ag6	limonene/borneol synthase [Chamaecyparis obtusa]	0.04	0.24	0.29	1.02	1.45	1.03	0.19	1.17
map00904	Diterpenoid biosynthesis	9.03189e-09	TRINITY_DN36906_c0_g1	K05282	EC:1.14.11.12	-8.76668	down	20ox2	GA2ox12 [Pinus tabuliformis]	0	0.26	0.01	44.12	61.74	81.62	0.09	62.49
map00904	Diterpenoid biosynthesis	9.03189e-09	TRINITY_DN37002_c1_g4	K04124	EC:1.14.11.15	3.71077	up	At5g51310	putative epoxidase [Taxus baccata]	411.81	254.29	146.05	31.83	44.67	28.18	270.72	34.89
map00904	Diterpenoid biosynthesis	9.03189e-09	TRINITY_DN37676_c1_g2	K04124	EC:1.14.11.15	-9.57054	down	At5g05600	putative epoxidase [Taxus baccata]	0	0	0	0.78	4.16	2.22	0	2.39
map00904	Diterpenoid biosynthesis	9.03189e-09	TRINITY_DN37679_c0_g2	K04123	EC:1.14.13.79	-1.85613	down	CYP88D6	hypothetical protein AMTR_s00011p00192370 [Amborella trichopoda]	0.59	1.12	0.79	4.05	4.88	6.37	0.83	5.1
map00904	Diterpenoid biosynthesis	9.03189e-09	TRINITY_DN38420_c1_g1	K16086	EC:3.1.7.10	-9.71345	down	ag4	sesquiterpene synthase [Callitropsis nootkatensis]	0.01	0	0	4.31	10.01	7.63	0	7.32
map00904	Diterpenoid biosynthesis	9.03189e-09	TRINITY_DN29485_c0_g1	K04120	EC:5.5.1.13	9.15681	up	TPS-ISO	copalyl diphosphate synthase [Taiwania cryptomerioides]	47.05	36.45	6.38	0	0.24	0	29.96	0.08
map00904	Diterpenoid biosynthesis	9.03189e-09	TRINITY_DN31588_c0_g1	K04120	EC:5.5.1.13	8.66417	up	TPS-LAS	copalyl pyrophosphate synthase-like protein [Taiwania cryptomerioides]	53.55	46.39	8.17	0.32	0.05	0.1	36.04	0.16
map00904	Diterpenoid biosynthesis	9.03189e-09	TRINITY_DN39877_c0_g1	K04125	EC:1.14.11.13	-3.94332	down	GA2OX8	PREDICTED: feruloyl CoA ortho-hydroxylase 2-like [Erythranthe guttata]	0.3	1.5	3.22	22.65	57.18	56.58	1.67	45.47
map00904	Diterpenoid biosynthesis	9.03189e-09	TRINITY_DN39877_c0_g2	K04124	EC:1.14.11.15	-4.50616	down	-	PREDICTED: feruloyl CoA ortho-hydroxylase 2 [Theobroma cacao]	0.05	0.05	0.33	5.4	3.53	4.34	0.14	4.42
map00904	Diterpenoid biosynthesis	9.03189e-09	TRINITY_DN39990_c0_g1	K04124	EC:1.14.11.15	-5.96364	down	At1g77330	putative epoxidase [Taxus baccata]	2.38	0.96	0.58	80.64	239.04	139.76	1.31	153.15
map00904	Diterpenoid biosynthesis	9.03189e-09	TRINITY_DN39990_c1_g1	K04124	EC:1.14.11.15	-6.46728	down	At1g77330	putative epoxidase [Taxus baccata]	0.04	0.14	0.19	5.7	29.02	21.83	0.12	18.85
map00904	Diterpenoid biosynthesis	9.03189e-09	TRINITY_DN40027_c1_g1	K04123	EC:1.14.13.79	-6.86405	down	CYP725A1	taxoid 10-beta hydroxylase [Taxus cuspidata]	0	0	0.02	0.9	2.38	1.77	0.01	1.68
map00904	Diterpenoid biosynthesis	9.03189e-09	TRINITY_DN40615_c0_g1	K04123	EC:1.14.13.79	-6.11875	down	CYP725A1	taxoid 10-beta hydroxylase [Taxus cuspidata]	0	0	0.04	1.37	3.56	2.19	0.01	2.37
map00904	Diterpenoid biosynthesis	9.03189e-09	TRINITY_DN41346_c0_g1	K17961	EC:1.14.-.-	1.62677	up	CYP82C4	PREDICTED: cytochrome P450 81E8 [Amborella trichopoda]	201.91	100.34	44.68	101.9	88.61	104.06	115.64	98.19
map00904	Diterpenoid biosynthesis	9.03189e-09	TRINITY_DN42027_c3_g3	K04123	EC:1.14.13.79	4.91951	up	-	taxadiene 5-alpha hydroxylase [Taxus wallichiana var. chinensis]	181.25	217.61	331.65	8.29	17.67	16.48	243.5	14.15
map00904	Diterpenoid biosynthesis	9.03189e-09	TRINITY_DN42217_c0_g1	K04123	EC:1.14.13.79	4.62125	up	-	5-alpha-hydroxylase [Taxus x media]	76.92	105.13	149.36	5.52	9.21	8.59	110.47	7.77
map00904	Diterpenoid biosynthesis	9.03189e-09	TRINITY_DN42610_c1_g1	K04125	EC:1.14.11.13	-6.71299	down	aco	PREDICTED: gibberellin 2-beta-dioxygenase 2-like [Juglans regia]	0	0.32	1.11	14.77	51.29	46.99	0.48	37.68
map00904	Diterpenoid biosynthesis	9.03189e-09	TRINITY_DN42870_c0_g4	K04125	EC:1.14.11.13	4.56677	up	GA2OX8	putative epoxidase [Taxus baccata]	7.71	16.21	21.57	2.25	0.55	0.43	15.16	1.08
map00904	Diterpenoid biosynthesis	9.03189e-09	TRINITY_DN43115_c0_g6	K13070	EC:1.1.1.295	2.90314	up	Os04g0179200	unknown [Picea sitchensis]	1.07	4.22	9.5	0.56	1.65	1.12	4.93	1.11
map00904	Diterpenoid biosynthesis	9.03189e-09	TRINITY_DN43124_c0_g4	K05282	EC:1.14.11.12	-5.92789	down	GA20ox1A	putative epoxidase [Taxus baccata]	0.78	0.08	0.07	18.14	57.85	35.63	0.31	37.21
map00904	Diterpenoid biosynthesis	9.03189e-09	TRINITY_DN43275_c0_g1	K04124	EC:1.14.11.15	1.22901	up	At3g50210	unknown [Picea sitchensis]	12.63	13.57	12.16	8.86	13.22	8.22	12.79	10.1
map00904	Diterpenoid biosynthesis	9.03189e-09	TRINITY_DN45078_c1_g1	K04124	EC:1.14.11.15	1.84308	up	GA3OX1	GA3ox2 [Pinus tabuliformis]	2.91	9.43	7.34	2.72	2.5	3.71	6.56	2.98
map00904	Diterpenoid biosynthesis	9.03189e-09	TRINITY_DN45560_c0_g1	K04124	EC:1.14.11.15	-1.74095	down	JRG21	GA2ox12 [Pinus tabuliformis]	9.45	28.82	12.15	106.39	157.44	180.48	16.81	148.1
map00904	Diterpenoid biosynthesis	9.03189e-09	TRINITY_DN45603_c0_g2	K05282	EC:1.14.11.12	3.51858	up	At5g51310	putative epoxidase [Taxus baccata]	250.52	197.13	173.92	69.35	20.36	13.49	207.19	34.4
map00904	Diterpenoid biosynthesis	9.03189e-09	TRINITY_DN45648_c2_g1	K17961	EC:1.14.-.-	1.61785	up	CYP71BL1	cytochrome P450 CYP726A27 [Euphorbia lathyris]	58.4	25.55	11.21	19.95	19.92	20.54	31.72	20.14
map00904	Diterpenoid biosynthesis	9.03189e-09	TRINITY_DN46176_c1_g2	K04120	EC:5.5.1.13	-6.97194	down	ag1	RecName: Full=Alpha-bisabolene synthase; AltName: Full=(E)-alpha-bisabolene synthase; AltName: Full=AgfEabis	0	0.12	0.07	37.49	5.35	0.09	0.06	14.31
map00904	Diterpenoid biosynthesis	9.03189e-09	TRINITY_DN46213_c1_g3	K04123	EC:1.14.13.79	1.8691	up	CYP725A1	taxoid 10-beta hydroxylase [Taxus cuspidata]	2.48	5.3	6.45	1.08	3.93	1.91	4.74	2.31
map00904	Diterpenoid biosynthesis	9.03189e-09	TRINITY_DN46213_c1_g5	K04123	EC:1.14.13.79	8.45473	up	CYP725A2	13-alpha-hydroxylase [Taxus wallichiana var. chinensis]	9.44	6.38	0.67	0	0	0	5.5	0
map00904	Diterpenoid biosynthesis	9.03189e-09	TRINITY_DN46323_c1_g2	K04120	EC:5.5.1.13	8.04911	up	TPS-LAS1	copalyl diphosphate synthase [Taiwania cryptomerioides]	36.04	25.72	3.59	0.3	0.1	0.04	21.78	0.15
map00904	Diterpenoid biosynthesis	9.03189e-09	TRINITY_DN46323_c1_g3	K04120	EC:5.5.1.13	6.44556	up	TPS-LAS	copalyl diphosphate synthase [Taiwania cryptomerioides]	21.07	13.79	1.51	0.44	0.24	0.09	12.12	0.26
map00904	Diterpenoid biosynthesis	9.03189e-09	TRINITY_DN46323_c1_g4	K04120	EC:5.5.1.13	8.58186	up	TPS-ISO	copalyl pyrophosphate synthase-like protein [Taiwania cryptomerioides]	60.16	46.81	6.56	0.5	0	0	37.84	0.17
map00904	Diterpenoid biosynthesis	9.03189e-09	TRINITY_DN46434_c0_g1	K04125	EC:1.14.11.13	-1.13339	down	At5g51310	putative epoxidase [Taxus baccata]	5.66	11.1	15.29	25.85	41.42	36.74	10.68	34.67
map00904	Diterpenoid biosynthesis	9.03189e-09	TRINITY_DN46467_c2_g1	K04120	EC:5.5.1.13	4.7173	up	TDC1	taxa-4(5),11(12)-diene synthase [Taxus canadensis]	296.97	335.77	425.25	15.92	48.61	29.44	352.66	31.32
map00904	Diterpenoid biosynthesis	9.03189e-09	TRINITY_DN46566_c1_g1	K04124	EC:1.14.11.15	-3.42608	down	At5g51310	putative epoxidase [Taxus baccata]	3.43	10.14	16.08	50.71	95.8	100.18	9.88	82.23
map00904	Diterpenoid biosynthesis	9.03189e-09	TRINITY_DN46612_c1_g1	K04122	EC:1.14.13.78	-9.31244	down	CYP701A6	PREDICTED: ent-kaurene oxidase, chloroplastic isoform X1 [Beta vulgaris subsp. vulgaris]	0	0	0.2	22.29	65.41	32.6	0.07	40.1
map00904	Diterpenoid biosynthesis	9.03189e-09	TRINITY_DN46612_c1_g2	K04122	EC:1.14.13.78	-10.0016	down	CYP701A6	KO1 [Pinus tabuliformis]	0	0.04	0.02	20.36	68.13	36.56	0.02	41.68
map00904	Diterpenoid biosynthesis	9.03189e-09	TRINITY_DN46682_c0_g1	K04123	EC:1.14.13.79	1.7181	up	KAO2	hypothetical protein AMTR_s00011p00192370 [Amborella trichopoda]	8.15	10.43	7.29	4.2	4.5	4.75	8.62	4.48
map00904	Diterpenoid biosynthesis	9.03189e-09	TRINITY_DN46811_c0_g1	K04121	EC:4.2.3.19	1.97092	up	CPS1	diterpene synthase [Taiwania cryptomerioides]	10.53	15.17	7.01	6.3	4.02	4.46	10.9	4.93
map00904	Diterpenoid biosynthesis	9.03189e-09	TRINITY_DN46811_c0_g2	K04120	EC:5.5.1.13	1.26363	up	CPS2	diterpene synthase [Taiwania cryptomerioides]	15.94	23.06	12.87	23.11	14.22	11.34	17.29	16.22
map00904	Diterpenoid biosynthesis	9.03189e-09	TRINITY_DN46889_c0_g1	K17961	EC:1.14.-.-	8.10559	up	CYP750A1	PREDICTED: isoflavone 3'-hydroxylase [Amborella trichopoda]	831.83	107.49	54.17	5.59	0.66	0.46	331.16	2.24
map00904	Diterpenoid biosynthesis	9.03189e-09	TRINITY_DN47008_c0_g1	K04125	EC:1.14.11.13	3.50956	up	-	PREDICTED: gibberellin 2-beta-dioxygenase-like [Solanum lycopersicum]	391.78	488.95	761.06	31.32	131.18	96.76	547.26	86.42
map00904	Diterpenoid biosynthesis	9.03189e-09	TRINITY_DN47008_c0_g2	K04124	EC:1.14.11.15	5.32372	up	F6'H1	PREDICTED: gibberellin 3-beta-dioxygenase 3-like [Citrus sinensis]	73.26	140.51	166.97	14.76	1.88	0.89	126.91	5.84
map00904	Diterpenoid biosynthesis	9.03189e-09	TRINITY_DN47052_c2_g2	K04124	EC:1.14.11.15	4.69227	up	DLO2	unknown [Picea sitchensis]	18.89	23.85	10.83	1.29	1.08	1.7	17.86	1.36
map00904	Diterpenoid biosynthesis	9.03189e-09	TRINITY_DN47165_c1_g2	K04121	EC:4.2.3.19	1.24235	up	-	diterpene synthase [Taiwania cryptomerioides]	11.29	19.18	10.93	14.94	7.48	8.37	13.8	10.26
map00904	Diterpenoid biosynthesis	9.03189e-09	TRINITY_DN47171_c3_g3	K04123	EC:1.14.13.79	3.24521	up	CYP725A1	taxoid 10-beta hydroxylase [Taxus cuspidata]	4.79	5.37	21.99	0.75	3.58	1.7	10.72	2.01
map00904	Diterpenoid biosynthesis	9.03189e-09	TRINITY_DN6609_c0_g1	K04125	EC:1.14.11.13	5.97109	up	GA2OX8	PREDICTED: gibberellin 2-beta-dioxygenase 8 [Jatropha curcas]	5.4	3.5	0.38	0.12	0.07	0.07	3.09	0.09
map00941	Flavonoid biosynthesis	1.16417e-08	TRINITY_DN33066_c0_g1	K13081	EC:1.17.1.3	-1.72079	down	IGS1	unknown [Picea sitchensis]	2.2	4.59	6.2	2.85	5.62	2.87	4.33	3.78
map00941	Flavonoid biosynthesis	1.16417e-08	TRINITY_DN33164_c0_g3	K13081	EC:1.17.1.3	1.4336	up	IGS1	unknown [Picea sitchensis]	12.03	25.28	39.67	15.04	16.69	15.97	25.66	15.9
map00941	Flavonoid biosynthesis	1.16417e-08	TRINITY_DN33238_c0_g1	K13081	EC:1.17.1.3	2.0095	up	PLR_Tp1	PREDICTED: isoflavone reductase homolog [Ziziphus jujuba]	19.18	25.79	11.31	9.83	7.76	6.52	18.76	8.04
map00941	Flavonoid biosynthesis	1.16417e-08	TRINITY_DN34179_c0_g1	K05278	EC:1.14.11.23	8.05739	up	DLO2	PREDICTED: protein DMR6-LIKE OXYGENASE 2-like [Lupinus angustifolius]	67.35	25.83	9.76	0.36	0.42	0.15	34.31	0.31
map00941	Flavonoid biosynthesis	1.16417e-08	TRINITY_DN34816_c4_g2	K13082	EC:1.1.1.219 1.1.1.234	-5.29946	down	DFRA	PREDICTED: dihydroflavonol-4-reductase isoform X2 [Arachis ipaensis]	0	0.04	0	1.12	0.96	0.72	0.01	0.93
map00941	Flavonoid biosynthesis	1.16417e-08	TRINITY_DN35151_c5_g2	K05280	EC:1.14.13.21	1.44317	up	CYP719B1	PREDICTED: (S)-canadine synthase-like [Nelumbo nucifera]	2.61	6.11	8.24	3.52	0.72	1.09	5.65	1.78
map00941	Flavonoid biosynthesis	1.16417e-08	TRINITY_DN35975_c0_g1	K05277	EC:1.14.11.19	2.22535	up	ANS	unknown [Picea sitchensis]	2.1	5.07	1.99	3.08	0.18	0.21	3.05	1.16
map00941	Flavonoid biosynthesis	1.16417e-08	TRINITY_DN35975_c0_g4	K05277	EC:1.14.11.19	5.41256	up	ANS	unknown [Picea sitchensis]	26.93	27.26	15.11	1.84	0.53	0.47	23.1	0.95
map00941	Flavonoid biosynthesis	1.16417e-08	TRINITY_DN35975_c0_g5	K05277	EC:1.14.11.19	1.85773	up	ANS	unknown [Picea sitchensis]	13.78	16.72	31.21	8.34	11	9.83	20.57	9.72
map00941	Flavonoid biosynthesis	1.16417e-08	TRINITY_DN36553_c1_g1	K00487	EC:1.14.13.11	3.66729	up	-	putative hydroxylase [Taxus baccata]	132.63	71.49	22.3	18.23	10.84	4.77	75.47	11.28
map00941	Flavonoid biosynthesis	1.16417e-08	TRINITY_DN36586_c0_g2	K05280	EC:1.14.13.21	7.528	up	CYP71A1	unknown [Picea sitchensis]	12.13	6.14	0.96	0.44	0	0	6.41	0.15
map00941	Flavonoid biosynthesis	1.16417e-08	TRINITY_DN36723_c1_g1	K13082	EC:1.1.1.219 1.1.1.234	6.20488	up	DFR	unknown [Picea sitchensis]	11.73	26.92	76.13	2.01	0.1	0.19	38.26	0.77
map00941	Flavonoid biosynthesis	1.16417e-08	TRINITY_DN37656_c0_g2	K00475	EC:1.14.11.9	3.23333	up	FHT	PREDICTED: protein DMR6-LIKE OXYGENASE 2 [Vitis vinifera]	266.19	94.1	39.91	64.98	13.58	10.36	133.4	29.64
map00941	Flavonoid biosynthesis	1.16417e-08	TRINITY_DN37677_c1_g1	K01859	EC:5.5.1.6	1.86504	up	CHI	unknown [Picea sitchensis]	91.9	108.63	114.89	50.45	47.13	48.17	105.14	48.58
map00941	Flavonoid biosynthesis	1.16417e-08	TRINITY_DN37848_c0_g5	K00475	EC:1.14.11.9	1.10102	up	-	PREDICTED: protein DMR6-LIKE OXYGENASE 2-like [Phoenix dactylifera]	56.07	59.9	53.3	47.77	43.6	49.63	56.42	47
map00941	Flavonoid biosynthesis	1.16417e-08	TRINITY_DN38272_c0_g4	K05280	EC:1.14.13.21	8.30015	up	CYP71B37	hypothetical protein AXG93_4182s1140 [Marchantia polymorpha subsp. polymorpha]	179.94	169.61	100.35	2.42	0	0	149.97	0.81
map00941	Flavonoid biosynthesis	1.16417e-08	TRINITY_DN38433_c0_g1	K05278	EC:1.14.11.23	-1.87166	down	SRG1	unknown [Picea sitchensis]	2.31	6.31	1.37	17.37	10.14	16.65	3.33	14.72
map00941	Flavonoid biosynthesis	1.16417e-08	TRINITY_DN38697_c1_g2	K05278	EC:1.14.11.23	1.63466	up	At3g11180	unknown [Picea sitchensis]	36.87	83.55	14.26	21.88	28.91	30.72	44.89	27.17
map00941	Flavonoid biosynthesis	1.16417e-08	TRINITY_DN25888_c0_g1	K13065	EC:2.3.1.133	3.70063	up	HHT1	unknown [Picea sitchensis]	1.14	1.26	3.93	0.16	0.35	0.32	2.11	0.28
map00941	Flavonoid biosynthesis	1.16417e-08	TRINITY_DN26611_c0_g1	K05278	EC:1.14.11.23	-1.49086	down	At5g05600	PREDICTED: 1-aminocyclopropane-1-carboxylate oxidase 1-like [Nicotiana tomentosiformis]	0.47	0.35	0.33	1.76	3.8	0.7	0.38	2.09
map00941	Flavonoid biosynthesis	1.16417e-08	TRINITY_DN28454_c0_g2	K13065	EC:2.3.1.133	8.03563	up	DCR	unknown [Picea sitchensis]	7.28	10.16	9.61	0.04	0	0.12	9.02	0.05
map00941	Flavonoid biosynthesis	1.16417e-08	TRINITY_DN28680_c0_g1	K00475	EC:1.14.11.9	-7.94822	down	FHT	unknown [Picea sitchensis]	0	0.06	0.04	7.16	16.38	18.64	0.03	14.06
map00941	Flavonoid biosynthesis	1.16417e-08	TRINITY_DN28693_c0_g1	K13081	EC:1.17.1.3	1.05267	up	-	isoflavone reductase-like protein CJP-6 [Cryptomeria japonica]	248.72	377.56	230.14	236.92	258.18	211.73	285.47	235.61
map00941	Flavonoid biosynthesis	1.16417e-08	TRINITY_DN28806_c0_g1	K05278	EC:1.14.11.23	-10.2201	down	DLO2	PRXQ2 [Populus tomentosa]	0	0	0.01	20.37	7.36	4.35	0	10.69
map00941	Flavonoid biosynthesis	1.16417e-08	TRINITY_DN29400_c0_g1	K13081	EC:1.17.1.3	-5.64295	down	LAR	leucoanthocyanidin reductase 3 [Picea abies]	0.03	0.14	0.23	30.49	1.57	0.29	0.13	10.78
map00941	Flavonoid biosynthesis	1.16417e-08	TRINITY_DN30876_c0_g3	K13065	EC:2.3.1.133	2.03304	up	HST	hydroxycinnamoyl-CoA shikimate/quinate hydroxycinnamoyltransferase [Pinus massoniana]	37.79	77.41	29.36	19.06	21.89	17.54	48.19	19.5
map00941	Flavonoid biosynthesis	1.16417e-08	TRINITY_DN31152_c0_g1	K13081	EC:1.17.1.3	-2.55925	down	PLR_Tp2	RecName: Full=Bifunctional pinoresinol-lariciresinol reductase 2; Short=PLR-Tp2; AltName: Full=(+)-lariciresinol reductase; AltName: Full=(+)-pinoresinol reductase; AltName: Full=(-)-pinoresinol reductase	3.68	4.58	1.21	28.32	37.08	32.32	3.16	32.57
map00941	Flavonoid biosynthesis	1.16417e-08	TRINITY_DN31281_c0_g2	K00588	EC:2.1.1.104	-1.34617	down	CCOAOMT	caffeoyl-CoA O-methyltransferase [Cunninghamia lanceolata]	1.59	2.07	6.18	18	17.2	17.67	3.28	17.62
map00941	Flavonoid biosynthesis	1.16417e-08	TRINITY_DN31304_c1_g1	K13081	EC:1.17.1.3	2.42585	up	PLR_Tp2	pinoresinol-lariciresinol reductase [Pinus pinaster]	21.22	37.6	31.5	10.27	10.7	7.63	30.11	9.53
map00941	Flavonoid biosynthesis	1.16417e-08	TRINITY_DN31437_c0_g1	K13081	EC:1.17.1.3	6.34248	up	-	isoflavone reductase-like protein [Ginkgo biloba]	76.7	49.13	8.36	1.25	0.76	1.02	44.73	1.01
map00941	Flavonoid biosynthesis	1.16417e-08	TRINITY_DN31437_c0_g4	K13081	EC:1.17.1.3	-1.97911	down	-	isoflavone reductase-like protein [Ginkgo biloba]	0.34	0.66	0.49	2.85	3.61	3.63	0.5	3.36
map00941	Flavonoid biosynthesis	1.16417e-08	TRINITY_DN31940_c2_g2	K13065	EC:2.3.1.133	-6.4529	down	-	PREDICTED: protein ECERIFERUM 26-like [Vitis vinifera]	0.15	0.34	0.89	42.51	57.46	70.9	0.46	56.96
map00941	Flavonoid biosynthesis	1.16417e-08	TRINITY_DN32197_c0_g1	K13065	EC:2.3.1.133	3.76626	up	HST	unknown [Picea sitchensis]	2.43	5.35	4.46	0.31	0.66	0.54	4.08	0.5
map00941	Flavonoid biosynthesis	1.16417e-08	TRINITY_DN32744_c0_g2	K13065	EC:2.3.1.133	-8.0614	down	CER26L	PREDICTED: protein ECERIFERUM 26-like [Amborella trichopoda]	0	0.04	0.11	21.51	22.35	27.43	0.05	23.76
map00941	Flavonoid biosynthesis	1.16417e-08	TRINITY_DN39088_c1_g1	K05278	EC:1.14.11.23	4.02599	up	SRG1	PREDICTED: protein SRG1-like [Gossypium hirsutum]	46.51	69.46	32.57	6.67	5.65	4.96	49.51	5.76
map00941	Flavonoid biosynthesis	1.16417e-08	TRINITY_DN39520_c2_g1	K05280	EC:1.14.13.21	4.29639	up	CYP76B6	cytochrome P450 CYP76AA23 [Thuja plicata]	85.54	65.79	17.69	6.44	5.27	4.64	56.34	5.45
map00941	Flavonoid biosynthesis	1.16417e-08	TRINITY_DN40457_c0_g1	K13083	EC:1.14.13.88	1.41597	up	CYP75A5	unknown [Picea sitchensis]	72.43	231.37	855.64	200.77	214.84	205.61	386.48	207.07
map00941	Flavonoid biosynthesis	1.16417e-08	TRINITY_DN40673_c1_g2	K08243	-	4.36054	up	AKR4C11	unknown [Picea sitchensis]	887.14	1012.3	544.27	73.71	61.94	27.09	814.57	54.25
map00941	Flavonoid biosynthesis	1.16417e-08	TRINITY_DN40765_c0_g2	K09754	EC:1.14.13.36	1.27601	up	CYP98A3	p-coumarate 3-hydroxylase [Cunninghamia lanceolata]	50.23	82.52	51.63	34.97	46.77	39.61	61.46	40.45
map00941	Flavonoid biosynthesis	1.16417e-08	TRINITY_DN40791_c0_g1	K05280	EC:1.14.13.21	1.76292	up	CYP75B1	unknown [Picea sitchensis]	201.59	344.37	396.86	147.68	155.06	167.14	314.27	156.63
map00941	Flavonoid biosynthesis	1.16417e-08	TRINITY_DN41077_c0_g3	K05280	EC:1.14.13.21	6.9136	up	CYP76C3	hypothetical protein CICLE_v10025391mg [Citrus clementina]	13.15	34.04	9.93	0.63	0	0	19.04	0.21
map00941	Flavonoid biosynthesis	1.16417e-08	TRINITY_DN41211_c1_g1	K13065	EC:2.3.1.133	-1.01443	down	SHT	unknown [Picea sitchensis]	0.86	0.93	0.34	2.81	2.08	2.4	0.71	2.43
map00941	Flavonoid biosynthesis	1.16417e-08	TRINITY_DN41520_c3_g2	K05280	EC:1.14.13.21	-10.1885	down	CYP76B10	valencene oxidase [Callitropsis nootkatensis]	0	0	0	2.21	1.86	2.33	0	2.13
map00941	Flavonoid biosynthesis	1.16417e-08	TRINITY_DN41656_c0_g1	K05278	EC:1.14.11.23	3.86584	up	DLO2	PRXQ2 [Populus tomentosa]	40.73	7.69	3.82	3.74	2.21	1.14	17.41	2.36
map00941	Flavonoid biosynthesis	1.16417e-08	TRINITY_DN42072_c0_g1	K00475	EC:1.14.11.9	4.93774	up	DMR6	unknown [Picea sitchensis]	87.38	112.36	119.76	5.41	6.28	6.42	106.5	6.04
map00941	Flavonoid biosynthesis	1.16417e-08	TRINITY_DN42158_c0_g2	K00487	EC:1.14.13.11	1.4358	up	CYP73A4	unknown [Picea sitchensis]	163.57	274.96	293.51	144.2	167.54	146.45	244.01	152.73
map00941	Flavonoid biosynthesis	1.16417e-08	TRINITY_DN42257_c0_g1	K13065	EC:2.3.1.133	2.45504	up	DCR	unknown [Picea sitchensis]	57.55	20.42	14.53	12.19	12.16	5.55	30.83	9.97
map00941	Flavonoid biosynthesis	1.16417e-08	TRINITY_DN42455_c0_g4	K13065	EC:2.3.1.133	1.49595	up	DCR	unknown [Picea sitchensis]	24.11	14.77	11.08	10.99	11.9	12.46	16.65	11.78
map00941	Flavonoid biosynthesis	1.16417e-08	TRINITY_DN42781_c0_g1	K00588	EC:2.1.1.104	-8.27778	down	ROMT-15	unknown [Picea sitchensis]	0.86	8.64	2.19	1626.21	1922.29	2068.57	3.9	1872.36
map00941	Flavonoid biosynthesis	1.16417e-08	TRINITY_DN42933_c1_g1	K05280	EC:1.14.13.21	2.31119	up	CYP750A1	unknown [Picea sitchensis]	14.43	14.31	6.5	4.88	4.15	3.59	11.75	4.21
map00941	Flavonoid biosynthesis	1.16417e-08	TRINITY_DN43111_c0_g1	K13081	EC:1.17.1.3	3.82638	up	PLR1	hypothetical protein B456_004G179900 [Gossypium raimondii]	52.09	77.77	34.73	8.55	5.99	4.88	54.86	6.47
map00941	Flavonoid biosynthesis	1.16417e-08	TRINITY_DN43266_c0_g1	K13082	EC:1.1.1.219 1.1.1.234	-5.46123	down	DFRA	unknown [Picea sitchensis]	0.65	1.56	1.23	32.76	59.58	68.62	1.15	53.65
map00941	Flavonoid biosynthesis	1.16417e-08	TRINITY_DN43336_c0_g1	K00475	EC:1.14.11.9	1.41752	up	FHT	unknown [Picea sitchensis]	379.83	633.32	861.36	394.08	371.16	408.96	624.84	391.4
map00941	Flavonoid biosynthesis	1.16417e-08	TRINITY_DN43527_c0_g2	K00660	EC:2.3.1.74	-5.37484	down	CHS	chalcone synthase [Picea abies]	0	0.02	0.02	0.38	1.03	1.21	0.01	0.87
map00941	Flavonoid biosynthesis	1.16417e-08	TRINITY_DN43527_c0_g3	K00660	EC:2.3.1.74	2.69497	up	CSF7	chalcone synthase, partial [Juniperus saltuaria]	69.73	113.32	219.96	35.11	37.14	36.64	134.34	36.3
map00941	Flavonoid biosynthesis	1.16417e-08	TRINITY_DN43572_c1_g1	K13065	EC:2.3.1.133	-11.2323	down	DCR	unknown [Picea sitchensis]	0	0	0.47	353.35	581.87	683.53	0.16	539.58
map00941	Flavonoid biosynthesis	1.16417e-08	TRINITY_DN43673_c0_g1	K13065	EC:2.3.1.133	2.40298	up	DCR	unknown [Picea sitchensis]	10.34	10.42	2.11	3.7	2.01	1.84	7.62	2.52
map00941	Flavonoid biosynthesis	1.16417e-08	TRINITY_DN43673_c0_g3	K13065	EC:2.3.1.133	-6.92985	down	DCR	unknown [Picea sitchensis]	0.04	0	0.03	2.36	9.11	2.93	0.02	4.8
map00941	Flavonoid biosynthesis	1.16417e-08	TRINITY_DN43752_c0_g1	K08695	EC:1.3.1.77	1.41286	up	PUP3	unknown [Picea sitchensis]	33.04	54.4	45.77	41.2	31.66	38.19	44.4	37.02
map00941	Flavonoid biosynthesis	1.16417e-08	TRINITY_DN44092_c0_g2	K08695	EC:1.3.1.77	3.11495	up	A	unknown [Picea sitchensis]	512.51	584.41	218.59	102.31	81.03	79.44	438.5	87.59
map00941	Flavonoid biosynthesis	1.16417e-08	TRINITY_DN44435_c0_g1	K08695	EC:1.3.1.77	-3.07596	down	ANR	dihydroflavonol-4-reductase [Dorcoceras hygrometricum]	1.33	2.58	1.2	16.63	18.51	20.11	1.7	18.42
map00941	Flavonoid biosynthesis	1.16417e-08	TRINITY_DN44493_c0_g1	K13065	EC:2.3.1.133	-3.39516	down	HST	PREDICTED: shikimate O-hydroxycinnamoyltransferase-like [Nelumbo nucifera]	0.51	1.09	0.5	11.23	19.18	7.69	0.7	12.7
map00941	Flavonoid biosynthesis	1.16417e-08	TRINITY_DN44969_c0_g4	K13081	EC:1.17.1.3	-2.03525	down	LAR	leucoanthocyanidin reductase 1 [Picea abies]	2.51	8.23	4.17	32.52	36.04	34.82	4.97	34.46
map00941	Flavonoid biosynthesis	1.16417e-08	TRINITY_DN44982_c0_g1	K05278	EC:1.14.11.23	1.06138	up	ANS	unknown [Picea sitchensis]	44.27	69.47	38.08	41.15	40.07	40.42	50.61	40.55
map00941	Flavonoid biosynthesis	1.16417e-08	TRINITY_DN45158_c1_g2	K13082	EC:1.1.1.219 1.1.1.234	-3.83153	down	ANR	Dihydroflavonol-4-reductase [Anthurium amnicola]	0.69	0.43	1.02	11.37	17.76	16.76	0.71	15.3
map00941	Flavonoid biosynthesis	1.16417e-08	TRINITY_DN45365_c0_g1	K05278	EC:1.14.11.23	1.91646	up	FLS	flavonol synthase [Ginkgo biloba]	79.77	169.94	387.32	106.43	60.08	44.72	212.34	70.41
map00941	Flavonoid biosynthesis	1.16417e-08	TRINITY_DN45784_c0_g1	K05280	EC:1.14.13.21	-8.6723	down	CYP71A4	unknown [Picea sitchensis]	0.06	0.04	0.11	19.47	31.32	37.28	0.07	29.36
map00941	Flavonoid biosynthesis	1.16417e-08	TRINITY_DN45818_c0_g1	K05278	EC:1.14.11.23	-10.4372	down	SRG1	PREDICTED: protein SRG1 [Musa acuminata subsp. malaccensis]	0	0	0	4.79	5.64	4.42	0	4.95
map00941	Flavonoid biosynthesis	1.16417e-08	TRINITY_DN45818_c0_g3	K05278	EC:1.14.11.23	-9.29414	down	SRG1	PREDICTED: protein SRG1 [Musa acuminata subsp. malaccensis]	0	0	0	1.56	2.43	2.06	0	2.02
map00941	Flavonoid biosynthesis	1.16417e-08	TRINITY_DN45948_c0_g1	K00475	EC:1.14.11.9	2.448	up	DLO1	unknown [Picea sitchensis]	26.85	30.24	14.72	8.62	7.12	7.06	23.94	7.6
map00941	Flavonoid biosynthesis	1.16417e-08	TRINITY_DN46230_c1_g3	K05280	EC:1.14.13.21	2.5003	up	CYP76B6	cytochrome P450 CYP76Z2 [Thuja plicata]	62.7	101.11	56.97	25.89	27.79	29.14	73.59	27.61
map00941	Flavonoid biosynthesis	1.16417e-08	TRINITY_DN46280_c0_g1	K13081	EC:1.17.1.3	-2.00294	down	-	isoflavone reductase-like protein [Ginkgo biloba]	42.37	79.76	108.18	480.87	558.61	529.86	76.77	523.11
map00941	Flavonoid biosynthesis	1.16417e-08	TRINITY_DN46280_c0_g3	K13081	EC:1.17.1.3	-6.51742	down	-	isoflavone reductase-like protein [Ginkgo biloba]	0.03	0	0	1.29	1.28	2.48	0.01	1.68
map00941	Flavonoid biosynthesis	1.16417e-08	TRINITY_DN46635_c0_g1	K13083	EC:1.14.13.88	6.77264	up	CYP76B1	hypothetical protein DCAR_010185 [Daucus carota subsp. sativus]	22.56	47.09	16.38	1.22	0	0	28.68	0.41
map00941	Flavonoid biosynthesis	1.16417e-08	TRINITY_DN46931_c0_g1	K00660	EC:2.3.1.74	1.53442	up	CSF7	chalcone synthase [Ginkgo biloba]	1190.04	1765.03	2897.79	1060.02	1133.9	1354.75	1950.95	1182.89
map00941	Flavonoid biosynthesis	1.16417e-08	TRINITY_DN46931_c0_g3	K00660	EC:2.3.1.74	1.84861	up	CHS	chalcone synthase [Ginkgo biloba]	399.81	620.26	821.07	287.37	301.41	327.86	613.71	305.55
map00941	Flavonoid biosynthesis	1.16417e-08	TRINITY_DN47007_c3_g3	K13083	EC:1.14.13.88	7.89945	up	CYP75A1	PREDICTED: flavonoid 3',5'-hydroxylase 1-like [Phoenix dactylifera]	83.79	115	81.83	1.19	0.73	0	93.54	0.64
map00941	Flavonoid biosynthesis	1.16417e-08	TRINITY_DN48849_c0_g1	K05278	EC:1.14.11.23	5.23855	up	SRG1	ethylene-forming enzyme [Picea glauca]	7.05	2.71	0.04	0.32	0.13	0.05	3.27	0.17
map00380	Tryptophan metabolism	8.14902e-08	TRINITY_DN33681_c1_g1	K00164	EC:1.2.4.2	1.22614	up	ogdh	PREDICTED: 2-oxoglutarate dehydrogenase, mitochondrial [Amborella trichopoda]	12.98	19.31	12.26	10.96	10.71	10.93	14.85	10.87
map00380	Tryptophan metabolism	8.14902e-08	TRINITY_DN33690_c0_g1	K07409	EC:1.14.14.1	4.32291	up	CYP76B6	unknown [Picea sitchensis]	49.95	50.5	41.64	4.49	5.05	2.98	47.36	4.17
map00380	Tryptophan metabolism	8.14902e-08	TRINITY_DN33690_c0_g5	K07409	EC:1.14.14.1	4.08335	up	CYP76B6	cytochrome P450 CYP76AA26 [Thuja plicata]	8.9	7.24	6.33	0.67	1.12	0.57	7.49	0.79
map00380	Tryptophan metabolism	8.14902e-08	TRINITY_DN33854_c0_g1	K00128	EC:1.2.1.3	-5.06623	down	ALDH3F1	PREDICTED: aldehyde dehydrogenase family 3 member F1 [Nicotiana attenuata]	0.16	0.32	0.35	12.79	16.22	17.6	0.28	15.54
map00380	Tryptophan metabolism	8.14902e-08	TRINITY_DN33898_c1_g1	K07408	EC:1.14.14.1	4.32642	up	CYP71A6	unknown [Picea sitchensis]	4.31	11.35	51.1	2.8	1.58	1.26	22.25	1.88
map00380	Tryptophan metabolism	8.14902e-08	TRINITY_DN33949_c0_g1	K11820	EC:2.4.1.195	4.50937	up	UGT74F1	unknown [Picea sitchensis]	80.41	57.71	51.38	5.71	3.73	5.87	63.17	5.1
map00380	Tryptophan metabolism	8.14902e-08	TRINITY_DN33949_c0_g2	K11820	EC:2.4.1.195	7.10614	up	UGT74E1	unknown [Picea sitchensis]	3.3	2.52	5.72	0.38	0.52	0.36	3.85	0.42
map00380	Tryptophan metabolism	8.14902e-08	TRINITY_DN34203_c0_g1	K11820	EC:2.4.1.195	2.92889	up	UGT85A23	unknown [Picea sitchensis]	19.79	33.22	23.11	3.37	4.78	5.73	25.37	4.63
map00380	Tryptophan metabolism	8.14902e-08	TRINITY_DN34301_c0_g1	K11816	EC:1.14.13.168	1.14914	up	ATL24	unknown [Picea sitchensis]	47.81	13.52	9.26	18.75	19.98	20.5	23.53	19.74
map00380	Tryptophan metabolism	8.14902e-08	TRINITY_DN34549_c1_g2	K07408	EC:1.14.14.1	1.8127	up	CYP750A1	unknown [Picea sitchensis]	12.17	23.98	30.86	9.17	12.95	9.76	22.34	10.63
map00380	Tryptophan metabolism	8.14902e-08	TRINITY_DN34549_c1_g3	K07409	EC:1.14.14.1	6.95707	up	CYP750A1	unknown [Picea sitchensis]	114.5	58.11	15.57	1.07	0.97	0.79	62.73	0.94
map00380	Tryptophan metabolism	8.14902e-08	TRINITY_DN34613_c0_g1	K11816	EC:1.14.13.168	-2.50755	down	ATL2	PREDICTED: RING-H2 finger protein ATL2-like [Nicotiana attenuata]	0.15	0.72	1.37	9.01	7.15	3.91	0.75	6.69
map00380	Tryptophan metabolism	8.14902e-08	TRINITY_DN35380_c0_g1	K00486	EC:1.14.13.9	-1.71626	down	kmo	predicted protein [Physcomitrella patens]	1.25	2.5	2.18	7.24	13.07	12.58	1.98	10.96
map00380	Tryptophan metabolism	8.14902e-08	TRINITY_DN37041_c1_g1	K07408	EC:1.14.14.1	9.8266	up	CYP750A1	unknown [Picea sitchensis]	7.19	1.28	0.16	0	0.02	0	2.88	0.01
map00380	Tryptophan metabolism	8.14902e-08	TRINITY_DN38411_c0_g1	K11820	EC:2.4.1.195	3.08169	up	UGT86A2	hypothetical protein AMTR_s00072p00130550 [Amborella trichopoda]	32.56	22.51	16.4	6.26	5.53	4.76	23.82	5.52
map00380	Tryptophan metabolism	8.14902e-08	TRINITY_DN38537_c0_g2	K00128	EC:1.2.1.3	1.79191	up	Os12g0580900	PREDICTED: probable protein phosphatase 2C 63 [Nelumbo nucifera]	30.7	30.09	20.75	15.47	14.25	12.44	27.18	14.05
map00380	Tryptophan metabolism	8.14902e-08	TRINITY_DN38744_c4_g1	K07408	EC:1.14.14.1	-1.59765	down	-	PREDICTED: cytochrome P450 CYP736A12-like [Cicer arietinum]	1.2	1.86	1.98	10.64	10.72	11.62	1.68	10.99
map00380	Tryptophan metabolism	8.14902e-08	TRINITY_DN30105_c2_g1	K00128	EC:1.2.1.3	-10.1886	down	aldA	PREDICTED: aldehyde dehydrogenase family 2 member B4, mitochondrial isoform X1 [Vitis vinifera]	0	0	0	17.66	1.78	0.24	0	6.56
map00380	Tryptophan metabolism	8.14902e-08	TRINITY_DN30550_c0_g1	K11816	EC:1.14.13.168	-2.46477	down	RHA1B	PREDICTED: E3 ubiquitin-protein ligase RHA1B-like [Sesamum indicum]	0.05	0.44	1.31	4.57	6.92	4.92	0.6	5.47
map00380	Tryptophan metabolism	8.14902e-08	TRINITY_DN30550_c0_g4	K11816	EC:1.14.13.168	-3.29675	down	RHA1B	PREDICTED: E3 ubiquitin-protein ligase RHA1B-like [Nelumbo nucifera]	0.02	0.16	0.5	3.1	4.24	3.61	0.23	3.65
map00380	Tryptophan metabolism	8.14902e-08	TRINITY_DN30785_c0_g1	K07408	EC:1.14.14.1	-6.10645	down	CYP75B2	unknown [Picea sitchensis]	1.02	1.01	0.2	96.45	105.09	72.53	0.74	91.36
map00380	Tryptophan metabolism	8.14902e-08	TRINITY_DN32380_c0_g2	K11820	EC:2.4.1.195	2.58098	up	UGT74D1	unknown [Picea sitchensis]	12.27	10.74	6.95	3.36	2.22	3.27	9.99	2.95
map00380	Tryptophan metabolism	8.14902e-08	TRINITY_DN32621_c1_g2	K07409	EC:1.14.14.1	4.61708	up	CYP80B2	cytochrome P450 CYP76AA22 [Thuja plicata]	63.52	58.54	49.91	4.79	3.96	3.79	57.32	4.18
map00380	Tryptophan metabolism	8.14902e-08	TRINITY_DN39551_c0_g3	K11816	EC:1.14.13.168	-2.78799	down	rnf181	unknown [Picea sitchensis]	3.07	4.9	3.78	34.67	44.53	46.96	3.92	42.05
map00380	Tryptophan metabolism	8.14902e-08	TRINITY_DN39906_c0_g1	K11820	EC:2.4.1.195	1.21026	up	UGT74E1	hypothetical protein 0_14789_01, partial [Pinus taeda]	19.32	23.3	19.86	20.1	14.01	12.46	20.83	15.52
map00380	Tryptophan metabolism	8.14902e-08	TRINITY_DN40285_c0_g4	K11820	EC:2.4.1.195	4.15366	up	UGT86A1	unknown [Picea sitchensis]	49.35	44.17	13.67	9.08	1.9	0.25	35.73	3.74
map00380	Tryptophan metabolism	8.14902e-08	TRINITY_DN40285_c0_g6	K11820	EC:2.4.1.195	-1.44878	down	UGT74D1	unknown [Picea sitchensis]	0.43	0.73	0.51	2.77	2.48	2.52	0.56	2.59
map00380	Tryptophan metabolism	8.14902e-08	TRINITY_DN41190_c0_g1	K01426	EC:3.5.1.4	-2.73332	down	SPAC869.01	PREDICTED: putative amidase C869.01 isoform X1 [Solanum tuberosum]	1.96	4.78	3.27	29.8	34.74	39.76	3.34	34.77
map00380	Tryptophan metabolism	8.14902e-08	TRINITY_DN41482_c0_g1	K03781	EC:1.11.1.6	1.30611	up	CAT2	unknown [Picea sitchensis]	164.7	705.13	773.83	426.87	286.17	371.59	547.89	361.54
map00380	Tryptophan metabolism	8.14902e-08	TRINITY_DN41610_c0_g2	K11820	EC:2.4.1.195	8.55186	up	-	unknown [Picea sitchensis]	16.92	15.06	5.54	0.15	0	0	12.51	0.05
map00380	Tryptophan metabolism	8.14902e-08	TRINITY_DN41610_c0_g3	K11820	EC:2.4.1.195	10.5188	up	UGT85A8	unknown [Picea sitchensis]	7.25	1.59	0.15	0	0	0	3	0
map00380	Tryptophan metabolism	8.14902e-08	TRINITY_DN42154_c0_g1	K11820	EC:2.4.1.195	3.59335	up	UGT84A1	unknown [Picea sitchensis]	66.75	53.67	39.8	11.96	6.91	7.42	53.41	8.76
map00380	Tryptophan metabolism	8.14902e-08	TRINITY_DN42154_c0_g3	K11820	EC:2.4.1.195	-1.97341	down	UGT74G1	unknown [Picea sitchensis]	0.43	0.24	0.09	0.45	2.39	2.67	0.25	1.84
map00380	Tryptophan metabolism	8.14902e-08	TRINITY_DN42154_c0_g4	K11820	EC:2.4.1.195	8.22189	up	UGT84A1	unknown [Picea sitchensis]	5.79	4.72	10.36	0.03	0.08	0	6.96	0.04
map00380	Tryptophan metabolism	8.14902e-08	TRINITY_DN42154_c0_g6	K11820	EC:2.4.1.195	-2.65355	down	UGT74D1	unknown [Picea sitchensis]	0.11	0.22	0.03	0.59	1.98	1.4	0.12	1.32
map00380	Tryptophan metabolism	8.14902e-08	TRINITY_DN42453_c3_g1	K07409	EC:1.14.14.1	1.71583	up	CYP76C2	cytochrome P450 CYP76AA22 [Thuja plicata]	7.96	8.63	8.37	4.06	5	4.21	8.32	4.42
map00380	Tryptophan metabolism	8.14902e-08	TRINITY_DN42933_c1_g2	K07409	EC:1.14.14.1	2.38547	up	CYP750A1	unknown [Picea sitchensis]	15.13	14.04	5.51	5.66	4.73	2.98	11.56	4.46
map00380	Tryptophan metabolism	8.14902e-08	TRINITY_DN42965_c0_g1	K00486	EC:1.14.13.9	-1.44288	down	-	unknown [Picea sitchensis]	1.58	3.14	2.7	10.23	12.11	15.64	2.47	12.66
map00380	Tryptophan metabolism	8.14902e-08	TRINITY_DN43043_c1_g2	K11820	EC:2.4.1.195	-4.03107	down	UGT86A2	unknown [Picea sitchensis]	0.47	0.92	0.73	19.46	29.5	39.74	0.71	29.57
map00380	Tryptophan metabolism	8.14902e-08	TRINITY_DN43043_c1_g6	K11820	EC:2.4.1.195	3.29794	up	UGT85A23	UGT85A, partial [Pinus tabuliformis]	61.17	53.4	35.53	8.42	11.61	11.68	50.03	10.57
map00380	Tryptophan metabolism	8.14902e-08	TRINITY_DN43279_c0_g1	K07408	EC:1.14.14.1	4.15346	up	CYP76C1	PREDICTED: cytochrome P450 CYP736A12-like [Cucumis sativus]	53.46	89.59	42.13	3.28	1.14	2.52	61.73	2.31
map00380	Tryptophan metabolism	8.14902e-08	TRINITY_DN43603_c0_g1	K07408	EC:1.14.14.1	-1.8188	down	CYP750A1	(+)-sabinene-3-hydroxylase [Thuja plicata]	2.04	3.03	0.59	3.77	7.99	8	1.89	6.59
map00380	Tryptophan metabolism	8.14902e-08	TRINITY_DN43828_c0_g3	K11816	EC:1.14.13.168	-1.54991	down	YUC3	PREDICTED: indole-3-pyruvate monooxygenase YUCCA2-like [Phoenix dactylifera]	0.24	0.21	0.07	0.83	1.03	0.88	0.17	0.91
map00380	Tryptophan metabolism	8.14902e-08	TRINITY_DN43939_c0_g1	K11820	EC:2.4.1.195	3.02232	up	GLT3	unknown [Picea sitchensis]	24.43	71.66	47.78	4.31	7.01	6.01	47.96	5.78
map00380	Tryptophan metabolism	8.14902e-08	TRINITY_DN44144_c0_g1	K00128	EC:1.2.1.3	-11.8157	down	CLAH10	Aldehyde dehydrogenase 2B4 [Theobroma cacao]	0	0	0	33.71	4.42	1.64	0	13.26
map00380	Tryptophan metabolism	8.14902e-08	TRINITY_DN44225_c0_g1	K07408	EC:1.14.14.1	2.07811	up	CYP750A1	PREDICTED: cytochrome P450 CYP736A12-like [Cucumis melo]	42.58	83.4	63	33.55	19.54	23.95	62.99	25.68
map00380	Tryptophan metabolism	8.14902e-08	TRINITY_DN45346_c1_g2	K11820	EC:2.4.1.195	3.33197	up	UGT85A24	unknown [Picea sitchensis]	18.06	17.23	13.29	2.55	1.66	1.73	16.19	1.98
map00380	Tryptophan metabolism	8.14902e-08	TRINITY_DN45451_c0_g1	K11816	EC:1.14.13.168	1.31546	up	FMO1	PREDICTED: probable flavin-containing monooxygenase 1 [Nelumbo nucifera]	8.07	8.8	7.64	6.14	6.33	6.66	8.17	6.38
map00380	Tryptophan metabolism	8.14902e-08	TRINITY_DN45643_c2_g1	K11820	EC:2.4.1.195	1.92266	up	UGT85A24	unknown [Picea sitchensis]	18.65	29.97	26.71	10.96	11.63	11.71	25.11	11.43
map00380	Tryptophan metabolism	8.14902e-08	TRINITY_DN45720_c2_g1	K07408	EC:1.14.14.1	6.16129	up	CYP703A2	unknown [Picea sitchensis]	14.32	13.87	1.38	0.53	0	0	9.86	0.18
map00380	Tryptophan metabolism	8.14902e-08	TRINITY_DN45720_c2_g2	K07408	EC:1.14.14.1	7.09164	up	CYP98A3	unknown [Picea sitchensis]	10.91	6.34	3.33	0	0.13	0.11	6.86	0.08
map00380	Tryptophan metabolism	8.14902e-08	TRINITY_DN45720_c4_g1	K07408	EC:1.14.14.1	7.24555	up	CYP750A1	unknown [Picea sitchensis]	76.28	44.98	7.04	0.82	0.57	0.28	42.77	0.56
map00380	Tryptophan metabolism	8.14902e-08	TRINITY_DN45955_c1_g1	K07408	EC:1.14.14.1	2.20216	up	CYP71A1	hypothetical protein 0_16141_02, partial [Pinus taeda]	18	49.36	57.45	14.86	16.6	14.4	41.6	15.29
map00380	Tryptophan metabolism	8.14902e-08	TRINITY_DN45955_c2_g1	K07408	EC:1.14.14.1	6.15435	up	CYP750A1	unknown [Picea sitchensis]	121.36	66.17	18.09	2.2	1.21	1.93	68.54	1.78
map00380	Tryptophan metabolism	8.14902e-08	TRINITY_DN46098_c1_g1	K07408	EC:1.14.14.1	3.85963	up	CYP750A1	unknown [Picea sitchensis]	73.62	46.32	54.72	9.54	6.38	6.33	58.22	7.42
map00380	Tryptophan metabolism	8.14902e-08	TRINITY_DN46223_c3_g5	K07408	EC:1.14.14.1	6.4418	up	CYP750A1	(+)-sabinene-3-hydroxylase [Thuja plicata]	146.95	50.31	2.79	2.38	2.05	1.08	66.68	1.84
map00380	Tryptophan metabolism	8.14902e-08	TRINITY_DN46230_c0_g1	K07408	EC:1.14.14.1	6.55632	up	CYP71A1	(+)-sabinene-3-hydroxylase [Thuja plicata]	128.53	45.17	1.39	1.79	1.38	0.47	58.36	1.21
map00380	Tryptophan metabolism	8.14902e-08	TRINITY_DN46263_c0_g2	K11820	EC:2.4.1.195	5.09955	up	-	unknown [Picea sitchensis]	55.13	72.75	69.19	3.87	2.03	3.98	65.69	3.29
map00380	Tryptophan metabolism	8.14902e-08	TRINITY_DN46635_c0_g3	K07408	EC:1.14.14.1	8.12572	up	CYP750A1	unknown [Picea sitchensis]	149.2	154.81	71.42	1.82	0.55	0	125.14	0.79
map00380	Tryptophan metabolism	8.14902e-08	TRINITY_DN46656_c1_g2	K07408	EC:1.14.14.1	2.32191	up	CYP750A1	unknown [Picea sitchensis]	108.5	204.48	160.43	64.61	42.43	53.93	157.8	53.66
map00380	Tryptophan metabolism	8.14902e-08	TRINITY_DN46656_c1_g4	K07408	EC:1.14.14.1	6.45818	up	-	PREDICTED: cytochrome P450 CYP736A12-like [Cucumis melo]	42.27	21.48	3.67	0.57	0.37	0.49	22.47	0.48
map00380	Tryptophan metabolism	8.14902e-08	TRINITY_DN46767_c2_g1	K11820	EC:2.4.1.195	1.65576	up	-	unknown [Picea sitchensis]	4.53	7.65	9.79	1.86	6.12	4.14	7.32	4.04
map00380	Tryptophan metabolism	8.14902e-08	TRINITY_DN46767_c2_g2	K11820	EC:2.4.1.195	3.68519	up	UGT74F1	unknown [Picea sitchensis]	37.25	29.22	20.65	5.61	3.47	2.97	29.04	4.02
map00380	Tryptophan metabolism	8.14902e-08	TRINITY_DN46767_c2_g3	K11820	EC:2.4.1.195	3.80483	up	UGT74E1	unknown [Picea sitchensis]	62	50.32	36.12	7.86	4.78	4.09	49.48	5.58
map00380	Tryptophan metabolism	8.14902e-08	TRINITY_DN46828_c0_g1	K07408	EC:1.14.14.1	-1.17039	down	CYP71A9	unknown [Picea sitchensis]	2.61	4.55	3.95	13.34	14.18	14.82	3.7	14.11
map00380	Tryptophan metabolism	8.14902e-08	TRINITY_DN47007_c1_g2	K07408	EC:1.14.14.1	8.19738	up	CYP750A1	unknown [Picea sitchensis]	50.87	99.04	36.94	0.9	0	0.12	62.28	0.34
map00380	Tryptophan metabolism	8.14902e-08	TRINITY_DN47007_c2_g1	K07408	EC:1.14.14.1	-7.78919	down	CYP750A1	unknown [Picea sitchensis]	0.02	0.04	0.06	10.1	28.95	7.48	0.04	15.51
map00380	Tryptophan metabolism	8.14902e-08	TRINITY_DN47007_c3_g1	K07408	EC:1.14.14.1	7.40181	up	CYP75B2	unknown [Picea sitchensis]	26.66	60.13	22.81	0.84	0.11	0.09	36.53	0.35
map00380	Tryptophan metabolism	8.14902e-08	TRINITY_DN47042_c0_g1	K11820	EC:2.4.1.195	3.73392	up	UGT86A2	unknown [Picea sitchensis]	23.51	68.12	42.92	5.67	5.4	5.62	44.85	5.56
map00380	Tryptophan metabolism	8.14902e-08	TRINITY_DN47042_c1_g2	K11820	EC:2.4.1.195	3.02892	up	UGT86A1	unknown [Picea sitchensis]	18.36	48.26	27.48	4.28	6.54	6.15	31.37	5.66
map00380	Tryptophan metabolism	8.14902e-08	TRINITY_DN47042_c1_g3	K11820	EC:2.4.1.195	1.55997	up	UGT86A2	unknown [Picea sitchensis]	58.48	93.41	48.49	21.24	22.45	22.78	66.79	22.16
map00908	Zeatin biosynthesis	1.84883e-07	TRINITY_DN33280_c0_g3	K13495	EC:2.4.1.215	1.38824	up	UGT73B5	PREDICTED: UDP-glycosyltransferase 73B4-like [Nicotiana tomentosiformis]	91.29	88.77	77.5	65.73	59.85	47.33	85.85	57.64
map00908	Zeatin biosynthesis	1.84883e-07	TRINITY_DN34388_c0_g1	K00279	EC:1.5.99.12	4.75652	up	CKX7	CKX5 [Pinus tabuliformis]	2.51	3.3	0.8	0.26	0.06	0.11	2.2	0.14
map00908	Zeatin biosynthesis	1.84883e-07	TRINITY_DN35817_c2_g1	K10717	-	-6.38066	down	CYP709B2	hypothetical protein TSUD_411960 [Trifolium subterraneum]	0.13	0.27	0.06	14.97	22.9	20.15	0.15	19.34
map00908	Zeatin biosynthesis	1.84883e-07	TRINITY_DN36397_c1_g1	-	-	-3.15039	down	UGT85A24	unknown [Picea sitchensis]	6.57	4.36	9.55	125.3	162	178.37	6.83	155.22
map00908	Zeatin biosynthesis	1.84883e-07	TRINITY_DN36972_c0_g3	-	-	2.2388	up	UGT85A1	unknown [Picea sitchensis]	10.1	14.82	9.44	4.79	3.15	4.99	11.45	4.31
map00908	Zeatin biosynthesis	1.84883e-07	TRINITY_DN36972_c0_g4	-	-	1.10406	up	UGT85A8	unknown [Picea sitchensis]	3.62	5.18	1.51	1.63	3.01	3.67	3.44	2.77
map00908	Zeatin biosynthesis	1.84883e-07	TRINITY_DN37058_c0_g3	K13496	EC:2.4.1.-	1.31623	up	TOGT1	unknown [Picea sitchensis]	19.07	24.35	18.89	11.94	15.53	16.75	20.77	14.74
map00908	Zeatin biosynthesis	1.84883e-07	TRINITY_DN37121_c0_g1	K13496	EC:2.4.1.-	-8.38121	down	UGT73B3	unknown [Picea sitchensis]	0	0.02	0	3.46	4.69	5.25	0.01	4.47
map00908	Zeatin biosynthesis	1.84883e-07	TRINITY_DN37300_c2_g2	-	-	3.55222	up	UGT85A23	unknown [Picea sitchensis]	61.15	64.71	26.12	13.9	4.2	4.57	50.66	7.56
map00908	Zeatin biosynthesis	1.84883e-07	TRINITY_DN28307_c0_g1	K13495	EC:2.4.1.215	1.66884	up	UGT72B1	PREDICTED: hydroquinone glucosyltransferase-like [Populus euphratica]	2.9	4.4	5.83	2.62	1.95	2.38	4.38	2.32
map00908	Zeatin biosynthesis	1.84883e-07	TRINITY_DN2995_c0_g1	K00279	EC:1.5.99.12	8.77288	up	CKX7	CKX2 [Pinus tabuliformis]	2.96	7.37	7.54	0.06	0	0	5.96	0.02
map00908	Zeatin biosynthesis	1.84883e-07	TRINITY_DN30071_c0_g1	K10717	-	1.55512	up	CYP735A2	hypothetical protein CICLE_v10007185mg [Citrus clementina]	5.77	7.22	8.95	8.64	2.62	1.46	7.31	4.24
map00908	Zeatin biosynthesis	1.84883e-07	TRINITY_DN31555_c0_g1	K13496	EC:2.4.1.-	-5.50636	down	UGT92A1	unknown [Picea sitchensis]	0.12	0.22	0.09	11.6	9.8	11.85	0.14	11.08
map00908	Zeatin biosynthesis	1.84883e-07	TRINITY_DN39262_c0_g1	-	-	4.71852	up	UGT85A24	unknown [Picea sitchensis]	8.73	16.17	20.31	1.45	0.96	3.36	15.07	1.92
map00908	Zeatin biosynthesis	1.84883e-07	TRINITY_DN39430_c0_g1	-	-	2.87152	up	UGT85A1	unknown [Picea sitchensis]	11.78	3.09	0.42	2.53	6.58	5.49	5.1	4.87
map00908	Zeatin biosynthesis	1.84883e-07	TRINITY_DN40045_c1_g1	-	-	3.51177	up	UGT85A1	unknown [Picea sitchensis]	5.66	12.62	17.16	1.81	2.21	1.46	11.81	1.83
map00908	Zeatin biosynthesis	1.84883e-07	TRINITY_DN40045_c1_g2	-	-	2.37254	up	UGT85A23	unknown [Picea sitchensis]	22.55	19.82	4.39	3.79	6.66	6.24	15.59	5.56
map00908	Zeatin biosynthesis	1.84883e-07	TRINITY_DN40045_c1_g5	-	-	1.01135	up	UGT85A8	unknown [Picea sitchensis]	3.3	3.39	4.01	3.54	3.47	2.42	3.57	3.14
map00908	Zeatin biosynthesis	1.84883e-07	TRINITY_DN40254_c1_g3	-	-	7.63835	up	UGT85A24	unknown [Picea sitchensis]	108.34	99.04	40.63	1.73	0.44	0	82.67	0.72
map00908	Zeatin biosynthesis	1.84883e-07	TRINITY_DN40550_c0_g1	K13495	EC:2.4.1.215	-1.17984	down	SB20O07.14	UGT73C [Pinus tabuliformis]	7.1	10.68	9.73	30.22	36.21	40.52	9.17	35.65
map00908	Zeatin biosynthesis	1.84883e-07	TRINITY_DN40550_c1_g1	K13495	EC:2.4.1.215	2.11794	up	ZOX1	unknown [Picea sitchensis]	24.75	13.67	9.61	10.64	6.64	7.65	16.01	8.31
map00908	Zeatin biosynthesis	1.84883e-07	TRINITY_DN42083_c0_g1	K00279	EC:1.5.99.12	-7.56914	down	CKX5	CKX3 [Pinus tabuliformis]	0.03	0.01	0	3.7	3.76	5.36	0.01	4.27
map00908	Zeatin biosynthesis	1.84883e-07	TRINITY_DN42791_c0_g1	K13496	EC:2.4.1.-	1.96691	up	-	unknown [Picea sitchensis]	34.28	40.4	23.08	13.52	15.25	14.77	32.59	14.51
map00908	Zeatin biosynthesis	1.84883e-07	TRINITY_DN43043_c1_g3	K13495	EC:2.4.1.215	8.07731	up	-	unknown [Picea sitchensis]	13.81	18.39	5.94	0	0	0	12.71	0
map00908	Zeatin biosynthesis	1.84883e-07	TRINITY_DN43824_c0_g3	K13496	EC:2.4.1.-	1.82453	up	UGT89B1	unknown [Picea sitchensis]	32.31	30.81	19.69	17.9	14.83	14.02	27.6	15.58
map00908	Zeatin biosynthesis	1.84883e-07	TRINITY_DN43829_c0_g1	K13496	EC:2.4.1.-	5.09904	up	TOGT1	unknown [Picea sitchensis]	20.86	30.21	25.58	2.06	0.92	0.82	25.55	1.27
map00908	Zeatin biosynthesis	1.84883e-07	TRINITY_DN43848_c0_g3	K13495	EC:2.4.1.215	1.01118	up	UGT72C1	PREDICTED: scopoletin glucosyltransferase [Eucalyptus grandis]	40.96	41.16	39.12	41.57	35.17	28.57	40.41	35.1
map00908	Zeatin biosynthesis	1.84883e-07	TRINITY_DN44062_c0_g5	K13493	EC:2.4.1.-	-2.92868	down	UGT85A23	unknown [Picea sitchensis]	0.61	1.39	0.98	11.13	15.36	12.63	0.99	13.04
map00908	Zeatin biosynthesis	1.84883e-07	TRINITY_DN44302_c0_g1	-	-	4.79948	up	UGT85A24	UDP-glycosyltransferase 83A1 [Morus notabilis]	57.14	65.61	38.04	4.63	2.99	3.05	53.6	3.56
map00908	Zeatin biosynthesis	1.84883e-07	TRINITY_DN44387_c0_g2	K13496	EC:2.4.1.-	-1.70963	down	TOGT1	unknown [Picea sitchensis]	2.82	3.77	5.98	13.73	13.05	13.22	4.19	13.33
map00908	Zeatin biosynthesis	1.84883e-07	TRINITY_DN44815_c0_g1	-	-	5.25823	up	UGT86A2	PREDICTED: UDP-glycosyltransferase 86A1-like [Phoenix dactylifera]	67.07	40.28	26.29	4.75	1.37	0.65	44.55	2.26
map00908	Zeatin biosynthesis	1.84883e-07	TRINITY_DN45014_c0_g1	K10717	-	-1.50014	down	CYP735A2	hypothetical protein MANES_06G148300 [Manihot esculenta]	1.48	1.7	16.51	27	29.47	30.73	6.56	29.07
map00908	Zeatin biosynthesis	1.84883e-07	TRINITY_DN45434_c0_g1	K10717	-	-13.3682	down	CYP735A1	hypothetical protein MANES_01G235600 [Manihot esculenta]	0	0	0	12.9	18.74	21.85	0	17.83
map00908	Zeatin biosynthesis	1.84883e-07	TRINITY_DN45565_c0_g1	K13495	EC:2.4.1.215	1.0418	up	UGT73B2	unknown [Picea sitchensis]	48.78	46.73	28.74	34.59	32.08	25.94	41.42	30.87
map00908	Zeatin biosynthesis	1.84883e-07	TRINITY_DN45687_c1_g3	K13493	EC:2.4.1.-	-4.29756	down	UGT76C2	unknown [Picea sitchensis]	0.6	0.33	0.37	8.49	11.68	10.22	0.43	10.13
map00908	Zeatin biosynthesis	1.84883e-07	TRINITY_DN45763_c1_g1	-	-	1.94257	up	UGT85A1	unknown [Picea sitchensis]	15.21	15.15	4.56	6.05	5.5	5.79	11.64	5.78
map00908	Zeatin biosynthesis	1.84883e-07	TRINITY_DN45846_c3_g1	-	-	3.20671	up	UGT85A24	unknown [Picea sitchensis]	55.54	70.19	81.36	10.28	10.52	9.13	69.03	9.98
map00908	Zeatin biosynthesis	1.84883e-07	TRINITY_DN45846_c3_g2	-	-	9.42051	up	UGT85A24	unknown [Picea sitchensis]	7.79	15.53	52.69	0.08	0	0.08	25.34	0.05
map00908	Zeatin biosynthesis	1.84883e-07	TRINITY_DN45846_c3_g3	-	-	-2.99136	down	UGT85A24	unknown [Picea sitchensis]	0.44	2.13	1.91	15.6	22.55	20.34	1.49	19.5
map00908	Zeatin biosynthesis	1.84883e-07	TRINITY_DN46263_c0_g3	-	-	5.03599	up	UGT85A24	unknown [Picea sitchensis]	66.65	76.33	86.86	3.65	4.2	4.4	76.61	4.08
map00908	Zeatin biosynthesis	1.84883e-07	TRINITY_DN46928_c1_g1	-	-	-2.39387	down	UGT85A24	unknown [Picea sitchensis]	1.07	2.6	4.06	18.25	23.74	25.91	2.58	22.63
map00908	Zeatin biosynthesis	1.84883e-07	TRINITY_DN46928_c2_g1	-	-	4.01649	up	UGT85A24	unknown [Picea sitchensis]	58.01	88.26	110.65	8.09	5.59	8.12	85.64	7.27
map00908	Zeatin biosynthesis	1.84883e-07	TRINITY_DN46928_c3_g1	K13493	EC:2.4.1.-	4.2934	up	UGT85A24	unknown [Picea sitchensis]	64.13	99.3	233.91	11.81	8.28	12.74	132.45	10.94
map00908	Zeatin biosynthesis	1.84883e-07	TRINITY_DN47096_c2_g3	K13495	EC:2.4.1.215	6.05645	up	UGT85A23	unknown [Picea sitchensis]	18.48	11.54	8.86	0.72	0.35	0	12.96	0.36
map00860	Porphyrin and chlorophyll metabolism	7.23932e-07	TRINITY_DN32938_c0_g3	K13600	EC:1.14.13.122	-1.14356	down	CAO	PREDICTED: chlorophyllide a oxygenase, chloroplastic isoform X2 [Musa acuminata subsp. malaccensis]	7.27	7.07	5	19.1	28.52	27.61	6.45	25.08
map00860	Porphyrin and chlorophyll metabolism	7.23932e-07	TRINITY_DN32960_c1_g1	K03405	EC:6.6.1.1	-1.29741	down	CHLI	PREDICTED: magnesium-chelatase subunit ChlI, chloroplastic [Prunus mume]	4.47	9.75	10.61	24.15	37.62	40.55	8.28	34.11
map00860	Porphyrin and chlorophyll metabolism	7.23932e-07	TRINITY_DN33071_c0_g1	K13545	EC:1.3.7.12	-2.36225	down	RCCR	unknown [Picea sitchensis]	1.26	3.15	2.11	14.32	19.62	22.09	2.17	18.68
map00860	Porphyrin and chlorophyll metabolism	7.23932e-07	TRINITY_DN33250_c0_g1	K13071	EC:1.14.15.17	-1.4978	down	PTC52	unknown [Picea sitchensis]	2.59	7.37	5.37	22.3	26.1	37.72	5.11	28.71
map00860	Porphyrin and chlorophyll metabolism	7.23932e-07	TRINITY_DN33663_c0_g1	K02259	-	-5.50572	down	ODO1	hypothetical protein B456_008G133700 [Gossypium raimondii]	0.04	0.09	0.55	15.36	16.15	20.33	0.23	17.28
map00860	Porphyrin and chlorophyll metabolism	7.23932e-07	TRINITY_DN33745_c0_g1	K00218	EC:1.3.1.33	-1.47227	down	POR1	protochlorophyllide reductase-like [Nicotiana tabacum]	20.12	43.24	28.85	113.7	154.86	170.77	30.74	146.44
map00860	Porphyrin and chlorophyll metabolism	7.23932e-07	TRINITY_DN34045_c0_g1	K18010	EC:1.17.7.2	-1.97494	down	HCAR	unknown [Picea sitchensis]	1.09	1.89	2.42	9.33	12.57	14	1.8	11.97
map00860	Porphyrin and chlorophyll metabolism	7.23932e-07	TRINITY_DN34083_c0_g1	K02259	-	-7.67576	down	MYB39	PREDICTED: transcription factor MYB34 [Cicer arietinum]	0.34	0.03	0.05	16.72	15.45	19.31	0.14	17.16
map00860	Porphyrin and chlorophyll metabolism	7.23932e-07	TRINITY_DN34111_c0_g1	K02259	-	1.7814	up	MYB5	MYB transcription factor [Paeonia suffruticosa]	12.23	14.32	6.95	8.63	4.62	5.52	11.17	6.26
map00860	Porphyrin and chlorophyll metabolism	7.23932e-07	TRINITY_DN34111_c0_g2	K02259	-	1.3755	up	MYB4	PREDICTED: myb-related protein 308-like [Ziziphus jujuba]	4.01	3.23	1.62	1.47	2.04	2.52	2.95	2.01
map00860	Porphyrin and chlorophyll metabolism	7.23932e-07	TRINITY_DN34133_c0_g1	K13071	EC:1.14.15.17	-1.28245	down	PAO	unknown [Picea sitchensis]	7.27	12.08	14.79	42.43	45.04	52.84	11.38	46.77
map00860	Porphyrin and chlorophyll metabolism	7.23932e-07	TRINITY_DN34298_c0_g1	K10960	EC:1.3.1.83	-1.95065	down	At5g37690	hypothetical protein PRUPE_ppa025674mg [Prunus persica]	0.65	2.15	4.59	40.38	9.43	11.35	2.46	20.39
map00860	Porphyrin and chlorophyll metabolism	7.23932e-07	TRINITY_DN34468_c1_g1	K10960	EC:1.3.1.83	-3.56969	down	At1g71691	predicted protein [Physcomitrella patens]	0.12	0.07	0.13	2.01	2.19	2.59	0.11	2.26
map00860	Porphyrin and chlorophyll metabolism	7.23932e-07	TRINITY_DN34757_c0_g1	K00231	EC:1.3.3.4	-1.04832	down	PPXII	unknown [Picea sitchensis]	3.93	6.48	5.77	18.59	18.47	19.68	5.39	18.91
map00860	Porphyrin and chlorophyll metabolism	7.23932e-07	TRINITY_DN35199_c0_g5	K02259	-	5.41207	up	MYB4	R2R3-MYB transcription factor MYB12 [Picea glauca]	39.48	19.94	13.13	1.55	1.61	0	24.18	1.05
map00860	Porphyrin and chlorophyll metabolism	7.23932e-07	TRINITY_DN35418_c1_g1	K19073	EC:1.3.1.75	-3.85007	down	DVR	unknown [Picea sitchensis]	0.26	1.17	0.31	10.59	14.89	15.28	0.58	13.59
map00860	Porphyrin and chlorophyll metabolism	7.23932e-07	TRINITY_DN35904_c2_g1	K04035	EC:1.14.13.81	-1.51677	down	CRD1	unknown [Picea sitchensis]	13.79	25.84	17.57	67.08	104.63	105.31	19.07	92.34
map00860	Porphyrin and chlorophyll metabolism	7.23932e-07	TRINITY_DN36045_c0_g1	K01599	EC:4.1.1.37	-1.17301	down	DCUP	PREDICTED: uroporphyrinogen decarboxylase [Cucumis sativus]	2.89	5.4	4.37	12.89	18.41	20.14	4.22	17.15
map00860	Porphyrin and chlorophyll metabolism	7.23932e-07	TRINITY_DN36772_c1_g1	K13606	EC:1.1.1.294	-1.82453	down	NOL	unknown [Picea sitchensis]	4.35	4.35	6.15	18.29	22.57	31.67	4.95	24.18
map00860	Porphyrin and chlorophyll metabolism	7.23932e-07	TRINITY_DN36860_c0_g2	K10960	EC:1.3.1.83	-1.27325	down	At2g23540	hypothetical protein SELMODRAFT_232013 [Selaginella moellendorffii]	6.07	6.15	5.45	25.66	25.81	23.2	5.89	24.89
map00860	Porphyrin and chlorophyll metabolism	7.23932e-07	TRINITY_DN37072_c2_g2	K02259	-	4.19255	up	MYB3	MYB-like protein [Taxus globosa]	10.9	11.59	11.47	2.14	0.99	0.59	11.32	1.24
map00860	Porphyrin and chlorophyll metabolism	7.23932e-07	TRINITY_DN38318_c1_g1	K02259	-	-1.45824	down	MYB4	PREDICTED: myb-related protein 308 [Amborella trichopoda]	3.44	6.72	6.85	37.73	18.32	26.08	5.67	27.38
map00860	Porphyrin and chlorophyll metabolism	7.23932e-07	TRINITY_DN14372_c0_g1	K02259	-	-8.04235	down	MYB46	R2R3-MYB transcription factor MYB4 [Picea glauca]	0	0.03	0	2.55	6.61	3.99	0.01	4.38
map00860	Porphyrin and chlorophyll metabolism	7.23932e-07	TRINITY_DN23356_c0_g1	K02259	-	-2.99698	down	RAX3	unknown [Picea sitchensis]	0.01	0.29	0.53	9.93	0.44	0.16	0.28	3.51
map00860	Porphyrin and chlorophyll metabolism	7.23932e-07	TRINITY_DN28108_c0_g1	K10960	EC:1.3.1.83	-1.18783	down	CHLP	unknown [Picea sitchensis]	7.85	17.35	10.53	31.15	51.11	54.28	11.91	45.51
map00860	Porphyrin and chlorophyll metabolism	7.23932e-07	TRINITY_DN29448_c0_g2	K02259	-	-2.80324	down	PP2	R2R3-MYB transcription factor MYB1 [Picea glauca]	1.65	1.37	0.54	11.64	15.01	17.55	1.19	14.73
map00860	Porphyrin and chlorophyll metabolism	7.23932e-07	TRINITY_DN29846_c0_g1	K02259	-	-2.97914	down	MYB86	R2R3-MYB transcription factor MYB8 [Picea glauca]	0	0.62	2.69	10.16	17	16.14	1.1	14.43
map00860	Porphyrin and chlorophyll metabolism	7.23932e-07	TRINITY_DN29902_c0_g1	K01749	EC:2.5.1.61	-1.50593	down	HEMC	unknown [Picea sitchensis]	2.68	4.1	5.12	14.04	21.19	22.26	3.97	19.16
map00860	Porphyrin and chlorophyll metabolism	7.23932e-07	TRINITY_DN30285_c0_g1	K03404	EC:6.6.1.1	-1.81704	down	CHLD	hypothetical protein TanjilG_22138 [Lupinus angustifolius]	1.62	3.02	2.58	11.25	15.45	16.25	2.41	14.32
map00860	Porphyrin and chlorophyll metabolism	7.23932e-07	TRINITY_DN30704_c1_g1	K13544	EC:3.1.1.82	1.04177	up	MES17	unknown [Picea sitchensis]	21.59	48.92	91.94	31.19	53.1	47.75	54.15	44.01
map00860	Porphyrin and chlorophyll metabolism	7.23932e-07	TRINITY_DN31024_c0_g1	K00228	EC:1.3.3.3	-1.20432	down	hemF	unknown [Picea sitchensis]	0.75	1.73	1.48	4.59	5.5	7.08	1.32	5.72
map00860	Porphyrin and chlorophyll metabolism	7.23932e-07	TRINITY_DN31074_c0_g2	K08099	EC:3.1.1.14	-4.21344	down	CLH2	unknown [Picea sitchensis]	0.75	0.88	0.67	20.15	31.37	22.3	0.77	24.61
map00860	Porphyrin and chlorophyll metabolism	7.23932e-07	TRINITY_DN31255_c0_g1	K02492	EC:1.2.1.70	1.69026	up	HEMA2	unknown [Picea sitchensis]	23.49	14.82	8.52	8.63	9.72	8.34	15.61	8.9
map00860	Porphyrin and chlorophyll metabolism	7.23932e-07	TRINITY_DN32235_c1_g1	K02259	-	-8.60505	down	MYB36	PREDICTED: myb-related protein 308-like [Gossypium arboreum]	0	0	0	1.82	3.77	2.95	0	2.85
map00860	Porphyrin and chlorophyll metabolism	7.23932e-07	TRINITY_DN32527_c0_g1	K02259	-	-2.30504	down	MYB5	PREDICTED: transcription repressor MYB5-like [Nicotiana sylvestris]	0.25	0.49	0.59	3.48	3.89	3.68	0.44	3.68
map00860	Porphyrin and chlorophyll metabolism	7.23932e-07	TRINITY_DN32558_c4_g1	K02259	-	-7.16554	down	MYB4	transcription factor MYB34 [Picea abies]	0	0.02	0	1.47	2.87	2.39	0.01	2.24
map00860	Porphyrin and chlorophyll metabolism	7.23932e-07	TRINITY_DN32765_c0_g2	K02259	-	-1.38238	down	MYB4	unknown [Picea sitchensis]	5.86	9.74	9.77	35.11	33.81	43.39	8.46	37.44
map00860	Porphyrin and chlorophyll metabolism	7.23932e-07	TRINITY_DN39172_c1_g1	K00218	EC:1.3.1.33	3.73404	up	TIC32	unknown [Picea sitchensis]	33.66	24.73	6.49	3	2.92	3.47	21.63	3.13
map00860	Porphyrin and chlorophyll metabolism	7.23932e-07	TRINITY_DN39206_c0_g7	K02259	-	-2.95014	down	MYB26	unnamed protein product, partial [Vitis vinifera]	0.74	3.12	7.98	43.84	54.2	53.65	3.95	50.56
map00860	Porphyrin and chlorophyll metabolism	7.23932e-07	TRINITY_DN40330_c1_g3	K02259	-	3.47034	up	MYB305	hypothetical protein SORBIDRAFT_01g037110 [Sorghum bicolor]	10.06	25.38	37.6	5.04	3.35	2.52	24.35	3.64
map00860	Porphyrin and chlorophyll metabolism	7.23932e-07	TRINITY_DN40719_c0_g3	K02259	-	-5.40799	down	MYB86	Transcription factor MYB86 [Cajanus cajan]	0.38	0.19	0.01	3.96	6.21	1.79	0.19	3.99
map00860	Porphyrin and chlorophyll metabolism	7.23932e-07	TRINITY_DN40857_c0_g1	K02259	-	-2.31016	down	RAX3	unknown [Picea sitchensis]	0.94	0.74	0.71	14.83	1.99	0.89	0.8	5.9
map00860	Porphyrin and chlorophyll metabolism	7.23932e-07	TRINITY_DN40857_c0_g3	K02259	-	7.77131	up	MYB36	unknown [Picea sitchensis]	28.21	8.3	1.46	0.28	0.02	0.03	12.66	0.11
map00860	Porphyrin and chlorophyll metabolism	7.23932e-07	TRINITY_DN41016_c0_g1	K02259	-	1.56119	up	MYB5	transcription factor MYB35 [Picea abies]	9.39	13.69	15.6	7.27	7.34	7.74	12.89	7.45
map00860	Porphyrin and chlorophyll metabolism	7.23932e-07	TRINITY_DN41633_c0_g1	K03428	EC:2.1.1.11	-3.526	down	CHLM	unknown [Picea sitchensis]	0.98	2.69	0.22	18.5	26.2	29.73	1.3	24.81
map00860	Porphyrin and chlorophyll metabolism	7.23932e-07	TRINITY_DN41993_c4_g1	K02259	-	1.95938	up	MYB12	MYB-like protein [Taxus globosa]	12.05	24.65	15.42	14.77	4.94	6.38	17.37	8.7
map00860	Porphyrin and chlorophyll metabolism	7.23932e-07	TRINITY_DN41993_c5_g3	K02259	-	2.69261	up	MYB12	MYB-like protein [Taxus globosa]	5	8.57	12.3	1.82	2.45	2.68	8.62	2.32
map00860	Porphyrin and chlorophyll metabolism	7.23932e-07	TRINITY_DN42034_c0_g2	K00218	EC:1.3.1.33	-4.41117	down	TIC32	unknown [Picea sitchensis]	0.33	1.03	1.39	26.41	35.01	40.18	0.92	33.87
map00860	Porphyrin and chlorophyll metabolism	7.23932e-07	TRINITY_DN42356_c1_g1	K03403	EC:6.6.1.1	-1.07627	down	CHLH	Magnesium-chelatase subunit H [Glycine soja]	6.96	17.79	9.21	28.76	41.85	48.45	11.32	39.69
map00860	Porphyrin and chlorophyll metabolism	7.23932e-07	TRINITY_DN43865_c0_g2	K13606	EC:1.1.1.294	-1.01784	down	NYC1	unnamed protein product [Coffea canephora]	0.4	0.78	0.69	2.65	2.47	3.22	0.62	2.78
map00860	Porphyrin and chlorophyll metabolism	7.23932e-07	TRINITY_DN43971_c1_g3	K02259	-	-8.21108	down	MYB12	MYB-like protein [Taxus globosa]	0	0	0	1.55	1.92	2.42	0	1.96
map00860	Porphyrin and chlorophyll metabolism	7.23932e-07	TRINITY_DN44062_c0_g1	K00699	EC:2.4.1.17	3.29011	up	UGT85A24	unknown [Picea sitchensis]	14.18	22.42	41.95	4.21	3.17	3.83	26.18	3.74
map00860	Porphyrin and chlorophyll metabolism	7.23932e-07	TRINITY_DN44062_c0_g2	K00699	EC:2.4.1.17	-2.40355	down	UGT85A23	unknown [Picea sitchensis]	0.41	1.07	2.29	9.81	12.51	11.4	1.26	11.24
map00860	Porphyrin and chlorophyll metabolism	7.23932e-07	TRINITY_DN44431_c0_g1	K02259	-	-1.18251	down	-	MYB-like protein [Taxus globosa]	6.4	6.63	8.37	20.76	21.24	21.76	7.13	21.25
map00860	Porphyrin and chlorophyll metabolism	7.23932e-07	TRINITY_DN44962_c1_g1	K02259	-	-1.4043	down	MYB28	unnamed protein product [Triticum aestivum]	25.69	37.49	32.63	170.52	161.04	140.98	31.94	157.51
map00860	Porphyrin and chlorophyll metabolism	7.23932e-07	TRINITY_DN45756_c1_g2	K02259	-	-1.85346	down	ODO1	PREDICTED: protein ODORANT1 [Amborella trichopoda]	0.75	0.42	0.23	2.91	3.29	2.99	0.47	3.06
map00860	Porphyrin and chlorophyll metabolism	7.23932e-07	TRINITY_DN45756_c1_g4	K02259	-	-1.26545	down	ODO1	R2R3-MYB transcription factor MYB5 [Picea glauca]	1	2.52	2.71	7.85	8.23	8.96	2.08	8.35
map00860	Porphyrin and chlorophyll metabolism	7.23932e-07	TRINITY_DN45756_c1_g5	K02259	-	2.13509	up	MYB4	R2R3-MYB transcription factor MYB5 [Picea glauca]	38.42	51.35	39.55	24.31	12.94	13.48	43.11	16.91
map00860	Porphyrin and chlorophyll metabolism	7.23932e-07	TRINITY_DN45756_c1_g6	K02259	-	2.72064	up	ODO1	PREDICTED: protein ODORANT1 [Capsicum annuum]	1.96	2.46	1.39	0.33	0.7	0.5	1.94	0.51
map00860	Porphyrin and chlorophyll metabolism	7.23932e-07	TRINITY_DN46464_c1_g1	K02259	-	1.09731	up	COX15	PREDICTED: cytochrome c oxidase assembly protein COX15 [Amborella trichopoda]	6.32	7.3	7.02	7.22	5.46	6.59	6.88	6.42
map00860	Porphyrin and chlorophyll metabolism	7.23932e-07	TRINITY_DN47111_c0_g1	K13071	EC:1.14.15.17	-2.52796	down	PTC52	PREDICTED: protochlorophyllide-dependent translocon component 52, chloroplastic isoform X2 [Nelumbo nucifera]	2.85	4.12	3.91	25.37	27.2	34.08	3.63	28.88
map00860	Porphyrin and chlorophyll metabolism	7.23932e-07	TRINITY_DN47111_c0_g4	K13071	EC:1.14.15.17	-2.10813	down	PTC52	unknown [Picea sitchensis]	1.61	1.86	2.05	13.98	18.71	23.77	1.84	18.82
map00966	Glucosinolate biosynthesis	1.81588e-06	TRINITY_DN33949_c0_g1	K11820	EC:2.4.1.195	4.50937	up	UGT74F1	unknown [Picea sitchensis]	80.41	57.71	51.38	5.71	3.73	5.87	63.17	5.1
map00966	Glucosinolate biosynthesis	1.81588e-06	TRINITY_DN33949_c0_g2	K11820	EC:2.4.1.195	7.10614	up	UGT74E1	unknown [Picea sitchensis]	3.3	2.52	5.72	0.38	0.52	0.36	3.85	0.42
map00966	Glucosinolate biosynthesis	1.81588e-06	TRINITY_DN34203_c0_g1	K11820	EC:2.4.1.195	2.92889	up	UGT85A23	unknown [Picea sitchensis]	19.79	33.22	23.11	3.37	4.78	5.73	25.37	4.63
map00966	Glucosinolate biosynthesis	1.81588e-06	TRINITY_DN34465_c0_g1	K12153	EC:1.14.13.124	-11.6	down	CYP79A1	PREDICTED: phenylalanine N-monooxygenase [Nelumbo nucifera]	0.01	0.25	0.02	44.35	88.19	94.39	0.09	75.64
map00966	Glucosinolate biosynthesis	1.81588e-06	TRINITY_DN38411_c0_g1	K11820	EC:2.4.1.195	3.08169	up	UGT86A2	hypothetical protein AMTR_s00072p00130550 [Amborella trichopoda]	32.56	22.51	16.4	6.26	5.53	4.76	23.82	5.52
map00966	Glucosinolate biosynthesis	1.81588e-06	TRINITY_DN32380_c0_g2	K11820	EC:2.4.1.195	2.58098	up	UGT74D1	unknown [Picea sitchensis]	12.27	10.74	6.95	3.36	2.22	3.27	9.99	2.95
map00966	Glucosinolate biosynthesis	1.81588e-06	TRINITY_DN39906_c0_g1	K11820	EC:2.4.1.195	1.21026	up	UGT74E1	hypothetical protein 0_14789_01, partial [Pinus taeda]	19.32	23.3	19.86	20.1	14.01	12.46	20.83	15.52
map00966	Glucosinolate biosynthesis	1.81588e-06	TRINITY_DN40285_c0_g4	K11820	EC:2.4.1.195	4.15366	up	UGT86A1	unknown [Picea sitchensis]	49.35	44.17	13.67	9.08	1.9	0.25	35.73	3.74
map00966	Glucosinolate biosynthesis	1.81588e-06	TRINITY_DN40285_c0_g6	K11820	EC:2.4.1.195	-1.44878	down	UGT74D1	unknown [Picea sitchensis]	0.43	0.73	0.51	2.77	2.48	2.52	0.56	2.59
map00966	Glucosinolate biosynthesis	1.81588e-06	TRINITY_DN41610_c0_g2	K11820	EC:2.4.1.195	8.55186	up	-	unknown [Picea sitchensis]	16.92	15.06	5.54	0.15	0	0	12.51	0.05
map00966	Glucosinolate biosynthesis	1.81588e-06	TRINITY_DN41610_c0_g3	K11820	EC:2.4.1.195	10.5188	up	UGT85A8	unknown [Picea sitchensis]	7.25	1.59	0.15	0	0	0	3	0
map00966	Glucosinolate biosynthesis	1.81588e-06	TRINITY_DN42154_c0_g1	K11820	EC:2.4.1.195	3.59335	up	UGT84A1	unknown [Picea sitchensis]	66.75	53.67	39.8	11.96	6.91	7.42	53.41	8.76
map00966	Glucosinolate biosynthesis	1.81588e-06	TRINITY_DN42154_c0_g3	K11820	EC:2.4.1.195	-1.97341	down	UGT74G1	unknown [Picea sitchensis]	0.43	0.24	0.09	0.45	2.39	2.67	0.25	1.84
map00966	Glucosinolate biosynthesis	1.81588e-06	TRINITY_DN42154_c0_g4	K11820	EC:2.4.1.195	8.22189	up	UGT84A1	unknown [Picea sitchensis]	5.79	4.72	10.36	0.03	0.08	0	6.96	0.04
map00966	Glucosinolate biosynthesis	1.81588e-06	TRINITY_DN42154_c0_g6	K11820	EC:2.4.1.195	-2.65355	down	UGT74D1	unknown [Picea sitchensis]	0.11	0.22	0.03	0.59	1.98	1.4	0.12	1.32
map00966	Glucosinolate biosynthesis	1.81588e-06	TRINITY_DN43043_c1_g2	K11820	EC:2.4.1.195	-4.03107	down	UGT86A2	unknown [Picea sitchensis]	0.47	0.92	0.73	19.46	29.5	39.74	0.71	29.57
map00966	Glucosinolate biosynthesis	1.81588e-06	TRINITY_DN43043_c1_g6	K11820	EC:2.4.1.195	3.29794	up	UGT85A23	UGT85A, partial [Pinus tabuliformis]	61.17	53.4	35.53	8.42	11.61	11.68	50.03	10.57
map00966	Glucosinolate biosynthesis	1.81588e-06	TRINITY_DN43939_c0_g1	K11820	EC:2.4.1.195	3.02232	up	GLT3	unknown [Picea sitchensis]	24.43	71.66	47.78	4.31	7.01	6.01	47.96	5.78
map00966	Glucosinolate biosynthesis	1.81588e-06	TRINITY_DN45346_c1_g2	K11820	EC:2.4.1.195	3.33197	up	UGT85A24	unknown [Picea sitchensis]	18.06	17.23	13.29	2.55	1.66	1.73	16.19	1.98
map00966	Glucosinolate biosynthesis	1.81588e-06	TRINITY_DN45643_c2_g1	K11820	EC:2.4.1.195	1.92266	up	UGT85A24	unknown [Picea sitchensis]	18.65	29.97	26.71	10.96	11.63	11.71	25.11	11.43
map00966	Glucosinolate biosynthesis	1.81588e-06	TRINITY_DN46263_c0_g2	K11820	EC:2.4.1.195	5.09955	up	-	unknown [Picea sitchensis]	55.13	72.75	69.19	3.87	2.03	3.98	65.69	3.29
map00966	Glucosinolate biosynthesis	1.81588e-06	TRINITY_DN46767_c2_g1	K11820	EC:2.4.1.195	1.65576	up	-	unknown [Picea sitchensis]	4.53	7.65	9.79	1.86	6.12	4.14	7.32	4.04
map00966	Glucosinolate biosynthesis	1.81588e-06	TRINITY_DN46767_c2_g2	K11820	EC:2.4.1.195	3.68519	up	UGT74F1	unknown [Picea sitchensis]	37.25	29.22	20.65	5.61	3.47	2.97	29.04	4.02
map00966	Glucosinolate biosynthesis	1.81588e-06	TRINITY_DN46767_c2_g3	K11820	EC:2.4.1.195	3.80483	up	UGT74E1	unknown [Picea sitchensis]	62	50.32	36.12	7.86	4.78	4.09	49.48	5.58
map00966	Glucosinolate biosynthesis	1.81588e-06	TRINITY_DN47042_c0_g1	K11820	EC:2.4.1.195	3.73392	up	UGT86A2	unknown [Picea sitchensis]	23.51	68.12	42.92	5.67	5.4	5.62	44.85	5.56
map00966	Glucosinolate biosynthesis	1.81588e-06	TRINITY_DN47042_c1_g2	K11820	EC:2.4.1.195	3.02892	up	UGT86A1	unknown [Picea sitchensis]	18.36	48.26	27.48	4.28	6.54	6.15	31.37	5.66
map00966	Glucosinolate biosynthesis	1.81588e-06	TRINITY_DN47042_c1_g3	K11820	EC:2.4.1.195	1.55997	up	UGT86A2	unknown [Picea sitchensis]	58.48	93.41	48.49	21.24	22.45	22.78	66.79	22.16
map00950	Isoquinoline alkaloid biosynthesis	4.08386e-06	TRINITY_DN34187_c2_g1	K00276	EC:1.4.3.21	-2.56003	down	At1g62810	PREDICTED: primary amine oxidase [Vitis vinifera]	0.67	0.81	2.69	10.97	13.44	17.37	1.39	13.93
map00950	Isoquinoline alkaloid biosynthesis	4.08386e-06	TRINITY_DN34187_c2_g2	K00276	EC:1.4.3.21	-9.6247	down	At1g62810	putative copper-containing diamine oxidase [Pinus sylvestris]	0	0	0.01	2.69	2.86	3.74	0	3.1
map00950	Isoquinoline alkaloid biosynthesis	4.08386e-06	TRINITY_DN34187_c2_g4	K00276	EC:1.4.3.21	-1.34652	down	At1g62810	putative copper-containing diamine oxidase [Pinus sylvestris]	5.88	9.26	7.88	33.17	31.41	35.49	7.67	33.36
map00950	Isoquinoline alkaloid biosynthesis	4.08386e-06	TRINITY_DN34482_c0_g1	K01592	EC:4.1.1.25	-10.1111	down	-	unknown [Picea sitchensis]	0	0	0.02	12.39	17.85	21.95	0.01	17.4
map00950	Isoquinoline alkaloid biosynthesis	4.08386e-06	TRINITY_DN34482_c0_g2	K01592	EC:4.1.1.25	-10.63	down	-	unknown [Picea sitchensis]	0	0.02	0.05	65.7	83.57	81.83	0.02	77.03
map00950	Isoquinoline alkaloid biosynthesis	4.08386e-06	TRINITY_DN36043_c0_g1	K00422	EC:1.10.3.1	-12.1333	down	-	PREDICTED: polyphenol oxidase, chloroplastic-like [Arachis duranensis]	0	0	0	4.32	7.28	6.65	0	6.08
map00950	Isoquinoline alkaloid biosynthesis	4.08386e-06	TRINITY_DN36157_c1_g1	K00811	EC:2.6.1.1	2.14821	up	ASP5	unknown [Picea sitchensis]	138.88	146.11	164.11	53.13	64.02	61.47	149.7	59.54
map00950	Isoquinoline alkaloid biosynthesis	4.08386e-06	TRINITY_DN36433_c1_g2	K00276	EC:1.4.3.21	3.87038	up	At2g19130	PREDICTED: G-type lectin S-receptor-like serine/threonine-protein kinase At2g19130 [Nelumbo nucifera]	13.42	23.58	16.76	4.84	0.72	0.59	17.92	2.05
map00950	Isoquinoline alkaloid biosynthesis	4.08386e-06	TRINITY_DN38063_c1_g2	K01592	EC:4.1.1.25	-1.13556	down	Os07g0437500	Tyrosine decarboxylase 1 [Ananas comosus]	1.67	2.64	3.68	8.4	8.64	8.76	2.66	8.6
map00950	Isoquinoline alkaloid biosynthesis	4.08386e-06	TRINITY_DN38199_c0_g2	K00815	EC:2.6.1.5	1.3	up	-	unknown [Picea sitchensis]	15.12	17.67	17.86	10.21	12.8	12.12	16.88	11.71
map00950	Isoquinoline alkaloid biosynthesis	4.08386e-06	TRINITY_DN38213_c1_g1	K00276	EC:1.4.3.21	-7.25006	down	LECRK4	hypothetical protein SORBIDRAFT_06g002210 [Sorghum bicolor]	0	0.06	0.05	12.63	11.76	9.87	0.04	11.42
map00950	Isoquinoline alkaloid biosynthesis	4.08386e-06	TRINITY_DN38213_c1_g4	K00276	EC:1.4.3.21	-5.75791	down	LECRK4	PREDICTED: G-type lectin S-receptor-like serine/threonine-protein kinase RLK1 [Amborella trichopoda]	0	0.04	0.08	6.82	2.64	2.18	0.04	3.88
map00950	Isoquinoline alkaloid biosynthesis	4.08386e-06	TRINITY_DN38213_c1_g5	K00276	EC:1.4.3.21	-4.68018	down	SD17	PREDICTED: G-type lectin S-receptor-like serine/threonine-protein kinase LECRK1 [Nelumbo nucifera]	0.03	0.06	0.15	8.36	1.63	1.34	0.08	3.78
map00950	Isoquinoline alkaloid biosynthesis	4.08386e-06	TRINITY_DN38566_c2_g1	K00276	EC:1.4.3.21	4.48124	up	LRK10	hypothetical protein POPTR_0015s00220g [Populus trichocarpa]	1.58	1.47	1.8	0.17	0.05	0.13	1.62	0.12
map00950	Isoquinoline alkaloid biosynthesis	4.08386e-06	TRINITY_DN19249_c0_g1	K13384	EC:2.1.1.140	-5.11522	down	-	PREDICTED: (S)-coclaurine N-methyltransferase-like [Gossypium hirsutum]	0.03	0.07	0.08	1.4	5.09	4.15	0.06	3.55
map00950	Isoquinoline alkaloid biosynthesis	4.08386e-06	TRINITY_DN32726_c1_g2	K00276	EC:1.4.3.21	1.5702	up	PK1	PREDICTED: putative receptor protein kinase ZmPK1 [Vitis vinifera]	4.3	3.59	2.42	2.19	2.56	2.63	3.44	2.46
map00950	Isoquinoline alkaloid biosynthesis	4.08386e-06	TRINITY_DN39493_c1_g1	K14455	EC:2.6.1.1	1.89142	up	ASP1	unknown [Picea sitchensis]	34.61	34.82	38.68	17.49	17.72	15.52	36.04	16.91
map00950	Isoquinoline alkaloid biosynthesis	4.08386e-06	TRINITY_DN40098_c0_g3	K00276	EC:1.4.3.21	6.38777	up	SD25	PREDICTED: G-type lectin S-receptor-like serine/threonine-protein kinase SD2-5 [Solanum pennellii]	34.19	46.42	42.39	1.26	0.9	0.35	41	0.84
map00950	Isoquinoline alkaloid biosynthesis	4.08386e-06	TRINITY_DN40663_c0_g1	K00276	EC:1.4.3.21	-2.42863	down	At2g19130	G-type lectin S-receptor-like serine/threonine-protein kinase At2g19130 [Anthurium amnicola]	0.23	0.8	0.15	3.11	3.13	2.16	0.39	2.8
map00950	Isoquinoline alkaloid biosynthesis	4.08386e-06	TRINITY_DN41779_c0_g4	K00276	EC:1.4.3.21	-3.96138	down	LECRK2	hypothetical protein AMTR_s00022p00195410 [Amborella trichopoda]	0.09	0.09	0.3	4.95	4.06	4.13	0.16	4.38
map00950	Isoquinoline alkaloid biosynthesis	4.08386e-06	TRINITY_DN41831_c4_g1	K00276	EC:1.4.3.21	10.1896	up	SD22	G-type lectin S-receptor-like serine/threonine-protein kinase At2g19130, partial [Anthurium amnicola]	3.06	3.49	1.45	0	0	0	2.67	0
map00950	Isoquinoline alkaloid biosynthesis	4.08386e-06	TRINITY_DN41831_c4_g3	K00276	EC:1.4.3.21	3.17924	up	At2g19130	hypothetical protein AMTR_s00072p00045010 [Amborella trichopoda]	3.43	3.12	1.09	0.39	0.87	0.26	2.55	0.51
map00950	Isoquinoline alkaloid biosynthesis	4.08386e-06	TRINITY_DN42086_c0_g1	K00422	EC:1.10.3.1	-8.8778	down	-	unnamed protein product [Coffea canephora]	0.02	0	0.11	19.63	38.42	54.2	0.04	37.42
map00950	Isoquinoline alkaloid biosynthesis	4.08386e-06	TRINITY_DN42125_c1_g1	K00276	EC:1.4.3.21	3.78031	up	At2g19130	PREDICTED: G-type lectin S-receptor-like serine/threonine-protein kinase At2g19130 [Nelumbo nucifera]	2.3	2.76	3.94	0.79	0.44	1.19	3	0.81
map00950	Isoquinoline alkaloid biosynthesis	4.08386e-06	TRINITY_DN42233_c0_g2	K00276	EC:1.4.3.21	-2.87068	down	SD31	PREDICTED: G-type lectin S-receptor-like serine/threonine-protein kinase SD3-1 [Nelumbo nucifera]	0.24	0.3	0.44	4.18	4.23	3.85	0.33	4.09
map00950	Isoquinoline alkaloid biosynthesis	4.08386e-06	TRINITY_DN42590_c0_g1	K00276	EC:1.4.3.21	2.70889	up	SD25	PREDICTED: G-type lectin S-receptor-like serine/threonine-protein kinase SD2-5 [Nelumbo nucifera]	2.63	3.16	2.87	0.3	1.16	0.58	2.89	0.68
map00950	Isoquinoline alkaloid biosynthesis	4.08386e-06	TRINITY_DN42846_c2_g2	K00276	EC:1.4.3.21	-1.21877	down	-	PREDICTED: primary amine oxidase [Nelumbo nucifera]	0.43	0.52	1.72	2.81	3.67	4.11	0.89	3.53
map00950	Isoquinoline alkaloid biosynthesis	4.08386e-06	TRINITY_DN43215_c1_g3	K00276	EC:1.4.3.21	-1.87587	down	At2g19130	PREDICTED: G-type lectin S-receptor-like serine/threonine-protein kinase At2g19130 [Arachis duranensis]	0.46	0.66	0.18	2.22	3.54	2.48	0.43	2.75
map00950	Isoquinoline alkaloid biosynthesis	4.08386e-06	TRINITY_DN43448_c0_g2	K00276	EC:1.4.3.21	-5.72913	down	At5g24080	PREDICTED: G-type lectin S-receptor-like serine/threonine-protein kinase SD2-5 [Eucalyptus grandis]	0.02	0.02	0.11	5.58	5.36	6.78	0.05	5.91
map00950	Isoquinoline alkaloid biosynthesis	4.08386e-06	TRINITY_DN43698_c1_g3	K00276	EC:1.4.3.21	4.1322	up	At2g19130	PREDICTED: G-type lectin S-receptor-like serine/threonine-protein kinase At2g19130 [Nelumbo nucifera]	3.78	3.54	2.22	0.55	0.09	0.28	3.18	0.31
map00950	Isoquinoline alkaloid biosynthesis	4.08386e-06	TRINITY_DN43698_c1_g8	K00276	EC:1.4.3.21	7.16832	up	At2g19130	Apple-like protein [Cynara cardunculus var. scolymus]	3.57	4	1.27	0.04	0	0.04	2.95	0.03
map00950	Isoquinoline alkaloid biosynthesis	4.08386e-06	TRINITY_DN44097_c0_g2	K00276	EC:1.4.3.21	-1.76577	down	At5g24080	PREDICTED: G-type lectin S-receptor-like serine/threonine-protein kinase At5g24080 [Amborella trichopoda]	0.11	0.41	0.37	2.08	2.17	0.74	0.3	1.66
map00950	Isoquinoline alkaloid biosynthesis	4.08386e-06	TRINITY_DN44391_c0_g1	K00276	EC:1.4.3.21	1.82559	up	LECRK3	PREDICTED: G-type lectin S-receptor-like serine/threonine-protein kinase LECRK3 [Musa acuminata subsp. malaccensis]	134.3	176.03	86.91	34.07	39.33	39.36	132.41	37.59
map00950	Isoquinoline alkaloid biosynthesis	4.08386e-06	TRINITY_DN44391_c0_g2	K00276	EC:1.4.3.21	-2.09139	down	LECRK2	G-type lectin S-receptor-like serine/threonine-protein kinase RLK1 [Morus notabilis]	0.84	1.04	2.58	10.27	11.07	9.68	1.49	10.34
map00950	Isoquinoline alkaloid biosynthesis	4.08386e-06	TRINITY_DN45009_c1_g3	K00276	EC:1.4.3.21	4.26339	up	At2g19130	PREDICTED: G-type lectin S-receptor-like serine/threonine-protein kinase At2g19130 isoform X1 [Nelumbo nucifera]	34.51	28.77	14.37	4.58	1.42	0.52	25.88	2.17
map00950	Isoquinoline alkaloid biosynthesis	4.08386e-06	TRINITY_DN45827_c0_g2	K00276	EC:1.4.3.21	3.4196	up	At2g19130	PREDICTED: G-type lectin S-receptor-like serine/threonine-protein kinase At2g19130 [Cicer arietinum]	6.27	18.07	14.39	4.03	1.31	0.94	12.91	2.09
map00950	Isoquinoline alkaloid biosynthesis	4.08386e-06	TRINITY_DN46209_c0_g1	K00276	EC:1.4.3.21	2.08001	up	SD25	PREDICTED: G-type lectin S-receptor-like serine/threonine-protein kinase SD2-5 [Amborella trichopoda]	6.64	12.34	12.31	5.36	4.8	4.36	10.43	4.84
map00950	Isoquinoline alkaloid biosynthesis	4.08386e-06	TRINITY_DN46648_c1_g2	K00276	EC:1.4.3.21	-4.53269	down	LECRK3	PREDICTED: G-type lectin S-receptor-like serine/threonine-protein kinase RLK1 [Elaeis guineensis]	0.33	0.56	0.5	15.12	8.41	7.84	0.46	10.46
map00950	Isoquinoline alkaloid biosynthesis	4.08386e-06	TRINITY_DN46822_c1_g1	K00276	EC:1.4.3.21	1.25159	up	PK1	PREDICTED: putative receptor protein kinase ZmPK1 [Vitis vinifera]	3.82	3.02	2.56	3.64	3.17	4.03	3.13	3.61
map00950	Isoquinoline alkaloid biosynthesis	4.08386e-06	TRINITY_DN46902_c0_g1	K00811	EC:2.6.1.1	1.59792	up	ASP5	unknown [Picea sitchensis]	98.69	95.41	135.18	54.57	63.79	56.27	109.76	58.21
map00950	Isoquinoline alkaloid biosynthesis	4.08386e-06	TRINITY_DN47035_c0_g2	K00276	EC:1.4.3.21	-2.187	down	LECRK4	PREDICTED: G-type lectin S-receptor-like serine/threonine-protein kinase RLK1 [Amborella trichopoda]	9.74	12.2	11.34	88	86.28	81.02	11.09	85.1
map00950	Isoquinoline alkaloid biosynthesis	4.08386e-06	TRINITY_DN47067_c0_g1	K00276	EC:1.4.3.21	2.21173	up	PK1	PREDICTED: putative receptor protein kinase ZmPK1 [Theobroma cacao]	12.46	10.8	8.08	3.86	3.98	4.17	10.45	4
map00950	Isoquinoline alkaloid biosynthesis	4.08386e-06	TRINITY_DN47254_c2_g3	K00276	EC:1.4.3.21	3.08152	up	SD25	PREDICTED: G-type lectin S-receptor-like serine/threonine-protein kinase SD2-5 [Nelumbo nucifera]	29.53	16.26	9.54	4.37	2.68	2.22	18.44	3.09
map00260	Glycine, serine and threonine metabolism	4.82321e-06	TRINITY_DN32916_c0_g1	K15919	-	-4.76393	down	HPPR	PREDICTED: hydroxyphenylpyruvate reductase-like [Elaeis guineensis]	0.47	0.37	0.08	9.23	13.11	10.05	0.31	10.8
map00260	Glycine, serine and threonine metabolism	4.82321e-06	TRINITY_DN33757_c0_g1	K01754	EC:4.3.1.19	1.83064	up	OMR1	unknown [Picea sitchensis]	55.26	51.87	28.07	22.72	23.79	21.98	45.07	22.83
map00260	Glycine, serine and threonine metabolism	4.82321e-06	TRINITY_DN33757_c0_g4	K01754	EC:4.3.1.19	2.29005	up	OMR1	unknown [Picea sitchensis]	13.45	16.77	19.73	5.22	6.27	6.04	16.65	5.84
map00260	Glycine, serine and threonine metabolism	4.82321e-06	TRINITY_DN34187_c2_g1	K00276	EC:1.4.3.21	-2.56003	down	At1g62810	PREDICTED: primary amine oxidase [Vitis vinifera]	0.67	0.81	2.69	10.97	13.44	17.37	1.39	13.93
map00260	Glycine, serine and threonine metabolism	4.82321e-06	TRINITY_DN34187_c2_g2	K00276	EC:1.4.3.21	-9.6247	down	At1g62810	putative copper-containing diamine oxidase [Pinus sylvestris]	0	0	0.01	2.69	2.86	3.74	0	3.1
map00260	Glycine, serine and threonine metabolism	4.82321e-06	TRINITY_DN34187_c2_g4	K00276	EC:1.4.3.21	-1.34652	down	At1g62810	putative copper-containing diamine oxidase [Pinus sylvestris]	5.88	9.26	7.88	33.17	31.41	35.49	7.67	33.36
map00260	Glycine, serine and threonine metabolism	4.82321e-06	TRINITY_DN34789_c0_g1	K00499	EC:1.14.15.7	1.60427	up	At4g29890	PREDICTED: choline monooxygenase, chloroplastic [Elaeis guineensis]	4.81	5.82	7.17	3.21	3.46	3.4	5.93	3.36
map00260	Glycine, serine and threonine metabolism	4.82321e-06	TRINITY_DN35776_c0_g1	K00831	EC:2.6.1.52	1.01161	up	PSAT1	phosphoserine aminotransferase [Pinus pinaster]	44.62	51.27	42.7	40.68	40.58	37.99	46.2	39.75
map00260	Glycine, serine and threonine metabolism	4.82321e-06	TRINITY_DN36433_c1_g2	K00276	EC:1.4.3.21	3.87038	up	At2g19130	PREDICTED: G-type lectin S-receptor-like serine/threonine-protein kinase At2g19130 [Nelumbo nucifera]	13.42	23.58	16.76	4.84	0.72	0.59	17.92	2.05
map00260	Glycine, serine and threonine metabolism	4.82321e-06	TRINITY_DN37454_c0_g1	K00108	EC:1.1.99.1	-6.04582	down	HTH	hypothetical protein CICLE_v10019611mg [Citrus clementina]	0.39	1.28	0.37	40.11	74.85	109.54	0.68	74.83
map00260	Glycine, serine and threonine metabolism	4.82321e-06	TRINITY_DN37652_c2_g1	K00281	EC:1.4.4.2	-1.32746	down	GDCSP	PREDICTED: glycine dehydrogenase (decarboxylating), mitochondrial [Vitis vinifera]	11.37	24.99	18.1	53.2	80.34	95.31	18.15	76.28
map00260	Glycine, serine and threonine metabolism	4.82321e-06	TRINITY_DN37795_c0_g3	K00108	EC:1.1.99.1	2.84858	up	At1g73050	putative oxidoreductase [Taxus baccata]	5.61	3.59	0.79	2.3	2.71	2.22	3.33	2.41
map00260	Glycine, serine and threonine metabolism	4.82321e-06	TRINITY_DN37795_c0_g5	K00108	EC:1.1.99.1	-1.4739	down	At1g73050	putative oxidoreductase [Taxus baccata]	5.93	29.99	15.3	77.86	63.76	74.39	17.07	72
map00260	Glycine, serine and threonine metabolism	4.82321e-06	TRINITY_DN38213_c1_g1	K00276	EC:1.4.3.21	-7.25006	down	LECRK4	hypothetical protein SORBIDRAFT_06g002210 [Sorghum bicolor]	0	0.06	0.05	12.63	11.76	9.87	0.04	11.42
map00260	Glycine, serine and threonine metabolism	4.82321e-06	TRINITY_DN38213_c1_g4	K00276	EC:1.4.3.21	-5.75791	down	LECRK4	PREDICTED: G-type lectin S-receptor-like serine/threonine-protein kinase RLK1 [Amborella trichopoda]	0	0.04	0.08	6.82	2.64	2.18	0.04	3.88
map00260	Glycine, serine and threonine metabolism	4.82321e-06	TRINITY_DN38213_c1_g5	K00276	EC:1.4.3.21	-4.68018	down	SD17	PREDICTED: G-type lectin S-receptor-like serine/threonine-protein kinase LECRK1 [Nelumbo nucifera]	0.03	0.06	0.15	8.36	1.63	1.34	0.08	3.78
map00260	Glycine, serine and threonine metabolism	4.82321e-06	TRINITY_DN38566_c2_g1	K00276	EC:1.4.3.21	4.48124	up	LRK10	hypothetical protein POPTR_0015s00220g [Populus trichocarpa]	1.58	1.47	1.8	0.17	0.05	0.13	1.62	0.12
map00260	Glycine, serine and threonine metabolism	4.82321e-06	TRINITY_DN28392_c0_g1	K00058	EC:1.1.1.95	1.31087	up	PGDH1	unknown [Picea sitchensis]	40.76	47.74	37.44	27.3	33.32	27.48	41.98	29.37
map00260	Glycine, serine and threonine metabolism	4.82321e-06	TRINITY_DN29539_c0_g1	K00133	EC:1.2.1.11	1.7519	up	asd	unknown [Picea sitchensis]	17.01	19.15	17.86	9.53	9.32	8.95	18.01	9.27
map00260	Glycine, serine and threonine metabolism	4.82321e-06	TRINITY_DN30313_c0_g1	K01620	EC:4.1.2.48	-5.18114	down	THA2	unknown [Picea sitchensis]	0.02	0.04	0.08	1.69	4.17	3.32	0.05	3.06
map00260	Glycine, serine and threonine metabolism	4.82321e-06	TRINITY_DN30795_c0_g1	K00058	EC:1.1.1.95	-4.43294	down	MADS6	AGL6 [Taxus baccata]	0.33	0.01	0.02	9.97	2.98	2.86	0.12	5.27
map00260	Glycine, serine and threonine metabolism	4.82321e-06	TRINITY_DN31382_c0_g1	K01696	EC:4.2.1.20	-11.9567	down	TSB2	unknown [Picea sitchensis]	0	0	0	2.14	13.75	3.42	0	6.44
map00260	Glycine, serine and threonine metabolism	4.82321e-06	TRINITY_DN31971_c0_g1	K00600	EC:2.1.2.1	-1.80582	down	-	unknown [Picea sitchensis]	8.81	12.82	11.34	48.07	74.58	73.76	10.99	65.47
map00260	Glycine, serine and threonine metabolism	4.82321e-06	TRINITY_DN32554_c0_g1	K00830	EC:2.6.1.44 2.6.1.45 2.6.1.51	-1.08854	down	AGT1	PREDICTED: serine--glyoxylate aminotransferase [Musa acuminata subsp. malaccensis]	21.04	39.91	19.16	72.58	99.14	115.1	26.7	95.61
map00260	Glycine, serine and threonine metabolism	4.82321e-06	TRINITY_DN32630_c0_g3	K00827	EC:2.6.1.44 2.6.1.40	-2.05171	down	AGT2	unknown [Picea sitchensis]	2.35	9.53	7.38	30.38	49.12	47.16	6.42	42.22
map00260	Glycine, serine and threonine metabolism	4.82321e-06	TRINITY_DN32726_c1_g2	K00276	EC:1.4.3.21	1.5702	up	PK1	PREDICTED: putative receptor protein kinase ZmPK1 [Vitis vinifera]	4.3	3.59	2.42	2.19	2.56	2.63	3.44	2.46
map00260	Glycine, serine and threonine metabolism	4.82321e-06	TRINITY_DN32876_c0_g1	K01695	EC:4.2.1.20	1.08683	up	TRPA1	unknown [Picea sitchensis]	10.49	13.05	14.78	8.81	12.21	10.03	12.77	10.35
map00260	Glycine, serine and threonine metabolism	4.82321e-06	TRINITY_DN39204_c0_g1	K15634	EC:5.4.2.12	-1.51036	down	At5g22620	PREDICTED: probable 2-carboxy-D-arabinitol-1-phosphatase [Nelumbo nucifera]	2.02	3.32	3.46	11.25	12.16	16.07	2.93	13.16
map00260	Glycine, serine and threonine metabolism	4.82321e-06	TRINITY_DN39356_c0_g1	K15918	EC:2.7.1.31	-1.16132	down	GLYK	unknown [Picea sitchensis]	3.08	3.88	2.46	10.03	13.28	15.52	3.14	12.94
map00260	Glycine, serine and threonine metabolism	4.82321e-06	TRINITY_DN39564_c0_g1	K15893	-	-1.33914	down	HPR-A	unknown [Picea sitchensis]	9.6	16.52	11.27	32.93	46.8	55.86	12.46	45.2
map00260	Glycine, serine and threonine metabolism	4.82321e-06	TRINITY_DN39635_c0_g5	K00108	EC:1.1.99.1	-3.11849	down	At1g73050	putative oxidoreductase [Taxus baccata]	0.02	0.13	0.16	1	1.52	1.95	0.1	1.49
map00260	Glycine, serine and threonine metabolism	4.82321e-06	TRINITY_DN40098_c0_g3	K00276	EC:1.4.3.21	6.38777	up	SD25	PREDICTED: G-type lectin S-receptor-like serine/threonine-protein kinase SD2-5 [Solanum pennellii]	34.19	46.42	42.39	1.26	0.9	0.35	41	0.84
map00260	Glycine, serine and threonine metabolism	4.82321e-06	TRINITY_DN40663_c0_g1	K00276	EC:1.4.3.21	-2.42863	down	At2g19130	G-type lectin S-receptor-like serine/threonine-protein kinase At2g19130 [Anthurium amnicola]	0.23	0.8	0.15	3.11	3.13	2.16	0.39	2.8
map00260	Glycine, serine and threonine metabolism	4.82321e-06	TRINITY_DN41322_c0_g1	K00108	EC:1.1.99.1	-6.63834	down	At1g73050	hypothetical protein CICLE_v10019611mg [Citrus clementina]	0.02	0.2	0.27	19.59	25.81	34.66	0.16	26.69
map00260	Glycine, serine and threonine metabolism	4.82321e-06	TRINITY_DN41779_c0_g4	K00276	EC:1.4.3.21	-3.96138	down	LECRK2	hypothetical protein AMTR_s00022p00195410 [Amborella trichopoda]	0.09	0.09	0.3	4.95	4.06	4.13	0.16	4.38
map00260	Glycine, serine and threonine metabolism	4.82321e-06	TRINITY_DN41797_c0_g4	K00108	EC:1.1.99.1	-1.46841	down	HTH	unknown [Picea sitchensis]	2.62	13.52	7.89	41.34	31.64	35.73	8.01	36.24
map00260	Glycine, serine and threonine metabolism	4.82321e-06	TRINITY_DN41797_c0_g6	K00108	EC:1.1.99.1	-5.10182	down	HTH	putative oxidoreductase [Taxus baccata]	0.24	1.03	5.14	99.2	123.07	144.4	2.14	122.22
map00260	Glycine, serine and threonine metabolism	4.82321e-06	TRINITY_DN41797_c0_g9	K00108	EC:1.1.99.1	-10.526	down	HTH	PREDICTED: protein HOTHEAD-like [Nelumbo nucifera]	0	0	0.03	24.15	28.58	43.17	0.01	31.97
map00260	Glycine, serine and threonine metabolism	4.82321e-06	TRINITY_DN41831_c4_g1	K00276	EC:1.4.3.21	10.1896	up	SD22	G-type lectin S-receptor-like serine/threonine-protein kinase At2g19130, partial [Anthurium amnicola]	3.06	3.49	1.45	0	0	0	2.67	0
map00260	Glycine, serine and threonine metabolism	4.82321e-06	TRINITY_DN41831_c4_g3	K00276	EC:1.4.3.21	3.17924	up	At2g19130	hypothetical protein AMTR_s00072p00045010 [Amborella trichopoda]	3.43	3.12	1.09	0.39	0.87	0.26	2.55	0.51
map00260	Glycine, serine and threonine metabolism	4.82321e-06	TRINITY_DN41866_c0_g1	K00108	EC:1.1.99.1	6.4297	up	MDL2	putative oxidoreductase [Taxus baccata]	6.62	6.9	0.07	0.11	0.14	0	4.53	0.08
map00260	Glycine, serine and threonine metabolism	4.82321e-06	TRINITY_DN41866_c2_g1	K00108	EC:1.1.99.1	-2.79809	down	At1g73050	putative oxidoreductase [Taxus baccata]	0.21	0.16	1.47	6.51	8.7	8.92	0.61	8.04
map00260	Glycine, serine and threonine metabolism	4.82321e-06	TRINITY_DN41974_c0_g4	K00108	EC:1.1.99.1	1.33191	up	HTH	putative oxidoreductase [Taxus baccata]	41.1	53.32	51.18	34.24	29.38	32.54	48.53	32.05
map00260	Glycine, serine and threonine metabolism	4.82321e-06	TRINITY_DN41974_c0_g6	K00108	EC:1.1.99.1	3.33226	up	At1g73050	putative oxidoreductase [Taxus baccata]	37.18	41.63	40.35	21.2	0.68	0	39.72	7.29
map00260	Glycine, serine and threonine metabolism	4.82321e-06	TRINITY_DN42125_c1_g1	K00276	EC:1.4.3.21	3.78031	up	At2g19130	PREDICTED: G-type lectin S-receptor-like serine/threonine-protein kinase At2g19130 [Nelumbo nucifera]	2.3	2.76	3.94	0.79	0.44	1.19	3	0.81
map00260	Glycine, serine and threonine metabolism	4.82321e-06	TRINITY_DN42233_c0_g2	K00276	EC:1.4.3.21	-2.87068	down	SD31	PREDICTED: G-type lectin S-receptor-like serine/threonine-protein kinase SD3-1 [Nelumbo nucifera]	0.24	0.3	0.44	4.18	4.23	3.85	0.33	4.09
map00260	Glycine, serine and threonine metabolism	4.82321e-06	TRINITY_DN42590_c0_g1	K00276	EC:1.4.3.21	2.70889	up	SD25	PREDICTED: G-type lectin S-receptor-like serine/threonine-protein kinase SD2-5 [Nelumbo nucifera]	2.63	3.16	2.87	0.3	1.16	0.58	2.89	0.68
map00260	Glycine, serine and threonine metabolism	4.82321e-06	TRINITY_DN42846_c2_g2	K00276	EC:1.4.3.21	-1.21877	down	-	PREDICTED: primary amine oxidase [Nelumbo nucifera]	0.43	0.52	1.72	2.81	3.67	4.11	0.89	3.53
map00260	Glycine, serine and threonine metabolism	4.82321e-06	TRINITY_DN42878_c0_g1	K02437	-	-3.22069	down	GDCSH	unknown [Picea sitchensis]	6.56	9.1	5.63	53.19	102.72	96.69	7.1	84.2
map00260	Glycine, serine and threonine metabolism	4.82321e-06	TRINITY_DN42878_c2_g4	K00058	EC:1.1.1.95	-6.55708	down	MADS58	AGAMOUS [Taxus baccata]	0.05	0	0	10.93	4.58	0.42	0.02	5.31
map00260	Glycine, serine and threonine metabolism	4.82321e-06	TRINITY_DN42878_c2_g5	K00058	EC:1.1.1.95	-3.31428	down	AGL5	DAL2 protein [Picea abies]	0.1	0.44	0.07	4.36	3.12	2.84	0.2	3.44
map00260	Glycine, serine and threonine metabolism	4.82321e-06	TRINITY_DN43215_c1_g3	K00276	EC:1.4.3.21	-1.87587	down	At2g19130	PREDICTED: G-type lectin S-receptor-like serine/threonine-protein kinase At2g19130 [Arachis duranensis]	0.46	0.66	0.18	2.22	3.54	2.48	0.43	2.75
map00260	Glycine, serine and threonine metabolism	4.82321e-06	TRINITY_DN43448_c0_g2	K00276	EC:1.4.3.21	-5.72913	down	At5g24080	PREDICTED: G-type lectin S-receptor-like serine/threonine-protein kinase SD2-5 [Eucalyptus grandis]	0.02	0.02	0.11	5.58	5.36	6.78	0.05	5.91
map00260	Glycine, serine and threonine metabolism	4.82321e-06	TRINITY_DN43619_c0_g1	K00108	EC:1.1.99.1	2.74953	up	At1g73050	putative oxidoreductase [Taxus baccata]	386.96	252.45	84.66	201.18	56.36	51.89	241.36	103.14
map00260	Glycine, serine and threonine metabolism	4.82321e-06	TRINITY_DN43698_c1_g3	K00276	EC:1.4.3.21	4.1322	up	At2g19130	PREDICTED: G-type lectin S-receptor-like serine/threonine-protein kinase At2g19130 [Nelumbo nucifera]	3.78	3.54	2.22	0.55	0.09	0.28	3.18	0.31
map00260	Glycine, serine and threonine metabolism	4.82321e-06	TRINITY_DN43698_c1_g8	K00276	EC:1.4.3.21	7.16832	up	At2g19130	Apple-like protein [Cynara cardunculus var. scolymus]	3.57	4	1.27	0.04	0	0.04	2.95	0.03
map00260	Glycine, serine and threonine metabolism	4.82321e-06	TRINITY_DN43880_c0_g1	K00108	EC:1.1.99.1	-12.4529	down	HTH	hypothetical protein MANES_02G031000 [Manihot esculenta]	0	0	0	40.63	58.59	77.83	0	59.02
map00260	Glycine, serine and threonine metabolism	4.82321e-06	TRINITY_DN44020_c0_g4	K14272	EC:2.6.1.4 2.6.1.2 2.6.1.44	-1.11799	down	GGAT2	unknown [Picea sitchensis]	8.82	15.4	16.54	41.48	56.63	65.88	13.59	54.66
map00260	Glycine, serine and threonine metabolism	4.82321e-06	TRINITY_DN44097_c0_g2	K00276	EC:1.4.3.21	-1.76577	down	At5g24080	PREDICTED: G-type lectin S-receptor-like serine/threonine-protein kinase At5g24080 [Amborella trichopoda]	0.11	0.41	0.37	2.08	2.17	0.74	0.3	1.66
map00260	Glycine, serine and threonine metabolism	4.82321e-06	TRINITY_DN44279_c2_g4	K15633	EC:5.4.2.12	1.23807	up	-	Putative 2-3 biphosphoglycerate independant phosphoglycerate mutase [Vitis vinifera]	92.68	88.31	82.03	60.96	64.74	54.71	87.67	60.14
map00260	Glycine, serine and threonine metabolism	4.82321e-06	TRINITY_DN44301_c0_g4	K00600	EC:2.1.2.1	-5.16714	down	-	unknown [Picea sitchensis]	1.1	1.85	1.71	69.9	118.03	107.35	1.55	98.43
map00260	Glycine, serine and threonine metabolism	4.82321e-06	TRINITY_DN44391_c0_g1	K00276	EC:1.4.3.21	1.82559	up	LECRK3	PREDICTED: G-type lectin S-receptor-like serine/threonine-protein kinase LECRK3 [Musa acuminata subsp. malaccensis]	134.3	176.03	86.91	34.07	39.33	39.36	132.41	37.59
map00260	Glycine, serine and threonine metabolism	4.82321e-06	TRINITY_DN44391_c0_g2	K00276	EC:1.4.3.21	-2.09139	down	LECRK2	G-type lectin S-receptor-like serine/threonine-protein kinase RLK1 [Morus notabilis]	0.84	1.04	2.58	10.27	11.07	9.68	1.49	10.34
map00260	Glycine, serine and threonine metabolism	4.82321e-06	TRINITY_DN45009_c1_g3	K00276	EC:1.4.3.21	4.26339	up	At2g19130	PREDICTED: G-type lectin S-receptor-like serine/threonine-protein kinase At2g19130 isoform X1 [Nelumbo nucifera]	34.51	28.77	14.37	4.58	1.42	0.52	25.88	2.17
map00260	Glycine, serine and threonine metabolism	4.82321e-06	TRINITY_DN45154_c0_g1	K00108	EC:1.1.99.1	3.03009	up	HTH	putative oxidoreductase [Taxus baccata]	30.49	33.96	23.57	17.79	1.27	0.15	29.34	6.4
map00260	Glycine, serine and threonine metabolism	4.82321e-06	TRINITY_DN45154_c1_g2	K00108	EC:1.1.99.1	9.66058	up	-	putative oxidoreductase [Taxus baccata]	47.54	25.83	1.37	0	0	0	24.91	0
map00260	Glycine, serine and threonine metabolism	4.82321e-06	TRINITY_DN45827_c0_g2	K00276	EC:1.4.3.21	3.4196	up	At2g19130	PREDICTED: G-type lectin S-receptor-like serine/threonine-protein kinase At2g19130 [Cicer arietinum]	6.27	18.07	14.39	4.03	1.31	0.94	12.91	2.09
map00260	Glycine, serine and threonine metabolism	4.82321e-06	TRINITY_DN45945_c0_g1	K00058	EC:1.1.1.95	-3.04102	down	SVP	unknown [Picea sitchensis]	1.36	1.29	0.55	17.53	16.9	17.61	1.07	17.35
map00260	Glycine, serine and threonine metabolism	4.82321e-06	TRINITY_DN46209_c0_g1	K00276	EC:1.4.3.21	2.08001	up	SD25	PREDICTED: G-type lectin S-receptor-like serine/threonine-protein kinase SD2-5 [Amborella trichopoda]	6.64	12.34	12.31	5.36	4.8	4.36	10.43	4.84
map00260	Glycine, serine and threonine metabolism	4.82321e-06	TRINITY_DN46648_c1_g2	K00276	EC:1.4.3.21	-4.53269	down	LECRK3	PREDICTED: G-type lectin S-receptor-like serine/threonine-protein kinase RLK1 [Elaeis guineensis]	0.33	0.56	0.5	15.12	8.41	7.84	0.46	10.46
map00260	Glycine, serine and threonine metabolism	4.82321e-06	TRINITY_DN46822_c1_g1	K00276	EC:1.4.3.21	1.25159	up	PK1	PREDICTED: putative receptor protein kinase ZmPK1 [Vitis vinifera]	3.82	3.02	2.56	3.64	3.17	4.03	3.13	3.61
map00260	Glycine, serine and threonine metabolism	4.82321e-06	TRINITY_DN47035_c0_g2	K00276	EC:1.4.3.21	-2.187	down	LECRK4	PREDICTED: G-type lectin S-receptor-like serine/threonine-protein kinase RLK1 [Amborella trichopoda]	9.74	12.2	11.34	88	86.28	81.02	11.09	85.1
map00260	Glycine, serine and threonine metabolism	4.82321e-06	TRINITY_DN47067_c0_g1	K00276	EC:1.4.3.21	2.21173	up	PK1	PREDICTED: putative receptor protein kinase ZmPK1 [Theobroma cacao]	12.46	10.8	8.08	3.86	3.98	4.17	10.45	4
map00260	Glycine, serine and threonine metabolism	4.82321e-06	TRINITY_DN47254_c2_g3	K00276	EC:1.4.3.21	3.08152	up	SD25	PREDICTED: G-type lectin S-receptor-like serine/threonine-protein kinase SD2-5 [Nelumbo nucifera]	29.53	16.26	9.54	4.37	2.68	2.22	18.44	3.09
map00052	Galactose metabolism	9.48858e-06	TRINITY_DN34425_c1_g1	K12309	EC:3.2.1.23	1.99862	up	BGAL8	unknown [Picea sitchensis]	13.21	24.74	22.73	17.33	17.17	13.68	20.23	16.06
map00052	Galactose metabolism	9.48858e-06	TRINITY_DN34530_c1_g2	K00011	EC:1.1.1.21	-9.91498	down	COR2	PREDICTED: non-functional NADPH-dependent codeinone reductase 2-like [Sesamum indicum]	0	0	0.05	21.66	48.64	47.89	0.02	39.4
map00052	Galactose metabolism	9.48858e-06	TRINITY_DN34724_c1_g1	K12447	EC:2.7.7.64	-1.46698	down	AtMg00820	Putative retroelement [Oryza sativa Japonica Group]	0.08	0.43	0.33	0.98	1.61	1.27	0.28	1.29
map00052	Galactose metabolism	9.48858e-06	TRINITY_DN35590_c0_g2	K00850	EC:2.7.1.11	1.34002	up	PFK2	unknown [Picea sitchensis]	13.11	9.75	5.4	6.13	7.05	6.9	9.42	6.69
map00052	Galactose metabolism	9.48858e-06	TRINITY_DN35762_c0_g4	K00850	EC:2.7.1.11	-1.69236	down	At2g19790	hypothetical protein SELMODRAFT_113878 [Selaginella moellendorffii]	0.07	0.29	0.17	0.69	0.88	1.24	0.18	0.94
map00052	Galactose metabolism	9.48858e-06	TRINITY_DN35957_c0_g2	K12309	EC:3.2.1.23	2.20017	up	BGAL8	unknown [Picea sitchensis]	8.7	17.19	12.54	4.91	3.79	5.03	12.81	4.58
map00052	Galactose metabolism	9.48858e-06	TRINITY_DN36506_c0_g2	K01785	EC:5.1.3.3	1.86413	up	GALM	unknown [Picea sitchensis]	13.39	24.05	34.8	10.65	13.08	10.67	24.08	11.47
map00052	Galactose metabolism	9.48858e-06	TRINITY_DN36614_c1_g1	K18819	EC:2.4.1.123	-4.85613	down	GOLS2	galactinol synthase family protein [Populus trichocarpa]	0.23	0.24	0.26	15.65	14.12	7.2	0.24	12.32
map00052	Galactose metabolism	9.48858e-06	TRINITY_DN37087_c0_g1	K06617	EC:2.4.1.82	-2.8068	down	RFS6	hypothetical protein L484_011173 [Morus notabilis]	0.52	0.94	0.16	5.61	5.45	6.07	0.54	5.71
map00052	Galactose metabolism	9.48858e-06	TRINITY_DN37087_c0_g3	K06617	EC:2.4.1.82	1.64205	up	RFS6	hypothetical protein AMTR_s00046p00128780, partial [Amborella trichopoda]	13.65	5.61	5.03	7.01	4.2	3.62	8.1	4.94
map00052	Galactose metabolism	9.48858e-06	TRINITY_DN37917_c1_g1	K01187	EC:3.2.1.20	3.18152	up	Os06g0675700	PREDICTED: probable alpha-glucosidase Os06g0675700 [Setaria italica]	13.19	16.85	5.85	1.8	2.19	2.98	11.96	2.32
map00052	Galactose metabolism	9.48858e-06	TRINITY_DN37917_c2_g1	K01187	EC:3.2.1.20	1.71061	up	-	hypothetical protein F511_15904 [Dorcoceras hygrometricum]	6.53	8.6	12.04	5.04	4.43	3.91	9.06	4.46
map00052	Galactose metabolism	9.48858e-06	TRINITY_DN37928_c3_g1	K01187	EC:3.2.1.20	3.63411	up	XYL2	hypothetical protein AXG93_2210s1050 [Marchantia polymorpha subsp. polymorpha]	14.52	19.53	7.37	2.55	1.51	2.12	13.81	2.06
map00052	Galactose metabolism	9.48858e-06	TRINITY_DN38092_c0_g1	K18819	EC:2.4.1.123	-4.60093	down	GUX2	unknown [Picea sitchensis]	0.03	0.13	0.23	5.48	5.08	5.12	0.13	5.23
map00052	Galactose metabolism	9.48858e-06	TRINITY_DN38525_c0_g6	K12309	EC:3.2.1.23	2.42006	up	BGAL8	unknown [Picea sitchensis]	31.48	63.87	39.45	16.63	13.38	13.28	44.93	14.43
map00052	Galactose metabolism	9.48858e-06	TRINITY_DN38609_c0_g1	K12309	EC:3.2.1.23	-9.86051	down	IDD2	PREDICTED: protein indeterminate-domain 11-like isoform X1 [Vigna angularis]	0	0	0	1.86	2.37	2.88	0	2.37
map00052	Galactose metabolism	9.48858e-06	TRINITY_DN38609_c0_g2	K12309	EC:3.2.1.23	-8.10036	down	IDD2	unknown [Picea sitchensis]	0	0.01	0	1.42	1.63	2.29	0	1.78
map00052	Galactose metabolism	9.48858e-06	TRINITY_DN38609_c1_g1	K12309	EC:3.2.1.23	1.15838	up	IDD2	hypothetical protein AXG93_509s1280 [Marchantia polymorpha subsp. polymorpha]	40.28	43.24	38.78	31.1	30.19	33.94	40.77	31.74
map00052	Galactose metabolism	9.48858e-06	TRINITY_DN38863_c1_g1	K00011	EC:1.1.1.21	2.44561	up	IN2-2	unnamed protein product [Coffea canephora]	220.42	161.7	58.96	65.83	64.89	77.19	147.03	69.3
map00052	Galactose metabolism	9.48858e-06	TRINITY_DN27151_c0_g1	K18819	EC:2.4.1.123	-6.30508	down	GOLS1	unknown [Picea sitchensis]	0.04	0.26	0.42	21.87	34.71	37.7	0.24	31.43
map00052	Galactose metabolism	9.48858e-06	TRINITY_DN30094_c0_g2	K01785	EC:5.1.3.3	3.49564	up	Galm	unknown [Picea sitchensis]	0.2	0.35	7.4	0.67	0.26	0.21	2.65	0.38
map00052	Galactose metabolism	9.48858e-06	TRINITY_DN30300_c2_g2	K01785	EC:5.1.3.3	1.45311	up	GALM	unknown [Picea sitchensis]	20.9	28.3	25.28	15.61	15.47	16.21	24.83	15.76
map00052	Galactose metabolism	9.48858e-06	TRINITY_DN31378_c0_g1	K07407	EC:3.2.1.22	-10.4068	down	AGAL1	alpha-galactosidase [Medicago truncatula]	0	0	0	1.95	2.41	2.23	0	2.2
map00052	Galactose metabolism	9.48858e-06	TRINITY_DN39077_c0_g1	K12447	EC:2.7.7.64	-1.3054	down	-	putative polyprotein [Oryza sativa Japonica Group]	0.23	0.83	0.55	1.76	3.77	2.93	0.54	2.82
map00052	Galactose metabolism	9.48858e-06	TRINITY_DN39116_c0_g1	K01187	EC:3.2.1.20	2.3697	up	-	hypothetical protein SELMODRAFT_127710 [Selaginella moellendorffii]	25.65	31.42	12.89	7.48	7.91	7.97	23.32	7.79
map00052	Galactose metabolism	9.48858e-06	TRINITY_DN39137_c0_g1	K07407	EC:3.2.1.22	-1.4058	down	AGAL1	alpha-galactosidase 1 [Pisum sativum]	1.21	2.52	4.57	16.56	10.7	13.25	2.77	13.5
map00052	Galactose metabolism	9.48858e-06	TRINITY_DN39591_c1_g1	K01193	EC:3.2.1.26	-1.4777	down	CWINV1	PREDICTED: beta-fructofuranosidase, insoluble isoenzyme CWINV1 isoform X1 [Amborella trichopoda]	0.81	0.07	0.35	1.95	2.14	2.41	0.41	2.17
map00052	Galactose metabolism	9.48858e-06	TRINITY_DN39817_c0_g1	K18819	EC:2.4.1.123	-9.11499	down	GOLS4	unknown [Picea sitchensis]	0.17	0.03	0.11	85.16	111.05	69.48	0.1	88.56
map00052	Galactose metabolism	9.48858e-06	TRINITY_DN39957_c1_g2	K12309	EC:3.2.1.23	-2.28001	down	BGAL3	unknown [Picea sitchensis]	0.28	0.26	1.61	11.88	9.08	10.07	0.72	10.34
map00052	Galactose metabolism	9.48858e-06	TRINITY_DN39957_c2_g2	K12309	EC:3.2.1.23	-3.49746	down	Os03g0165400	unknown [Picea sitchensis]	3.34	6.92	9.11	109	124.28	134.11	6.46	122.46
map00052	Galactose metabolism	9.48858e-06	TRINITY_DN39984_c1_g4	K12309	EC:3.2.1.23	-6.42343	down	Os03g0165400	PREDICTED: uncharacterized protein LOC103634377 [Zea mays]	0.01	0.07	0.02	3.18	6.67	4.93	0.03	4.93
map00052	Galactose metabolism	9.48858e-06	TRINITY_DN40009_c0_g1	K07407	EC:3.2.1.22	2.81603	up	AGAL2	PREDICTED: alpha-galactosidase [Nelumbo nucifera]	85.14	133.11	137.12	25.91	24.07	35.21	118.46	28.4
map00052	Galactose metabolism	9.48858e-06	TRINITY_DN40009_c0_g4	K07407	EC:3.2.1.22	1.71874	up	-	unknown [Picea sitchensis]	2.12	4.52	7.59	4.28	1.63	1.39	4.74	2.43
map00052	Galactose metabolism	9.48858e-06	TRINITY_DN40097_c0_g1	K12309	EC:3.2.1.23	-2.70288	down	IDD16	hypothetical protein AALP_AA1G269600 [Arabis alpina]	0	0.3	0.02	0.42	1.75	1.13	0.11	1.1
map00052	Galactose metabolism	9.48858e-06	TRINITY_DN40097_c0_g3	K12309	EC:3.2.1.23	-2.86134	down	SGR5	protein SHOOT GRAVITROPISM 5-like [Dorcoceras hygrometricum]	0.17	0.25	0.02	1.36	1.89	2.3	0.15	1.85
map00052	Galactose metabolism	9.48858e-06	TRINITY_DN40097_c0_g4	K12309	EC:3.2.1.23	-1.66882	down	SGR5	hypothetical protein AXG93_4368s1830 [Marchantia polymorpha subsp. polymorpha]	1.34	1.81	0.43	6.03	6.34	7.37	1.19	6.58
map00052	Galactose metabolism	9.48858e-06	TRINITY_DN40507_c1_g1	K12309	EC:3.2.1.23	-9.46578	down	MGP	PREDICTED: protein indeterminate-domain 9 [Amborella trichopoda]	0	0.01	0	3.4	4.67	5.55	0	4.54
map00052	Galactose metabolism	9.48858e-06	TRINITY_DN40507_c1_g2	K12309	EC:3.2.1.23	-1.04763	down	IDD1	hypothetical protein AXG93_509s1280 [Marchantia polymorpha subsp. polymorpha]	1.27	2.62	1.84	7.75	6.12	6.21	1.91	6.69
map00052	Galactose metabolism	9.48858e-06	TRINITY_DN40613_c0_g1	K01835	EC:5.4.2.2	2.609	up	-	PREDICTED: phosphoglucomutase, cytoplasmic 2-like [Elaeis guineensis]	6.39	8.33	5.12	1.92	1.78	1.21	6.61	1.64
map00052	Galactose metabolism	9.48858e-06	TRINITY_DN40627_c1_g1	K07407	EC:3.2.1.22	2.53436	up	-	unknown [Picea sitchensis]	14.29	40.13	37.39	24.16	1.8	0.76	30.6	8.91
map00052	Galactose metabolism	9.48858e-06	TRINITY_DN40673_c1_g1	K00011	EC:1.1.1.21	6.0076	up	AKR4C10	unknown [Picea sitchensis]	64.54	96.56	98.45	4.33	1.97	0.77	86.52	2.36
map00052	Galactose metabolism	9.48858e-06	TRINITY_DN41120_c1_g1	K00011	EC:1.1.1.21	-3.63195	down	COR2	unknown [Picea sitchensis]	0.46	1.4	0.48	8.99	18.79	21.7	0.78	16.49
map00052	Galactose metabolism	9.48858e-06	TRINITY_DN41120_c1_g2	K00011	EC:1.1.1.21	4.54694	up	COR2	unknown [Picea sitchensis]	4.21	15.76	39.54	1.46	1.35	1.31	19.84	1.37
map00052	Galactose metabolism	9.48858e-06	TRINITY_DN41356_c1_g3	K07407	EC:3.2.1.22	2.11842	up	AGAL2	unknown [Picea sitchensis]	7.84	9.08	8.67	6.54	2.25	1.8	8.53	3.53
map00052	Galactose metabolism	9.48858e-06	TRINITY_DN41471_c1_g1	K00011	EC:1.1.1.21	2.0781	up	AKR4C9	unknown [Picea sitchensis]	96.39	139.25	144.21	41.21	35.7	35.38	126.62	37.43
map00052	Galactose metabolism	9.48858e-06	TRINITY_DN41661_c0_g3	K00850	EC:2.7.1.11	3.67456	up	PFK4	unknown [Picea sitchensis]	224.34	42.23	13.14	14.84	16.88	11.46	93.24	14.39
map00052	Galactose metabolism	9.48858e-06	TRINITY_DN42118_c0_g1	K01187	EC:3.2.1.20	2.67748	up	XYL1	hypothetical protein AMTR_s00092p00134420 [Amborella trichopoda]	16.41	23.04	13.91	6.09	6.33	7.56	17.79	6.66
map00052	Galactose metabolism	9.48858e-06	TRINITY_DN43015_c0_g2	K07407	EC:3.2.1.22	1.10635	up	-	unknown [Picea sitchensis]	13.37	25.8	20.65	17.32	15.64	14.32	19.94	15.76
map00052	Galactose metabolism	9.48858e-06	TRINITY_DN43015_c0_g3	K07407	EC:3.2.1.22	-1.53369	down	-	-	0.1	0.38	0.72	3	1.55	2.47	0.4	2.34
map00052	Galactose metabolism	9.48858e-06	TRINITY_DN43032_c0_g1	K07407	EC:3.2.1.22	1.67028	up	AGAL1	unknown [Picea sitchensis]	46.55	102.66	158.56	55.94	55.28	50.95	102.59	54.06
map00052	Galactose metabolism	9.48858e-06	TRINITY_DN43032_c0_g2	K07407	EC:3.2.1.22	1.83401	up	AGAL3	unknown [Picea sitchensis]	33.34	50.62	60.68	23.64	21.12	24.4	48.21	23.05
map00052	Galactose metabolism	9.48858e-06	TRINITY_DN43180_c0_g1	K06617	EC:2.4.1.82	-3.88219	down	RFS	raffinose synthase family protein [Populus trichocarpa]	3.07	1.94	1.57	41.62	78.76	56.4	2.19	58.93
map00052	Galactose metabolism	9.48858e-06	TRINITY_DN43456_c0_g4	K00963	EC:2.7.7.9	2.0729	up	UGPA	PREDICTED: UTP--glucose-1-phosphate uridylyltransferase [Juglans regia]	14.06	1.51	0.99	2.67	2.27	2.92	5.52	2.62
map00052	Galactose metabolism	9.48858e-06	TRINITY_DN43694_c0_g4	K06617	EC:2.4.1.82	2.38274	up	RFS2	hypothetical protein CISIN_1g003500mg [Citrus sinensis]	64.72	80.21	140.69	37.46	32.06	25.91	95.21	31.81
map00052	Galactose metabolism	9.48858e-06	TRINITY_DN43747_c0_g1	K01193	EC:3.2.1.26	5.52327	up	INV1	PREDICTED: beta-fructofuranosidase, insoluble isoenzyme CWINV1 isoform X1 [Amborella trichopoda]	24.71	22.27	28.94	1.29	1.15	0.47	25.31	0.97
map00052	Galactose metabolism	9.48858e-06	TRINITY_DN44375_c0_g1	K00850	EC:2.7.1.11	1.0217	up	PFK5	unknown [Picea sitchensis]	15.92	18.95	12.18	18.18	14.19	18.34	15.68	16.9
map00052	Galactose metabolism	9.48858e-06	TRINITY_DN44427_c0_g1	K00850	EC:2.7.1.11	1.92302	up	PFK4	unknown [Picea sitchensis]	13.82	14.26	7.14	6.03	8.89	3.11	11.74	6.01
map00052	Galactose metabolism	9.48858e-06	TRINITY_DN44427_c0_g3	K00850	EC:2.7.1.11	4.18866	up	-	-	279.58	51.94	13.66	11.91	14.14	11.33	115.06	12.46
map00052	Galactose metabolism	9.48858e-06	TRINITY_DN44427_c0_g5	K00850	EC:2.7.1.11	4.21758	up	PFK6	predicted protein [Hordeum vulgare subsp. vulgare]	9.13	1.6	0.47	0.67	0.16	0.33	3.73	0.39
map00052	Galactose metabolism	9.48858e-06	TRINITY_DN44673_c0_g1	K07407	EC:3.2.1.22	1.37921	up	AGAL3	unnamed protein product [Coffea canephora]	19.52	25.72	38.67	17.81	19.94	17.93	27.97	18.56
map00052	Galactose metabolism	9.48858e-06	TRINITY_DN44673_c0_g2	K07407	EC:3.2.1.22	2.72238	up	-	unknown [Picea sitchensis]	30.72	70.67	77.2	43.07	8.4	4	59.53	18.49
map00052	Galactose metabolism	9.48858e-06	TRINITY_DN44673_c1_g1	K07407	EC:3.2.1.22	-2.20858	down	AGAL2	unknown [Picea sitchensis]	5.01	14.29	23.15	114.78	123.98	102.68	14.15	113.81
map00052	Galactose metabolism	9.48858e-06	TRINITY_DN44677_c2_g1	K12447	EC:2.7.7.64	-1.43615	down	-	polyprotein [Gossypium barbadense]	0.54	0.36	0.24	1.9	1.63	1.96	0.38	1.83
map00052	Galactose metabolism	9.48858e-06	TRINITY_DN44835_c0_g2	K01193	EC:3.2.1.26	1.1284	up	-	PREDICTED: LOW QUALITY PROTEIN: beta-fructofuranosidase 1 [Phoenix dactylifera]	49.43	35.84	20.29	28.22	29.04	30.03	35.19	29.1
map00052	Galactose metabolism	9.48858e-06	TRINITY_DN45148_c1_g2	K06617	EC:2.4.1.82	-2.28896	down	RFS2	PREDICTED: probable galactinol--sucrose galactosyltransferase 2 [Musa acuminata subsp. malaccensis]	0.35	0.34	0.72	3.28	2.53	3.2	0.47	3
map00052	Galactose metabolism	9.48858e-06	TRINITY_DN45483_c0_g1	K07407	EC:3.2.1.22	2.83885	up	AGAL3	PREDICTED: alpha-galactosidase 3 [Vitis vinifera]	149.88	271.05	196.83	48.32	34.73	59.03	205.92	47.36
map00052	Galactose metabolism	9.48858e-06	TRINITY_DN45483_c0_g3	K07407	EC:3.2.1.22	3.23428	up	AGAL2	unknown [Picea sitchensis]	24.53	19.06	11.72	3.45	2.86	4.32	18.44	3.54
map00052	Galactose metabolism	9.48858e-06	TRINITY_DN45659_c0_g2	K01785	EC:5.1.3.3	3.41447	up	Galm	unknown [Picea sitchensis]	82.15	90.7	69.18	14.24	15.28	11.04	80.68	13.52
map00052	Galactose metabolism	9.48858e-06	TRINITY_DN45659_c0_g4	K01785	EC:5.1.3.3	1.93565	up	Galm	unknown [Picea sitchensis]	14.54	23.98	51.38	13.07	12.9	11.95	29.97	12.64
map00052	Galactose metabolism	9.48858e-06	TRINITY_DN45723_c0_g1	K01785	EC:5.1.3.3	2.79483	up	Galm	unknown [Picea sitchensis]	3.82	7.31	5.76	1.28	1.5	1.34	5.63	1.37
map00052	Galactose metabolism	9.48858e-06	TRINITY_DN45868_c3_g1	K00011	EC:1.1.1.21	3.49739	up	COR2	unknown [Picea sitchensis]	102.49	164.66	207.43	26.14	29.02	18.21	158.19	24.46
map00052	Galactose metabolism	9.48858e-06	TRINITY_DN46187_c2_g1	K12309	EC:3.2.1.23	-6.14334	down	IDD5	hypothetical protein PRUPE_ppb002474mg [Prunus persica]	0.01	0.19	0.01	7.1	7.79	9.18	0.07	8.02
map00052	Galactose metabolism	9.48858e-06	TRINITY_DN46268_c2_g1	K01187	EC:3.2.1.20	1.56225	up	-	PREDICTED: alpha-glucosidase 2 isoform X2 [Phoenix dactylifera]	13.77	17.96	14.37	9.43	10.27	9.97	15.37	9.89
map00052	Galactose metabolism	9.48858e-06	TRINITY_DN46567_c1_g1	K06617	EC:2.4.1.82	2.42595	up	RFS2	PREDICTED: probable galactinol--sucrose galactosyltransferase 2 [Sesamum indicum]	48.23	61.59	101.1	34.29	31.3	30.56	70.31	32.05
map00052	Galactose metabolism	9.48858e-06	TRINITY_DN46567_c1_g2	K06617	EC:2.4.1.82	2.07773	up	RFS2	hypothetical protein EUTSA_v10005800mg [Eutrema salsugineum]	74.24	94.07	186.96	49.37	48.89	40.27	118.42	46.18
map00052	Galactose metabolism	9.48858e-06	TRINITY_DN46621_c1_g2	K12309	EC:3.2.1.23	-2.5801	down	-	unknown [Picea sitchensis]	0.06	0.28	0.74	3.89	3.38	3.71	0.36	3.66
map00052	Galactose metabolism	9.48858e-06	TRINITY_DN46621_c2_g1	K12309	EC:3.2.1.23	-3.78524	down	-	unknown [Picea sitchensis]	4.47	9.11	13.17	190.66	215.32	215.32	8.92	207.1
map00052	Galactose metabolism	9.48858e-06	TRINITY_DN46651_c0_g1	K06617	EC:2.4.1.82	2.61746	up	RFS2	Aldolase-type TIM barrel [Cynara cardunculus var. scolymus]	37.49	45.55	75.75	16.34	15.79	10.49	52.93	14.21
map00052	Galactose metabolism	9.48858e-06	TRINITY_DN46698_c0_g1	K00011	EC:1.1.1.21	-1.4374	down	COR2	unknown [Picea sitchensis]	1.28	2.36	3.86	9.49	12.73	12.93	2.5	11.72
map00052	Galactose metabolism	9.48858e-06	TRINITY_DN46875_c0_g1	K18819	EC:2.4.1.123	-5.3843	down	GOLS4	unknown [Picea sitchensis]	1.43	1.65	1.31	101.59	137.8	81.26	1.46	106.88
map00052	Galactose metabolism	9.48858e-06	TRINITY_DN46875_c0_g2	K18819	EC:2.4.1.123	-7.22627	down	GOLS1	unknown [Picea sitchensis]	0	0	0.04	4.7	5.85	4.91	0.01	5.15
map00052	Galactose metabolism	9.48858e-06	TRINITY_DN47193_c2_g2	K07407	EC:3.2.1.22	-3.15966	down	-	unknown [Picea sitchensis]	0.11	0.35	0.49	5.39	3.71	5	0.32	4.7
map00052	Galactose metabolism	9.48858e-06	TRINITY_DN47193_c2_g3	K07407	EC:3.2.1.22	-1.78692	down	AGAL2	unknown [Picea sitchensis]	2.35	4.37	4	23.96	17.01	22.75	3.57	21.24
map00052	Galactose metabolism	9.48858e-06	TRINITY_DN47199_c0_g1	K12447	EC:2.7.7.64	4.55308	up	GIP	copia-type polyprotein, putative [Arabidopsis thaliana]	7.04	11.03	5.94	2.74	2.13	1.75	8	2.21
map00052	Galactose metabolism	9.48858e-06	TRINITY_DN47202_c0_g1	K01187	EC:3.2.1.20	2.34966	up	Os06g0675700	hypothetical protein OsI_24144 [Oryza sativa Indica Group]	6.59	14.18	20.61	1.94	4.77	7.47	13.79	4.73
map00052	Galactose metabolism	9.48858e-06	TRINITY_DN47202_c1_g1	K01187	EC:3.2.1.20	2.8865	up	-	hypothetical protein AMTR_s00092p00134420 [Amborella trichopoda]	8.24	14.67	4.78	2.3	2.36	1.81	9.23	2.16
map00052	Galactose metabolism	9.48858e-06	TRINITY_DN47202_c2_g1	K01187	EC:3.2.1.20	3.28626	up	Os06g0675700	hypothetical protein OsI_24149 [Oryza sativa Indica Group]	13.25	18.09	9.58	2.49	2.06	2.11	13.64	2.22
map00052	Galactose metabolism	9.48858e-06	TRINITY_DN47202_c2_g2	K01187	EC:3.2.1.20	1.77565	up	XYL2	predicted protein [Physcomitrella patens]	3.01	6.35	8.36	2.63	3.42	2.7	5.91	2.92
map00052	Galactose metabolism	9.48858e-06	TRINITY_DN47233_c1_g3	K12309	EC:3.2.1.23	-1.50757	down	Os03g0255100	unknown [Picea sitchensis]	0.84	1.35	0.62	6	4.2	3.47	0.94	4.56
map00073	Cutin, suberine and wax biosynthesis	1.61891e-05	TRINITY_DN33019_c0_g2	K13407	EC:1.14.-.-	5.84756	up	CYP94B3	putative hydroxylase [Taxus baccata]	4.57	4.25	2.9	0.1	0.21	0.06	3.91	0.12
map00073	Cutin, suberine and wax biosynthesis	1.61891e-05	TRINITY_DN33733_c0_g1	K15400	EC:2.3.1.188	-1.82507	down	HHT1	unknown [Picea sitchensis]	0.32	2.14	3.3	18.27	7.36	8.07	1.92	11.23
map00073	Cutin, suberine and wax biosynthesis	1.61891e-05	TRINITY_DN33784_c1_g1	K15402	EC:1.14.-.-	-7.61905	down	CYP86B1	cytochrome P450, putative [Ricinus communis]	0	0	0.01	1.18	1	2.22	0	1.47
map00073	Cutin, suberine and wax biosynthesis	1.61891e-05	TRINITY_DN34050_c0_g1	K17991	EC:1.11.2.3	3.21272	up	PXG3	caleosin [Cycas revoluta]	18.96	49.03	26.45	6.15	5.08	5.5	31.48	5.58
map00073	Cutin, suberine and wax biosynthesis	1.61891e-05	TRINITY_DN35027_c0_g1	K15406	EC:2.3.1.75 2.3.1.20	-10.0015	down	-	PREDICTED: O-acyltransferase WSD1-like [Elaeis guineensis]	0	0	0	7.54	20.21	15.83	0	14.53
map00073	Cutin, suberine and wax biosynthesis	1.61891e-05	TRINITY_DN35431_c0_g2	K13407	EC:1.14.-.-	-4.43606	down	MYOB2	PREDICTED: myosin-binding protein 3-like [Juglans regia]	0.95	1.47	0.35	26.63	40.76	36.23	0.92	34.54
map00073	Cutin, suberine and wax biosynthesis	1.61891e-05	TRINITY_DN35993_c2_g3	K15400	EC:2.3.1.188	-7.22067	down	TAX10	RecName: Full=3'-N-debenzoyl-2'-deoxytaxol N-benzoyltransferase; Short=DBTNBT	0	0	0.06	3.22	9.38	8.28	0.02	6.96
map00073	Cutin, suberine and wax biosynthesis	1.61891e-05	TRINITY_DN35993_c2_g4	K15400	EC:2.3.1.188	6.14717	up	-	RecName: Full=10-deacetylbaccatin III 10-O-acetyltransferase; Short=DBAT	7.54	7.75	16.36	0.12	0.15	0.49	10.55	0.25
map00073	Cutin, suberine and wax biosynthesis	1.61891e-05	TRINITY_DN36480_c2_g4	K15400	EC:2.3.1.188	-6.07285	down	TAX10	RecName: Full=3'-N-debenzoyl-2'-deoxytaxol N-benzoyltransferase; Short=DBTNBT	0	0	0.09	1.43	8.02	6.55	0.03	5.33
map00073	Cutin, suberine and wax biosynthesis	1.61891e-05	TRINITY_DN36567_c4_g1	K15400	EC:2.3.1.188	1.04056	up	-	3'-N-debenzoyltaxol N-benzoyltransferase [Taxus x media]	40.4	49.27	45.1	24.47	50.3	44.26	44.92	39.68
map00073	Cutin, suberine and wax biosynthesis	1.61891e-05	TRINITY_DN36567_c4_g6	K15400	EC:2.3.1.188	2.46033	up	-	RecName: Full=2-alpha-hydroxytaxane 2-O-benzoyltransferase; Short=TBT; AltName: Full=2-debenzoyl-7,13-diacetylbaccatin III-2-O-benzoyl transferase; Short=DBBT	2.06	3.41	10.55	0.45	3.02	1.52	5.34	1.66
map00073	Cutin, suberine and wax biosynthesis	1.61891e-05	TRINITY_DN36709_c0_g3	K15402	EC:1.14.-.-	1.16458	up	CYP86B1	PREDICTED: cytochrome P450 86B1-like isoform X1 [Musa acuminata subsp. malaccensis]	18.89	39.23	40.04	24.57	21.91	26.8	32.72	24.43
map00073	Cutin, suberine and wax biosynthesis	1.61891e-05	TRINITY_DN37155_c1_g1	K15402	EC:1.14.-.-	-6.14239	down	CYP704C1	RecName: Full=Cytochrome P450 704C1; AltName: Full=Cytochrome P450 CYPD [Pinus taeda]	0.09	0.57	0.27	26.45	42.77	39.24	0.31	36.15
map00073	Cutin, suberine and wax biosynthesis	1.61891e-05	TRINITY_DN37331_c0_g2	K15404	EC:4.1.99.5	-10.748	down	CER1	PREDICTED: LOW QUALITY PROTEIN: protein ECERIFERUM 1 [Amborella trichopoda]	0	0	0	2.6	5.01	5.23	0	4.28
map00073	Cutin, suberine and wax biosynthesis	1.61891e-05	TRINITY_DN37522_c0_g2	K13407	EC:1.14.-.-	2.58545	up	CYP94A2	unknown [Picea sitchensis]	3.8	5.65	4.17	1.61	1.25	1.52	4.54	1.46
map00073	Cutin, suberine and wax biosynthesis	1.61891e-05	TRINITY_DN37576_c0_g7	K13356	EC:1.2.1.84	-5.28496	down	ORF	hypothetical protein SORBIDRAFT_06g013680 [Sorghum bicolor]	0.05	0.04	0.06	3.35	3.12	3.57	0.05	3.35
map00073	Cutin, suberine and wax biosynthesis	1.61891e-05	TRINITY_DN37919_c0_g3	K15404	EC:4.1.99.5	-7.70078	down	CER3	PREDICTED: protein ECERIFERUM 3 [Vitis vinifera]	0.01	0.02	0.01	2.39	3.78	5.64	0.01	3.94
map00073	Cutin, suberine and wax biosynthesis	1.61891e-05	TRINITY_DN37997_c0_g1	K15400	EC:2.3.1.188	-9.61629	down	-	BAHD family acyltransferase, clade V [Selaginella moellendorffii]	0	0	0.03	7.93	17.8	23.63	0.01	16.45
map00073	Cutin, suberine and wax biosynthesis	1.61891e-05	TRINITY_DN38907_c0_g1	K15406	EC:2.3.1.75 2.3.1.20	-8.73228	down	WSD1	hypothetical protein SELMODRAFT_269987 [Selaginella moellendorffii]	0	0	0	0.87	3.21	2.06	0	2.05
map00073	Cutin, suberine and wax biosynthesis	1.61891e-05	TRINITY_DN38907_c0_g2	K15406	EC:2.3.1.75 2.3.1.20	-8.83065	down	WSD1	hypothetical protein 0_5652_02, partial [Pinus taeda]	0	0	0	0.94	2.48	2.89	0	2.1
map00073	Cutin, suberine and wax biosynthesis	1.61891e-05	TRINITY_DN12128_c0_g1	K13356	EC:1.2.1.84	-1.60289	down	-	Transposon Ty3-I Gag-Pol polyprotein, partial [Cajanus cajan]	0.19	0.22	0.13	0.98	0.81	1	0.18	0.93
map00073	Cutin, suberine and wax biosynthesis	1.61891e-05	TRINITY_DN23894_c0_g1	K15402	EC:1.14.-.-	-6.29387	down	CYP94A2	unknown [Picea sitchensis]	0	0	0.02	1.11	0.76	1.39	0.01	1.09
map00073	Cutin, suberine and wax biosynthesis	1.61891e-05	TRINITY_DN25730_c0_g1	K15400	EC:2.3.1.188	-8.75682	down	HMT/HLT	unknown [Picea sitchensis]	0	0	0	1.51	2.85	2.52	0	2.29
map00073	Cutin, suberine and wax biosynthesis	1.61891e-05	TRINITY_DN30655_c0_g1	K15402	EC:1.14.-.-	-4.3873	down	CYP86B1	PREDICTED: cytochrome P450 86B1-like [Phoenix dactylifera]	0.1	0.32	0.1	6.54	5.93	5.61	0.17	6.03
map00073	Cutin, suberine and wax biosynthesis	1.61891e-05	TRINITY_DN30749_c0_g1	K15402	EC:1.14.-.-	-10.6606	down	CYP86B1	unknown [Picea sitchensis]	0	0	0	2.99	7.79	9.72	0	6.83
map00073	Cutin, suberine and wax biosynthesis	1.61891e-05	TRINITY_DN30892_c0_g1	K15400	EC:2.3.1.188	-1.25328	down	HSR201	PREDICTED: omega-hydroxypalmitate O-feruloyl transferase [Amborella trichopoda]	1.39	3.73	2.86	6.89	10.58	14.15	2.66	10.54
map00073	Cutin, suberine and wax biosynthesis	1.61891e-05	TRINITY_DN31835_c0_g2	K15406	EC:2.3.1.75 2.3.1.20	-5.53696	down	WSD1	PREDICTED: O-acyltransferase WSD1-like [Vigna angularis]	0.07	0.31	0.21	8.63	17.3	19.3	0.2	15.08
map00073	Cutin, suberine and wax biosynthesis	1.61891e-05	TRINITY_DN32068_c0_g1	K15406	EC:2.3.1.75 2.3.1.20	-6.33497	down	WSD1	unknown [Picea sitchensis]	0	0.02	0.04	7.83	2.86	1.51	0.02	4.07
map00073	Cutin, suberine and wax biosynthesis	1.61891e-05	TRINITY_DN32511_c1_g2	K15400	EC:2.3.1.188	2.86484	up	HHT1	unknown [Picea sitchensis]	38.16	32.04	30.83	8.93	9.19	6.59	33.68	8.24
map00073	Cutin, suberine and wax biosynthesis	1.61891e-05	TRINITY_DN32559_c0_g1	K17991	EC:1.11.2.3	-1.27862	down	PXG2	unknown [Picea sitchensis]	0.98	3.97	9.19	13.68	24.29	21.77	4.71	19.91
map00073	Cutin, suberine and wax biosynthesis	1.61891e-05	TRINITY_DN32880_c3_g1	K13407	EC:1.14.-.-	-6.96985	down	CYP704C1	RecName: Full=Cytochrome P450 704C1; AltName: Full=Cytochrome P450 CYPD [Pinus taeda]	0.15	0.05	0.05	12.09	13.73	18.03	0.08	14.62
map00073	Cutin, suberine and wax biosynthesis	1.61891e-05	TRINITY_DN39635_c0_g6	K15403	EC:1.1.-.-	-3.85411	down	At1g73050	putative oxidoreductase [Taxus baccata]	0.22	0.6	1.86	16.66	24.5	23.78	0.89	21.65
map00073	Cutin, suberine and wax biosynthesis	1.61891e-05	TRINITY_DN40705_c2_g3	K15400	EC:2.3.1.188	1.6446	up	-	taxadien-5-alpha-ol-O-acetyltransferase [Taxus x media]	2.61	4.92	9.98	1.17	5.69	2.76	5.84	3.21
map00073	Cutin, suberine and wax biosynthesis	1.61891e-05	TRINITY_DN41926_c0_g1	K15398	EC:1.14.-.-	-5.01358	down	CYP86A22	PREDICTED: cytochrome P450 86A22-like [Malus domestica]	1.14	4.6	12.92	250.74	312.86	442.77	6.22	335.46
map00073	Cutin, suberine and wax biosynthesis	1.61891e-05	TRINITY_DN42040_c0_g2	K15400	EC:2.3.1.188	4.81707	up	-	baccatin -aminophenylpropanoyl-13-O-transferase; 3-amino-3-phenyl-propanoyltransferase [Taxus cuspidata]	52.31	54.6	57.24	2.39	6.14	4.3	54.72	4.28
map00073	Cutin, suberine and wax biosynthesis	1.61891e-05	TRINITY_DN42163_c0_g1	K15400	EC:2.3.1.188	-5.97977	down	TAX10	RecName: Full=3'-N-debenzoyl-2'-deoxytaxol N-benzoyltransferase; Short=DBTNBT	0.08	0	0.04	1.95	8.13	5.41	0.04	5.16
map00073	Cutin, suberine and wax biosynthesis	1.61891e-05	TRINITY_DN42163_c1_g1	K15400	EC:2.3.1.188	-2.52789	down	-	RecName: Full=Taxadien-5-alpha-ol O-acetyltransferase; AltName: Full=Taxa-4(20),11(12)-dien-5alpha-ol-O-acetyltransferase; Short=Taxadienol acetyltransferase	1.72	1.28	3.78	15.17	29.51	17.1	2.26	20.59
map00073	Cutin, suberine and wax biosynthesis	1.61891e-05	TRINITY_DN42179_c0_g1	K15400	EC:2.3.1.188	2.68337	up	TAT	taxadien-5-alpha-ol-O-acetyltransferase [Taxus cuspidata]	20.97	35.67	41.98	7.06	11.74	7.21	32.87	8.67
map00073	Cutin, suberine and wax biosynthesis	1.61891e-05	TRINITY_DN42179_c0_g2	K15400	EC:2.3.1.188	2.42403	up	TAX10	taxadien-5-alpha-ol-O-acetyltransferase [Taxus mairei]	48.3	22.97	12.33	3.79	9.49	6.52	27.87	6.6
map00073	Cutin, suberine and wax biosynthesis	1.61891e-05	TRINITY_DN42179_c0_g4	K15400	EC:2.3.1.188	4.11511	up	TAX10	C13-side-chain N-benzoyltransferase [Taxus mairei]	34.75	51.15	50.94	4.05	4.8	5.22	45.61	4.69
map00073	Cutin, suberine and wax biosynthesis	1.61891e-05	TRINITY_DN42320_c1_g2	K13356	EC:1.2.1.84	-5.88785	down	FAR2	hypothetical protein [Cryptomeria japonica]	0	0.06	0	2.7	1.95	1.57	0.02	2.07
map00073	Cutin, suberine and wax biosynthesis	1.61891e-05	TRINITY_DN42447_c1_g2	K15404	EC:4.1.99.5	-10.2599	down	CER3	unknown [Picea sitchensis]	0	0	0.02	10.36	12.64	17.47	0.01	13.49
map00073	Cutin, suberine and wax biosynthesis	1.61891e-05	TRINITY_DN42561_c0_g1	K15406	EC:2.3.1.75 2.3.1.20	-12.21	down	WSD1	unknown [Picea sitchensis]	0	0	0.01	53.51	28.22	49.18	0	43.64
map00073	Cutin, suberine and wax biosynthesis	1.61891e-05	TRINITY_DN42630_c0_g1	K15400	EC:2.3.1.188	4.26388	up	TAT	10-deacetylbaccatin III-10-O-acetyl transferase, partial [Taxus baccata]	18.19	30.38	33.07	1.9	2.95	2.4	27.21	2.42
map00073	Cutin, suberine and wax biosynthesis	1.61891e-05	TRINITY_DN43204_c1_g2	K15400	EC:2.3.1.188	2.6306	up	-	2-debenzoyl-7,13-diacetylbaccatin III-2-O-benzoyl transferase [Taxus cuspidata]	4.65	8.58	35.49	3.05	8.12	11.01	16.24	7.39
map00073	Cutin, suberine and wax biosynthesis	1.61891e-05	TRINITY_DN43896_c0_g1	K15400	EC:2.3.1.188	2.65271	up	TAX10	taxadien-5-alpha-ol-O-acetyltransferase [Taxus mairei]	11	15.37	18.41	2.74	11.66	11.34	14.93	8.58
map00073	Cutin, suberine and wax biosynthesis	1.61891e-05	TRINITY_DN43944_c0_g3	K15402	EC:1.14.-.-	-1.47603	down	CYP704B1	unknown [Picea sitchensis]	0.66	5.36	5.09	12.69	18.61	18.62	3.7	16.64
map00073	Cutin, suberine and wax biosynthesis	1.61891e-05	TRINITY_DN44096_c0_g2	K15402	EC:1.14.-.-	-3.74122	down	CYP86B1	putative cytochrome P450 superfamily protein [Zea mays]	0.21	0.21	0.66	6.91	6.98	12.89	0.36	8.93
map00073	Cutin, suberine and wax biosynthesis	1.61891e-05	TRINITY_DN44569_c2_g1	K15402	EC:1.14.-.-	-7.04562	down	CYP86B1	PREDICTED: cytochrome P450 86B1-like [Elaeis guineensis]	0.04	0	0.01	7.06	1.54	2.43	0.02	3.68
map00073	Cutin, suberine and wax biosynthesis	1.61891e-05	TRINITY_DN44715_c1_g2	K15402	EC:1.14.-.-	-7.85738	down	CYP86B1	PREDICTED: cytochrome P450 86B1-like [Elaeis guineensis]	0.01	0	0	0.92	1.8	2.58	0	1.77
map00073	Cutin, suberine and wax biosynthesis	1.61891e-05	TRINITY_DN44715_c1_g4	K15402	EC:1.14.-.-	-10.7247	down	CYP86B1	cytochrome P450 [Cynara cardunculus var. scolymus]	0.01	0	0	10.27	14	16.12	0	13.46
map00073	Cutin, suberine and wax biosynthesis	1.61891e-05	TRINITY_DN44715_c1_g5	K15402	EC:1.14.-.-	-10.6932	down	CYP86B1	PREDICTED: cytochrome P450 86B1-like [Juglans regia]	0	0	0.02	16.82	20.66	27.72	0.01	21.73
map00073	Cutin, suberine and wax biosynthesis	1.61891e-05	TRINITY_DN44888_c0_g3	K15403	EC:1.1.-.-	6.05023	up	MDL1	putative oxidoreductase [Taxus baccata]	156.78	79.62	14.66	8.29	0.29	0	83.69	2.86
map00073	Cutin, suberine and wax biosynthesis	1.61891e-05	TRINITY_DN44914_c0_g1	K13407	EC:1.14.-.-	-1.40791	down	MYOB5	PREDICTED: uncharacterized protein LOC105053151 [Elaeis guineensis]	2.63	4.18	3.18	13.98	15.62	15.68	3.33	15.09
map00073	Cutin, suberine and wax biosynthesis	1.61891e-05	TRINITY_DN45048_c0_g1	K13356	EC:1.2.1.84	-10.5349	down	FAR3	Fatty acyl-CoA reductase 1 [Triticum urartu]	0	0.02	0.11	68.31	84.03	110.07	0.04	87.47
map00073	Cutin, suberine and wax biosynthesis	1.61891e-05	TRINITY_DN45600_c0_g1	K15400	EC:2.3.1.188	1.62364	up	-	3'-N-debenzoyltaxol N-benzoyltransferase [Taxus x media]	14.19	18.54	17.26	6.01	13.45	9.6	16.66	9.69
map00073	Cutin, suberine and wax biosynthesis	1.61891e-05	TRINITY_DN45641_c0_g1	K15400	EC:2.3.1.188	1.00399	up	-	taxadienol acetyl transferase, partial [Taxus cuspidata]	5.7	7.84	16.12	4.14	11.5	8.99	9.89	8.21
map00073	Cutin, suberine and wax biosynthesis	1.61891e-05	TRINITY_DN45681_c1_g1	K15402	EC:1.14.-.-	-1.82997	down	CYP704C1	RecName: Full=Cytochrome P450 704C1; AltName: Full=Cytochrome P450 CYPD [Pinus taeda]	2.84	5.45	3.59	24.46	25.26	33.54	3.96	27.75
map00073	Cutin, suberine and wax biosynthesis	1.61891e-05	TRINITY_DN45716_c1_g1	K13356	EC:1.2.1.84	1.72763	up	TY3B-G	PREDICTED: uncharacterized protein LOC107882067, partial [Prunus mume]	1.35	2.41	4.49	2.06	1.31	1.39	2.75	1.59
map00073	Cutin, suberine and wax biosynthesis	1.61891e-05	TRINITY_DN45740_c1_g1	K15400	EC:2.3.1.188	-8.48003	down	RAS	unknown [Picea sitchensis]	0.63	0.28	0.21	91.99	131.07	166.76	0.37	129.94
map00073	Cutin, suberine and wax biosynthesis	1.61891e-05	TRINITY_DN45842_c1_g1	K13356	EC:1.2.1.84	-8.60171	down	FAR2	hypothetical protein [Cryptomeria japonica]	0	0	0	1.05	1.14	1.5	0	1.23
map00073	Cutin, suberine and wax biosynthesis	1.61891e-05	TRINITY_DN45946_c0_g1	K15406	EC:2.3.1.75 2.3.1.20	-7.94649	down	WSD1	WSD1 [Pinus tabuliformis]	0.68	0.6	0.59	53.37	61.23	62.72	0.62	59.11
map00073	Cutin, suberine and wax biosynthesis	1.61891e-05	TRINITY_DN46087_c1_g1	K15400	EC:2.3.1.188	-1.98269	down	HHT1	BAHD family acyltransferase, clade V [Selaginella moellendorffii]	4.69	17.39	11.94	57.31	62.25	64.01	11.34	61.19
map00073	Cutin, suberine and wax biosynthesis	1.61891e-05	TRINITY_DN46600_c1_g3	K13356	EC:1.2.1.84	1.31263	up	pol	hypothetical protein VITISV_018984 [Vitis vinifera]	1.18	1.8	3.02	1.35	1.29	1.01	2	1.22
map00073	Cutin, suberine and wax biosynthesis	1.61891e-05	TRINITY_DN46610_c0_g1	K15400	EC:2.3.1.188	-5.54328	down	-	unknown [Picea sitchensis]	0.12	0.52	9.67	305.29	376.94	502.05	3.44	394.76
map00073	Cutin, suberine and wax biosynthesis	1.61891e-05	TRINITY_DN46660_c0_g1	K13356	EC:1.2.1.84	1.76174	up	pol	hypothetical protein VITISV_001313 [Vitis vinifera]	22.45	21.7	38.46	14.43	13.34	14.63	27.54	14.13
map00073	Cutin, suberine and wax biosynthesis	1.61891e-05	TRINITY_DN46723_c0_g2	K15406	EC:2.3.1.75 2.3.1.20	-9.90174	down	-	unknown [Picea sitchensis]	0	0	0	7.02	14.79	14.4	0	12.07
map00073	Cutin, suberine and wax biosynthesis	1.61891e-05	TRINITY_DN46723_c0_g3	K15406	EC:2.3.1.75 2.3.1.20	-7.37507	down	-	PREDICTED: O-acyltransferase WSD1-like [Phoenix dactylifera]	0	0	0.05	2.74	5.63	5.36	0.02	4.58
map00073	Cutin, suberine and wax biosynthesis	1.61891e-05	TRINITY_DN47055_c3_g6	K15399	EC:1.14.-.-	3.57089	up	CYP77A2	PREDICTED: cytochrome P450 71A25-like, partial [Vigna radiata var. radiata]	5.97	9.1	7.42	2.5	0.58	0.25	7.5	1.11
map00073	Cutin, suberine and wax biosynthesis	1.61891e-05	TRINITY_DN47175_c1_g3	K15400	EC:2.3.1.188	2.03095	up	-	2-debenzoyl-7,13-diacetylbaccatin III-2-O-benzoyl transferase [Taxus cuspidata]	46.92	171.17	231.35	34.23	28.36	26.08	149.81	29.56
map00073	Cutin, suberine and wax biosynthesis	1.61891e-05	TRINITY_DN47175_c2_g1	K15400	EC:2.3.1.188	12.7787	up	TAX10	taxadien-5-alpha-ol-O-acetyltransferase [Taxus cuspidata]	225.78	96.57	5.32	0	0	0	109.22	0
map00603	Glycosphingolipid biosynthesis - globo series	0.000127777	TRINITY_DN38723_c0_g1	K01988	EC:2.4.1.228	-4.91687	down	At4g19900	unknown [Picea sitchensis]	0.28	0.09	0.01	7.31	7.66	6.77	0.13	7.25
map00603	Glycosphingolipid biosynthesis - globo series	0.000127777	TRINITY_DN28184_c0_g3	K01988	EC:2.4.1.228	-1.80788	down	-	hypothetical protein MANES_16G024800 [Manihot esculenta]	0.14	0.5	0.27	1.78	1.23	1.88	0.3	1.63
map00603	Glycosphingolipid biosynthesis - globo series	0.000127777	TRINITY_DN31378_c0_g1	K07407	EC:3.2.1.22	-10.4068	down	AGAL1	alpha-galactosidase [Medicago truncatula]	0	0	0	1.95	2.41	2.23	0	2.2
map00603	Glycosphingolipid biosynthesis - globo series	0.000127777	TRINITY_DN31901_c0_g3	K00780	EC:2.4.99.4	-1.14004	down	GALT29A	sialyltransferase-like protein [Picea glauca]	2.32	5.61	6.17	13.81	14.58	15.78	4.7	14.72
map00603	Glycosphingolipid biosynthesis - globo series	0.000127777	TRINITY_DN32086_c0_g1	K12373	EC:3.2.1.52	1.02232	up	HEXO3	PREDICTED: beta-hexosaminidase 3 [Ziziphus jujuba]	12.47	14.55	12.81	10.76	12.73	10.5	13.28	11.33
map00603	Glycosphingolipid biosynthesis - globo series	0.000127777	TRINITY_DN39137_c0_g1	K07407	EC:3.2.1.22	-1.4058	down	AGAL1	alpha-galactosidase 1 [Pisum sativum]	1.21	2.52	4.57	16.56	10.7	13.25	2.77	13.5
map00603	Glycosphingolipid biosynthesis - globo series	0.000127777	TRINITY_DN40009_c0_g1	K07407	EC:3.2.1.22	2.81603	up	AGAL2	PREDICTED: alpha-galactosidase [Nelumbo nucifera]	85.14	133.11	137.12	25.91	24.07	35.21	118.46	28.4
map00603	Glycosphingolipid biosynthesis - globo series	0.000127777	TRINITY_DN40009_c0_g4	K07407	EC:3.2.1.22	1.71874	up	-	unknown [Picea sitchensis]	2.12	4.52	7.59	4.28	1.63	1.39	4.74	2.43
map00603	Glycosphingolipid biosynthesis - globo series	0.000127777	TRINITY_DN40627_c1_g1	K07407	EC:3.2.1.22	2.53436	up	-	unknown [Picea sitchensis]	14.29	40.13	37.39	24.16	1.8	0.76	30.6	8.91
map00603	Glycosphingolipid biosynthesis - globo series	0.000127777	TRINITY_DN41356_c1_g3	K07407	EC:3.2.1.22	2.11842	up	AGAL2	unknown [Picea sitchensis]	7.84	9.08	8.67	6.54	2.25	1.8	8.53	3.53
map00603	Glycosphingolipid biosynthesis - globo series	0.000127777	TRINITY_DN42367_c2_g1	K12373	EC:3.2.1.52	-3.67251	down	HEXO2	PREDICTED: beta-hexosaminidase 2-like [Vigna angularis]	0.12	0.07	0.02	1.55	1.29	2.03	0.07	1.62
map00603	Glycosphingolipid biosynthesis - globo series	0.000127777	TRINITY_DN43015_c0_g2	K07407	EC:3.2.1.22	1.10635	up	-	unknown [Picea sitchensis]	13.37	25.8	20.65	17.32	15.64	14.32	19.94	15.76
map00603	Glycosphingolipid biosynthesis - globo series	0.000127777	TRINITY_DN43015_c0_g3	K07407	EC:3.2.1.22	-1.53369	down	-	-	0.1	0.38	0.72	3	1.55	2.47	0.4	2.34
map00603	Glycosphingolipid biosynthesis - globo series	0.000127777	TRINITY_DN43032_c0_g1	K07407	EC:3.2.1.22	1.67028	up	AGAL1	unknown [Picea sitchensis]	46.55	102.66	158.56	55.94	55.28	50.95	102.59	54.06
map00603	Glycosphingolipid biosynthesis - globo series	0.000127777	TRINITY_DN43032_c0_g2	K07407	EC:3.2.1.22	1.83401	up	AGAL3	unknown [Picea sitchensis]	33.34	50.62	60.68	23.64	21.12	24.4	48.21	23.05
map00603	Glycosphingolipid biosynthesis - globo series	0.000127777	TRINITY_DN44258_c0_g1	K12373	EC:3.2.1.52	1.29887	up	HEXO1	unknown [Picea sitchensis]	14.54	23.64	38.37	17.48	17.92	15.1	25.52	16.83
map00603	Glycosphingolipid biosynthesis - globo series	0.000127777	TRINITY_DN44673_c0_g1	K07407	EC:3.2.1.22	1.37921	up	AGAL3	unnamed protein product [Coffea canephora]	19.52	25.72	38.67	17.81	19.94	17.93	27.97	18.56
map00603	Glycosphingolipid biosynthesis - globo series	0.000127777	TRINITY_DN44673_c0_g2	K07407	EC:3.2.1.22	2.72238	up	-	unknown [Picea sitchensis]	30.72	70.67	77.2	43.07	8.4	4	59.53	18.49
[truncated: 4,286 more rows]
