# Supplementary material for: Transcriptional reprogramming strategies and miRNA-mediated regulation networks of Taxus media induced into callus cells from tissues
Source: BMC Genomics. 2020 Feb 18;21:168. doi: 10.1186/s12864-020-6576-2 (PMC7029464; doi:10.1186/s12864-020-6576-2)
Supplement: Supplementary file 8 — Additional file 8. KEGG annotations and statistics of DEGs KEGG statistic of DEGs (a) and KEGG annotation of DEGs (b). The genes with only one specific annotation was counted. [file 12864_2020_6576_MOESM8_ESM.xlsx]

## Sheet: Sheet1
Index	miR_name	miR_seq	up/down	fold_change(Calli(mean)/Tissue(mean))	log2(fold_change)	pvalue(t_test)	Tissue(mean)	Calli(mean)	Calli/Calli1(norm)	Calli/Calli2(norm)	Calli/Calli3(norm)	Tissue/Tissue1(norm)	Tissue/Tissue2(norm)	Tissue/Tissue3(norm)	Calli/Calli1(raw)	Calli/Calli2(raw)	Calli/Calli3(raw)	Tissue/Tissue1(raw)	Tissue/Tissue2(raw)	Tissue/Tissue3(raw)	Expression level
1	cln-miR162_1ss21GT	TTGATAAACCTCTGCATCCAT	down	0.149623	-2.74059	8.94639e-05	1838.26	275.046	373.156	286.654	165.328	1703.72	1865.19	1945.86	377	332	141	1759	1470	2056	middle
2	zma-miR164c-3p_L-1R+1_1ss9CA	ATGTGCCATTCTTCTCCATCA	down	0.0431973	-4.53291	0.00016013	59.963	2.59024	0	7.77073	0	56.1773	65.9795	57.7324	0	9	0	58	52	61	middle
3	PC-5p-4311_865	TTTGAGTGAATCCAGAGTCTCT	down	0.284871	-1.81162	0.00058708	281.064	80.0671	61.3678	109.654	69.1798	268.295	307.058	267.84	62	127	59	277	242	283	middle
4	cln-miR164	TGGAGAAGCAGGGCACGTGCG	down	0.145974	-2.77622	0.00135732	5289.9	772.187	666.138	1262.31	388.11	5449.19	5141.32	5279.2	673	1462	331	5626	4052	5578	high
5	PC-3p-43857_50	CTGTGCTCCTCTCTTCTCCT	down	-inf	-inf	0.00137175	29.0784	0	0	0	0	28.0886	27.9144	31.2323	0	0	0	29	22	33	middle
6	rgl-miR5139_L-1_1ss7GC	AACCTCGCTCTGATACCA	up	10.0688	3.33181	0.00143732	2.24524	22.6068	22.1056	21.8732	23.8416	4.84287	0	1.89286	22.3333	25.3333	20.3333	5	0	2	middle
7	pab-miR396a_L+1R-1	TTTCCACAGCTTTCTTGAACT	down	0.25661	-1.96235	0.0015697	3424.92	878.87	1070.47	1049.05	517.09	3662.18	3675.82	2936.78	1081.5	1215	441	3781	2897	3103	high
8	PC-5p-29597_91	TTGTCTTTGATCTGTGCACTC	down	0.301773	-1.72846	0.00163084	13.0585	3.94069	2.96941	4.74878	4.10389	13.0757	13.3228	12.7768	3	5.5	3.5	13.5	10.5	13.5	middle
9	PC-3p-56468_34	CGGAGGATAGACTTTGGCCTT	up	inf	inf	0.00180909	0	11.3213	11.8776	10.361	11.7254	0	0	0	12	12	10	0	0	0	middle
10	atr-miR2950_1ss20GA	TTCCATCTCTTGCACACTGAA	down	0.181406	-2.46271	0.00222255	33.5772	6.09111	4.94902	8.63414	4.69016	29.5415	38.0651	33.1251	5	10	4	30.5	30	35	middle
11	vvi-miR2950-5p_1ss20GA	TTCCATCTCTTGCACACTGAA	down	0.181406	-2.46271	0.00222255	33.5772	6.09111	4.94902	8.63414	4.69016	29.5415	38.0651	33.1251	5	10	4	30.5	30	35	middle
12	pab-miR160a	TGCCTGGCTCCCTGTATGCCA	down	0.0529093	-4.24034	0.00244047	8152.07	431.32	353.36	700.229	240.37	8662.92	8642.04	7151.24	357	811	205	8944	6811	7556	high
13	mtr-MIR2603-p5_2ss9AC17AC	GTCCCTGCCCTTTGTACA	up	5.32873	2.41379	0.00266041	26.1376	139.28	151.44	113.971	152.43	18.4029	12.6884	47.3216	153	132	130	19	10	50	middle
14	stu-miR6027_R-1_2ss11GT20TC	TGAATCCTTCTGCTATCCACA	down	-inf	-inf	0.00272806	9.86723	0	0	0	0	9.20145	9.51627	10.884	0	0	0	9.5	7.5	11.5	middle
15	mes-miR482_L-3_1ss9AG	TCCCTGCTCCACCCATTCC	up	1.76771	0.821881	0.00281729	19.9752	35.3104	36.1278	37.5585	32.2448	21.7929	21.5702	16.5626	36.5	43.5	27.5	22.5	17	17.5	middle
16	gma-miR171k-3p_L+1	CTTGAGCCGCGCCAATATCACT	down	-inf	-inf	0.00382478	40.3074	0	0	0	0	35.8372	40.6027	44.4823	0	0	0	37	32	47	middle
17	PC-3p-29985_89	GGCTGGTCATTCTTGGCACA	up	inf	inf	0.00425959	0	91.7179	89.0824	82.8878	103.183	0	0	0	90	96	88	0	0	0	middle
18	PC-3p-79881_19	TGATACCTCTCGGCGTCTTTT	down	-inf	-inf	0.00518235	14.1126	0	0	0	0	13.56	12.6884	16.0893	0	0	0	14	10	17	middle
19	smo-miR171b_L+1_2ss19AG22TC	TTGAGCCGTGCCAATATCGCAC	down	0.0136155	-6.19861	0.00660502	401.884	5.47185	0	0	16.4155	340.938	402.855	461.859	0	0	14	352	317.5	488	middle
20	PC-5p-72926_22	AAGGACTGTGGAAACGTCGGGG	down	-inf	-inf	0.00705359	7.53689	0	0	0	0	7.74859	6.34418	8.51789	0	0	0	8	5	9	low
21	ppt-miR529d_L+1R-1_1ss21CT	CAGAAGAGAGAGAGCACAGCT	down	-inf	-inf	0.00737181	1910.36	0	0	0	0	1966.2	2164	1600.89	0	0	0	2030	1705.5	1691.5	middle
22	PC-5p-14001_247	TTAGCCAAGAATGAGTTGCC	up	30.0389	4.90876	0.00788274	3.78573	113.719	89.0824	127.785	124.289	0	0	11.3572	90	148	106	0	0	12	middle
23	pta-MIR166a-p5	GAATGTTGTCTGGCTCGACTT	down	0.0939212	-3.41241	0.00831808	45.9648	4.31707	0	12.9512	0	42.6172	58.3664	36.9109	0	15	0	44	46	39	middle
24	mdm-miR391_1ss21GT	TACGCAGGAGAGATGACGCCT	down	0.00229341	-8.76829	0.00994638	1254.92	2.87805	0	8.63414	0	1474.9	1251.39	1038.47	0	10	0	1522.75	986.25	1097.25	middle
25	tae-miR7757-5p_R-1_2ss6AT21TC	ATAAATCCTTCAGCTATCCAC	down	-inf	-inf	0.0100366	4.72941	0	0	0	0	5.32715	5.07534	3.78573	0	0	0	5.5	4	4	low
26	PC-5p-59295_31	TCACCCTTTAGCCTCTTTTCT	down	-inf	-inf	0.0101018	10.628	0	0	0	0	12.5915	8.88185	10.4108	0	0	0	13	7	11	middle
27	PC-5p-49126_42	TCAAGCCAATCTACATTGACC	up	inf	inf	0.010458	0	13.6659	12.8675	16.4049	11.7254	0	0	0	13	19	10	0	0	0	middle
28	mtr-miR5225b_L-1R-2_1ss17AG	CGCAGGAGAGATGACGCCT	down	-inf	-inf	0.0107726	1.48803	0	0	0	0	1.695	1.58604	1.18304	0	0	0	1.75	1.25	1.25	low
29	PC-5p-8479_437	TGGCCAACAAAGACATGGCAC	down	-inf	-inf	0.0108174	156.553	0	0	0	0	144.317	189.057	136.286	0	0	0	149	149	144	middle
30	PC-5p-29475_91	TGCACCTCAGTCAACATCGGT	down	-inf	-inf	0.0115494	16.8952	0	0	0	0	18.4029	19.0325	13.25	0	0	0	19	15	14	middle
31	PC-3p-22026_137	CGGGACCTGTGGGTACATACC	down	0.0595066	-4.07081	0.0127629	22.178	1.31974	3.95922	0	0	28.5729	19.0325	18.9286	4	0	0	29.5	15	20	middle
32	pta-miR319_R+2	TTGGACTGAAGGGAGCTCCGT	down	0.00019973	-12.2897	0.0153036	10086.8	2.01463	0	6.0439	0	8218.83	12491.1	9550.45	0	7	0	8485.5	9844.5	10091	high
33	pab-miR166b_L+2R-2	TCTCGGACCAGGCTTCATTCC	down	0.0174802	-5.83814	0.0155899	3010.37	52.6218	38.6024	41.8756	77.3876	3738.21	2800.95	2491.96	39	48.5	66	3859.5	2207.5	2633	high
34	ppt-miR319a_R+1_1ss1CT	TTTGGACTGAAGGGAGCTCCC	down	0.0043814	-7.83439	0.0183106	2830.95	12.4035	14.8471	11.2244	11.1391	2177.35	3515.94	2799.55	15	13	9.5	2248	2771	2958	high
35	PC-5p-52246_38	TGCCAAGAATGGCTTGCCCAC	down	-inf	-inf	0.0183325	13.3516	0	0	0	0	9.68573	15.226	15.1429	0	0	0	10	12	16	middle
36	smo-miR171a_1ss9TC	TTGAGCCGCGCCAATATCACT	down	0.111494	-3.16496	0.0183964	2526.12	281.648	317.727	371.268	155.948	1886.78	3012.22	2679.35	321	430	133	1948	2374	2831	high
37	mtr-miR399l	TGCCAAAGGAGAGTTGCCCTG	down	-inf	-inf	0.0185243	7.4827	0	0	0	0	6.78001	9.51627	6.15181	0	0	0	7	7.5	6.5	low
38	PC-5p-23449_126	TTCGAGTCTCTCTACCGGACC	down	0.0701949	-3.83249	0.0185531	70.3088	4.93532	0	7.77073	7.03523	88.1402	69.786	53.0002	0	9	6	91	55	56	middle
39	mtr-miR393a_2ss12CT21CT	TCCAAAGGGATTGCATTGATT	down	-inf	-inf	0.0185741	83.207	0	0	0	0	61.9887	101.507	86.1253	0	0	0	64	80	91	middle
40	csi-MIR472-p5_2ss8CT17CA	TTTTTCCTACACCTCCAAT	down	0.250559	-1.99678	0.0185905	7.97067	1.99712	2.96941	3.02195	0	8.71716	9.51627	5.67859	3	3.5	0	9	7.5	6	low
41	gma-miR394a-5p_1ss1TC	CTGGCATTCTGTCCACCTCC	down	0.0424204	-4.5591	0.0186516	4348.72	184.474	318.456	179.206	55.7607	4818.44	5065.51	3162.2	321.736	207.556	47.5556	4974.78	3992.25	3341.18	high
42	PC-5p-46830_46	TACGTAGCCACAGGCCCTGGG	down	0.231856	-2.1087	0.0189058	14.6352	3.39326	0	4.31707	5.86269	11.6229	19.0325	13.25	0	5	5	12	15	14	middle
43	ppt-miR529e_1ss20CT	AGAAGAGAGAGAGTACAGCTC	down	0.00278427	-8.48849	0.0193573	3091.02	8.60622	12.8675	12.9512	0	3032.6	3872.49	2367.97	13	15	0	3131	3052	2502	high
44	PC-3p-42412_53	ACGTTGACTGAGGTGCATATT	down	-inf	-inf	0.0198459	9.20099	0	0	0	0	11.6229	8.88185	7.09824	0	0	0	12	7	7.5	middle
45	PC-5p-18736_171	TATGCACCTCAGTCAACGTTG	down	-inf	-inf	0.0204791	65.69	0	0	0	0	48.4287	67.2483	81.3932	0	0	0	50	53	86	middle
46	pab-miR396a_1ss21AT	TTCCACAGCTTTCTTGAACTT	down	0.215072	-2.21711	0.0207243	69620	14973.3	13154	13661.4	18104.6	82906.5	72300.8	53652.8	13289.5	15822.5	15440.5	85596.5	56982	56689.5	high
47	pab-miR396b_1ss7GA	TTCCACAGCTTTCTTGAACTT	down	0.215072	-2.21711	0.0207243	69620	14973.3	13154	13661.4	18104.6	82906.5	72300.8	53652.8	13289.5	15822.5	15440.5	85596.5	56982	56689.5	high
48	mtr-miR396a-3p_L-1_1ss20GA	CTCAAGAAAGCTGTGGGAAA	down	0.141426	-2.82189	0.0209722	650.397	91.9828	95.5161	118.288	62.1446	508.501	811.42	631.27	96.5	137	53	525	639.5	667	middle
49	ptc-MIR319d-p5_2ss8GC20CT	AGCTGCCCACTCATTCATTTA	down	-inf	-inf	0.0218698	22.3395	0	0	0	0	29.0572	19.0325	18.9286	0	0	0	30	15	20	middle
50	lus-MIR397a-p3_2ss14GA19TC	TATTGAGTGCAGCATTGACGA	up	4.45139	2.15426	0.024946	64.0218	284.986	209.838	320.327	324.793	61.9887	76.1301	53.9466	212	371	277	64	60	57	middle
51	pab-MIR397-p5_1ss1AT	TCATCATTGAGTGCAGCGTT	down	-inf	-inf	0.0258974	11.7539	0	0	0	0	14.5286	12.6884	8.04467	0	0	0	15	10	8.5	middle
52	mtr-miR167b-5p	TGAAGCTGCCAGCATGATCTG	down	0.105387	-3.24624	0.0269322	515.508	54.3276	0	0	162.983	358.372	705.473	482.68	0	0	139	370	556	510	middle
53	ppt-MIR894-p3_1ss11GA	GTTTCACGTCAGGTTCACCA	up	3.84934	1.94461	0.0269916	11.8768	45.7178	59.8831	37.9902	39.2801	17.9186	8.24743	9.46432	60.5	44	33.5	18.5	6.5	10	middle
54	ppt-MIR894-p3_1ss10GA	TTTCACGTCAGGTTCACCA	up	6.63268	2.72959	0.0274305	99.4222	659.436	636.444	496.463	845.401	139.475	77.399	81.3932	643	575	721	144	61	86	middle
55	PC-5p-13621_255	CCAGCCTGGAACGAAGCACGC	down	0.0819689	-3.60878	0.0275705	421.858	34.5792	41.5718	62.1658	0	292.509	544.331	428.734	42	72	0	302	429	453	middle
56	pta-miR408_R+1	ATGCACTGCCTCTTCCCTGGCT	up	49.3739	5.62568	0.0275926	58.4229	2884.57	2027.12	3689.37	2937.21	84.2659	26.6456	64.3574	2048	4273	2505	87	21	68	high
57	PC-3p-53491_37	TTCATGCACTGGACTTTTAGG	up	inf	inf	0.0283362	0	19.3037	14.8471	17.2683	25.7959	0	0	0	15	20	22	0	0	0	middle
58	PC-5p-44308_50	TACGTACGGAAACCTCCCGGA	down	0.282321	-1.82459	0.0296511	16.487	4.65462	6.92863	0	7.03523	20.34	17.7637	11.3572	7	0	6	21	14	12	middle
59	ath-MIR390b-p3_2ss10AG20GA	TACATGTATGTCTGTTGGCAC	down	-inf	-inf	0.0297224	5.98371	0	0	0	0	3.87429	6.9786	7.09824	0	0	0	4	5.5	7.5	low
60	smo-MIR1083-p5_2ss1TC20GC	CAGCCTGGAACGAAGCACGC	down	0.104383	-3.26004	0.0308983	27728.6	2894.4	2615.06	3673.83	2394.32	19158.4	34563.1	29464.3	2642	4255	2042	19780	27240	31132	high
61	ppt-MIR902k-p3_2ss10AT17GA	TGCGGGTGATGCAAACAA	up	3.20041	1.67826	0.031258	4.74601	15.1892	14.8471	18.9951	11.7254	0	7.61301	6.62502	15	22	10	0	6	7	middle
62	PC-5p-45766_47	TTCAAGCCAATCTACATTGAT	down	0.193567	-2.3691	0.0319933	14.1343	2.73592	0	0	8.20777	15.4972	16.4949	10.4108	0	0	7	16	13	11	middle
63	PC-3p-388_5924	TCGTAATTAGGATCAGCCTCC	up	139.514	7.12427	0.0322765	15.1743	2117.03	2092.45	1457.44	2801.2	45.523	0	0	2114	1688	2389	47	0	0	high
64	ppt-miR1030h_1ss2CT	TTTGCATCTGCACCTGCACCG	down	0.626405	-0.674832	0.0326058	1444.94	905.119	753.241	814.2	1147.92	1544.87	1362.73	1427.22	761	943	979	1595	1074	1508	middle
65	stu-MIR6026-p3_2ss3TC19AC	TTCCTTGGCTAGAGTTGTCTT	down	0.284619	-1.81289	0.0327488	15.4889	4.40844	8.90824	4.31707	0	13.56	17.7637	15.1429	9	5	0	14	14	16	middle
66	pab-miR166a_2ss1TC20TC	CCGGACCAGGCTTCATTCCCC	down	0.00549088	-7.50875	0.033086	11234.2	61.6856	77.2047	80.2975	27.5547	15399.3	8994.14	9309.11	78	93	23.5	15899	7088.5	9836	high
67	pab-miR166b_3ss1TC20TC21TC	CCGGACCAGGCTTCATTCCCC	down	0.00549088	-7.50875	0.033086	11234.2	61.6856	77.2047	80.2975	27.5547	15399.3	8994.14	9309.11	78	93	23.5	15899	7088.5	9836	high
68	PC-3p-69572_24	CTGACCATTCAACCTTGCAAA	down	-inf	-inf	0.0337977	8.58295	0	0	0	0	5.81144	11.4195	8.51789	0	0	0	6	9	9	middle
69	gma-MIR172b-p3_1ss5TG	TTGAGGTGAGAATCTTGATGA	up	5.57787	2.47971	0.033884	187.81	1047.58	1364.94	968.751	809.052	167.563	220.777	175.09	1379	1122	690	173	174	185	middle
70	pab-miR482b_R-1_2ss2CT17CA	TTTTCCCTATTCCTCCAATTC	down	0.187969	-2.41143	0.0340078	24.5736	4.61908	13.8573	0	0	17.4343	24.1079	32.1787	14	0	0	18	19	34	middle
71	mtr-miR172b	AGAATCTTGATGATGCTGCAT	down	0.192928	-2.37387	0.0341409	2407.56	464.485	285.064	424.8	683.59	3137.21	2375.26	1710.2	288	492	583	3239	1872	1807	high
72	PC-3p-39083_60	TTGACTGAGGTGCATATTGAG	down	-inf	-inf	0.0352668	10.4295	0	0	0	0	6.78001	10.7851	13.7233	0	0	0	7	8.5	14.5	middle
73	stu-miR477b-5p_2ss8CT20TA	ACTCTCCTTCAAAGGCTTCAG	up	3.51845	1.81494	0.035861	15.1886	53.4403	39.5922	65.6195	55.1093	16.4657	13.9572	15.1429	40	76	47	17	11	16	middle
74	pab-miR166a_1ss20TC	TCGGACCAGGCTTCATTCCCC	down	0.0233436	-5.42083	0.0371998	37647	878.816	902.701	1005.01	728.733	52131.5	28841.9	31967.6	912	1164	621.5	53823	22731	33777	high
75	pab-miR166b_2ss20TC21TC	TCGGACCAGGCTTCATTCCCC	down	0.0233436	-5.42083	0.0371998	37647	878.816	902.701	1005.01	728.733	52131.5	28841.9	31967.6	912	1164	621.5	53823	22731	33777	high
76	PC-5p-66092_26	ATTAGCTTGTAGAAGGTATGC	up	6.01565	2.58872	0.0373908	1.89286	11.3868	15.8369	7.77073	10.5528	0	0	5.67859	16	9	9	0	0	6	middle
77	PC-3p-23175_128	TGAAGAATGGCAGAGCCGGTC	down	0.462376	-1.11286	0.0382936	30.5691	14.1344	6.92863	15.5415	19.9332	28.0886	38.0651	25.5537	7	18	17	29	30	27	middle
78	PC-5p-164_11331	TAAAGGTCAAGTGCATGGATG	up	14.1228	3.81995	0.0390912	492.551	6956.2	4408.59	7650.72	8809.28	491.067	478.351	508.234	4454	8861	7513	507	377	537	high
79	pta-miR1314_2ss3GA22AG	TCAGCCTTGAATGTTAGGAGAG	up	inf	inf	0.0390973	0	5.75077	3.46431	7.33902	6.44896	0	0	0	3.5	8.5	5.5	0	0	0	low
80	PC-3p-73586_22	AGGGCCTGTGGATACGTACCC	down	-inf	-inf	0.0399327	7.86667	0	0	0	0	8.71716	10.1507	4.73216	0	0	0	9	8	5	middle
81	gma-miR394a-5p_L-1	TGGCATTCTGTCCACCTCC	down	0.0488703	-4.3549	0.0400239	101.995	4.98455	7.91843	0	7.03523	89.1088	142.11	74.7681	8	0	6	92	112	79	middle
82	ppt-miR529e_L+1_1ss21CT	CAGAAGAGAGAGAGTACAGCTC	down	-inf	-inf	0.0415312	20.5721	0	0	0	0	15.4972	29.1832	17.0358	0	0	0	16	23	18	middle
83	PC-3p-49149_42	TGCCATTGTGGGTACGTACCC	down	-inf	-inf	0.0419585	7.58278	0	0	0	0	5.81144	10.7851	6.15181	0	0	0	6	8.5	6.5	middle
84	ppt-MIR894-p3	GTTTCACGTCGGGTTCACCA	up	3.37343	1.75422	0.043711	29.6229	99.9307	103.435	65.6195	130.738	54.7244	13.3228	20.8215	104.5	76	111.5	56.5	10.5	22	middle
85	PC-3p-71113_23	TTATTGTTTGGTTGACCAGTC	up	inf	inf	0.0438487	0	7.59815	10.8878	6.0439	5.86269	0	0	0	11	7	5	0	0	0	middle
86	ptc-miR482c-3p_2ss9AG20AG	TCTTTCCGGGTCCTCCCATGCC	down	0.311668	-1.68192	0.0438859	44.2809	13.8009	26.7247	14.678	0	44.5544	49.4846	38.8037	27	17	0	46	39	41	middle
87	PC-3p-345_6504	TAGCCAATGGTAGTTTTCCACA	down	0.281782	-1.82735	0.0439815	3753.39	1057.64	1356.03	1327.93	488.949	4061.23	2437.43	4761.5	1370	1538	417	4193	1921	5031	high
88	bdi-miR169i_L-1_2ss3AT21TC	CTGCCAAGAATGGCTTGCCCA	down	-inf	-inf	0.0459113	75	0	0	0	0	74.5802	104.045	46.3752	0	0	0	77	82	49	middle
89	PC-3p-45853_47	TGATACCTCTTGGCATATCTT	down	0.33886	-1.56124	0.0464248	11.9116	4.03637	6.92863	5.18049	0	14.5286	12.6884	8.51789	7	6	0	15	10	9	middle
90	ppt-miR894_L-2R+1	TTTCACGTCGGGTTCACCA	up	3.46965	1.79479	0.0471991	47.7235	165.584	180.144	109.654	206.953	63.4416	41.8716	37.8573	182	127	176.5	65.5	33	40	middle
91	dpr-miR397_R+2	CCATTGAGTGCAGCGTTGATGAT	up	186.095	7.5399	0.0474187	42.7768	7960.58	4625.52	10748.1	8508.14	64.4101	35.5274	28.393	4673.17	12448.3	7256.17	66.5	28	30	high
92	aly-miR166b-5p	GGACTGTTGTCTGGCTCGAGG	down	0.0427877	-4.54666	0.0475403	157.482	6.73829	3.95922	8.63414	7.6215	225.678	127.518	119.25	4	10	6.5	233	100.5	126	middle
93	PC-3p-340_6557	TGAGATTGTTGGAGAGGTTC	down	-inf	-inf	0.047799	3057.25	0	0	0	0	1711.47	4020.94	3439.33	0	0	0	1767	3169	3634	high
94	PC-5p-27911_99	CCATGTTCCTTCAGCCAAATC	down	0.173639	-2.52584	0.0481476	43.6619	7.58139	15.8369	6.90732	0	62.9573	36.7962	31.2323	16	8	0	65	29	33	middle
95	sbi-miR396c_R+2	TTCCACAGCTTTCTTGAACTTTT	down	0.292427	-1.77385	0.0499313	71.025	20.7696	45.531	12.0878	4.69016	96.3731	53.2911	63.4109	46	14	4	99.5	42	67	middle

## Sheet: footnote
Term	description
Index	sequential numbers
miR_name	ID or name of a mature miRNA
miR_seq	sequence of mature miRNA
up/down	the regulation pattern of miRNA (p-value not considered)
fold_change	the fold-change of miRNA expression levels
log2(fold_change)	Logarithm of fold change
pvalue(t_test)	p-values of miRNA expression levels in two groups
Norm	Normalization results of miRNA expression
Raw	raw reads numbers of miRNA expression
