# Supplementary material for: Transcriptional reprogramming strategies and miRNA-mediated regulation networks of Taxus media induced into callus cells from tissues
Source: BMC Genomics. 2020 Feb 18;21:168. doi: 10.1186/s12864-020-6576-2 (PMC7029464; doi:10.1186/s12864-020-6576-2)
Supplement: Supplementary file 9 — Additional file 9. DE miRNAs and their expression levels. [file 12864_2020_6576_MOESM9_ESM.xlsx]

## Sheet: Sheet1
SmallRNA	SmallRNA_seq	Transcript	Transcript Annotation	GO_Term	KEGG_pathways	Symbol	plntfdb	AlignmentScore	AlignmentRange	DegradomeDetection	Calli_TPB	Tissue_TPB	pvalue(chis_quare2x2)	pvalue(fisher_exact_test)	up/down	log2(fold_change)	DegradomeCleavageSite	Calli_DegradomeReadNumber_Raw	Calli_DegradomeReadNumber_Normalized	Tissue_DegradomeReadNumber_Raw	Tissue_DegradomeReadNumber_Normalized	Calli_DegradomeCategory	Tissue_DegradomeCategory	Calli_Degradome_Pvalue	Tissue_Degradome_Pvalue
gma-MIR828b-p5_1ss21CT	TCTTGCTCAAATGAGTATTCT	TRINITY_DN36666_c1_g2	BnaC05g39780D [Brassica napus]	GO:0003677(DNA binding);GO:0003700(transcription factor activity, sequence-specific DNA binding);GO:0005634(nucleus);GO:0006351(transcription, DNA-templated);GO:0006355(regulation of transcription, DNA-templated);GO:0009845(seed germination);GO:0010026(trichome differentiation);GO:0010090(trichome morphogenesis);GO:0010214(seed coat development);GO:0010468(regulation of gene expression);GO:004835…	ko04712(Circadian rhythm - plant)	MYB5	MYB	0.5	117-137	Y	8561.22	6126.78	0	6.2987e-99	up	0.482688	128	459	459	313	313	0	0	0.0341493	0.0356824
sbi-miR397-5p_R+1_1ss1TC	CCATTGAGTGCAGCGTTGATGA	TRINITY_DN42283_c1_g4	laccase [Chamaecyparis obtusa]	GO:0005507(copper ion binding);GO:0009809(lignin biosynthetic process);GO:0016722(oxidoreductase activity, oxidizing metal ions)	ko00053(Ascorbate and aldarate metabolism)	LAC11	nonTF	4	721-742	Y	111.911	4462.96	0	0	down	-5.31757	733	6	6	228	228	1	0	0.00929944	0.0135331
ptc-MIR472a-p5_2ss9AG20CT	TTTTCCCTGCTCCACCCATT	TRINITY_DN47017_c0_g1	unknown [Picea sitchensis]	-	-	-	nonTF	4	1148-1167	Y	5353.09	70291.6	0	0	down	-3.71491	1158	287	287	3591	3591	0	0	0.0911285	0.0950902
osa-MIR821a-p3_1ss12AG	GATGAAGAAATGAAAAAA	TRINITY_DN43747_c0_g1	PREDICTED: beta-fructofuranosidase, insoluble isoenzyme CWINV1 isoform X1 [Amborella trichopoda]	GO:0004553(hydrolase activity, hydrolyzing O-glycosyl compounds);GO:0004564(beta-fructofuranosidase activity);GO:0004575(sucrose alpha-glucosidase activity);GO:0005576(extracellular region);GO:0005618(cell wall);GO:0005886(plasma membrane);GO:0005975(carbohydrate metabolic process);GO:0009611(response to wounding);GO:0048046(apoplast);GO:0080167(response to karrikin)	ko00052(Galactose metabolism);ko00500(Starch and sucrose metabolism)	INV1	nonTF	4	1636-1653	Y	690.12	19.5744	0	5.51576e-178	up	5.13981	1644	37	37	1	1	2	4	1	1
gma-miR395a_1ss7TA	CTGAAGAGTTTGGGGGAACTC	TRINITY_DN34557_c0_g1	PREDICTED: ATP sulfurylase 1, chloroplastic-like [Musa acuminata subsp. malaccensis]	GO:0000103(sulfate assimilation);GO:0004020(adenylylsulfate kinase activity)	ko00920(Sulfur metabolism);ko00230(Purine metabolism);ko00450(Selenocompound metabolism);ko00261(Monobactam biosynthesis)	APS1	nonTF	1.5	639-659	Y	1063.16	5108.91	0	0	down	-2.26466	650	57	57	263	261	2	0	0.542802	0.00775574
aly-miR166a-3p_2ss1TC20CA	CCGGACCAGGCTTCATTCCAC	TRINITY_DN39537_c0_g3	class III homeodomain-leucine zipper protein C3HDZ1 [Taxus globosa]	GO:0003677(DNA binding);GO:0003700(transcription factor activity, sequence-specific DNA binding);GO:0005634(nucleus);GO:0006351(transcription, DNA-templated);GO:0006355(regulation of transcription, DNA-templated);GO:0008289(lipid binding);GO:0009855(determination of bilateral symmetry);GO:0009944(polarity specification of adaxial/abaxial axis);GO:0009955(adaxial/abaxial pattern specification);GO:…	-	HOX32	HB	1.5	913-933	Y	3786.34	30653.5	0	0	down	-3.01718	924	203	203	1566	1566	2	2	0.904432	0.948112
ptc-MIR472a-p5_2ss9AG20CT	TTTTCCCTGCTCCACCCATT	TRINITY_DN47297_c3_g2	-	-	-	-	nonTF	2	797-816	Y	3198.8	5422.1	0	9.58399e-121	down	-0.761321	807	174	171.5	283	277	0	0	0.0401235	0.0419189
ppt-miR529d_L+1R-1_1ss21CT	CAGAAGAGAGAGAGCACAGCT	TRINITY_DN42991_c0_g2	SPL3 [Pinus tabuliformis]	-	-	-	SBP	2	28-48	Y	0	411.062	0	7.69789e-123	down	-	39			21	21		2		0.933604
PC-5p-97202_13	TGTATTTTTCATGTTGCA	TRINITY_DN43229_c0_g7	unknown [Picea sitchensis]	GO:0005783(endoplasmic reticulum)	ko03060(Protein export);ko04141(Protein processing in endoplasmic reticulum)	BIP2	nonTF	4	134-151	Y	3114.87	1683.4	0	2.27249e-101	up	0.887796	142	167	167	86	86	2	2	1	1
pta-MIR1314-p5_2ss3GA17GA	TCAGCCTTGAATGTTAAGAG	TRINITY_DN28955_c0_g1	-	-	-	-	nonTF	4	67-86	Y	8206.83	3112.33	0	0	up	1.39883	77	440	440	159	159	0	2	0.0466525	0.998215
ptc-miR472a_R-3_1ss9AG	TTTTCCCTGCTCCACCCAT	TRINITY_DN47017_c0_g1	unknown [Picea sitchensis]	-	-	-	nonTF	3	1149-1167	Y	5353.09	70291.6	0	0	down	-3.71491	1158	287	287	3591	3591	0	0	0.0436903	0.0456415
PC-5p-14001_247	TTAGCCAAGAATGAGTTGCC	TRINITY_DN36953_c0_g1	NFYA4 [Larix kaempferi]	GO:0003677(DNA binding);GO:0003700(transcription factor activity, sequence-specific DNA binding);GO:0005634(nucleus);GO:0006351(transcription, DNA-templated);GO:0006355(regulation of transcription, DNA-templated);GO:0009793(embryo development ending in seed dormancy);GO:0010262(somatic embryogenesis);GO:0016602(CCAAT-binding factor complex);GO:0048316(seed development);GO:0048510(regulation of ti…	ko00970(Aminoacyl-tRNA biosynthesis)	NFYA1	CCAAT	2.5	1620-1639	Y	18.6519	782.975	0	1.93446e-201	down	-5.39157	1630	1	1	40	40	4	2	0.644398	0.806738
gma-miR169k_1ss20GC	CAGCCAAGAATGACTTGCCCG	TRINITY_DN33855_c0_g1	unknown [Picea sitchensis]	GO:0003677(DNA binding);GO:0003700(transcription factor activity, sequence-specific DNA binding);GO:0005634(nucleus);GO:0006351(transcription, DNA-templated);GO:0006355(regulation of transcription, DNA-templated);GO:0016602(CCAAT-binding factor complex);GO:0045892(negative regulation of transcription, DNA-templated)	ko00970(Aminoacyl-tRNA biosynthesis)	NFYA7	CCAAT	4	1670-1690	Y	1380.24	4423.81	0	0	down	-1.68037	1681	74	74	226	226	0	0	0.0129452	0.0135331
ath-miR5021_R-1_1ss1TA	AGAGAAGAAGAAGAAGAAA	TRINITY_DN39729_c2_g2	bark protein-like protein [Thuja occidentalis]	-	-	-	nonTF	3	60-78	Y	186.519	3308.07	0	0	down	-4.1486	69	10	10	169	169	2	2	1	1
pab-miR397_L-1R-1_1ss2CT	TATTGAGTGCAGCGTTGAC	TRINITY_DN43113_c0_g3	laccase [Picea abies]	GO:0005507(copper ion binding);GO:0016722(oxidoreductase activity, oxidizing metal ions)	ko00053(Ascorbate and aldarate metabolism)	LAC17	nonTF	1	318-336	Y	1529.46	97.8719	0	0	up	3.96598	327	82	82	5	5	0	2	0.0160026	0.881971
PC-5p-164_11331	TAAAGGTCAAGTGCATGGATG	TRINITY_DN35204_c1_g3	putative phytocyanin [Pinus sylvestris]	GO:0046658(anchored component of plasma membrane)	-	-	TIG	3	1112-1132	Y	1063.16	313.19	0	2.34184e-98	up	1.76325	1123	57	57	16	16	1	2	0.00797626	0.772212
gma-MIR828b-p5_1ss21CT	TCTTGCTCAAATGAGTATTCT	TRINITY_DN44280_c1_g1	PREDICTED: transcription repressor MYB5-like [Capsicum annuum]	GO:0003677(DNA binding);GO:0003700(transcription factor activity, sequence-specific DNA binding);GO:0005515(protein binding);GO:0005634(nucleus);GO:0006351(transcription, DNA-templated);GO:0009751(response to salicylic acid);GO:0009753(response to jasmonic acid);GO:0010224(response to UV-B);GO:0045892(negative regulation of transcription, DNA-templated);GO:1903086(negative regulation of sinapate …	ko04712(Circadian rhythm - plant)	MYB4	MYB	3.5	480-500	Y	33759.9	5304.66	0	0	up	2.66998	491	1810	1810	271	271	2	0	0.875945	0.0205485
PC-3p-9_473750	TTTTACCAGAACCGCCCATTCC	TRINITY_DN45573_c1_g1	PREDICTED: LOW QUALITY PROTEIN: disease resistance protein TAO1-like [Nelumbo nucifera]	-	-	-	nonTF	2.5	330-351	Y	6024.56	11353.1	0	0	down	-0.914162	342	323	323	580	580	0	0	0.0184418	0.0192767
ppt-miR529e_L+1_1ss21CT	CAGAAGAGAGAGAGTACAGCTC	TRINITY_DN42991_c0_g1	SPL2 [Pinus tabuliformis]	GO:0003677(DNA binding);GO:0003700(transcription factor activity, sequence-specific DNA binding);GO:0005634(nucleus);GO:0006351(transcription, DNA-templated);GO:0006355(regulation of transcription, DNA-templated);GO:0044212(transcription regulatory region DNA binding);GO:0046872(metal ion binding);GO:0048510(regulation of timing of transition from vegetative to reproductive phase);GO:0048653(anth…	ko04075(Plant hormone signal transduction)	SPL3	SBP	3	2435-2456	Y	0	3660.41	0	0	down	-	2447			187	187		2		0.522728
smo-miR171a	TTGAGCCGTGCCAATATCACT	TRINITY_DN45861_c0_g3	scarecrow-like 6 [Larix kaempferi]	GO:0003700(transcription factor activity, sequence-specific DNA binding);GO:0005634(nucleus);GO:0006355(regulation of transcription, DNA-templated);GO:0010492(maintenance of shoot apical meristem identity);GO:0043565(sequence-specific DNA binding);GO:0048768(root hair cell tip growth);GO:0051301(cell division)	ko04075(Plant hormone signal transduction)	SCL6	GRAS	2.5	183-203	Y	10557	6909.75	0	3.38689e-182	up	0.61149	194	566	566	353	353	0	0	0.0123326	0.0128928
lus-MIR397a-p5	TATTGAGTGCAGCGTTGATGA	TRINITY_DN39672_c1_g1	laccase [Picea abies]	GO:0005507(copper ion binding);GO:0016722(oxidoreductase activity, oxidizing metal ions)	ko00053(Ascorbate and aldarate metabolism)	LAC12	nonTF	2.5	702-722	Y	1697.32	0	0	0	up	-	713	91	91			0		0.0184418
pde-miR159	TTTGGTTTGAAGGGAGCTCTA	TRINITY_DN37092_c2_g1	PREDICTED: uncharacterized protein LOC103703061 [Phoenix dactylifera]	GO:0005515(protein binding);GO:0005634(nucleus);GO:0006351(transcription, DNA-templated);GO:0006355(regulation of transcription, DNA-templated);GO:0045892(negative regulation of transcription, DNA-templated);GO:0048366(leaf development)	-	SPEAR4	nonTF	2.5	1076-1096	Y	9866.85	411.062	0	0	up	4.58516	1087	529	529	21	21	0	0	0.0305469	0.031921
ptc-MIR472a-p5_2ss9AG20CT	TTTTCCCTGCTCCACCCATT	TRINITY_DN40483_c1_g3	unknown [Picea sitchensis]	GO:0006952(defense response)	ko04141(Protein processing in endoplasmic reticulum)	At5g66890	NAC	4	643-662	Y	2182.27	802.549	0	1.15462e-150	up	1.44317	653	117	117	41	41	0	0	0.0911285	0.0950902
cme-MIR166e-p5_2ss9CT19GC	TTCTTCTTTCTCTTATTTC	TRINITY_DN46068_c1_g1	-	-	-	-	nonTF	3.5	323-341	Y	456.971	2897.01	0	0	down	-2.66439	332	29	24.5	252	148	2	2	1	1
lus-MIR397a-p5	TATTGAGTGCAGCGTTGATGA	TRINITY_DN43113_c0_g3	laccase [Picea abies]	GO:0005507(copper ion binding);GO:0016722(oxidoreductase activity, oxidizing metal ions)	ko00053(Ascorbate and aldarate metabolism)	LAC17	nonTF	1	316-336	Y	1529.46	97.8719	0	0	up	3.96598	327	82	82	5	5	0	2	0.0160026	0.881971
gra-MIR8751b-p3_2ss14TA18AG	GCACCGAAAATGTATCGG	TRINITY_DN36394_c0_g1	Purple acid phosphatase 2 [Anthurium amnicola]	GO:0003993(acid phosphatase activity);GO:0004722(protein serine/threonine phosphatase activity);GO:0005576(extracellular region);GO:0005618(cell wall);GO:0005829(cytosol);GO:0009505(plant-type cell wall);GO:0009506(plasmodesma);GO:0016036(cellular response to phosphate starvation);GO:0046872(metal ion binding)	-	PAP2	nonTF	4	657-674	Y	484.949	0	0	2.08605e-148	up	-	665	26	26			2		0.999957
aly-miR858-5p_L-1R+1	TTCGTTGTCTGTTCGACCTTA	TRINITY_DN40921_c0_g1	MYB-like protein [Taxus globosa]	GO:0003677(DNA binding);GO:0003700(transcription factor activity, sequence-specific DNA binding);GO:0005515(protein binding);GO:0005524(ATP binding);GO:0005634(nucleus);GO:0006351(transcription, DNA-templated);GO:0006355(regulation of transcription, DNA-templated);GO:0006633(fatty acid biosynthetic process);GO:0006970(response to osmotic stress);GO:0009813(flavonoid biosynthetic process);GO:00100…	ko04712(Circadian rhythm - plant)	TT2	MYB	3	28-48	Y	5558.27	313.19	0	0	up	4.14952	39	298	298	16	16	0	0	0.016613	0.0173659
mtr-miR172b	AGAATCTTGATGATGCTGCAT	TRINITY_DN45915_c0_g2	AP2L2, partial [Pinus tabuliformis]	GO:0003677(DNA binding);GO:0003700(transcription factor activity, sequence-specific DNA binding);GO:0005634(nucleus);GO:0006351(transcription, DNA-templated);GO:0006355(regulation of transcription, DNA-templated);GO:0009908(flower development);GO:0010073(meristem maintenance);GO:0010093(specification of floral organ identity);GO:0019953(sexual reproduction);GO:0030154(cell differentiation);GO:004…	-	AP2	AP2-EREBP	3	2858-2878	Y	223.823	959.144	0	3.67737e-106	down	-2.09939	2869	12	12	49	49	1	0	0.00797626	0.011611
gma-miR169j-5p_2ss20GC21GA	TAGCCAAGAATGACTTGCCCA	TRINITY_DN33855_c0_g1	unknown [Picea sitchensis]	GO:0003677(DNA binding);GO:0003700(transcription factor activity, sequence-specific DNA binding);GO:0005634(nucleus);GO:0006351(transcription, DNA-templated);GO:0006355(regulation of transcription, DNA-templated);GO:0016602(CCAAT-binding factor complex);GO:0045892(negative regulation of transcription, DNA-templated)	ko00970(Aminoacyl-tRNA biosynthesis)	NFYA7	CCAAT	4	1670-1690	Y	1380.24	4423.81	0	0	down	-1.68037	1681	74	74	226	226	0	0	0.00433383	0.00453152
ptc-miR472a_R-3_1ss9AG	TTTTCCCTGCTCCACCCAT	TRINITY_DN47297_c3_g2	-	-	-	-	nonTF	2	798-816	Y	3198.8	5422.1	0	9.58399e-121	down	-0.761321	807	174	171.5	283	277	0	0	0.0401235	0.0419189
mtr-MIR398a-p5	TTTTGTGTTCTCAGGTCACC	TRINITY_DN47038_c0_g2	unknown [Picea sitchensis]	GO:0004512(inositol-3-phosphate synthase activity);GO:0005515(protein binding);GO:0005737(cytoplasm);GO:0006021(inositol biosynthetic process);GO:0008654(phospholipid biosynthetic process);GO:0009408(response to heat);GO:0009644(response to high light intensity);GO:0009733(response to auxin);GO:0009793(embryo development ending in seed dormancy);GO:0010264(myo-inositol hexakisphosphate biosynthet…	ko00562(Inositol phosphate metabolism)	MIPS	nonTF	4	292-310	Y	0	430.636	0	7.79301e-129	down	-	301			22	22		2		0.996827
pab-miR397_2ss20CT21GT	TCATTGAGTGCAGCGTTGATT	TRINITY_DN42283_c1_g4	laccase [Chamaecyparis obtusa]	GO:0005507(copper ion binding);GO:0009809(lignin biosynthetic process);GO:0016722(oxidoreductase activity, oxidizing metal ions)	ko00053(Ascorbate and aldarate metabolism)	LAC11	nonTF	2	722-742	Y	111.911	4462.96	0	0	down	-5.31757	733	6	6	228	228	1	0	0.00488197	0.00711174
pab-miR396a_L+1R-1	TTTCCACAGCTTTCTTGAACT	TRINITY_DN46770_c0_g1	-	-	-	-	nonTF	1	574-594	Y	74.6076	1468.08	0	0	down	-4.29846	585	4	4	75	75	2	2	0.571668	0.656446
pab-miR397_L-1R-1_1ss2CT	TATTGAGTGCAGCGTTGAC	TRINITY_DN40845_c1_g3	unknown [Picea sitchensis]	GO:0005507(copper ion binding);GO:0005576(extracellular region);GO:0005783(endoplasmic reticulum);GO:0005789(endoplasmic reticulum membrane);GO:0010073(meristem maintenance);GO:0016036(cellular response to phosphate starvation);GO:0016682(oxidoreductase activity, acting on diphenols and related substances as donors, oxygen as acceptor);GO:0016722(oxidoreductase activity, oxidizing metal ions);GO:…	-	LPR1	nonTF	4	438-456	Y	1641.37	19.5744	0	0	up	6.38979	447	88	88	1	1	2	4	0.959065	0.950549
mtr-MIR171c-p5_2ss16GC18TG	TTTGATTTTGATTTTCAG	TRINITY_DN46548_c0_g1	unknown [Picea sitchensis]	GO:0001666(response to hypoxia);GO:0004022(alcohol dehydrogenase (NAD) activity);GO:0005737(cytoplasm);GO:0005794(Golgi apparatus);GO:0005829(cytosol);GO:0005886(plasma membrane);GO:0006970(response to osmotic stress);GO:0008270(zinc ion binding);GO:0009409(response to cold);GO:0009413(response to flooding);GO:0009414(response to water deprivation);GO:0009651(response to salt stress);GO:0009737(r…	ko00010(Glycolysis / Gluconeogenesis);ko00071(Fatty acid degradation);ko00592(alpha-Linolenic acid metabolism);ko00350(Tyrosine metabolism)	ADH	nonTF	3.5	659-676	Y	2219.58	430.636	0	1e-295	up	2.36574	667	119	119	22	22	2	2	1	1
PC-3p-22825_131	TCGGCCTTAAATGTTAGGTGAG	TRINITY_DN28955_c0_g1	-	-	-	-	nonTF	4	65-86	Y	8206.83	3112.33	0	0	up	1.39883	77	440	440	159	159	0	2	0.00433383	0.437463
pde-MIR159-p5	TTTGGTTTGAAGGGAGCT	TRINITY_DN44396_c0_g3	myb domain protein 33 [Larix kaempferi]	GO:0003677(DNA binding);GO:0003700(transcription factor activity, sequence-specific DNA binding);GO:0005634(nucleus);GO:0006355(regulation of transcription, DNA-templated);GO:0009740(gibberellic acid mediated signaling pathway);GO:0009789(positive regulation of abscisic acid-activated signaling pathway);GO:0043068(positive regulation of programmed cell death);GO:0045893(positive regulation of tra…	ko04626(Plant-pathogen interaction)	GAM1	MYB	2	1425-1442	Y	3711.73	6870.6	0	7.4137e-200	down	-0.888346	1433	199	199	351	351	0	0	0.0202671	0.0211838
bdi-miR169i_L-1_1ss22AG	CAGCCAAGAATGGCTTGCCTG	TRINITY_DN36953_c0_g1	NFYA4 [Larix kaempferi]	GO:0003677(DNA binding);GO:0003700(transcription factor activity, sequence-specific DNA binding);GO:0005634(nucleus);GO:0006351(transcription, DNA-templated);GO:0006355(regulation of transcription, DNA-templated);GO:0009793(embryo development ending in seed dormancy);GO:0010262(somatic embryogenesis);GO:0016602(CCAAT-binding factor complex);GO:0048316(seed development);GO:0048510(regulation of ti…	ko00970(Aminoacyl-tRNA biosynthesis)	NFYA1	CCAAT	3.5	1617-1638	Y	3860.94	10961.6	0	0	down	-1.50544	1629	207	207	560	560	0	0	0.0147808	0.0154513
pde-miR159_R-1	TTTGGTTTGAAGGGAGCTCT	TRINITY_DN37092_c2_g1	PREDICTED: uncharacterized protein LOC103703061 [Phoenix dactylifera]	GO:0005515(protein binding);GO:0005634(nucleus);GO:0006351(transcription, DNA-templated);GO:0006355(regulation of transcription, DNA-templated);GO:0045892(negative regulation of transcription, DNA-templated);GO:0048366(leaf development)	-	SPEAR4	nonTF	1.5	1077-1096	Y	9866.85	411.062	0	0	up	4.58516	1087	529	529	21	21	0	0	0.0147808	0.0154513
PC-5p-97202_13	TGTATTTTTCATGTTGCA	TRINITY_DN45844_c0_g1	PREDICTED: uncharacterized protein LOC18429373 [Amborella trichopoda]	GO:0003674(molecular_function);GO:0008150(biological_process);GO:0009507(chloroplast);GO:0016021(integral component of membrane)	-	-	nonTF	4	89-106	Y	746.076	97.8719	0	1.12539e-126	up	2.93036	97	40	40	5	5	2	2	1	1
mtr-miR159a_R-1	TTTGGATTGAAGGGAGCTCT	TRINITY_DN41061_c0_g1	PREDICTED: uncharacterized protein LOC103703061 [Phoenix dactylifera]	-	-	-	nonTF	3.5	2654-2673	Y	85425.7	31064.5	0	0	up	1.4594	2664	4580	4580	1587	1587	0	0	0.0389316	0.0406749
lus-MIR397a-p3_2ss14GA19TC	TATTGAGTGCAGCATTGACGA	TRINITY_DN45704_c0_g2	laccase [Picea abies]	GO:0005507(copper ion binding);GO:0016722(oxidoreductase activity, oxidizing metal ions)	ko00053(Ascorbate and aldarate metabolism)	LAC17	nonTF	3.5	712-733	Y	18.6519	1761.69	0	0	down	-6.5615	724	1	1	90	90	4	0	0.808776	0.0205485
pab-miR166a_1ss20TC	TCGGACCAGGCTTCATTCCCC	TRINITY_DN34328_c0_g3	class III HD-Zip protein HDZ1 [Cunninghamia lanceolata]	GO:0003677(DNA binding);GO:0003700(transcription factor activity, sequence-specific DNA binding);GO:0005634(nucleus);GO:0006351(transcription, DNA-templated);GO:0006355(regulation of transcription, DNA-templated);GO:0008289(lipid binding);GO:0009855(determination of bilateral symmetry);GO:0009887(organ morphogenesis);GO:0009965(leaf morphogenesis);GO:0010014(meristem initiation);GO:0010073(merist…	-	ATHB-15	HB	3	2218-2238	Y	55.9557	1487.65	0	0	down	-4.73261	2229	3	3	76	76	2	0	0.828116	0.0173659
pab-miR482b_R-1_2ss2CT17CA	TTTTCCCTATTCCTCCAATTC	TRINITY_DN28399_c0_g1	-	-	-	-	nonTF	3	515-535	Y	5838.04	23215.2	0	0	down	-1.99151	526	313	313	1186	1186	0	0	0.0275347	0.0287753
pab-MIR482b-p3_2ss2CT17CA_1	TTTTCCCTATTCCTCCAAT	TRINITY_DN28399_c0_g1	-	-	-	-	nonTF	3	517-535	Y	5838.04	23215.2	0	0	down	-1.99151	526	313	313	1186	1186	0	0	0.0543113	0.0567226
gma-miR169k_1ss20GC	CAGCCAAGAATGACTTGCCCG	TRINITY_DN36953_c0_g1	NFYA4 [Larix kaempferi]	GO:0003677(DNA binding);GO:0003700(transcription factor activity, sequence-specific DNA binding);GO:0005634(nucleus);GO:0006351(transcription, DNA-templated);GO:0006355(regulation of transcription, DNA-templated);GO:0009793(embryo development ending in seed dormancy);GO:0010262(somatic embryogenesis);GO:0016602(CCAAT-binding factor complex);GO:0048316(seed development);GO:0048510(regulation of ti…	ko00970(Aminoacyl-tRNA biosynthesis)	NFYA1	CCAAT	3	1618-1638	Y	3860.94	10961.6	0	0	down	-1.50544	1629	207	207	560	560	0	0	0.00556862	0.00582247
pta-miR319_R+1	TTGGACTGAAGGGAGCTCCC	TRINITY_DN43165_c0_g1	PREDICTED: transcription factor TCP4-like [Solanum pennellii]	GO:0003677(DNA binding);GO:0003700(transcription factor activity, sequence-specific DNA binding);GO:0005515(protein binding);GO:0005634(nucleus);GO:0006351(transcription, DNA-templated);GO:0006355(regulation of transcription, DNA-templated);GO:0009793(embryo development ending in seed dormancy);GO:0009965(leaf morphogenesis);GO:0030154(cell differentiation);GO:0045962(positive regulation of devel…	-	TCP4	TCP	3.5	2264-2283	Y	0	743.826	0	3.57049e-222	down	-	2274			38	38		0		0.0154513
ppt-miR156a	TGACAGAAGAGAGTGAGCAC	TRINITY_DN31808_c0_g1	PREDICTED: squamosa promoter-binding-like protein 9 [Amborella trichopoda]	GO:0003677(DNA binding);GO:0003700(transcription factor activity, sequence-specific DNA binding);GO:0005634(nucleus);GO:0006351(transcription, DNA-templated);GO:0006355(regulation of transcription, DNA-templated);GO:0044212(transcription regulatory region DNA binding);GO:0046872(metal ion binding);GO:0048510(regulation of timing of transition from vegetative to reproductive phase);GO:0048653(anth…	ko04075(Plant hormone signal transduction)	SPL7	SBP	1	1197-1216	Y	727.424	8965.06	0	0	down	-3.62345	1207	39	39	458	458	2	2	0.985582	0.995214
osa-miR529b_2ss18GT20TA	AGAAGAGAGAGAGTACATCAT	TRINITY_DN42991_c0_g1	SPL2 [Pinus tabuliformis]	GO:0003677(DNA binding);GO:0003700(transcription factor activity, sequence-specific DNA binding);GO:0005634(nucleus);GO:0006351(transcription, DNA-templated);GO:0006355(regulation of transcription, DNA-templated);GO:0044212(transcription regulatory region DNA binding);GO:0046872(metal ion binding);GO:0048510(regulation of timing of transition from vegetative to reproductive phase);GO:0048653(anth…	ko04075(Plant hormone signal transduction)	SPL3	SBP	4	2434-2455	Y	186.519	5245.93	0	0	down	-4.8138	2446	10	10	268	268	2	0	0.998939	0.0658585
smo-MIR1083-p5_2ss1TC20GC	CAGCCTGGAACGAAGCACGC	TRINITY_DN39301_c1_g2	hypothetical protein AXG93_3228s1230 [Marchantia polymorpha subsp. polymorpha]	GO:0005634(nucleus)	ko04075(Plant hormone signal transduction)	RR23	ARR-B	1.5	779-797	Y	18.6519	1252.76	0	0	down	-6.06964	788	1	1	64	64	4	0	0.710827	0.0154513
gma-miR169k_R+1_1ss20GC	CAGCCAAGAATGACTTGCCCGT	TRINITY_DN39155_c0_g2	NFYA3 [Larix kaempferi]	GO:0003677(DNA binding);GO:0003700(transcription factor activity, sequence-specific DNA binding);GO:0005634(nucleus);GO:0006351(transcription, DNA-templated);GO:0006355(regulation of transcription, DNA-templated);GO:0016602(CCAAT-binding factor complex);GO:0045892(negative regulation of transcription, DNA-templated)	ko00970(Aminoacyl-tRNA biosynthesis)	NFYA7	CCAAT	4	1546-1567	Y	1454.85	3699.56	0	2.60614e-214	down	-1.34648	1558	78	78	189	189	0	0	0.0129452	0.0135331
pab-miR166a_2ss1TC20TC	CCGGACCAGGCTTCATTCCCC	TRINITY_DN39537_c0_g3	class III homeodomain-leucine zipper protein C3HDZ1 [Taxus globosa]	GO:0003677(DNA binding);GO:0003700(transcription factor activity, sequence-specific DNA binding);GO:0005634(nucleus);GO:0006351(transcription, DNA-templated);GO:0006355(regulation of transcription, DNA-templated);GO:0008289(lipid binding);GO:0009855(determination of bilateral symmetry);GO:0009944(polarity specification of adaxial/abaxial axis);GO:0009955(adaxial/abaxial pattern specification);GO:…	-	HOX32	HB	2.5	913-933	Y	3786.34	30653.5	0	0	down	-3.01718	924	203	203	1566	1566	2	2	0.858661	0.915039
pab-MIR482b-p3_2ss2CT17CA_1	TTTTCCCTATTCCTCCAAT	TRINITY_DN47297_c3_g2	-	-	-	-	nonTF	3	798-816	Y	3198.8	5422.1	0	9.58399e-121	down	-0.761321	807	174	171.5	283	277	0	0	0.0543113	0.0567226
PC-5p-26317_108	TGAGAAATGAAATTTCATCTTT	TRINITY_DN32686_c0_g1	-	-	-	-	nonTF	1	322-343	Y	28761.2	23254.4	0	2.53865e-150	up	0.306624	334	1542	1542	1188	1188	0	0	0.00803359	0.00839934
pab-miR482b_R-1_2ss2CT17CA	TTTTCCCTATTCCTCCAATTC	TRINITY_DN45035_c0_g7	-	-	-	-	nonTF	4	61-81	Y	9344.6	32787.1	0	0	down	-1.81092	72	501	501	1675	1675	0	0	0.0507841	0.0530432
gma-MIR828b-p5_1ss21CT	TCTTGCTCAAATGAGTATTCT	TRINITY_DN33182_c1_g1	-	-	-	-	nonTF	1.5	1-21	Y	335.734	2074.88	0	3e-299	down	-2.62764	12	36	18	212	106	0	0	0.0147808	0.0154513
pde-miR159_1ss15AG	TTTGGTTTGAAGGGGGCTCTA	TRINITY_DN41061_c0_g1	PREDICTED: uncharacterized protein LOC103703061 [Phoenix dactylifera]	-	-	-	nonTF	0.5	2653-2673	Y	85425.7	31064.5	0	0	up	1.4594	2664	4580	4580	1587	1587	0	0	0.00864888	0.00904251
pab-MIR482b-p3_2ss2CT17CA_2	TTTTCCCTATTCCTCCAATT	TRINITY_DN28399_c0_g1	-	-	-	-	nonTF	3	516-535	Y	5838.04	23215.2	0	0	down	-1.99151	526	313	313	1186	1186	0	0	0.0490156	0.0511982
pab-miR396a_1ss21AT	TTCCACAGCTTTCTTGAACTT	TRINITY_DN32828_c0_g2	-	-	-	-	nonTF	4	331-351	Y	111.911	1839.99	0	0	down	-4.03927	342	6	6	94	94	2	1	0.989594	0.0325149
PC-3p-5720_650	TTGAAATCTGCAAATCTGGGTT	TRINITY_DN42731_c0_g2	auxin F-box protein 2 [Larix kaempferi]	GO:0000822(inositol hexakisphosphate binding);GO:0009734(auxin-activated signaling pathway)	ko04075(Plant hormone signal transduction)	At5g49980	nonTF	0	936-957	Y	18.6519	861.272	0	5.91226e-224	down	-5.52908	948	1	1	44	44	4	2	0.539507	0.708519
mdm-miR390a	AAGCTCAGGAGGGATAGCGCC	TRINITY_DN28371_c0_g1	-	-	-	-	nonTF	3	299-319	Y	1100.46	39285.8	0	0	down	-5.15783	310	59	59	2007	2007	0	0	0.0111062	0.011611
ppt-miR477a-5p_L+1R+1	ACTCTCCCTCAAAGGCTTCCAA	TRINITY_DN33108_c0_g1	PREDICTED: DELLA protein RGL1-like [Jatropha curcas]	GO:0003700(transcription factor activity, sequence-specific DNA binding);GO:0005634(nucleus);GO:0006355(regulation of transcription, DNA-templated);GO:0043565(sequence-specific DNA binding)	ko04075(Plant hormone signal transduction)	GAI1	GRAS	2	131-152	Y	2406.09	861.272	0	9.7768e-173	up	1.48215	143	129	129	44	44	0	2	0.00680187	0.59507
cme-MIR166e-p5_2ss9CT19GC	TTCTTCTTTCTCTTATTTC	TRINITY_DN38887_c0_g2	unknown [Picea sitchensis]	GO:0005737(cytoplasm);GO:0030001(metal ion transport);GO:0046914(transition metal ion binding);GO:0046916(cellular transition metal ion homeostasis)	ko03013(RNA transport)	HIPP20	nonTF	4	114-132	Y	111.911	939.57	0	7.85479e-161	down	-3.06964	123	6	6	48	48	2	2	1	1
pde-miR169_2ss9GA20TG	CAGCCAAGAATGACTTGCCGA	TRINITY_DN33855_c0_g1	unknown [Picea sitchensis]	GO:0003677(DNA binding);GO:0003700(transcription factor activity, sequence-specific DNA binding);GO:0005634(nucleus);GO:0006351(transcription, DNA-templated);GO:0006355(regulation of transcription, DNA-templated);GO:0016602(CCAAT-binding factor complex);GO:0045892(negative regulation of transcription, DNA-templated)	ko00970(Aminoacyl-tRNA biosynthesis)	NFYA7	CCAAT	4	1670-1690	Y	1380.24	4423.81	0	0	down	-1.68037	1681	74	74	226	226	0	0	0.017223	0.0180032
pta-MIR1314-p5_2ss3GA17GA	TCAGCCTTGAATGTTAAGAG	TRINITY_DN38062_c0_g1	hypothetical protein AMTR_s00022p00055260 [Amborella trichopoda]	GO:0003777(microtubule motor activity);GO:0005871(kinesin complex);GO:0007018(microtubule-based movement);GO:0016887(ATPase activity)	-	Os04g0666900	nonTF	2	127-146	Y	55.9557	782.975	0	1.31991e-162	down	-3.80661	137	3	3	40	40	1	0	0.00488197	0.00711174
aly-miR166a-3p_2ss1TC20CA	CCGGACCAGGCTTCATTCCAC	TRINITY_DN34328_c0_g3	class III HD-Zip protein HDZ1 [Cunninghamia lanceolata]	GO:0003677(DNA binding);GO:0003700(transcription factor activity, sequence-specific DNA binding);GO:0005634(nucleus);GO:0006351(transcription, DNA-templated);GO:0006355(regulation of transcription, DNA-templated);GO:0008289(lipid binding);GO:0009855(determination of bilateral symmetry);GO:0009887(organ morphogenesis);GO:0009965(leaf morphogenesis);GO:0010014(meristem initiation);GO:0010073(merist…	-	ATHB-15	HB	1.5	2218-2238	Y	55.9557	1487.65	0	0	down	-4.73261	2229	3	3	76	76	2	0	0.904432	0.0230872
ath-MIR156j-p5_2ss14CT18GT	AGAAGAGAGAGAGTACATTT	TRINITY_DN42991_c0_g2	SPL3 [Pinus tabuliformis]	-	-	-	SBP	4	28-47	Y	18.6519	782.975	0	1.93446e-201	down	-5.39157	38	1	1	40	40	4	0	0.999993	0.139189
ppt-MIR477a-p5_2ss14AC17CT	TCCTCTCCCTCAACGGTTTCCA	TRINITY_DN33108_c0_g1	PREDICTED: DELLA protein RGL1-like [Jatropha curcas]	GO:0003700(transcription factor activity, sequence-specific DNA binding);GO:0005634(nucleus);GO:0006355(regulation of transcription, DNA-templated);GO:0043565(sequence-specific DNA binding)	ko04075(Plant hormone signal transduction)	GAI1	GRAS	1.5	132-153	Y	1398.89	3190.62	0	3.17372e-152	down	-1.18955	144	75	75	163	163	2	0	0.542802	0.00775574
ppt-miR529e_1ss20CT	AGAAGAGAGAGAGTACAGCTC	TRINITY_DN42991_c0_g1	SPL2 [Pinus tabuliformis]	GO:0003677(DNA binding);GO:0003700(transcription factor activity, sequence-specific DNA binding);GO:0005634(nucleus);GO:0006351(transcription, DNA-templated);GO:0006355(regulation of transcription, DNA-templated);GO:0044212(transcription regulatory region DNA binding);GO:0046872(metal ion binding);GO:0048510(regulation of timing of transition from vegetative to reproductive phase);GO:0048653(anth…	ko04075(Plant hormone signal transduction)	SPL3	SBP	3	2435-2455	Y	186.519	5245.93	0	0	down	-4.8138	2446	10	10	268	268	2	0	0.690859	0.011611
gma-miR169k_1ss20GC	CAGCCAAGAATGACTTGCCCG	TRINITY_DN39155_c0_g2	NFYA3 [Larix kaempferi]	GO:0003677(DNA binding);GO:0003700(transcription factor activity, sequence-specific DNA binding);GO:0005634(nucleus);GO:0006351(transcription, DNA-templated);GO:0006355(regulation of transcription, DNA-templated);GO:0016602(CCAAT-binding factor complex);GO:0045892(negative regulation of transcription, DNA-templated)	ko00970(Aminoacyl-tRNA biosynthesis)	NFYA7	CCAAT	4	1547-1567	Y	1454.85	3699.56	0	2.60614e-214	down	-1.34648	1558	78	78	189	189	0	0	0.0129452	0.0135331
aly-miR858-5p_L-1R+1	TTCGTTGTCTGTTCGACCTTA	TRINITY_DN40921_c0_g3	transcription factor MYB30 [Picea abies]	GO:0003677(DNA binding);GO:0003700(transcription factor activity, sequence-specific DNA binding);GO:0005634(nucleus);GO:0006351(transcription, DNA-templated);GO:0006355(regulation of transcription, DNA-templated);GO:0009611(response to wounding);GO:0009651(response to salt stress);GO:0009737(response to abscisic acid);GO:0009751(response to salicylic acid);GO:0009800(cinnamic acid biosynthetic pr…	ko04712(Circadian rhythm - plant)	MYB3	MYB	3	166-186	Y	32099.9	1096.16	0	0	up	4.87203	177	1721	1721	56	56	0	0	0.016613	0.0173659
pde-miR159_1ss21AC	TTTGGTTTGAAGGGAGCTCTC	TRINITY_DN37092_c2_g1	PREDICTED: uncharacterized protein LOC103703061 [Phoenix dactylifera]	GO:0005515(protein binding);GO:0005634(nucleus);GO:0006351(transcription, DNA-templated);GO:0006355(regulation of transcription, DNA-templated);GO:0045892(negative regulation of transcription, DNA-templated);GO:0048366(leaf development)	-	SPEAR4	nonTF	2.5	1076-1096	Y	9866.85	411.062	0	0	up	4.58516	1087	529	529	21	21	0	0	0.0123326	0.0128928
ath-MIR156j-p5_2ss14CT18GT	AGAAGAGAGAGAGTACATTT	TRINITY_DN31808_c0_g1	PREDICTED: squamosa promoter-binding-like protein 9 [Amborella trichopoda]	GO:0003677(DNA binding);GO:0003700(transcription factor activity, sequence-specific DNA binding);GO:0005634(nucleus);GO:0006351(transcription, DNA-templated);GO:0006355(regulation of transcription, DNA-templated);GO:0044212(transcription regulatory region DNA binding);GO:0046872(metal ion binding);GO:0048510(regulation of timing of transition from vegetative to reproductive phase);GO:0048653(anth…	ko04075(Plant hormone signal transduction)	SPL7	SBP	2.5	1193-1212	Y	37.3038	978.719	0	1.70453e-235	down	-4.7135	1203	2	2	50	50	2	2	0.728664	0.806738
ptc-miR472a_R-3_1ss9AG	TTTTCCCTGCTCCACCCAT	TRINITY_DN45035_c0_g7	-	-	-	-	nonTF	2	63-81	Y	9344.6	32787.1	0	0	down	-1.81092	72	501	501	1675	1675	0	0	0.0401235	0.0419189
pab-miR397_L-1R-1_1ss2CT	TATTGAGTGCAGCGTTGAC	TRINITY_DN39672_c1_g1	laccase [Picea abies]	GO:0005507(copper ion binding);GO:0016722(oxidoreductase activity, oxidizing metal ions)	ko00053(Ascorbate and aldarate metabolism)	LAC12	nonTF	2	704-722	Y	1697.32	0	0	0	up	-	713	91	91			0		0.0135575
pde-MIR159-p5	TTTGGTTTGAAGGGAGCT	TRINITY_DN41061_c0_g1	PREDICTED: uncharacterized protein LOC103703061 [Phoenix dactylifera]	-	-	-	nonTF	1	2656-2673	Y	85425.7	31064.5	0	0	up	1.4594	2664	4580	4580	1587	1587	0	0	0.0160026	0.0167281
ppt-miR529e_1ss20CT	AGAAGAGAGAGAGTACAGCTC	TRINITY_DN31808_c0_g1	PREDICTED: squamosa promoter-binding-like protein 9 [Amborella trichopoda]	GO:0003677(DNA binding);GO:0003700(transcription factor activity, sequence-specific DNA binding);GO:0005634(nucleus);GO:0006351(transcription, DNA-templated);GO:0006355(regulation of transcription, DNA-templated);GO:0044212(transcription regulatory region DNA binding);GO:0046872(metal ion binding);GO:0048510(regulation of timing of transition from vegetative to reproductive phase);GO:0048653(anth…	ko04075(Plant hormone signal transduction)	SPL7	SBP	4	1192-1212	Y	37.3038	978.719	0	1.70453e-235	down	-4.7135	1203	2	2	50	50	2	2	0.959065	0.982174
gma-miR828a	TCTTGCTCAAATGAGTATTCCA	TRINITY_DN32235_c1_g1	PREDICTED: myb-related protein 308-like [Gossypium arboreum]	GO:0000975(regulatory region DNA binding);GO:0003677(DNA binding);GO:0003700(transcription factor activity, sequence-specific DNA binding);GO:0005634(nucleus);GO:0006351(transcription, DNA-templated);GO:0006355(regulation of transcription, DNA-templated);GO:0008285(negative regulation of cell proliferation);GO:0030154(cell differentiation);GO:0035987(endodermal cell differentiation);GO:0045597(po…	ko00190(Oxidative phosphorylation);ko00860(Porphyrin and chlorophyll metabolism)	MYB36	MYB	2.5	62-83	Y	0	802.549	0	9.72614e-240	down	-	74			41	41		2		0.560384
pta-miR1314_R-2_1ss5CT	TCGGTCTTGAATGTTAGGAG	TRINITY_DN38062_c0_g1	hypothetical protein AMTR_s00022p00055260 [Amborella trichopoda]	GO:0003777(microtubule motor activity);GO:0005871(kinesin complex);GO:0007018(microtubule-based movement);GO:0016887(ATPase activity)	-	Os04g0666900	nonTF	3	127-146	Y	55.9557	782.975	0	1.31991e-162	down	-3.80661	137	3	3	40	40	1	0	0.0119405	0.0173659
cln-miR162_1ss21GT	TTGATAAACCTCTGCATCCAT	TRINITY_DN46006_c0_g1	DCL1 [Pinus tabuliformis]	GO:0003723(RNA binding);GO:0004525(ribonuclease III activity);GO:0005634(nucleus);GO:0005737(cytoplasm);GO:0016442(RISC complex);GO:0030422(production of siRNA involved in RNA interference)	ko03008(Ribosome biogenesis in eukaryotes)	DCL1	C2H2	2	3931-3952	Y	503.601	3719.13	0	0	down	-2.88461	3942	27	27	190	190	2	0	0.511989	0.00711174
pde-miR159_R-1	TTTGGTTTGAAGGGAGCTCT	TRINITY_DN44396_c0_g3	myb domain protein 33 [Larix kaempferi]	GO:0003677(DNA binding);GO:0003700(transcription factor activity, sequence-specific DNA binding);GO:0005634(nucleus);GO:0006355(regulation of transcription, DNA-templated);GO:0009740(gibberellic acid mediated signaling pathway);GO:0009789(positive regulation of abscisic acid-activated signaling pathway);GO:0043068(positive regulation of programmed cell death);GO:0045893(positive regulation of tra…	ko04626(Plant-pathogen interaction)	GAM1	MYB	2.5	1423-1442	Y	3711.73	6870.6	0	7.4137e-200	down	-0.888346	1433	199	199	351	351	0	0	0.0245131	0.0256194
gma-MIR828b-p5_1ss21CT	TCTTGCTCAAATGAGTATTCT	TRINITY_DN36666_c1_g1	unknown [Picea sitchensis]	GO:0003677(DNA binding);GO:0003700(transcription factor activity, sequence-specific DNA binding);GO:0005634(nucleus);GO:0006351(transcription, DNA-templated);GO:0006355(regulation of transcription, DNA-templated);GO:0009845(seed germination);GO:0010026(trichome differentiation);GO:0010090(trichome morphogenesis);GO:0010214(seed coat development);GO:0010468(regulation of gene expression);GO:004835…	ko04712(Circadian rhythm - plant)	MYB5	MYB	0.5	333-353	Y	9848.2	6420.39	0	7.80547e-173	up	0.617198	344	528	528	328	328	0	0	0.0341493	0.0356824
aly-MIR396b-p5	ATTTTTCCACAGCTTTCT	TRINITY_DN37061_c0_g1	-	-	-	-	Orphans	3	183-200	Y	186.519	880.847	0	7.53888e-106	down	-2.23957	191	10	10	45	45	2	2	0.999998	1
cln-miR164	TGGAGAAGCAGGGCACGTGCG	TRINITY_DN33801_c0_g5	cup-shaped cotyledon [Picea abies]	GO:0003677(DNA binding);GO:0003700(transcription factor activity, sequence-specific DNA binding);GO:0005634(nucleus);GO:0006351(transcription, DNA-templated);GO:0006355(regulation of transcription, DNA-templated);GO:0007275(multicellular organism development);GO:0010072(primary shoot apical meristem specification);GO:0010160(formation of organ boundary);GO:0010223(secondary shoot formation);GO:00…	ko03018(RNA degradation)	NAC098	NAC	3	1552-1572	Y	88167.5	10961.6	0	0	up	3.00778	1563	4727	4727	560	560	0	0	0.00556862	0.00582247
pta-miR159c_R-1	CTTGGATTGAAGGGAGCTCC	TRINITY_DN37092_c2_g1	PREDICTED: uncharacterized protein LOC103703061 [Phoenix dactylifera]	GO:0005515(protein binding);GO:0005634(nucleus);GO:0006351(transcription, DNA-templated);GO:0006355(regulation of transcription, DNA-templated);GO:0045892(negative regulation of transcription, DNA-templated);GO:0048366(leaf development)	-	SPEAR4	nonTF	4	1077-1096	Y	9866.85	411.062	0	0	up	4.58516	1087	529	529	21	21	0	0	0.0425028	0.0444022
dpr-miR397_R+2	CCATTGAGTGCAGCGTTGATGAT	TRINITY_DN42283_c1_g3	unknown [Picea sitchensis]	GO:0005507(copper ion binding);GO:0009809(lignin biosynthetic process);GO:0016722(oxidoreductase activity, oxidizing metal ions)	ko00053(Ascorbate and aldarate metabolism)	LAC11	nonTF	2.5	659-681	Y	223.823	1057.02	0	6.16217e-127	down	-2.23957	672	12	12	54	54	0	0	0.00618543	0.00646731
ath-miR5021_R-1_1ss1TA	AGAGAAGAAGAAGAAGAAA	TRINITY_DN44062_c0_g4	hypothetical protein ACMD2_23657, partial [Ananas comosus]	-	-	-	nonTF	4	5-22	Y	7796.49	724.252	0	0	up	3.42826	13	418	418	37	37	2	2	1	1
gma-miR828a	TCTTGCTCAAATGAGTATTCCA	TRINITY_DN36666_c1_g2	BnaC05g39780D [Brassica napus]	GO:0003677(DNA binding);GO:0003700(transcription factor activity, sequence-specific DNA binding);GO:0005634(nucleus);GO:0006351(transcription, DNA-templated);GO:0006355(regulation of transcription, DNA-templated);GO:0009845(seed germination);GO:0010026(trichome differentiation);GO:0010090(trichome morphogenesis);GO:0010214(seed coat development);GO:0010468(regulation of gene expression);GO:004835…	ko04712(Circadian rhythm - plant)	MYB5	MYB	0	116-137	Y	8561.22	6126.78	0	6.2987e-99	up	0.482688	128	459	459	313	313	0	0	0.0365434	0.0381819
pab-miR166a_2ss1TC20TC	CCGGACCAGGCTTCATTCCCC	TRINITY_DN39537_c0_g2	class III homeodomain-leucine zipper protein C3HDZ2 [Taxus globosa]	GO:0003677(DNA binding);GO:0003700(transcription factor activity, sequence-specific DNA binding);GO:0005634(nucleus);GO:0006351(transcription, DNA-templated);GO:0006355(regulation of transcription, DNA-templated);GO:0008289(lipid binding);GO:0009855(determination of bilateral symmetry);GO:0009887(organ morphogenesis);GO:0009965(leaf morphogenesis);GO:0010014(meristem initiation);GO:0010073(merist…	-	ATHB-15	HB	2.5	1020-1040	Y	354.386	4834.87	0	0	down	-3.77008	1031	19	19	247	247	2	0	0.858661	0.0192767
gma-MIR828b-p5_1ss21CT	TCTTGCTCAAATGAGTATTCT	TRINITY_DN33182_c1_g3	-	-	-	-	nonTF	1.5	1-21	Y	335.734	2074.88	0	3e-299	down	-2.62764	12	36	18	212	106	0	0	0.0147808	0.0154513
mtr-miR159a_R-1	TTTGGATTGAAGGGAGCTCT	TRINITY_DN37092_c2_g1	PREDICTED: uncharacterized protein LOC103703061 [Phoenix dactylifera]	GO:0005515(protein binding);GO:0005634(nucleus);GO:0006351(transcription, DNA-templated);GO:0006355(regulation of transcription, DNA-templated);GO:0045892(negative regulation of transcription, DNA-templated);GO:0048366(leaf development)	-	SPEAR4	nonTF	3.5	1077-1096	Y	9866.85	411.062	0	0	up	4.58516	1087	529	529	21	21	0	0	0.0389316	0.0406749
pta-miR319_R+1	TTGGACTGAAGGGAGCTCCC	TRINITY_DN43165_c0_g9	Transcription factor TCP24 [Noccaea caerulescens]	GO:0003677(DNA binding);GO:0003700(transcription factor activity, sequence-specific DNA binding);GO:0005515(protein binding);GO:0005634(nucleus);GO:0006351(transcription, DNA-templated);GO:0006355(regulation of transcription, DNA-templated);GO:0008285(negative regulation of cell proliferation);GO:0009965(leaf morphogenesis);GO:0030154(cell differentiation);GO:0045962(positive regulation of develo…	-	PCF6	TCP	3.5	952-971	Y	18.6519	3875.73	0	0	down	-7.699	962	1	1	198	198	4	0	0.710827	0.0154513
osa-miR529b_R-1	AGAAGAGAGAGAGTACAGCT	TRINITY_DN31808_c0_g1	PREDICTED: squamosa promoter-binding-like protein 9 [Amborella trichopoda]	GO:0003677(DNA binding);GO:0003700(transcription factor activity, sequence-specific DNA binding);GO:0005634(nucleus);GO:0006351(transcription, DNA-templated);GO:0006355(regulation of transcription, DNA-templated);GO:0044212(transcription regulatory region DNA binding);GO:0046872(metal ion binding);GO:0048510(regulation of timing of transition from vegetative to reproductive phase);GO:0048653(anth…	ko04075(Plant hormone signal transduction)	SPL7	SBP	3	1193-1212	Y	37.3038	978.719	0	1.70453e-235	down	-4.7135	1203	2	2	50	50	2	2	0.690859	0.772212
PC-5p-8479_437	TGGCCAACAAAGACATGGCAC	TRINITY_DN33445_c0_g1	PREDICTED: zinc transporter 8 [Vitis vinifera]	GO:0005385(zinc ion transmembrane transporter activity);GO:0005886(plasma membrane);GO:0071577(zinc II ion transmembrane transport)	-	ZIP5	nonTF	0.5	1031-1051	Y	37.3038	8906.34	0	0	down	-7.89937	1042	2	2	455	455	2	0	0.598713	0.00904251
osa-miR529b_R-1	AGAAGAGAGAGAGTACAGCT	TRINITY_DN42991_c0_g1	SPL2 [Pinus tabuliformis]	GO:0003677(DNA binding);GO:0003700(transcription factor activity, sequence-specific DNA binding);GO:0005634(nucleus);GO:0006351(transcription, DNA-templated);GO:0006355(regulation of transcription, DNA-templated);GO:0044212(transcription regulatory region DNA binding);GO:0046872(metal ion binding);GO:0048510(regulation of timing of transition from vegetative to reproductive phase);GO:0048653(anth…	ko04075(Plant hormone signal transduction)	SPL3	SBP	2	2436-2455	Y	186.519	5245.93	0	0	down	-4.8138	2446	10	10	268	268	2	0	0.511989	0.00711174
aly-miR858-5p_L-1R+1	TTCGTTGTCTGTTCGACCTTA	TRINITY_DN41993_c5_g2	MYB-like protein [Taxus globosa]	GO:0003677(DNA binding);GO:0003700(transcription factor activity, sequence-specific DNA binding);GO:0005515(protein binding);GO:0005634(nucleus);GO:0006351(transcription, DNA-templated);GO:0009751(response to salicylic acid);GO:0009753(response to jasmonic acid);GO:0010224(response to UV-B);GO:0045892(negative regulation of transcription, DNA-templated);GO:1903086(negative regulation of sinapate …	ko04712(Circadian rhythm - plant)	MYB4	MYB-related	3	37-57	Y	13522.6	6498.69	0	0	up	1.05715	48	725	725	332	332	0	0	0.016613	0.0173659
ptc-MIR472a-p5_2ss9AG20CT	TTTTCCCTGCTCCACCCATT	TRINITY_DN45035_c0_g7	-	-	-	-	nonTF	2	62-81	Y	9344.6	32787.1	0	0	down	-1.81092	72	501	501	1675	1675	0	0	0.0401235	0.0419189
ppt-miR529d_2ss17AC21CT	AGAAGAGAGAGAGCACCGCCT	TRINITY_DN31808_c0_g1	PREDICTED: squamosa promoter-binding-like protein 9 [Amborella trichopoda]	GO:0003677(DNA binding);GO:0003700(transcription factor activity, sequence-specific DNA binding);GO:0005634(nucleus);GO:0006351(transcription, DNA-templated);GO:0006355(regulation of transcription, DNA-templated);GO:0044212(transcription regulatory region DNA binding);GO:0046872(metal ion binding);GO:0048510(regulation of timing of transition from vegetative to reproductive phase);GO:0048653(anth…	ko04075(Plant hormone signal transduction)	SPL7	SBP	3	1192-1212	Y	37.3038	978.719	0	1.70453e-235	down	-4.7135	1203	2	2	50	50	2	2	0.443995	0.522728
pab-miR482c_R-4_1ss11TG	TCTTTCCTACGCCTCCCA	TRINITY_DN34010_c0_g1	PREDICTED: DNA ligase 1-like isoform X1 [Ipomoea nil]	GO:0003677(DNA binding);GO:0003682(chromatin binding);GO:0005515(protein binding);GO:0005634(nucleus);GO:0005829(cytosol);GO:0006338(chromatin remodeling);GO:0009651(response to salt stress);GO:0045892(negative regulation of transcription, DNA-templated)	-	DEK	MYB-related	3.5	1015-1031	Y	373.038	1644.25	0	1.28076e-185	down	-2.14003	1023	20	20	84	84	2	2	0.926377	0.96265
lus-MIR397a-p3_2ss14GA19TC	TATTGAGTGCAGCATTGACGA	TRINITY_DN46364_c0_g1	laccase [Picea abies]	GO:0005507(copper ion binding);GO:0016722(oxidoreductase activity, oxidizing metal ions)	ko00053(Ascorbate and aldarate metabolism)	LAC12	nonTF	3	812-832	Y	10109.3	39.1487	0	0	up	8.01251	823	542	542	2	2	0	2	0.0111062	0.772212
PC-5p-60935_30	TCCTCTCCCTCAACGGTTTCCT	TRINITY_DN33108_c0_g1	PREDICTED: DELLA protein RGL1-like [Jatropha curcas]	GO:0003700(transcription factor activity, sequence-specific DNA binding);GO:0005634(nucleus);GO:0006355(regulation of transcription, DNA-templated);GO:0043565(sequence-specific DNA binding)	ko04075(Plant hormone signal transduction)	GAI1	GRAS	2.5	132-153	Y	1398.89	3190.62	0	3.17372e-152	down	-1.18955	144	75	75	163	163	2	0	0.4791	0.00646731
sbi-miR397-5p_R+1_1ss1TC	CCATTGAGTGCAGCGTTGATGA	TRINITY_DN42283_c1_g3	unknown [Picea sitchensis]	GO:0005507(copper ion binding);GO:0009809(lignin biosynthetic process);GO:0016722(oxidoreductase activity, oxidizing metal ions)	ko00053(Ascorbate and aldarate metabolism)	LAC11	nonTF	2.5	660-681	Y	223.823	1057.02	0	6.16217e-127	down	-2.23957	672	12	12	54	54	0	0	0.00618543	0.00646731
mtr-MIR171c-p5_2ss1TC17GC	CTTTGATTTTGATTTTCA	TRINITY_DN46548_c0_g1	unknown [Picea sitchensis]	GO:0001666(response to hypoxia);GO:0004022(alcohol dehydrogenase (NAD) activity);GO:0005737(cytoplasm);GO:0005794(Golgi apparatus);GO:0005829(cytosol);GO:0005886(plasma membrane);GO:0006970(response to osmotic stress);GO:0008270(zinc ion binding);GO:0009409(response to cold);GO:0009413(response to flooding);GO:0009414(response to water deprivation);GO:0009651(response to salt stress);GO:0009737(r…	ko00010(Glycolysis / Gluconeogenesis);ko00071(Fatty acid degradation);ko00592(alpha-Linolenic acid metabolism);ko00350(Tyrosine metabolism)	ADH	nonTF	3.5	660-677	Y	2312.84	176.169	0	0	up	3.71463	668	124	124	9	9	2	3	1	0.97868
aly-miR166a-3p_2ss1TC17TC	CCGGACCAGGCTTCATCCCCC	TRINITY_DN34328_c0_g3	class III HD-Zip protein HDZ1 [Cunninghamia lanceolata]	GO:0003677(DNA binding);GO:0003700(transcription factor activity, sequence-specific DNA binding);GO:0005634(nucleus);GO:0006351(transcription, DNA-templated);GO:0006355(regulation of transcription, DNA-templated);GO:0008289(lipid binding);GO:0009855(determination of bilateral symmetry);GO:0009887(organ morphogenesis);GO:0009965(leaf morphogenesis);GO:0010014(meristem initiation);GO:0010073(merist…	-	ATHB-15	HB	2	2218-2238	Y	55.9557	1487.65	0	0	down	-4.73261	2229	3	3	76	76	2	0	0.883778	0.0211838
osa-miR529b_2ss18GT20TA	AGAAGAGAGAGAGTACATCAT	TRINITY_DN31808_c0_g1	PREDICTED: squamosa promoter-binding-like protein 9 [Amborella trichopoda]	GO:0003677(DNA binding);GO:0003700(transcription factor activity, sequence-specific DNA binding);GO:0005634(nucleus);GO:0006351(transcription, DNA-templated);GO:0006355(regulation of transcription, DNA-templated);GO:0044212(transcription regulatory region DNA binding);GO:0046872(metal ion binding);GO:0048510(regulation of timing of transition from vegetative to reproductive phase);GO:0048653(anth…	ko04075(Plant hormone signal transduction)	SPL7	SBP	3	1191-1212	Y	37.3038	978.719	0	1.70453e-235	down	-4.7135	1203	2	2	50	50	2	2	0.970456	0.988181
pab-miR396a_1ss21AT	TTCCACAGCTTTCTTGAACTT	TRINITY_DN47258_c2_g4	growth regulating factor 1 [Larix kaempferi]	GO:0005524(ATP binding);GO:0005634(nucleus);GO:0006351(transcription, DNA-templated);GO:0006355(regulation of transcription, DNA-templated);GO:0048366(leaf development)	-	GRF5	GRF	4	1113-1134	Y	0	1291.91	0	0	down	-	1124			66	66		0		0.0444022
bdi-miR169i_L-1_1ss22AG	CAGCCAAGAATGGCTTGCCTG	TRINITY_DN39155_c0_g2	NFYA3 [Larix kaempferi]	GO:0003677(DNA binding);GO:0003700(transcription factor activity, sequence-specific DNA binding);GO:0005634(nucleus);GO:0006351(transcription, DNA-templated);GO:0006355(regulation of transcription, DNA-templated);GO:0016602(CCAAT-binding factor complex);GO:0045892(negative regulation of transcription, DNA-templated)	ko00970(Aminoacyl-tRNA biosynthesis)	NFYA7	CCAAT	4	1547-1567	Y	1454.85	3699.56	0	2.60614e-214	down	-1.34648	1558	78	78	189	189	0	0	0.0129452	0.0135331
pta-miR1314_R-4_1ss9GA	TCGGCCTTAAATGTTAGG	TRINITY_DN28955_c0_g1	-	-	-	-	nonTF	3	69-86	Y	8206.83	3112.33	0	0	up	1.39883	77	440	440	159	159	0	2	0.016613	0.891283
aly-miR858-5p_L-1R+1	TTCGTTGTCTGTTCGACCTTA	TRINITY_DN39434_c0_g2	PREDICTED: myb-related protein 308 [Eucalyptus grandis]	GO:0003677(DNA binding);GO:0003700(transcription factor activity, sequence-specific DNA binding);GO:0005515(protein binding);GO:0005634(nucleus);GO:0006351(transcription, DNA-templated);GO:0006355(regulation of transcription, DNA-templated);GO:0045165(cell fate commitment);GO:0045893(positive regulation of transcription, DNA-templated);GO:0048765(root hair cell differentiation)	ko04712(Circadian rhythm - plant)	WER	MYB	4	303-323	Y	102.585	890.634	0	8.29267e-155	down	-3.11801	314	6	5.5	47	45.5	2	2	0.959065	0.982174
ppt-miR529d_L+1R-1_1ss21CT	CAGAAGAGAGAGAGCACAGCT	TRINITY_DN31808_c0_g1	PREDICTED: squamosa promoter-binding-like protein 9 [Amborella trichopoda]	GO:0003677(DNA binding);GO:0003700(transcription factor activity, sequence-specific DNA binding);GO:0005634(nucleus);GO:0006351(transcription, DNA-templated);GO:0006355(regulation of transcription, DNA-templated);GO:0044212(transcription regulatory region DNA binding);GO:0046872(metal ion binding);GO:0048510(regulation of timing of transition from vegetative to reproductive phase);GO:0048653(anth…	ko04075(Plant hormone signal transduction)	SPL7	SBP	2.5	1193-1213	Y	0	2897.01	0	0	down	-	1204			148	148		2		0.560384
pta-miR1314_R-4_1ss9GA	TCGGCCTTAAATGTTAGG	TRINITY_DN38062_c0_g1	hypothetical protein AMTR_s00022p00055260 [Amborella trichopoda]	GO:0003777(microtubule motor activity);GO:0005871(kinesin complex);GO:0007018(microtubule-based movement);GO:0016887(ATPase activity)	-	Os04g0666900	nonTF	4	129-146	Y	55.9557	782.975	0	1.31991e-162	down	-3.80661	137	3	3	40	40	1	0	0.0633079	0.0909709
mtr-miR159a_R-1	TTTGGATTGAAGGGAGCTCT	TRINITY_DN44396_c0_g3	myb domain protein 33 [Larix kaempferi]	GO:0003677(DNA binding);GO:0003700(transcription factor activity, sequence-specific DNA binding);GO:0005634(nucleus);GO:0006355(regulation of transcription, DNA-templated);GO:0009740(gibberellic acid mediated signaling pathway);GO:0009789(positive regulation of abscisic acid-activated signaling pathway);GO:0043068(positive regulation of programmed cell death);GO:0045893(positive regulation of tra…	ko04626(Plant-pathogen interaction)	GAM1	MYB	3.5	1423-1442	Y	3711.73	6870.6	0	7.4137e-200	down	-0.888346	1433	199	199	351	351	0	0	0.0389316	0.0406749
smo-miR171a_1ss9TC	TTGAGCCGCGCCAATATCACT	TRINITY_DN45861_c0_g3	scarecrow-like 6 [Larix kaempferi]	GO:0003700(transcription factor activity, sequence-specific DNA binding);GO:0005634(nucleus);GO:0006355(regulation of transcription, DNA-templated);GO:0010492(maintenance of shoot apical meristem identity);GO:0043565(sequence-specific DNA binding);GO:0048768(root hair cell tip growth);GO:0051301(cell division)	ko04075(Plant hormone signal transduction)	SCL6	GRAS	1.5	183-203	Y	10557	6909.75	0	3.38689e-182	up	0.61149	194	566	566	353	353	0	0	0.0147808	0.0154513
osa-miR529b_2ss18GT20TA	AGAAGAGAGAGAGTACATCAT	TRINITY_DN42991_c0_g2	SPL3 [Pinus tabuliformis]	-	-	-	SBP	3.5	27-47	Y	18.6519	782.975	0	1.93446e-201	down	-5.39157	38	1	1	40	40	4	0	0.975819	0.0456415
pab-miR160a	TGCCTGGCTCCCTGTATGCCA	TRINITY_DN32425_c0_g1	hypothetical protein AMTR_s00155p00082980 [Amborella trichopoda]	GO:0003677(DNA binding);GO:0003700(transcription factor activity, sequence-specific DNA binding);GO:0005634(nucleus);GO:0006351(transcription, DNA-templated);GO:0006355(regulation of transcription, DNA-templated);GO:0007389(pattern specification process);GO:0009734(auxin-activated signaling pathway);GO:0009738(abscisic acid-activated signaling pathway);GO:0009743(response to carbohydrate);GO:0010…	ko04075(Plant hormone signal transduction)	ARF22	ARF	1.5	1393-1413	Y	2853.74	13291	0	0	down	-2.21952	1404	153	153	679	679	0	0	0.0147808	0.0154513
mdm-miR397a_L+2R-2	CATTGAGTGCAGCGTTGATGA	TRINITY_DN39672_c1_g1	laccase [Picea abies]	GO:0005507(copper ion binding);GO:0016722(oxidoreductase activity, oxidizing metal ions)	ko00053(Ascorbate and aldarate metabolism)	LAC12	nonTF	2.5	702-722	Y	1697.32	0	0	0	up	-	713	91	91			0		0.0305469
pta-miR1314_R-2_1ss5CT	TCGGTCTTGAATGTTAGGAG	TRINITY_DN28955_c0_g1	-	-	-	-	nonTF	2	67-86	Y	8206.83	3112.33	0	0	up	1.39883	77	440	440	159	159	0	2	0.00680187	0.59507
gma-miR169j-5p_2ss20GC21GA	TAGCCAAGAATGACTTGCCCA	TRINITY_DN39155_c0_g2	NFYA3 [Larix kaempferi]	GO:0003677(DNA binding);GO:0003700(transcription factor activity, sequence-specific DNA binding);GO:0005634(nucleus);GO:0006351(transcription, DNA-templated);GO:0006355(regulation of transcription, DNA-templated);GO:0016602(CCAAT-binding factor complex);GO:0045892(negative regulation of transcription, DNA-templated)	ko00970(Aminoacyl-tRNA biosynthesis)	NFYA7	CCAAT	3	1547-1567	Y	1454.85	3699.56	0	2.60614e-214	down	-1.34648	1558	78	78	189	189	0	0	0.0111062	0.011611
mtr-miR5225b_L-1R-2_1ss17AG	CGCAGGAGAGATGACGCCT	TRINITY_DN45970_c1_g1	unknown [Picea sitchensis]	GO:0005634(nucleus);GO:0006805(xenobiotic metabolic process);GO:0008152(metabolic process);GO:0008194(UDP-glycosyltransferase activity);GO:0009636(response to toxic substance);GO:0009651(response to salt stress);GO:0009813(flavonoid biosynthetic process);GO:0016757(transferase activity, transferring glycosyl groups);GO:0016758(transferase activity, transferring hexosyl groups);GO:0035251(UDP-gluc…	ko03013(RNA transport)	UGT72B1	nonTF	4	1144-1163	Y	0	508.934	0	3.71418e-152	down	-	1153			26	26		2		0.989972
mtr-miR169d-5p_1ss1AC	CAGCCAAGGATGACTTGCCGG	TRINITY_DN36953_c0_g1	NFYA4 [Larix kaempferi]	GO:0003677(DNA binding);GO:0003700(transcription factor activity, sequence-specific DNA binding);GO:0005634(nucleus);GO:0006351(transcription, DNA-templated);GO:0006355(regulation of transcription, DNA-templated);GO:0009793(embryo development ending in seed dormancy);GO:0010262(somatic embryogenesis);GO:0016602(CCAAT-binding factor complex);GO:0048316(seed development);GO:0048510(regulation of ti…	ko00970(Aminoacyl-tRNA biosynthesis)	NFYA1	CCAAT	3	1618-1638	Y	3860.94	10961.6	0	0	down	-1.50544	1629	207	207	560	560	0	0	0.00556862	0.00582247
gma-miR828a	TCTTGCTCAAATGAGTATTCCA	TRINITY_DN44280_c1_g1	PREDICTED: transcription repressor MYB5-like [Capsicum annuum]	GO:0003677(DNA binding);GO:0003700(transcription factor activity, sequence-specific DNA binding);GO:0005515(protein binding);GO:0005634(nucleus);GO:0006351(transcription, DNA-templated);GO:0009751(response to salicylic acid);GO:0009753(response to jasmonic acid);GO:0010224(response to UV-B);GO:0045892(negative regulation of transcription, DNA-templated);GO:1903086(negative regulation of sinapate …	ko04712(Circadian rhythm - plant)	MYB4	MYB	3	479-500	Y	33759.9	5304.66	0	0	up	2.66998	491	1810	1810	271	271	2	0	0.443995	0.00582247
gma-miR169k_R+1_1ss20GC	CAGCCAAGAATGACTTGCCCGT	TRINITY_DN36953_c0_g1	NFYA4 [Larix kaempferi]	GO:0003677(DNA binding);GO:0003700(transcription factor activity, sequence-specific DNA binding);GO:0005634(nucleus);GO:0006351(transcription, DNA-templated);GO:0006355(regulation of transcription, DNA-templated);GO:0009793(embryo development ending in seed dormancy);GO:0010262(somatic embryogenesis);GO:0016602(CCAAT-binding factor complex);GO:0048316(seed development);GO:0048510(regulation of ti…	ko00970(Aminoacyl-tRNA biosynthesis)	NFYA1	CCAAT	2	1618-1638	Y	3860.94	10961.6	0	0	down	-1.50544	1629	207	207	560	560	0	0	0.0135575	0.0141729
mtr-miR169b_R+1	CAGCCAAGGATGACTTGCCGGT	TRINITY_DN41301_c0_g2	unknown [Picea sitchensis]	GO:0003677(DNA binding);GO:0003700(transcription factor activity, sequence-specific DNA binding);GO:0005634(nucleus);GO:0006351(transcription, DNA-templated);GO:0006355(regulation of transcription, DNA-templated);GO:0009793(embryo development ending in seed dormancy);GO:0010262(somatic embryogenesis);GO:0016602(CCAAT-binding factor complex);GO:0048316(seed development);GO:0048510(regulation of ti…	ko00970(Aminoacyl-tRNA biosynthesis)	NFYA1	CCAAT	3.5	4922-4943	Y	9848.2	14308.9	0	4.86119e-168	down	-0.538977	4934	528	528	731	731	0	0	0.00495142	0.0051772
osa-miR529b_R-1	AGAAGAGAGAGAGTACAGCT	TRINITY_DN42991_c0_g2	SPL3 [Pinus tabuliformis]	-	-	-	SBP	2.5	28-47	Y	18.6519	782.975	0	1.93446e-201	down	-5.39157	38	1	1	40	40	4	0	0.787946	0.0192767
pab-miR397_2ss20CT21GT	TCATTGAGTGCAGCGTTGATT	TRINITY_DN42283_c1_g3	unknown [Picea sitchensis]	GO:0005507(copper ion binding);GO:0009809(lignin biosynthetic process);GO:0016722(oxidoreductase activity, oxidizing metal ions)	ko00053(Ascorbate and aldarate metabolism)	LAC11	nonTF	0.5	661-681	Y	223.823	1057.02	0	6.16217e-127	down	-2.23957	672	12	12	54	54	0	0	0.00864888	0.00904251
pta-miR1314_2ss3GA22AG	TCAGCCTTGAATGTTAGGAGAG	TRINITY_DN38062_c0_g1	hypothetical protein AMTR_s00022p00055260 [Amborella trichopoda]	GO:0003777(microtubule motor activity);GO:0005871(kinesin complex);GO:0007018(microtubule-based movement);GO:0016887(ATPase activity)	-	Os04g0666900	nonTF	2	125-146	Y	55.9557	782.975	0	1.31991e-162	down	-3.80661	137	3	3	40	40	1	0	0.00488197	0.00711174
aly-MIR396b-p5	ATTTTTCCACAGCTTTCT	TRINITY_DN44505_c3_g1	heat shock protein 83 [Ornithogalum longebracteatum]	GO:0005515(protein binding)	ko04141(Protein processing in endoplasmic reticulum);ko04626(Plant-pathogen interaction)	HSP90-1	nonTF	4	445-462	Y	876.639	2172.76	0	3.08406e-121	down	-1.30947	453	47	47	111	111	2	2	1	1
zma-miR164h-5p_R-1_1ss19GT	TGGAGAAGCAGGGCACGTTT	TRINITY_DN42098_c1_g2	cup-shaped cotyledon [Picea abies]	GO:0003677(DNA binding);GO:0003700(transcription factor activity, sequence-specific DNA binding);GO:0005634(nucleus);GO:0006351(transcription, DNA-templated);GO:0006355(regulation of transcription, DNA-templated);GO:0007275(multicellular organism development)	ko03018(RNA degradation)	NAC100	NAC	4	1329-1348	Y	3189.47	5852.74	0	1.80154e-166	down	-0.875793	1339	171	171	299	299	2	2	0.745795	0.821986
pde-miR159_1ss21AC	TTTGGTTTGAAGGGAGCTCTC	TRINITY_DN44396_c0_g3	myb domain protein 33 [Larix kaempferi]	GO:0003677(DNA binding);GO:0003700(transcription factor activity, sequence-specific DNA binding);GO:0005634(nucleus);GO:0006355(regulation of transcription, DNA-templated);GO:0009740(gibberellic acid mediated signaling pathway);GO:0009789(positive regulation of abscisic acid-activated signaling pathway);GO:0043068(positive regulation of programmed cell death);GO:0045893(positive regulation of tra…	ko04626(Plant-pathogen interaction)	GAM1	MYB	3.5	1422-1442	Y	3711.73	6870.6	0	7.4137e-200	down	-0.888346	1433	199	199	351	351	0	0	0.0245131	0.0256194
ppt-miR529e_1ss20CT	AGAAGAGAGAGAGTACAGCTC	TRINITY_DN42991_c0_g2	SPL3 [Pinus tabuliformis]	-	-	-	SBP	3.5	27-47	Y	18.6519	782.975	0	1.93446e-201	down	-5.39157	38	1	1	40	40	4	0	0.873547	0.0256194
ppt-miR529d_L+1R-1_1ss21CT	CAGAAGAGAGAGAGCACAGCT	TRINITY_DN42991_c0_g1	SPL2 [Pinus tabuliformis]	GO:0003677(DNA binding);GO:0003700(transcription factor activity, sequence-specific DNA binding);GO:0005634(nucleus);GO:0006351(transcription, DNA-templated);GO:0006355(regulation of transcription, DNA-templated);GO:0044212(transcription regulatory region DNA binding);GO:0046872(metal ion binding);GO:0048510(regulation of timing of transition from vegetative to reproductive phase);GO:0048653(anth…	ko04075(Plant hormone signal transduction)	SPL3	SBP	1.5	2436-2456	Y	0	3660.41	0	0	down	-	2447			187	187		2		0.627018
ptc-MIR472a-p5_2ss8AG19CT	TTTCCCTGCTCCACCCATT	TRINITY_DN47017_c0_g1	unknown [Picea sitchensis]	-	-	-	nonTF	4	1148-1166	Y	37.3038	567.657	0	1.75649e-121	down	-3.92762	1157	2	2	29	29	2	2	0.999997	1
ppt-miR156a	TGACAGAAGAGAGTGAGCAC	TRINITY_DN14704_c0_g1	putative endonuclease or glycosyl hydrolase [Zostera marina]	-	-	-	nonTF	1	38-57	Y	0	567.657	0	9.36362e-170	down	-	48			29	29		0		0.0412971
mtr-miR393a_2ss12CT21CT	TCCAAAGGGATTGCATTGATT	TRINITY_DN40648_c0_g1	auxin F-box protein 1 [Larix kaempferi]	GO:0000822(inositol hexakisphosphate binding);GO:0009734(auxin-activated signaling pathway)	ko04075(Plant hormone signal transduction)	AFB2	nonTF	1	1831-1851	Y	2294.18	7066.35	0	0	down	-1.62298	1842	123	123	361	361	0	0	0.00803359	0.00839934
ptc-miR472a_R-3_1ss9AG	TTTTCCCTGCTCCACCCAT	TRINITY_DN42815_c0_g1	putative TIR-NBS-LRR protein [Pinus monticola]	GO:0005737(cytoplasm);GO:0006952(defense response);GO:0007165(signal transduction);GO:0009506(plasmodesma);GO:0009507(chloroplast);GO:0016021(integral component of membrane);GO:0043531(ADP binding)	ko03040(Spliceosome);ko04141(Protein processing in endoplasmic reticulum);ko04144(Endocytosis)	-	Orphans	4	647-665	Y	37.3038	8906.34	0	0	down	-7.89937	656	2	2	455	455	2	2	1	1
mdm-miR171a	TTGAGCCGCGTCAATATCTCC	TRINITY_DN45861_c0_g3	scarecrow-like 6 [Larix kaempferi]	GO:0003700(transcription factor activity, sequence-specific DNA binding);GO:0005634(nucleus);GO:0006355(regulation of transcription, DNA-templated);GO:0010492(maintenance of shoot apical meristem identity);GO:0043565(sequence-specific DNA binding);GO:0048768(root hair cell tip growth);GO:0051301(cell division)	ko04075(Plant hormone signal transduction)	SCL6	GRAS	2	183-203	Y	10557	6909.75	0	3.38689e-182	up	0.61149	194	566	566	353	353	0	0	0.0135575	0.0141729
aly-miR166a-3p_2ss1TC17TC	CCGGACCAGGCTTCATCCCCC	TRINITY_DN39537_c0_g2	class III homeodomain-leucine zipper protein C3HDZ2 [Taxus globosa]	GO:0003677(DNA binding);GO:0003700(transcription factor activity, sequence-specific DNA binding);GO:0005634(nucleus);GO:0006351(transcription, DNA-templated);GO:0006355(regulation of transcription, DNA-templated);GO:0008289(lipid binding);GO:0009855(determination of bilateral symmetry);GO:0009887(organ morphogenesis);GO:0009965(leaf morphogenesis);GO:0010014(meristem initiation);GO:0010073(merist…	-	ATHB-15	HB	2	1020-1040	Y	354.386	4834.87	0	0	down	-3.77008	1031	19	19	247	247	2	0	0.883778	0.0211838
pab-MIR397-p5_1ss1AT	TCATCATTGAGTGCAGCGTT	TRINITY_DN45143_c1_g1	-	-	-	-	nonTF	3.5	358-377	Y	951.247	0	0	2.52953e-290	up	-	368	51	51			2		0.99458
aly-miR858-5p_L-1R+1	TTCGTTGTCTGTTCGACCTTA	TRINITY_DN39434_c0_g1	PREDICTED: myb-related protein 330-like [Jatropha curcas]	GO:0003677(DNA binding);GO:0003700(transcription factor activity, sequence-specific DNA binding);GO:0005515(protein binding);GO:0005634(nucleus);GO:0006351(transcription, DNA-templated);GO:0006355(regulation of transcription, DNA-templated);GO:0045165(cell fate commitment);GO:0045893(positive regulation of transcription, DNA-templated);GO:0048765(root hair cell differentiation)	ko04712(Circadian rhythm - plant)	MYB59	MYB	4	376-396	Y	1072.48	2378.29	0	7.57618e-108	down	-1.14897	387	58	57.5	123	121.5	2	2	0.959065	0.982174
pde-miR169_2ss9GA20TG	CAGCCAAGAATGACTTGCCGA	TRINITY_DN36953_c0_g1	NFYA4 [Larix kaempferi]	GO:0003677(DNA binding);GO:0003700(transcription factor activity, sequence-specific DNA binding);GO:0005634(nucleus);GO:0006351(transcription, DNA-templated);GO:0006355(regulation of transcription, DNA-templated);GO:0009793(embryo development ending in seed dormancy);GO:0010262(somatic embryogenesis);GO:0016602(CCAAT-binding factor complex);GO:0048316(seed development);GO:0048510(regulation of ti…	ko00970(Aminoacyl-tRNA biosynthesis)	NFYA1	CCAAT	2	1618-1638	Y	3860.94	10961.6	0	0	down	-1.50544	1629	207	207	560	560	0	0	0.00680187	0.00711174
ppt-miR1030h_1ss2CT	TTTGCATCTGCACCTGCACCG	TRINITY_DN43366_c0_g2	unknown [Picea sitchensis]	GO:0004190(aspartic-type endopeptidase activity);GO:0006508(proteolysis);GO:0030163(protein catabolic process)	-	APF2	nonTF	4	142-163	Y	37.3038	1174.46	0	1.33312e-290	down	-4.97653	154	2	2	60	60	2	2	0.959065	0.982174
pde-miR159_1ss21AC	TTTGGTTTGAAGGGAGCTCTC	TRINITY_DN41061_c0_g1	PREDICTED: uncharacterized protein LOC103703061 [Phoenix dactylifera]	-	-	-	nonTF	2.5	2653-2673	Y	85425.7	31064.5	0	0	up	1.4594	2664	4580	4580	1587	1587	0	0	0.0123326	0.0128928
smo-MIR1083-p5_2ss1TC20GC	CAGCCTGGAACGAAGCACGC	TRINITY_DN35334_c0_g1	hypothetical protein AXG93_3228s1230 [Marchantia polymorpha subsp. polymorpha]	GO:0005634(nucleus)	ko04075(Plant hormone signal transduction)	RR23	ARR-B	3	1480-1500	Y	0	1644.25	0	0	down	-	1491			84	84		0		0.00582247
pde-miR159	TTTGGTTTGAAGGGAGCTCTA	TRINITY_DN44396_c0_g3	myb domain protein 33 [Larix kaempferi]	GO:0003677(DNA binding);GO:0003700(transcription factor activity, sequence-specific DNA binding);GO:0005634(nucleus);GO:0006355(regulation of transcription, DNA-templated);GO:0009740(gibberellic acid mediated signaling pathway);GO:0009789(positive regulation of abscisic acid-activated signaling pathway);GO:0043068(positive regulation of programmed cell death);GO:0045893(positive regulation of tra…	ko04626(Plant-pathogen interaction)	GAM1	MYB	2.5	1422-1442	Y	3711.73	6870.6	0	7.4137e-200	down	-0.888346	1433	199	199	351	351	0	0	0.0305469	0.031921
aly-miR166a-3p_2ss1TC20CA	CCGGACCAGGCTTCATTCCAC	TRINITY_DN39537_c0_g2	class III homeodomain-leucine zipper protein C3HDZ2 [Taxus globosa]	GO:0003677(DNA binding);GO:0003700(transcription factor activity, sequence-specific DNA binding);GO:0005634(nucleus);GO:0006351(transcription, DNA-templated);GO:0006355(regulation of transcription, DNA-templated);GO:0008289(lipid binding);GO:0009855(determination of bilateral symmetry);GO:0009887(organ morphogenesis);GO:0009965(leaf morphogenesis);GO:0010014(meristem initiation);GO:0010073(merist…	-	ATHB-15	HB	1.5	1020-1040	Y	354.386	4834.87	0	0	down	-3.77008	1031	19	19	247	247	2	0	0.904432	0.0230872
pde-miR159_L-1R+1	TTGGTTTGAAGGGAGCTCTAC	TRINITY_DN41061_c0_g1	PREDICTED: uncharacterized protein LOC103703061 [Phoenix dactylifera]	-	-	-	nonTF	2.5	2652-2672	Y	12086.4	2505.52	0	0	up	2.27021	2663	648	648	128	128	2	2	0.926377	0.96265
ppt-MIR477d-p5_2ss1CA18TC	ACTCTCCCTCAAAGGCTCCC	TRINITY_DN33108_c0_g1	PREDICTED: DELLA protein RGL1-like [Jatropha curcas]	GO:0003700(transcription factor activity, sequence-specific DNA binding);GO:0005634(nucleus);GO:0006355(regulation of transcription, DNA-templated);GO:0043565(sequence-specific DNA binding)	ko04075(Plant hormone signal transduction)	GAI1	GRAS	2	133-152	Y	2406.09	861.272	0	9.7768e-173	up	1.48215	143	129	129	44	44	0	2	0.00680187	0.59507
pde-miR159_1ss15AG	TTTGGTTTGAAGGGGGCTCTA	TRINITY_DN44396_c0_g3	myb domain protein 33 [Larix kaempferi]	GO:0003677(DNA binding);GO:0003700(transcription factor activity, sequence-specific DNA binding);GO:0005634(nucleus);GO:0006355(regulation of transcription, DNA-templated);GO:0009740(gibberellic acid mediated signaling pathway);GO:0009789(positive regulation of abscisic acid-activated signaling pathway);GO:0043068(positive regulation of programmed cell death);GO:0045893(positive regulation of tra…	ko04626(Plant-pathogen interaction)	GAM1	MYB	3	1422-1442	Y	3711.73	6870.6	0	7.4137e-200	down	-0.888346	1433	199	199	351	351	0	0	0.0275347	0.0287753
cln-miR164	TGGAGAAGCAGGGCACGTGCG	TRINITY_DN42098_c1_g2	cup-shaped cotyledon [Picea abies]	GO:0003677(DNA binding);GO:0003700(transcription factor activity, sequence-specific DNA binding);GO:0005634(nucleus);GO:0006351(transcription, DNA-templated);GO:0006355(regulation of transcription, DNA-templated);GO:0007275(multicellular organism development)	ko03018(RNA degradation)	NAC100	NAC	3.5	1328-1348	Y	3189.47	5852.74	0	1.80154e-166	down	-0.875793	1339	171	171	299	299	2	2	0.647786	0.731517
pab-miR396a_1ss21AT	TTCCACAGCTTTCTTGAACTT	TRINITY_DN46770_c0_g1	-	-	-	-	nonTF	1	573-593	Y	2462.05	54181.9	0	0	down	-4.45988	584	132	132	2768	2768	0	0	0.00803359	0.00839934
PC-3p-9_473750	TTTTACCAGAACCGCCCATTCC	TRINITY_DN45072_c0_g1	-	-	-	-	nonTF	2.5	257-278	Y	14436.6	8671.45	0	0	up	0.735383	269	774	774	443	443	0	0	0.0184418	0.0192767
pta-miR159c_R-1	CTTGGATTGAAGGGAGCTCC	TRINITY_DN44396_c0_g3	myb domain protein 33 [Larix kaempferi]	GO:0003677(DNA binding);GO:0003700(transcription factor activity, sequence-specific DNA binding);GO:0005634(nucleus);GO:0006355(regulation of transcription, DNA-templated);GO:0009740(gibberellic acid mediated signaling pathway);GO:0009789(positive regulation of abscisic acid-activated signaling pathway);GO:0043068(positive regulation of programmed cell death);GO:0045893(positive regulation of tra…	ko04626(Plant-pathogen interaction)	GAM1	MYB	3	1423-1442	Y	3711.73	6870.6	0	7.4137e-200	down	-0.888346	1433	199	199	351	351	0	0	0.016613	0.0173659
pab-MIR482b-p3_2ss2CT17CA_2	TTTTCCCTATTCCTCCAATT	TRINITY_DN45035_c0_g7	-	-	-	-	nonTF	4	62-81	Y	9344.6	32787.1	0	0	down	-1.81092	72	501	501	1675	1675	0	0	0.0831992	0.0868329
pab-miR396a_1ss21AT	TTCCACAGCTTTCTTGAACTT	TRINITY_DN45464_c1_g1	GRF3 [Pinus tabuliformis]	GO:0005634(nucleus);GO:0009739(response to gibberellin);GO:0030912(response to deep water)	-	GRF1	GRF	4	1053-1074	Y	93.2595	802.549	0	1.9316e-139	down	-3.10527	1064	5	5	41	41	2	2	0.989594	0.996827
pab-miR166a_1ss20TC	TCGGACCAGGCTTCATTCCCC	TRINITY_DN39537_c0_g3	class III homeodomain-leucine zipper protein C3HDZ1 [Taxus globosa]	GO:0003677(DNA binding);GO:0003700(transcription factor activity, sequence-specific DNA binding);GO:0005634(nucleus);GO:0006351(transcription, DNA-templated);GO:0006355(regulation of transcription, DNA-templated);GO:0008289(lipid binding);GO:0009855(determination of bilateral symmetry);GO:0009944(polarity specification of adaxial/abaxial axis);GO:0009955(adaxial/abaxial pattern specification);GO:…	-	HOX32	HB	3	913-933	Y	3786.34	30653.5	0	0	down	-3.01718	924	203	203	1566	1566	2	2	0.828116	0.891283
gma-miR169k_R+1_1ss20GC	CAGCCAAGAATGACTTGCCCGT	TRINITY_DN33855_c0_g1	unknown [Picea sitchensis]	GO:0003677(DNA binding);GO:0003700(transcription factor activity, sequence-specific DNA binding);GO:0005634(nucleus);GO:0006351(transcription, DNA-templated);GO:0006355(regulation of transcription, DNA-templated);GO:0016602(CCAAT-binding factor complex);GO:0045892(negative regulation of transcription, DNA-templated)	ko00970(Aminoacyl-tRNA biosynthesis)	NFYA7	CCAAT	4	1669-1690	Y	1380.24	4423.81	0	0	down	-1.68037	1681	74	74	226	226	0	0	0.0129452	0.0135331
pab-miR482b_R-1_2ss2CT17CA	TTTTCCCTATTCCTCCAATTC	TRINITY_DN47297_c3_g2	-	-	-	-	nonTF	3	796-816	Y	3198.8	5422.1	0	9.58399e-121	down	-0.761321	807	174	171.5	283	277	0	0	0.0275347	0.0287753
mtr-MIR171c-p3_2ss1TA17GC	ATTTGATTTTGATTTTCA	TRINITY_DN46548_c0_g1	unknown [Picea sitchensis]	GO:0001666(response to hypoxia);GO:0004022(alcohol dehydrogenase (NAD) activity);GO:0005737(cytoplasm);GO:0005794(Golgi apparatus);GO:0005829(cytosol);GO:0005886(plasma membrane);GO:0006970(response to osmotic stress);GO:0008270(zinc ion binding);GO:0009409(response to cold);GO:0009413(response to flooding);GO:0009414(response to water deprivation);GO:0009651(response to salt stress);GO:0009737(r…	ko00010(Glycolysis / Gluconeogenesis);ko00071(Fatty acid degradation);ko00592(alpha-Linolenic acid metabolism);ko00350(Tyrosine metabolism)	ADH	nonTF	3.5	660-677	Y	2312.84	176.169	0	0	up	3.71463	668	124	124	9	9	2	3	1	0.985604
ptc-miR472a_R-3_1ss9AG	TTTTCCCTGCTCCACCCAT	TRINITY_DN40483_c1_g3	unknown [Picea sitchensis]	GO:0006952(defense response)	ko04141(Protein processing in endoplasmic reticulum)	At5g66890	NAC	4	644-662	Y	2182.27	802.549	0	1.15462e-150	up	1.44317	653	117	117	41	41	0	0	0.144746	0.150838
ath-MIR156j-p5_2ss14CT18GT	AGAAGAGAGAGAGTACATTT	TRINITY_DN47159_c3_g1	RecName: Full=Cytochrome P450 720B2; AltName: Full=Cytochrome P450 CYPB [Pinus taeda]	GO:0004497(monooxygenase activity);GO:0007275(multicellular organism development);GO:0010268(brassinosteroid homeostasis);GO:0016125(sterol metabolic process);GO:0016132(brassinosteroid biosynthetic process)	ko00905(Brassinosteroid biosynthesis)	CYP720B2	nonTF	3.5	254-272	Y	3459.93	78.2975	0	0	up	5.46563	263	186	185.5	4	4	2	2	0.999917	0.999993
aly-miR393a-5p	TCCAAAGGGATCGCATTGATCC	TRINITY_DN40648_c0_g1	auxin F-box protein 1 [Larix kaempferi]	GO:0000822(inositol hexakisphosphate binding);GO:0009734(auxin-activated signaling pathway)	ko04075(Plant hormone signal transduction)	AFB2	nonTF	1	1830-1851	Y	2294.18	7066.35	0	0	down	-1.62298	1842	123	123	361	361	0	0	0.00803359	0.00839934
pde-miR159_L-1R+1	TTGGTTTGAAGGGAGCTCTAC	TRINITY_DN44396_c0_g3	myb domain protein 33 [Larix kaempferi]	GO:0003677(DNA binding);GO:0003700(transcription factor activity, sequence-specific DNA binding);GO:0005634(nucleus);GO:0006355(regulation of transcription, DNA-templated);GO:0009740(gibberellic acid mediated signaling pathway);GO:0009789(positive regulation of abscisic acid-activated signaling pathway);GO:0043068(positive regulation of programmed cell death);GO:0045893(positive regulation of tra…	ko04626(Plant-pathogen interaction)	GAM1	MYB	2.5	1421-1441	Y	2685.87	4756.57	0	4.28844e-122	down	-0.824531	1432	144	144	243	243	2	2	0.926377	0.96265
lus-MIR397a-p5	TATTGAGTGCAGCGTTGATGA	TRINITY_DN46364_c0_g1	laccase [Picea abies]	GO:0005507(copper ion binding);GO:0016722(oxidoreductase activity, oxidizing metal ions)	ko00053(Ascorbate and aldarate metabolism)	LAC12	nonTF	4	812-832	Y	10109.3	39.1487	0	0	up	8.01251	823	542	542	2	2	0	2	0.0129452	0.821986
lus-MIR397a-p3_2ss14GA19TC	TATTGAGTGCAGCATTGACGA	TRINITY_DN39672_c1_g1	laccase [Picea abies]	GO:0005507(copper ion binding);GO:0016722(oxidoreductase activity, oxidizing metal ions)	ko00053(Ascorbate and aldarate metabolism)	LAC12	nonTF	3	702-722	Y	1697.32	0	0	0	up	-	713	91	91			0		0.0111062
ptc-MIR472a-p5_2ss9AG20CT	TTTTCCCTGCTCCACCCATT	TRINITY_DN28399_c0_g1	-	-	-	-	nonTF	4	516-535	Y	5838.04	23215.2	0	0	down	-1.99151	526	313	313	1186	1186	0	0	0.0911285	0.0950902
pde-miR159_1ss4GT	TTTTGTTTGAAGGGAGCTCTA	TRINITY_DN41061_c0_g1	PREDICTED: uncharacterized protein LOC103703061 [Phoenix dactylifera]	-	-	-	nonTF	3.5	2653-2673	Y	85425.7	31064.5	0	0	up	1.4594	2664	4580	4580	1587	1587	0	0	0.019659	0.0205485
pab-miR482c_R-4_1ss11TG	TCTTTCCTACGCCTCCCA	TRINITY_DN24258_c0_g1	-	-	-	-	nonTF	3.5	82-99	Y	49968.4	16931.8	0	0	up	1.56128	90	2679	2679	865	865	0	0	0.0245131	0.0256194
PC-3p-9_473750	TTTTACCAGAACCGCCCATTCC	TRINITY_DN38354_c0_g1	-	-	-	-	nonTF	2.5	571-592	Y	2872.39	5363.38	0	3.45088e-160	down	-0.900889	583	154	154	274	274	0	0	0.0184418	0.0192767
pab-miR482c_1ss11TG	TCTTTCCTACGCCTCCCATTCC	TRINITY_DN24258_c0_g1	-	-	-	-	nonTF	3.5	78-99	Y	49968.4	16931.8	0	0	up	1.56128	90	2679	2679	865	865	0	0	0.00495142	0.0051772
PC-3p-9_473750	TTTTACCAGAACCGCCCATTCC	TRINITY_DN45573_c1_g4	-	-	-	-	nonTF	1.5	23-44	Y	181632	206431	0	6.59538e-291	down	-0.184642	35	9738	9738	10546	10546	0	0	0.0293432	0.0306639
mdm-miR408a_L-1R+2_1ss21CT	TGCACTGCCTCTTCCCTGGTTT	TRINITY_DN31414_c0_g1	PREDICTED: basic blue protein-like [Musa acuminata subsp. malaccensis]	GO:0046658(anchored component of plasma membrane)	-	-	nonTF	4	271-292	Y	540.905	0	0	1.84545e-165	up	-	283	29	29			0		0.0214822
pde-miR159	TTTGGTTTGAAGGGAGCTCTA	TRINITY_DN41061_c0_g1	PREDICTED: uncharacterized protein LOC103703061 [Phoenix dactylifera]	-	-	-	nonTF	1.5	2653-2673	Y	85425.7	31064.5	0	0	up	1.4594	2664	4580	4580	1587	1587	0	0	0.00741792	0.00775574
pde-miR159_1ss15AG	TTTGGTTTGAAGGGGGCTCTA	TRINITY_DN37092_c2_g1	PREDICTED: uncharacterized protein LOC103703061 [Phoenix dactylifera]	GO:0005515(protein binding);GO:0005634(nucleus);GO:0006351(transcription, DNA-templated);GO:0006355(regulation of transcription, DNA-templated);GO:0045892(negative regulation of transcription, DNA-templated);GO:0048366(leaf development)	-	SPEAR4	nonTF	1.5	1076-1096	Y	9866.85	411.062	0	0	up	4.58516	1087	529	529	21	21	0	0	0.00741792	0.00775574
PC-5p-4311_865	TTTGAGTGAATCCAGAGTCTCT	TRINITY_DN41740_c0_g2	unknown [Picea sitchensis]	-	-	MTERF6	mTERF	3.5	431-452	Y	0	1252.76	0	0	down	-	443			64	64		0		0.0205485
cln-miR164	TGGAGAAGCAGGGCACGTGCG	TRINITY_DN33801_c0_g1	NACa protein, partial [Ginkgo biloba]	GO:0003677(DNA binding);GO:0003700(transcription factor activity, sequence-specific DNA binding);GO:0005634(nucleus);GO:0006351(transcription, DNA-templated);GO:0006355(regulation of transcription, DNA-templated);GO:0007275(multicellular organism development);GO:0010072(primary shoot apical meristem specification);GO:0010160(formation of organ boundary);GO:0010223(secondary shoot formation);GO:00…	ko03018(RNA degradation)	NAC098	NAC	2.5	1193-1213	Y	1231.03	195.744	0	3.88613e-187	up	2.65282	1204	66	66	10	10	0	0	0.00618543	0.00646731
PC-3p-9_473750	TTTTACCAGAACCGCCCATTCC	TRINITY_DN45573_c1_g3	putative truncated TIR-NBS-LRR protein [Pinus monticola]	-	-	-	nonTF	1.5	299-320	Y	4271.28	6635.71	0	1.14276e-106	down	-0.635581	311	229	229	339	339	0	0	0.0293432	0.0306639
lus-MIR397a-p3_2ss14GA19TC	TATTGAGTGCAGCATTGACGA	TRINITY_DN43113_c0_g3	laccase [Picea abies]	GO:0005507(copper ion binding);GO:0016722(oxidoreductase activity, oxidizing metal ions)	ko00053(Ascorbate and aldarate metabolism)	LAC17	nonTF	3.5	315-336	Y	1529.46	97.8719	0	0	up	3.96598	327	82	82	5	5	0	2	0.019659	0.927917
ptc-miR472a_R-3_1ss9AG	TTTTCCCTGCTCCACCCAT	TRINITY_DN28399_c0_g1	-	-	-	-	nonTF	4	517-535	Y	5838.04	23215.2	0	0	down	-1.99151	526	313	313	1186	1186	0	0	0.144746	0.150838
pde-miR159_R-1	TTTGGTTTGAAGGGAGCTCT	TRINITY_DN41061_c0_g1	PREDICTED: uncharacterized protein LOC103703061 [Phoenix dactylifera]	-	-	-	nonTF	1.5	2654-2673	Y	85425.7	31064.5	0	0	up	1.4594	2664	4580	4580	1587	1587	0	0	0.0147808	0.0154513
sbi-miR396c_R+2	TTCCACAGCTTTCTTGAACTTTT	TRINITY_DN46770_c0_g1	-	-	-	-	nonTF	2	571-593	Y	2462.05	54181.9	0	0	down	-4.45988	584	132	132	2768	2768	0	0	0.00680187	0.00711174
ppt-miR529e_L+1_1ss21CT	CAGAAGAGAGAGAGTACAGCTC	TRINITY_DN31808_c0_g1	PREDICTED: squamosa promoter-binding-like protein 9 [Amborella trichopoda]	GO:0003677(DNA binding);GO:0003700(transcription factor activity, sequence-specific DNA binding);GO:0005634(nucleus);GO:0006351(transcription, DNA-templated);GO:0006355(regulation of transcription, DNA-templated);GO:0044212(transcription regulatory region DNA binding);GO:0046872(metal ion binding);GO:0048510(regulation of timing of transition from vegetative to reproductive phase);GO:0048653(anth…	ko04075(Plant hormone signal transduction)	SPL7	SBP	4	1192-1213	Y	0	2897.01	0	0	down	-	1204			148	148		2		0.968311
mtr-miR159a	TTTGGATTGAAGGGAGCTCTA	TRINITY_DN41061_c0_g1	PREDICTED: uncharacterized protein LOC103703061 [Phoenix dactylifera]	-	-	-	nonTF	3.5	2653-2673	Y	85425.7	31064.5	0	0	up	1.4594	2664	4580	4580	1587	1587	0	0	0.0293432	0.0306639
gma-MIR828b-p5_1ss21CT	TCTTGCTCAAATGAGTATTCT	TRINITY_DN32235_c1_g1	PREDICTED: myb-related protein 308-like [Gossypium arboreum]	GO:0000975(regulatory region DNA binding);GO:0003677(DNA binding);GO:0003700(transcription factor activity, sequence-specific DNA binding);GO:0005634(nucleus);GO:0006351(transcription, DNA-templated);GO:0006355(regulation of transcription, DNA-templated);GO:0008285(negative regulation of cell proliferation);GO:0030154(cell differentiation);GO:0035987(endodermal cell differentiation);GO:0045597(po…	ko00190(Oxidative phosphorylation);ko00860(Porphyrin and chlorophyll metabolism)	MYB36	MYB	3	63-83	Y	0	802.549	0	9.72614e-240	down	-	74			41	41		2		0.772212
ppt-miR529d_2ss17AC21CT	AGAAGAGAGAGAGCACCGCCT	TRINITY_DN42991_c0_g2	SPL3 [Pinus tabuliformis]	-	-	-	SBP	2	27-47	Y	18.6519	782.975	0	1.93446e-201	down	-5.39157	38	1	1	40	40	4	0	0.81841	0.0211838
pta-miR159c_R-1	CTTGGATTGAAGGGAGCTCC	TRINITY_DN41061_c0_g1	PREDICTED: uncharacterized protein LOC103703061 [Phoenix dactylifera]	-	-	-	nonTF	4	2654-2673	Y	85425.7	31064.5	0	0	up	1.4594	2664	4580	4580	1587	1587	0	0	0.0425028	0.0444022
stu-miR477b-5p_2ss8CT20TA	ACTCTCCTTCAAAGGCTTCAG	TRINITY_DN33108_c0_g1	PREDICTED: DELLA protein RGL1-like [Jatropha curcas]	GO:0003700(transcription factor activity, sequence-specific DNA binding);GO:0005634(nucleus);GO:0006355(regulation of transcription, DNA-templated);GO:0043565(sequence-specific DNA binding)	ko04075(Plant hormone signal transduction)	GAI1	GRAS	3.5	132-152	Y	2406.09	861.272	0	9.7768e-173	up	1.48215	143	129	129	44	44	0	2	0.0147808	0.860885
pta-miR1314_R-2_1ss17GA	TCGGCCTTGAATGTTAAGAG	TRINITY_DN38062_c0_g1	hypothetical protein AMTR_s00022p00055260 [Amborella trichopoda]	GO:0003777(microtubule motor activity);GO:0005871(kinesin complex);GO:0007018(microtubule-based movement);GO:0016887(ATPase activity)	-	Os04g0666900	nonTF	3	127-146	Y	55.9557	782.975	0	1.31991e-162	down	-3.80661	137	3	3	40	40	1	0	0.0158889	0.0230872
mtr-miR159a	TTTGGATTGAAGGGAGCTCTA	TRINITY_DN44396_c0_g3	myb domain protein 33 [Larix kaempferi]	GO:0003677(DNA binding);GO:0003700(transcription factor activity, sequence-specific DNA binding);GO:0005634(nucleus);GO:0006355(regulation of transcription, DNA-templated);GO:0009740(gibberellic acid mediated signaling pathway);GO:0009789(positive regulation of abscisic acid-activated signaling pathway);GO:0043068(positive regulation of programmed cell death);GO:0045893(positive regulation of tra…	ko04626(Plant-pathogen interaction)	GAM1	MYB	3.5	1422-1442	Y	3711.73	6870.6	0	7.4137e-200	down	-0.888346	1433	199	199	351	351	0	0	0.0293432	0.0306639
ppt-miR529e_L+1_1ss21CT	CAGAAGAGAGAGAGTACAGCTC	TRINITY_DN42991_c0_g2	SPL3 [Pinus tabuliformis]	-	-	-	SBP	3.5	27-48	Y	0	411.062	0	7.69789e-123	down	-	39			21	21		2		0.96265
pab-miR166a_1ss20TC	TCGGACCAGGCTTCATTCCCC	TRINITY_DN39537_c0_g2	class III homeodomain-leucine zipper protein C3HDZ2 [Taxus globosa]	GO:0003677(DNA binding);GO:0003700(transcription factor activity, sequence-specific DNA binding);GO:0005634(nucleus);GO:0006351(transcription, DNA-templated);GO:0006355(regulation of transcription, DNA-templated);GO:0008289(lipid binding);GO:0009855(determination of bilateral symmetry);GO:0009887(organ morphogenesis);GO:0009965(leaf morphogenesis);GO:0010014(meristem initiation);GO:0010073(merist…	-	ATHB-15	HB	3	1020-1040	Y	354.386	4834.87	0	0	down	-3.77008	1031	19	19	247	247	2	0	0.828116	0.0173659
PC-3p-3402_1072	TGTAGCTGGAATCCATGAATT	TRINITY_DN43384_c1_g2	PREDICTED: pectinesterase-like [Elaeis guineensis]	GO:0030599(pectinesterase activity);GO:0046910(pectinesterase inhibitor activity);GO:0071944(cell periphery)	ko00040(Pentose and glucuronate interconversions);ko00500(Starch and sucrose metabolism)	PECS-2.1	nonTF	2.5	1685-1705	Y	0	2446.8	0	0	down	-	1696			125	125		2		0.560384
aly-miR166a-3p_2ss1TC17TC	CCGGACCAGGCTTCATCCCCC	TRINITY_DN39537_c0_g3	class III homeodomain-leucine zipper protein C3HDZ1 [Taxus globosa]	GO:0003677(DNA binding);GO:0003700(transcription factor activity, sequence-specific DNA binding);GO:0005634(nucleus);GO:0006351(transcription, DNA-templated);GO:0006355(regulation of transcription, DNA-templated);GO:0008289(lipid binding);GO:0009855(determination of bilateral symmetry);GO:0009944(polarity specification of adaxial/abaxial axis);GO:0009955(adaxial/abaxial pattern specification);GO:…	-	HOX32	HB	2	913-933	Y	3786.34	30653.5	0	0	down	-3.01718	924	203	203	1566	1566	2	2	0.883778	0.933604
gma-miR828a	TCTTGCTCAAATGAGTATTCCA	TRINITY_DN36666_c1_g1	unknown [Picea sitchensis]	GO:0003677(DNA binding);GO:0003700(transcription factor activity, sequence-specific DNA binding);GO:0005634(nucleus);GO:0006351(transcription, DNA-templated);GO:0006355(regulation of transcription, DNA-templated);GO:0009845(seed germination);GO:0010026(trichome differentiation);GO:0010090(trichome morphogenesis);GO:0010214(seed coat development);GO:0010468(regulation of gene expression);GO:004835…	ko04712(Circadian rhythm - plant)	MYB5	MYB	0	332-353	Y	9848.2	6420.39	0	7.80547e-173	up	0.617198	344	528	528	328	328	0	0	0.0365434	0.0381819
pab-miR397_L-1R-1_1ss2CT	TATTGAGTGCAGCGTTGAC	TRINITY_DN46364_c0_g1	laccase [Picea abies]	GO:0005507(copper ion binding);GO:0016722(oxidoreductase activity, oxidizing metal ions)	ko00053(Ascorbate and aldarate metabolism)	LAC12	nonTF	2.5	814-832	Y	10109.3	39.1487	0	0	up	8.01251	823	542	542	2	2	0	2	0.0245131	0.96265
ath-MIR156j-p5_2ss14CT18GT	AGAAGAGAGAGAGTACATTT	TRINITY_DN42991_c0_g1	SPL2 [Pinus tabuliformis]	GO:0003677(DNA binding);GO:0003700(transcription factor activity, sequence-specific DNA binding);GO:0005634(nucleus);GO:0006351(transcription, DNA-templated);GO:0006355(regulation of transcription, DNA-templated);GO:0044212(transcription regulatory region DNA binding);GO:0046872(metal ion binding);GO:0048510(regulation of timing of transition from vegetative to reproductive phase);GO:0048653(anth…	ko04075(Plant hormone signal transduction)	SPL3	SBP	3.5	2436-2455	Y	186.519	5245.93	0	0	down	-4.8138	2446	10	10	268	268	2	0	0.999917	0.0891998
pta-miR1314_R-2_1ss17GA	TCGGCCTTGAATGTTAAGAG	TRINITY_DN28955_c0_g1	-	-	-	-	nonTF	2	67-86	Y	8206.83	3112.33	0	0	up	1.39883	77	440	440	159	159	0	2	0.00680187	0.59507
smo-miR171b_L+1_2ss19AG22TC	TTGAGCCGTGCCAATATCGCAC	TRINITY_DN45861_c0_g3	scarecrow-like 6 [Larix kaempferi]	GO:0003700(transcription factor activity, sequence-specific DNA binding);GO:0005634(nucleus);GO:0006355(regulation of transcription, DNA-templated);GO:0010492(maintenance of shoot apical meristem identity);GO:0043565(sequence-specific DNA binding);GO:0048768(root hair cell tip growth);GO:0051301(cell division)	ko04075(Plant hormone signal transduction)	SCL6	GRAS	3	182-203	Y	10557	6909.75	0	3.38689e-182	up	0.61149	194	566	566	353	353	0	0	0.0111062	0.011611
mdm-miR397a_L+2R-2	CATTGAGTGCAGCGTTGATGA	TRINITY_DN43113_c0_g3	laccase [Picea abies]	GO:0005507(copper ion binding);GO:0016722(oxidoreductase activity, oxidizing metal ions)	ko00053(Ascorbate and aldarate metabolism)	LAC17	nonTF	2	316-336	Y	1529.46	97.8719	0	0	up	3.96598	327	82	82	5	5	0	2	0.0135575	0.836031
mtr-miR169d-5p_1ss1AC	CAGCCAAGGATGACTTGCCGG	TRINITY_DN41301_c0_g2	unknown [Picea sitchensis]	GO:0003677(DNA binding);GO:0003700(transcription factor activity, sequence-specific DNA binding);GO:0005634(nucleus);GO:0006351(transcription, DNA-templated);GO:0006355(regulation of transcription, DNA-templated);GO:0009793(embryo development ending in seed dormancy);GO:0010262(somatic embryogenesis);GO:0016602(CCAAT-binding factor complex);GO:0048316(seed development);GO:0048510(regulation of ti…	ko00970(Aminoacyl-tRNA biosynthesis)	NFYA1	CCAAT	2.5	4923-4943	Y	9848.2	14308.9	0	4.86119e-168	down	-0.538977	4934	528	528	731	731	0	0	0.00618543	0.00646731
pab-MIR397-p5_1ss1AT	TCATCATTGAGTGCAGCGTT	TRINITY_DN37404_c0_g1	laccase [Pinus taeda]	GO:0005507(copper ion binding);GO:0009809(lignin biosynthetic process);GO:0016722(oxidoreductase activity, oxidizing metal ions)	ko00053(Ascorbate and aldarate metabolism)	LAC4	nonTF	2	730-749	Y	0	704.677	0	1.45942e-210	down	-	740			36	36		0		0.00711174
pde-miR169_2ss9GA20TG	CAGCCAAGAATGACTTGCCGA	TRINITY_DN39155_c0_g2	NFYA3 [Larix kaempferi]	GO:0003677(DNA binding);GO:0003700(transcription factor activity, sequence-specific DNA binding);GO:0005634(nucleus);GO:0006351(transcription, DNA-templated);GO:0006355(regulation of transcription, DNA-templated);GO:0016602(CCAAT-binding factor complex);GO:0045892(negative regulation of transcription, DNA-templated)	ko00970(Aminoacyl-tRNA biosynthesis)	NFYA7	CCAAT	4	1547-1567	Y	1454.85	3699.56	0	2.60614e-214	down	-1.34648	1558	78	78	189	189	0	0	0.017223	0.0180032
atr-MIR8552a-p3_2ss4GC20TG	TTTCAATTATTTGGATGTGGA	TRINITY_DN42164_c0_g1	PREDICTED: ATP-dependent DNA helicase homolog RECG, chloroplastic [Theobroma cacao]	GO:0004004(ATP-dependent RNA helicase activity);GO:0010501(RNA secondary structure unwinding)	ko03440(Homologous recombination)	RECG	nonTF	4	3184-3203	Y	74.6076	841.698	0	1.94877e-162	down	-3.49591	3194	4	4	43	43	2	2	0.93538	0.968311
mdm-miR397a_L+2R-2	CATTGAGTGCAGCGTTGATGA	TRINITY_DN45704_c0_g2	laccase [Picea abies]	GO:0005507(copper ion binding);GO:0016722(oxidoreductase activity, oxidizing metal ions)	ko00053(Ascorbate and aldarate metabolism)	LAC17	nonTF	2	713-733	Y	18.6519	1761.69	0	0	down	-6.5615	724	1	1	90	90	4	0	0.679328	0.0141729
mtr-miR169b_R+1	CAGCCAAGGATGACTTGCCGGT	TRINITY_DN36953_c0_g1	NFYA4 [Larix kaempferi]	GO:0003677(DNA binding);GO:0003700(transcription factor activity, sequence-specific DNA binding);GO:0005634(nucleus);GO:0006351(transcription, DNA-templated);GO:0006355(regulation of transcription, DNA-templated);GO:0009793(embryo development ending in seed dormancy);GO:0010262(somatic embryogenesis);GO:0016602(CCAAT-binding factor complex);GO:0048316(seed development);GO:0048510(regulation of ti…	ko00970(Aminoacyl-tRNA biosynthesis)	NFYA1	CCAAT	4	1617-1638	Y	3860.94	10961.6	0	0	down	-1.50544	1629	207	207	560	560	0	0	0.00864888	0.00904251
smo-miR171a	TTGAGCCGTGCCAATATCACT	TRINITY_DN38516_c0_g1	unknown [Picea sitchensis]	GO:0003677(DNA binding);GO:0005634(nucleus);GO:0006351(transcription, DNA-templated);GO:0006355(regulation of transcription, DNA-templated);GO:0042742(defense response to bacterium);GO:0045087(innate immune response);GO:0045824(negative regulation of innate immune response);GO:1900425(negative regulation of defense response to bacterium)	-	AHL20	nonTF	4	211-231	Y	410.342	0	0	1.43866e-125	up	-	222	22	22			2		0.745795
ptc-MIR472a-p3_3ss9AG17CA20CT	TTTTCCCTGCTCCACCAATTCC	TRINITY_DN47297_c3_g2	-	-	-	-	nonTF	1	795-816	Y	3198.8	5422.1	0	9.58399e-121	down	-0.761321	807	174	171.5	283	277	0	0	0.0548978	0.0573344
zma-miR164h-5p_R-1_1ss19GT	TGGAGAAGCAGGGCACGTTT	TRINITY_DN33801_c0_g1	NACa protein, partial [Ginkgo biloba]	GO:0003677(DNA binding);GO:0003700(transcription factor activity, sequence-specific DNA binding);GO:0005634(nucleus);GO:0006351(transcription, DNA-templated);GO:0006355(regulation of transcription, DNA-templated);GO:0007275(multicellular organism development);GO:0010072(primary shoot apical meristem specification);GO:0010160(formation of organ boundary);GO:0010223(secondary shoot formation);GO:00…	ko03018(RNA degradation)	NAC098	NAC	1.5	1194-1213	Y	1231.03	195.744	0	3.88613e-187	up	2.65282	1204	66	66	10	10	0	0	0.00741792	0.00775574
ppt-miR529d_2ss17AC21CT	AGAAGAGAGAGAGCACCGCCT	TRINITY_DN42991_c0_g1	SPL2 [Pinus tabuliformis]	GO:0003677(DNA binding);GO:0003700(transcription factor activity, sequence-specific DNA binding);GO:0005634(nucleus);GO:0006351(transcription, DNA-templated);GO:0006355(regulation of transcription, DNA-templated);GO:0044212(transcription regulatory region DNA binding);GO:0046872(metal ion binding);GO:0048510(regulation of timing of transition from vegetative to reproductive phase);GO:0048653(anth…	ko04075(Plant hormone signal transduction)	SPL3	SBP	2	2435-2455	Y	186.519	5245.93	0	0	down	-4.8138	2446	10	10	268	268	2	0	0.883778	0.0211838
pab-miR166a_2ss1TC20TC	CCGGACCAGGCTTCATTCCCC	TRINITY_DN34328_c0_g3	class III HD-Zip protein HDZ1 [Cunninghamia lanceolata]	GO:0003677(DNA binding);GO:0003700(transcription factor activity, sequence-specific DNA binding);GO:0005634(nucleus);GO:0006351(transcription, DNA-templated);GO:0006355(regulation of transcription, DNA-templated);GO:0008289(lipid binding);GO:0009855(determination of bilateral symmetry);GO:0009887(organ morphogenesis);GO:0009965(leaf morphogenesis);GO:0010014(meristem initiation);GO:0010073(merist…	-	ATHB-15	HB	2.5	2218-2238	Y	55.9557	1487.65	0	0	down	-4.73261	2229	3	3	76	76	2	0	0.858661	0.0192767
pab-miR160a	TGCCTGGCTCCCTGTATGCCA	TRINITY_DN36644_c0_g1	PREDICTED: auxin response factor 18-like [Nelumbo nucifera]	GO:0003677(DNA binding);GO:0003700(transcription factor activity, sequence-specific DNA binding);GO:0005634(nucleus);GO:0006351(transcription, DNA-templated);GO:0006355(regulation of transcription, DNA-templated);GO:0007389(pattern specification process);GO:0009734(auxin-activated signaling pathway);GO:0009738(abscisic acid-activated signaling pathway);GO:0009743(response to carbohydrate);GO:0010…	ko04075(Plant hormone signal transduction)	ARF8	ARF	1.5	2505-2525	Y	1771.93	6342.1	0	0	down	-1.83964	2516	95	95	324	324	0	0	0.0147808	0.0154513
pde-MIR159-p5	TTTGGTTTGAAGGGAGCT	TRINITY_DN37092_c2_g1	PREDICTED: uncharacterized protein LOC103703061 [Phoenix dactylifera]	GO:0005515(protein binding);GO:0005634(nucleus);GO:0006351(transcription, DNA-templated);GO:0006355(regulation of transcription, DNA-templated);GO:0045892(negative regulation of transcription, DNA-templated);GO:0048366(leaf development)	-	SPEAR4	nonTF	1	1079-1096	Y	9866.85	411.062	0	0	up	4.58516	1087	529	529	21	21	0	0	0.0160026	0.0167281
PC-3p-101200_12	TCAATGTAGATTGGCTTGAAA	TRINITY_DN39726_c2_g1	PREDICTED: transcriptional regulator STERILE APETALA-like [Musa acuminata subsp. malaccensis]	-	-	-	SAP	3	951-971	Y	969.899	97.8719	0	4.18787e-184	up	3.30887	962	52	52	5	5	2	2	0.443995	0.522728
bdi-miR169i_L-1_1ss22AG	CAGCCAAGAATGGCTTGCCTG	TRINITY_DN33855_c0_g1	unknown [Picea sitchensis]	GO:0003677(DNA binding);GO:0003700(transcription factor activity, sequence-specific DNA binding);GO:0005634(nucleus);GO:0006351(transcription, DNA-templated);GO:0006355(regulation of transcription, DNA-templated);GO:0016602(CCAAT-binding factor complex);GO:0045892(negative regulation of transcription, DNA-templated)	ko00970(Aminoacyl-tRNA biosynthesis)	NFYA7	CCAAT	4	1670-1690	Y	1380.24	4423.81	0	0	down	-1.68037	1681	74	74	226	226	0	0	0.0129452	0.0135331
ppt-miR1030h_1ss2CT	TTTGCATCTGCACCTGCACCG	TRINITY_DN40069_c2_g5	unknown [Picea sitchensis]	-	-	-	nonTF	4	2377-2397	Y	578.209	2994.88	0	0	down	-2.37284	2388	31	31	153	153	0	0	0.0299452	0.0312927
pde-miR159_L-1R+1	TTGGTTTGAAGGGAGCTCTAC	TRINITY_DN37092_c2_g1	PREDICTED: uncharacterized protein LOC103703061 [Phoenix dactylifera]	GO:0005515(protein binding);GO:0005634(nucleus);GO:0006351(transcription, DNA-templated);GO:0006355(regulation of transcription, DNA-templated);GO:0045892(negative regulation of transcription, DNA-templated);GO:0048366(leaf development)	-	SPEAR4	nonTF	3.5	1075-1095	Y	1715.97	39.1487	0	0	up	5.45392	1086	92	92	2	2	2	2	0.406524	0.481846
ptc-MIR472a-p5_2ss9AG20CT	TTTTCCCTGCTCCACCCATT	TRINITY_DN42815_c0_g1	putative TIR-NBS-LRR protein [Pinus monticola]	GO:0005737(cytoplasm);GO:0006952(defense response);GO:0007165(signal transduction);GO:0009506(plasmodesma);GO:0009507(chloroplast);GO:0016021(integral component of membrane);GO:0043531(ADP binding)	ko03040(Spliceosome);ko04141(Protein processing in endoplasmic reticulum);ko04144(Endocytosis)	-	Orphans	4	646-665	Y	37.3038	8906.34	0	0	down	-7.89937	656	2	2	455	455	2	2	0.999957	0.999997
aly-miR858-5p_L-1R+1	TTCGTTGTCTGTTCGACCTTA	TRINITY_DN44431_c0_g1	MYB-like protein [Taxus globosa]	GO:0003677(DNA binding);GO:0003700(transcription factor activity, sequence-specific DNA binding);GO:0005634(nucleus);GO:0006351(transcription, DNA-templated);GO:0006355(regulation of transcription, DNA-templated);GO:0009611(response to wounding);GO:0009651(response to salt stress);GO:0009737(response to abscisic acid);GO:0009751(response to salicylic acid);GO:0009800(cinnamic acid biosynthetic pr…	ko00190(Oxidative phosphorylation);ko00860(Porphyrin and chlorophyll metabolism)	-	MYB	3.5	303-323	Y	522.253	12782.1	0	0	down	-4.61323	314	28	28	653	653	0	0	0.00495142	0.0051772
pab-MIR482b-p3_2ss2CT17CA_1	TTTTCCCTATTCCTCCAAT	TRINITY_DN45035_c0_g7	-	-	-	-	nonTF	4	63-81	Y	9344.6	32787.1	0	0	down	-1.81092	72	501	501	1675	1675	0	0	0.177532	0.184849
gma-miR169j-5p_2ss20GC21GA	TAGCCAAGAATGACTTGCCCA	TRINITY_DN36953_c0_g1	NFYA4 [Larix kaempferi]	GO:0003677(DNA binding);GO:0003700(transcription factor activity, sequence-specific DNA binding);GO:0005634(nucleus);GO:0006351(transcription, DNA-templated);GO:0006355(regulation of transcription, DNA-templated);GO:0009793(embryo development ending in seed dormancy);GO:0010262(somatic embryogenesis);GO:0016602(CCAAT-binding factor complex);GO:0048316(seed development);GO:0048510(regulation of ti…	ko00970(Aminoacyl-tRNA biosynthesis)	NFYA1	CCAAT	3.5	1618-1638	Y	3860.94	10961.6	0	0	down	-1.50544	1629	207	207	560	560	0	0	0.0147808	0.0154513
smo-MIR1083-p5_2ss1TC20GC	CAGCCTGGAACGAAGCACGC	TRINITY_DN34285_c2_g2	unknown [Picea sitchensis]	GO:0005634(nucleus)	ko04075(Plant hormone signal transduction)	RR23	ARR-B	1.5	983-1001	Y	410.342	3562.54	0	0	down	-3.11801	992	22	22	182	182	2	0	0.79097	0.0154513
pab-miR397_L-1R-1_1ss2CT	TATTGAGTGCAGCGTTGAC	TRINITY_DN45704_c0_g2	laccase [Picea abies]	GO:0005507(copper ion binding);GO:0016722(oxidoreductase activity, oxidizing metal ions)	ko00053(Ascorbate and aldarate metabolism)	LAC17	nonTF	1	715-733	Y	18.6519	1761.69	0	0	down	-6.5615	724	1	1	90	90	4	0	0.739232	0.0167281
pta-miR1314_2ss3GA22AG	TCAGCCTTGAATGTTAGGAGAG	TRINITY_DN28955_c0_g1	-	-	-	-	nonTF	3	65-86	Y	8206.83	3112.33	0	0	up	1.39883	77	440	440	159	159	0	2	0.0111062	0.772212
lus-MIR397a-p5	TATTGAGTGCAGCGTTGATGA	TRINITY_DN45704_c0_g2	laccase [Picea abies]	GO:0005507(copper ion binding);GO:0016722(oxidoreductase activity, oxidizing metal ions)	ko00053(Ascorbate and aldarate metabolism)	LAC17	nonTF	1	713-733	Y	18.6519	1761.69	0	0	down	-6.5615	724	1	1	90	90	4	0	0.739232	0.0167281
pab-MIR482b-p3_2ss2CT17CA_2	TTTTCCCTATTCCTCCAATT	TRINITY_DN47297_c3_g2	-	-	-	-	nonTF	3	797-816	Y	3198.8	5422.1	0	9.58399e-121	down	-0.761321	807	174	171.5	283	277	0	0	0.0490156	0.0511982
ppt-MIR477a-p5_2ss14AC19TA	TCCTCTCCCTCAACGGCTACC	TRINITY_DN33108_c0_g1	PREDICTED: DELLA protein RGL1-like [Jatropha curcas]	GO:0003700(transcription factor activity, sequence-specific DNA binding);GO:0005634(nucleus);GO:0006355(regulation of transcription, DNA-templated);GO:0043565(sequence-specific DNA binding)	ko04075(Plant hormone signal transduction)	GAI1	GRAS	2	133-153	Y	1398.89	3190.62	0	3.17372e-152	down	-1.18955	144	75	75	163	163	2	0	0.511989	0.00711174
smo-MIR1083-p5_2ss1TC20GC	CAGCCTGGAACGAAGCACGC	TRINITY_DN43852_c0_g4	unknown [Picea sitchensis]	GO:0009813(flavonoid biosynthetic process);GO:0043231(intracellular membrane-bounded organelle);GO:0052696(flavonoid glucuronidation);GO:0080043(quercetin 3-O-glucosyltransferase activity);GO:0080044(quercetin 7-O-glucosyltransferase activity)	ko00942(Anthocyanin biosynthesis)	GT4	nonTF	4	1291-1310	Y	391.69	0	1.5318e-88	4.3571e-120	up	-	1301	21	21			2		0.93538
PC-5p-97202_13	TGTATTTTTCATGTTGCA	TRINITY_DN46969_c0_g3	unnamed protein product [Coffea canephora]	GO:0005634(nucleus);GO:0008150(biological_process)	-	C9orf85	nonTF	4	224-242	Y	708.772	137.021	4.7991e-88	7.39408e-96	up	2.37093	233	38	38	7	7	2	2	1	1
cme-MIR166e-p5_2ss9CT19GC	TTCTTCTTTCTCTTATTTC	TRINITY_DN38245_c0_g1	unknown [Picea sitchensis]	GO:0016787(hydrolase activity)	-	-	nonTF	4	894-912	Y	484.949	39.1487	5.1793e-86	1.14741e-100	up	3.6308	903	26	26	2	2	2	2	1	1
PC-3p-5720_650	TTGAAATCTGCAAATCTGGGTT	TRINITY_DN41604_c0_g4	auxin F-box protein 2 [Larix kaempferi]	GO:0000822(inositol hexakisphosphate binding);GO:0009734(auxin-activated signaling pathway)	ko04075(Plant hormone signal transduction)	At5g49980	nonTF	2	1740-1761	Y	0	391.487	8.3684e-86	7.726e-117	down	-	1752			20	20		2		0.836031
lus-MIR397a-p5	TATTGAGTGCAGCGTTGATGA	TRINITY_DN46364_c0_g3	unknown [Picea sitchensis]	GO:0005507(copper ion binding);GO:0016722(oxidoreductase activity, oxidizing metal ions)	ko00053(Ascorbate and aldarate metabolism)	LAC12	nonTF	3	364-384	Y	25161.4	21365.4	7.8135e-84	6.91379e-84	up	0.235934	375	1361	1349	1103	1091.5	2	0	0.983573	0.0400522
lus-MIR397a-p3_2ss14GA19TC	TATTGAGTGCAGCATTGACGA	TRINITY_DN46364_c0_g3	unknown [Picea sitchensis]	GO:0005507(copper ion binding);GO:0016722(oxidoreductase activity, oxidizing metal ions)	ko00053(Ascorbate and aldarate metabolism)	LAC12	nonTF	2	364-384	Y	25161.4	21365.4	7.8135e-84	6.91379e-84	up	0.235934	375	1361	1349	1103	1091.5	2	0	0.761845	0.0141729
pab-miR397_L-1R-1_1ss2CT	TATTGAGTGCAGCGTTGAC	TRINITY_DN46364_c0_g3	unknown [Picea sitchensis]	GO:0005507(copper ion binding);GO:0016722(oxidoreductase activity, oxidizing metal ions)	ko00053(Ascorbate and aldarate metabolism)	LAC12	nonTF	2.5	366-384	Y	25161.4	21365.4	7.8135e-84	6.91379e-84	up	0.235934	375	1361	1349	1103	1091.5	2	0	0.926377	0.0256194
mdm-miR397a_L+2R-2	CATTGAGTGCAGCGTTGATGA	TRINITY_DN46364_c0_g3	unknown [Picea sitchensis]	GO:0005507(copper ion binding);GO:0016722(oxidoreductase activity, oxidizing metal ions)	ko00053(Ascorbate and aldarate metabolism)	LAC12	nonTF	4	364-384	Y	25161.4	21365.4	7.8135e-84	6.91379e-84	up	0.235934	375	1361	1349	1103	1091.5	2	0	0.959065	0.0312927
aly-miR858-5p_L-1R+1	TTCGTTGTCTGTTCGACCTTA	TRINITY_DN41993_c5_g1	MYB-like protein [Taxus globosa]	GO:0003677(DNA binding);GO:0003700(transcription factor activity, sequence-specific DNA binding);GO:0005515(protein binding);GO:0005634(nucleus);GO:0006351(transcription, DNA-templated);GO:0009751(response to salicylic acid);GO:0009753(response to jasmonic acid);GO:0010224(response to UV-B);GO:0045892(negative regulation of transcription, DNA-templated);GO:1903086(negative regulation of sinapate …	ko04712(Circadian rhythm - plant)	MYB4	MYB	4	117-137	Y	578.209	1448.5	2.454e-80	5.8179e-83	down	-1.3249	128	31	31	74	74	0	0	0.0299452	0.0312927
gra-MIR8751b-p3_2ss14TA18AG	GCACCGAAAATGTATCGG	TRINITY_DN39852_c1_g2	unknown [Picea sitchensis]	GO:0043161(proteasome-mediated ubiquitin-dependent protein catabolic process);GO:0061630(ubiquitin protein ligase activity)	ko00563(Glycosylphosphatidylinositol(GPI)-anchor biosynthesis)	ATL17	SNF2	4	692-709	Y	354.386	0	2.7385e-80	1.62364e-108	up	-	700	19	19			2		0.999957
mtr-miR5225b_L-1R-2_1ss17AG	CGCAGGAGAGATGACGCCT	TRINITY_DN40896_c0_g1	PREDICTED: calcium-transporting ATPase 8, plasma membrane-type-like isoform X1 [Elaeis guineensis]	GO:0005388(calcium-transporting ATPase activity);GO:0005887(integral component of plasma membrane);GO:0043231(intracellular membrane-bounded organelle)	ko04140(Regulation of autophagy)	ACA9	nonTF	1.5	461-479	Y	186.519	782.975	8.965e-80	2.08929e-85	down	-2.06964	470	10	10	40	40	2	2	0.542802	0.627018
PC-3p-4169_893	TTTTCCCACCGCCTCCCATT	TRINITY_DN47017_c1_g1	unknown [Picea sitchensis]	GO:0005524(ATP binding);GO:0006952(defense response);GO:0042742(defense response to bacterium);GO:0043531(ADP binding);GO:0048046(apoplast)	ko04626(Plant-pathogen interaction)	At4g33300	NAC	3.5	996-1015	Y	988.551	2055.31	1.0088e-79	3.36051e-81	down	-1.05597	1006	53	53	105	105	2	2	0.647786	0.731517
sbi-MIR437w-p5_2ss4AG18AG	ATTGAATTCTCCGTGAAG	TRINITY_DN40347_c0_g2	CYP720B2 [Pinus contorta]	GO:0004497(monooxygenase activity);GO:0007275(multicellular organism development);GO:0010268(brassinosteroid homeostasis);GO:0016125(sterol metabolic process);GO:0016132(brassinosteroid biosynthetic process)	ko00905(Brassinosteroid biosynthesis)	CYP720B2	nonTF	4	419-437	Y	335.734	0	3.6685e-76	4.91621e-103	up	-	427	18	18			2		1
bna-MIR393-p5_2ss13AT18AT	GAAAGATAGAAATAAAAT	TRINITY_DN40174_c1_g2	unknown [Picea sitchensis]	GO:0003700(transcription factor activity, sequence-specific DNA binding);GO:0005622(intracellular);GO:0005634(nucleus);GO:0006351(transcription, DNA-templated);GO:0006355(regulation of transcription, DNA-templated);GO:0006417(regulation of translation);GO:0009733(response to auxin);GO:0009734(auxin-activated signaling pathway)	ko04075(Plant hormone signal transduction)	IAA8	AUX/IAA	3.5	2591-2608	Y	74.6076	528.508	9.8892e-75	9.67305e-84	down	-2.82453	2599	4	4	27	27	2	2	1	1
mtr-MIR171c-p5_2ss16GC18TG	TTTGATTTTGATTTTCAG	TRINITY_DN35211_c0_g1	-	-	-	-	nonTF	3.5	739-755	Y	522.253	1321.27	1.3218e-74	4.42009e-77	down	-1.3391	746	53	28	113	67.5	2	2	1	1
pab-miR396b_L-3	CACGGCTTTCTTGAACTT	TRINITY_DN46770_c0_g1	-	-	-	-	nonTF	1	573-590	Y	18.6519	391.487	2.0189e-74	1.82413e-90	down	-4.39157	581	1	1	20	20	4	2	0.739232	0.881971
pta-miR396_L-3	CACAGCTTTCTTGAACTT	TRINITY_DN46770_c0_g1	-	-	-	-	nonTF	0	573-590	Y	18.6519	391.487	2.0189e-74	1.82413e-90	down	-4.39157	581	1	1	20	20	4	2	0.539507	0.708519
PC-3p-9_473750	TTTTACCAGAACCGCCCATTCC	TRINITY_DN43490_c1_g2	-	-	-	-	nonTF	1.5	337-358	Y	6192.43	4404.23	4.6735e-74	2.71469e-74	up	0.491615	349	332	332	225	225	0	0	0.0293432	0.0306639
gma-MIR5368-p3_2ss8GA18TC	GGGATTGACTTTGGGCTCT	TRINITY_DN30760_c0_g2	similarity to ribonuclease III [Cryptomeria japonica]	GO:0003725(double-stranded RNA binding);GO:0004525(ribonuclease III activity);GO:0006396(RNA processing);GO:0090502(RNA phosphodiester bond hydrolysis, endonucleolytic)	-	NFD2	nonTF	2.5	661-679	Y	74.6076	508.934	8.3735e-71	6.15845e-79	down	-2.77008	670	4	4	26	26	2	2	0.728664	0.806738
pab-miR166b_L+2R-2	TCTCGGACCAGGCTTCATTCC	TRINITY_DN41718_c0_g2	PREDICTED: uncharacterized protein LOC103999062 [Musa acuminata subsp. malaccensis]	-	-	-	nonTF	4	558-578	Y	0	313.19	5.1167e-69	7.00725e-94	down	-	569			16	16		0		0.00453152
ath-miR5021_R-1_1ss1TA	AGAGAAGAAGAAGAAGAAA	TRINITY_DN32613_c0_g1	unknown [Picea sitchensis]	GO:0005739(mitochondrion);GO:0005759(mitochondrial matrix);GO:0008150(biological_process)	-	At2g39795	nonTF	4	338-356	Y	298.43	0	6.6132e-68	1.83116e-91	up	-	347	16	16			2		1
PC-3p-345_6504	TAGCCAATGGTAGTTTTCCACA	TRINITY_DN31527_c0_g2	hypothetical protein CISIN_1g047642mg, partial [Citrus sinensis]	GO:0005524(ATP binding);GO:0005739(mitochondrion);GO:0006952(defense response);GO:0043531(ADP binding)	ko04626(Plant-pathogen interaction)	At5g47250	WRKY	4	327-348	Y	8169.53	6224.65	3.4299e-66	2.61358e-66	up	0.39226	339	438	438	318	318	0	0	0.0129452	0.0135331
PC-3p-5720_650	TTGAAATCTGCAAATCTGGGTT	TRINITY_DN41604_c0_g7	auxin F-box protein 2 [Larix kaempferi]	GO:0000822(inositol hexakisphosphate binding);GO:0009734(auxin-activated signaling pathway)	ko04075(Plant hormone signal transduction)	At5g49980	nonTF	2.5	1260-1281	Y	0	293.616	8.0792e-65	3.17566e-88	down	-	1272			15	15		2		0.560384
tae-miR7757-5p_R-1_2ss6AT21TC	ATAAATCCTTCAGCTATCCAC	TRINITY_DN47221_c1_g2	PREDICTED: putative disease resistance protein RGA1 [Elaeis guineensis]	GO:0005524(ATP binding);GO:0006952(defense response);GO:0043531(ADP binding)	ko04626(Plant-pathogen interaction)	At1g12280	WRKY	2	120-140	Y	0	293.616	8.0792e-65	3.17566e-88	down	-	131			30	15		2		0.973114
tae-miR7757-5p_R-1_2ss6AT21TC	ATAAATCCTTCAGCTATCCAC	TRINITY_DN35663_c1_g1	PREDICTED: putative disease resistance protein RGA3 [Ziziphus jujuba]	GO:0000166(nucleotide binding);GO:0005515(protein binding);GO:0005524(ATP binding);GO:0005622(intracellular);GO:0005886(plasma membrane);GO:0006952(defense response);GO:0008219(cell death);GO:0009626(plant-type hypersensitive response);GO:0009816(defense response to bacterium, incompatible interaction);GO:0038023(signaling receptor activity);GO:0043531(ADP binding)	ko04626(Plant-pathogen interaction)	RPS5	WRKY	2	170-190	Y	0	293.616	8.0792e-65	3.17566e-88	down	-	181			30	15		2		0.973114
gma-MIR1536-p5_1ss14TG	TATTTAGATGATAGATTA	TRINITY_DN43991_c0_g3	-	-	-	-	nonTF	4	361-378	Y	335.734	19.5744	3.0572e-64	2.23896e-76	up	4.10028	369	18	18	1	1	3	4	0.988874	1
gma-MIR5368-p3_2ss8GA18TC	GGGATTGACTTTGGGCTCT	TRINITY_DN41449_c0_g2	PREDICTED: uncharacterized protein LOC109190226 [Ipomoea nil]	-	-	-	nonTF	3.5	304-322	Y	149.215	606.806	1.2284e-60	7.43651e-65	down	-2.02384	313	8	8	31	31	2	2	0.79097	0.860885
pab-miR396a_L+1R-1	TTTCCACAGCTTTCTTGAACT	TRINITY_DN32828_c0_g2	-	-	-	-	nonTF	4	332-352	Y	0	274.041	1.2784e-60	2.85847e-82	down	-	343			14	14		2		0.999682
mes-miR482_L-4_1ss9AG	CCCTGCTCCACCCATTCC	TRINITY_DN43290_c0_g3	unknown [Picea sitchensis]	-	-	-	nonTF	4	1447-1464	Y	0	274.041	1.2784e-60	2.85847e-82	down	-	1455			14	14		2		1
cme-MIR166e-p5_2ss9CT19GC	TTCTTCTTTCTCTTATTTC	TRINITY_DN44629_c1_g3	dehydrin [Suaeda salsa]	-	-	-	nonTF	3.5	182-200	Y	0	254.467	2.0278e-56	2.57623e-76	down	-	191			13	13		3		0.99996
gma-MIR1536-p5_1ss14TG	TATTTAGATGATAGATTA	TRINITY_DN34556_c0_g2	-	-	-	-	TIG	3.5	829-847	Y	298.43	19.5744	4.3255e-56	7.38902e-66	up	3.93036	838	16	16	1	1	3	4	0.865511	1
gma-miR396a-5p_L+3_1ss24GT	ATCTTCCACAGCTTTCTTGAACTT	TRINITY_DN46770_c0_g1	-	-	-	-	nonTF	4	573-596	Y	18.6519	293.616	1.173e-53	8.08509e-64	down	-3.97653	587	1	1	15	15	4	2	0.303634	0.437463
PC-5p-97202_13	TGTATTTTTCATGTTGCA	TRINITY_DN40236_c4_g2	unknown [Picea sitchensis]	GO:0005524(ATP binding);GO:0005618(cell wall);GO:0005634(nucleus);GO:0005739(mitochondrion);GO:0005774(vacuolar membrane);GO:0005794(Golgi apparatus);GO:0005829(cytosol);GO:0005886(plasma membrane);GO:0006351(transcription, DNA-templated);GO:0006355(regulation of transcription, DNA-templated);GO:0006457(protein folding);GO:0009266(response to temperature stimulus);GO:0009408(response to heat);GO:…	ko03040(Spliceosome);ko04141(Protein processing in endoplasmic reticulum);ko04144(Endocytosis)	MED37C	nonTF	4	723-740	Y	335.734	880.847	3.2557e-53	4.75946e-55	down	-1.39157	731	18	18	45	45	3	2	0.999425	1
gma-miR394a-5p_1ss1TC	CTGGCATTCTGTCCACCTCC	TRINITY_DN37025_c0_g1	unknown [Picea sitchensis]	GO:0004842(ubiquitin-protein transferase activity);GO:0010305(leaf vascular tissue pattern formation);GO:0010928(regulation of auxin mediated signaling pathway);GO:0019005(SCF ubiquitin ligase complex);GO:0031146(SCF-dependent proteasomal ubiquitin-dependent protein catabolic process);GO:0060776(simple leaf morphogenesis)	-	FBX6	C3H	2	1314-1333	Y	111.911	489.359	3.4955e-52	7.85087e-56	down	-2.12854	1324	6	6	25	25	2	2	0.511989	0.59507
mtr-MIR5232-p5_1ss9TC	TGCTTTCACAACATCATG	TRINITY_DN32944_c0_g3	PREDICTED: glucose-6-phosphate 1-dehydrogenase, chloroplastic-like [Elaeis guineensis]	GO:0004345(glucose-6-phosphate dehydrogenase activity);GO:0006006(glucose metabolic process);GO:0009051(pentose-phosphate shunt, oxidative branch);GO:0009507(chloroplast);GO:0009570(chloroplast stroma);GO:0050661(NADP binding);GO:0055114(oxidation-reduction process)	ko01200(Carbon metabolism);ko00030(Pentose phosphate pathway);ko00480(Glutathione metabolism)	At5g13110	nonTF	4	494-512	Y	279.778	19.5744	5.0438e-52	6.48725e-61	up	3.83725	503	15	15	1	1	2	4	1	1
ppt-miR156a	TGACAGAAGAGAGTGAGCAC	TRINITY_DN42991_c0_g1	SPL2 [Pinus tabuliformis]	GO:0003677(DNA binding);GO:0003700(transcription factor activity, sequence-specific DNA binding);GO:0005634(nucleus);GO:0006351(transcription, DNA-templated);GO:0006355(regulation of transcription, DNA-templated);GO:0044212(transcription regulatory region DNA binding);GO:0046872(metal ion binding);GO:0048510(regulation of timing of transition from vegetative to reproductive phase);GO:0048653(anth…	ko04075(Plant hormone signal transduction)	SPL3	SBP	1	2440-2459	Y	74.6076	411.062	1.766e-51	4.64205e-56	down	-2.46196	2450	4	4	21	21	2	2	0.985582	0.995214
cme-MIR166e-p5_2ss9CT19GC	TTCTTCTTTCTCTTATTTC	TRINITY_DN39663_c1_g2	PREDICTED: cell division cycle and apoptosis regulator protein 1 [Nelumbo nucifera]	-	-	-	SNF2	4	8-26	Y	223.823	0	2.203e-51	6.24606e-69	up	-	17	12	12			2		1
gma-MIR4995-p5	GTGGCTTGGTTAAGGGAA	TRINITY_DN34179_c0_g1	PREDICTED: protein DMR6-LIKE OXYGENASE 2-like [Lupinus angustifolius]	GO:0051213(dioxygenase activity)	ko00941(Flavonoid biosynthesis)	DLO2	nonTF	3.5	283-299	Y	223.823	0	2.203e-51	6.24606e-69	up	-	291	12	12			2		0.98461
gma-miR6300_1ss2TA	GACGTTGTAGTATAGTGG	TRINITY_DN38153_c1_g1	PREDICTED: uncharacterized protein LOC18448803 [Amborella trichopoda]	GO:0005576(extracellular region);GO:0008150(biological_process)	-	-	nonTF	4	1431-1447	Y	0	215.318	5.1482e-48	1.05993e-64	down	-	1438			11	11		2		0.999899
PC-3p-388_5924	TCGTAATTAGGATCAGCCTCC	TRINITY_DN41926_c0_g1	PREDICTED: cytochrome P450 86A22-like [Malus domestica]	GO:0016709(oxidoreductase activity, acting on paired donors, with incorporation or reduction of molecular oxygen, NAD(P)H as one donor, and incorporation of one atom of oxygen);GO:0035336(long-chain fatty-acyl-CoA metabolic process)	ko00073(Cutin, suberine and wax biosynthesis)	CYP86A22	nonTF	3.5	4003-4022	Y	0	215.318	5.1482e-48	1.05993e-64	down	-	4013			11	11		2		0.481846
smo-MIR1103-p3_1ss11CA	TAGTACTGGGATGGGTGACC	TRINITY_DN23907_c0_g1	unknown [Picea sitchensis]	GO:0003735(structural constituent of ribosome);GO:0005840(ribosome);GO:0006412(translation);GO:0009507(chloroplast);GO:0009570(chloroplast stroma);GO:0009793(embryo development ending in seed dormancy);GO:0009941(chloroplast envelope);GO:0019843(rRNA binding);GO:0042254(ribosome biogenesis)	ko03010(Ribosome)	RPL31	nonTF	4	273-293	Y	74.6076	391.487	1.0726e-47	1.47931e-51	down	-2.39157	283	4	4	20	20	2	2	0.838968	0.899861
smo-MIR1103-p5_1ss11CA_1	TAGTACTGGGATGGGTGA	TRINITY_DN23907_c0_g1	unknown [Picea sitchensis]	GO:0003735(structural constituent of ribosome);GO:0005840(ribosome);GO:0006412(translation);GO:0009507(chloroplast);GO:0009570(chloroplast stroma);GO:0009793(embryo development ending in seed dormancy);GO:0009941(chloroplast envelope);GO:0019843(rRNA binding);GO:0042254(ribosome biogenesis)	ko03010(Ribosome)	RPL31	nonTF	4	275-293	Y	74.6076	391.487	1.0726e-47	1.47931e-51	down	-2.39157	283	4	4	20	20	2	2	0.999983	0.999999
smo-MIR1103-p5_1ss11CA_2	TAGTACTGGGATGGGTGACCT	TRINITY_DN23907_c0_g1	unknown [Picea sitchensis]	GO:0003735(structural constituent of ribosome);GO:0005840(ribosome);GO:0006412(translation);GO:0009507(chloroplast);GO:0009570(chloroplast stroma);GO:0009793(embryo development ending in seed dormancy);GO:0009941(chloroplast envelope);GO:0019843(rRNA binding);GO:0042254(ribosome biogenesis)	ko03010(Ribosome)	RPL31	nonTF	4	272-293	Y	74.6076	391.487	1.0726e-47	1.47931e-51	down	-2.39157	283	4	4	20	20	2	2	0.598713	0.683552
cme-MIR166e-p5_2ss9CT19GC	TTCTTCTTTCTCTTATTTC	TRINITY_DN42807_c1_g5	PREDICTED: heat shock protein 81-1 isoform X2 [Amborella trichopoda]	GO:0005515(protein binding);GO:0005524(ATP binding);GO:0005730(nucleolus);GO:0005737(cytoplasm);GO:0005794(Golgi apparatus);GO:0005829(cytosol);GO:0005886(plasma membrane);GO:0006457(protein folding);GO:0009408(response to heat);GO:0016020(membrane);GO:0045087(innate immune response);GO:0051082(unfolded protein binding);GO:0051131(chaperone-mediated protein complex assembly);GO:0071277(cellular r…	ko04141(Protein processing in endoplasmic reticulum)	HSP90-2	nonTF	4	79-97	Y	205.171	0	2.9978e-47	3.81035e-63	up	-	88	11	11			2		1
sbi-miR397-5p_R+1_1ss1TC	CCATTGAGTGCAGCGTTGATGA	TRINITY_DN43113_c0_g3	laccase [Picea abies]	GO:0005507(copper ion binding);GO:0016722(oxidoreductase activity, oxidizing metal ions)	ko00053(Ascorbate and aldarate metabolism)	LAC17	nonTF	4	316-337	Y	298.43	39.1487	4.0025e-46	1.10233e-51	up	2.93036	328	16	16	2	2	2	2	0.745795	0.821986
pab-miR397_2ss20CT21GT	TCATTGAGTGCAGCGTTGATT	TRINITY_DN43113_c0_g3	laccase [Picea abies]	GO:0005507(copper ion binding);GO:0016722(oxidoreductase activity, oxidizing metal ions)	ko00053(Ascorbate and aldarate metabolism)	LAC17	nonTF	3.5	317-337	Y	298.43	39.1487	4.0025e-46	1.10233e-51	up	2.93036	328	16	16	2	2	2	2	0.926377	0.96265
cme-MIR166e-p5_2ss9CT19GC	TTCTTCTTTCTCTTATTTC	TRINITY_DN39875_c0_g1	unknown [Picea sitchensis]	-	-	-	Orphans	3	1479-1497	Y	18.6519	254.467	2.1711e-45	4.95945e-53	down	-3.77008	1488	1	1	13	13	4	2	1	1
PC-5p-4311_865	TTTGAGTGAATCCAGAGTCTCT	TRINITY_DN37271_c0_g5	unknown [Picea sitchensis]	-	-	-	mTERF	3	339-360	Y	18.6519	254.467	2.1711e-45	4.95945e-53	down	-3.77008	351	1	1	13	13	4	0	0.90235	0.0287753
smo-miR171a	TTGAGCCGTGCCAATATCACT	TRINITY_DN45861_c0_g2	HAM2 [Pinus tabuliformis]	GO:0003700(transcription factor activity, sequence-specific DNA binding);GO:0005634(nucleus);GO:0006355(regulation of transcription, DNA-templated);GO:0010492(maintenance of shoot apical meristem identity);GO:0043565(sequence-specific DNA binding);GO:0048768(root hair cell tip growth);GO:0051301(cell division)	ko04075(Plant hormone signal transduction)	SCL6	GRAS	2.5	1590-1610	Y	111.911	450.211	4.846e-45	5.34412e-48	down	-2.00824	1601	6	6	23	23	0	0	0.0123326	0.0128928
mdm-miR171a	TTGAGCCGCGTCAATATCTCC	TRINITY_DN45861_c0_g2	HAM2 [Pinus tabuliformis]	GO:0003700(transcription factor activity, sequence-specific DNA binding);GO:0005634(nucleus);GO:0006355(regulation of transcription, DNA-templated);GO:0010492(maintenance of shoot apical meristem identity);GO:0043565(sequence-specific DNA binding);GO:0048768(root hair cell tip growth);GO:0051301(cell division)	ko04075(Plant hormone signal transduction)	SCL6	GRAS	2	1590-1610	Y	111.911	450.211	4.846e-45	5.34412e-48	down	-2.00824	1601	6	6	23	23	0	0	0.0135575	0.0141729
smo-miR171a_1ss9TC	TTGAGCCGCGCCAATATCACT	TRINITY_DN45861_c0_g2	HAM2 [Pinus tabuliformis]	GO:0003700(transcription factor activity, sequence-specific DNA binding);GO:0005634(nucleus);GO:0006355(regulation of transcription, DNA-templated);GO:0010492(maintenance of shoot apical meristem identity);GO:0043565(sequence-specific DNA binding);GO:0048768(root hair cell tip growth);GO:0051301(cell division)	ko04075(Plant hormone signal transduction)	SCL6	GRAS	1.5	1590-1610	Y	111.911	450.211	4.846e-45	5.34412e-48	down	-2.00824	1601	6	6	23	23	0	0	0.0147808	0.0154513
smo-miR171b_L+1_2ss19AG22TC	TTGAGCCGTGCCAATATCGCAC	TRINITY_DN45861_c0_g2	HAM2 [Pinus tabuliformis]	GO:0003700(transcription factor activity, sequence-specific DNA binding);GO:0005634(nucleus);GO:0006355(regulation of transcription, DNA-templated);GO:0010492(maintenance of shoot apical meristem identity);GO:0043565(sequence-specific DNA binding);GO:0048768(root hair cell tip growth);GO:0051301(cell division)	ko04075(Plant hormone signal transduction)	SCL6	GRAS	3	1589-1610	Y	111.911	450.211	4.846e-45	5.34412e-48	down	-2.00824	1601	6	6	23	23	0	0	0.0111062	0.011611
mdm-miR408a_L-1R+2_1ss21CT	TGCACTGCCTCTTCCCTGGTTT	TRINITY_DN44488_c0_g1	PREDICTED: blue copper protein-like [Phoenix dactylifera]	GO:0046658(anchored component of plasma membrane)	-	UCC1	TIG	4	650-671	Y	373.038	78.2975	8.561e-45	3.17888e-48	up	2.25228	662	20	20	4	4	2	2	0.897991	0.943668
stu-MIR8045-p3_2ss6TC19GT	TTTATCCCTTTTTCCTATT	TRINITY_DN39179_c0_g2	unknown [Picea sitchensis]	GO:0005737(cytoplasm);GO:0005829(cytosol);GO:0005886(plasma membrane);GO:0006979(response to oxidative stress);GO:0008270(zinc ion binding);GO:0032440(2-alkenal reductase [NAD(P)] activity);GO:0055114(oxidation-reduction process)	-	P2	nonTF	4	289-307	Y	0	195.744	8.2496e-44	4.84386e-59	down	-	298			10	10		2		1
mdm-miR408a_L-1R+2_1ss21CT	TGCACTGCCTCTTCCCTGGTTT	TRINITY_DN35858_c2_g1	PREDICTED: copper-transporting ATPase PAA2, chloroplastic [Phoenix dactylifera]	GO:0005887(integral component of plasma membrane);GO:0043231(intracellular membrane-bounded organelle);GO:0043682(copper-transporting ATPase activity)	ko00190(Oxidative phosphorylation)	PAA2	nonTF	4	2323-2345	Y	186.519	0	4.0958e-43	1.15302e-57	up	-	2335	10	10			2		0.897991
ppt-MIR902k-p3_2ss10AT17GA	TGCGGGTGATGCAAACAA	TRINITY_DN38488_c1_g1	-	-	-	-	nonTF	3	6-23	Y	186.519	0	4.0958e-43	1.15302e-57	up	-	14	10	10			2		0.690859
pab-miR397_L-2R+2	ATTGAGTGCAGCGTTGACGAT	TRINITY_DN40845_c1_g3	unknown [Picea sitchensis]	GO:0005507(copper ion binding);GO:0005576(extracellular region);GO:0005783(endoplasmic reticulum);GO:0005789(endoplasmic reticulum membrane);GO:0010073(meristem maintenance);GO:0016036(cellular response to phosphate starvation);GO:0016682(oxidoreductase activity, acting on diphenols and related substances as donors, oxygen as acceptor);GO:0016722(oxidoreductase activity, oxidizing metal ions);GO:…	-	LPR1	nonTF	3	435-455	Y	186.519	0	4.0958e-43	1.15302e-57	up	-	446	10	10			2		0.946863
mtr-MIR5232-p5_1ss9TC	TGCTTTCACAACATCATG	TRINITY_DN45009_c1_g3	PREDICTED: G-type lectin S-receptor-like serine/threonine-protein kinase At2g19130 isoform X1 [Nelumbo nucifera]	GO:0004674(protein serine/threonine kinase activity);GO:0005886(plasma membrane);GO:0006468(protein phosphorylation)	ko00260(Glycine, serine and threonine metabolism);ko00350(Tyrosine metabolism);ko00360(Phenylalanine metabolism);ko00410(beta-Alanine metabolism);ko00950(Isoquinoline alkaloid biosynthesis);ko00960(Tropane, piperidine and pyridine alkaloid biosynthesis)	At2g19130	MADS	3	1567-1584	Y	279.778	39.1487	3.2109e-42	5.72923e-47	up	2.83725	1575	15	15	2	2	2	2	0.999917	0.999993
gma-MIR828b-p5_1ss21CT	TCTTGCTCAAATGAGTATTCT	TRINITY_DN45962_c1_g1	unknown [Picea sitchensis]	GO:0003677(DNA binding);GO:0003700(transcription factor activity, sequence-specific DNA binding);GO:0005515(protein binding);GO:0005524(ATP binding);GO:0005634(nucleus);GO:0006351(transcription, DNA-templated);GO:0006355(regulation of transcription, DNA-templated);GO:0006633(fatty acid biosynthetic process);GO:0006970(response to osmotic stress);GO:0009813(flavonoid biosynthetic process);GO:00100…	ko04712(Circadian rhythm - plant)	C1	MYB	0.5	365-385	Y	242.475	655.741	7.475e-42	1.65818e-43	down	-1.43529	376	26	13	67	33.5	0	0	0.0341493	0.0356824
gma-miR828a	TCTTGCTCAAATGAGTATTCCA	TRINITY_DN45962_c1_g1	unknown [Picea sitchensis]	GO:0003677(DNA binding);GO:0003700(transcription factor activity, sequence-specific DNA binding);GO:0005515(protein binding);GO:0005524(ATP binding);GO:0005634(nucleus);GO:0006351(transcription, DNA-templated);GO:0006355(regulation of transcription, DNA-templated);GO:0006633(fatty acid biosynthetic process);GO:0006970(response to osmotic stress);GO:0009813(flavonoid biosynthetic process);GO:00100…	ko04712(Circadian rhythm - plant)	C1	MYB	0	364-385	Y	242.475	655.741	7.475e-42	1.65818e-43	down	-1.43529	376	26	13	67	33.5	0	0	0.0365434	0.0381819
gma-miR828a	TCTTGCTCAAATGAGTATTCCA	TRINITY_DN45962_c1_g4	unknown [Picea sitchensis]	GO:0003677(DNA binding);GO:0003700(transcription factor activity, sequence-specific DNA binding);GO:0005515(protein binding);GO:0005634(nucleus);GO:0006351(transcription, DNA-templated);GO:0009751(response to salicylic acid);GO:0009753(response to jasmonic acid);GO:0010224(response to UV-B);GO:0045892(negative regulation of transcription, DNA-templated);GO:1903086(negative regulation of sinapate …	ko04712(Circadian rhythm - plant)	MYB4	MYB	0	1171-1192	Y	242.475	655.741	7.475e-42	1.65818e-43	down	-1.43529	1183	26	13	67	33.5	1	0	0.026341	0.0381819
gma-MIR828b-p5_1ss21CT	TCTTGCTCAAATGAGTATTCT	TRINITY_DN45962_c1_g4	unknown [Picea sitchensis]	GO:0003677(DNA binding);GO:0003700(transcription factor activity, sequence-specific DNA binding);GO:0005515(protein binding);GO:0005634(nucleus);GO:0006351(transcription, DNA-templated);GO:0009751(response to salicylic acid);GO:0009753(response to jasmonic acid);GO:0010224(response to UV-B);GO:0045892(negative regulation of transcription, DNA-templated);GO:1903086(negative regulation of sinapate …	ko04712(Circadian rhythm - plant)	MYB4	MYB	0.5	1172-1192	Y	242.475	655.741	7.475e-42	1.65818e-43	down	-1.43529	1183	26	13	67	33.5	1	0	0.0246067	0.0356824
pab-MIR396a-p5_2ss19AT20AT	CTCAAGAAAGCTGTGGGATT	TRINITY_DN29165_c0_g3	UFO1 [Pinus tabuliformis]	GO:0004842(ubiquitin-protein transferase activity);GO:0006355(regulation of transcription, DNA-templated);GO:0019005(SCF ubiquitin ligase complex);GO:0031146(SCF-dependent proteasomal ubiquitin-dependent protein catabolic process)	ko00230(Purine metabolism)	UFO	nonTF	4	113-132	Y	18.6519	234.892	2.8634e-41	5.78044e-48	down	-3.65461	123	1	1	12	12	4	0	0.920592	0.0312927
ptc-MIR472a-p5_2ss8AG19CT	TTTCCCTGCTCCACCCATT	TRINITY_DN28399_c0_g1	-	-	-	-	nonTF	4	516-534	Y	18.6519	234.892	2.8634e-41	5.78044e-48	down	-3.65461	525	1	1	12	12	4	2	0.99996	1
mtr-miR396a-3p_L-1_1ss20GA	CTCAAGAAAGCTGTGGGAAA	TRINITY_DN29165_c0_g3	UFO1 [Pinus tabuliformis]	GO:0004842(ubiquitin-protein transferase activity);GO:0006355(regulation of transcription, DNA-templated);GO:0019005(SCF ubiquitin ligase complex);GO:0031146(SCF-dependent proteasomal ubiquitin-dependent protein catabolic process)	ko00230(Purine metabolism)	UFO	nonTF	2	113-132	Y	18.6519	234.892	2.8634e-41	5.78044e-48	down	-3.65461	123	1	1	12	12	4	0	0.433721	0.00711174
PC-5p-14001_247	TTAGCCAAGAATGAGTTGCC	TRINITY_DN41301_c0_g2	unknown [Picea sitchensis]	GO:0003677(DNA binding);GO:0003700(transcription factor activity, sequence-specific DNA binding);GO:0005634(nucleus);GO:0006351(transcription, DNA-templated);GO:0006355(regulation of transcription, DNA-templated);GO:0009793(embryo development ending in seed dormancy);GO:0010262(somatic embryogenesis);GO:0016602(CCAAT-binding factor complex);GO:0048316(seed development);GO:0048510(regulation of ti…	ko00970(Aminoacyl-tRNA biosynthesis)	NFYA1	CCAAT	4	4925-4944	Y	74.6076	352.339	3.0631e-40	3.13496e-43	down	-2.23957	4935	4	4	18	18	2	2	0.838968	0.899861
gma-MIR1536-p5_1ss14TG	TATTTAGATGATAGATTA	TRINITY_DN35355_c0_g2	unknown [Picea sitchensis]	GO:0005215(transporter activity);GO:0005524(ATP binding);GO:0005886(plasma membrane);GO:0006810(transport);GO:0016887(ATPase activity)	ko02010(ABC transporters)	ABCF1	C3H	3	2257-2274	Y	37.3038	274.041	3.0969e-40	2.77593e-45	down	-2.877	2265	2	2	14	14	3	2	0.539694	0.999707
pta-miR396_L-3	CACAGCTTTCTTGAACTT	TRINITY_DN47217_c0_g1	PREDICTED: protein CHROMATIN REMODELING 20 isoform X1 [Nelumbo nucifera]	GO:0005524(ATP binding)	ko03440(Homologous recombination)	ATRX	SNF2	4	1417-1434	Y	149.215	489.359	3.8384e-40	4.08119e-42	down	-1.7135	1425	8	8	25	25	2	2	1	1
mdm-miR156aa_L+1	TTGACAGAAGATAGAGAGCAC	TRINITY_DN31808_c0_g1	PREDICTED: squamosa promoter-binding-like protein 9 [Amborella trichopoda]	GO:0003677(DNA binding);GO:0003700(transcription factor activity, sequence-specific DNA binding);GO:0005634(nucleus);GO:0006351(transcription, DNA-templated);GO:0006355(regulation of transcription, DNA-templated);GO:0044212(transcription regulatory region DNA binding);GO:0046872(metal ion binding);GO:0048510(regulation of timing of transition from vegetative to reproductive phase);GO:0048653(anth…	ko04075(Plant hormone signal transduction)	SPL7	SBP	3	1197-1217	Y	55.9557	313.19	5.3194e-40	1.13352e-43	down	-2.48468	1208	3	3	16	16	2	2	0.904432	0.948112
ath-miR156a-5p_L+1	CTGACAGAAGAGAGTGAGCAC	TRINITY_DN31808_c0_g1	PREDICTED: squamosa promoter-binding-like protein 9 [Amborella trichopoda]	GO:0003677(DNA binding);GO:0003700(transcription factor activity, sequence-specific DNA binding);GO:0005634(nucleus);GO:0006351(transcription, DNA-templated);GO:0006355(regulation of transcription, DNA-templated);GO:0044212(transcription regulatory region DNA binding);GO:0046872(metal ion binding);GO:0048510(regulation of timing of transition from vegetative to reproductive phase);GO:0048653(anth…	ko04075(Plant hormone signal transduction)	SPL7	SBP	2	1197-1217	Y	55.9557	313.19	5.3194e-40	1.13352e-43	down	-2.48468	1208	3	3	16	16	2	2	0.972321	0.989113
PC-3p-56468_34	CGGAGGATAGACTTTGGCCTT	TRINITY_DN44311_c0_g2	lambda class glutathione S-transferase [Larix kaempferi]	GO:0004364(glutathione transferase activity);GO:0005737(cytoplasm);GO:0006749(glutathione metabolic process);GO:0010731(protein glutathionylation)	ko00480(Glutathione metabolism)	GSTZ5	nonTF	4	175-195	Y	223.823	19.5744	7.1114e-40	9.41126e-46	up	3.51532	186	12	12	1	1	3	4	0.103913	0.576448
sbi-miR397-5p_R+1_1ss1TC	CCATTGAGTGCAGCGTTGATGA	TRINITY_DN45704_c0_g2	laccase [Picea abies]	GO:0005507(copper ion binding);GO:0016722(oxidoreductase activity, oxidizing metal ions)	ko00053(Ascorbate and aldarate metabolism)	LAC17	nonTF	4	713-734	Y	0	176.169	1.3283e-39	4.41296e-53	down	-	725			9	9		2		0.821986
PC-5p-14001_247	TTAGCCAAGAATGAGTTGCC	TRINITY_DN33150_c0_g1	unknown [Picea sitchensis]	GO:0003677(DNA binding);GO:0003700(transcription factor activity, sequence-specific DNA binding);GO:0005634(nucleus);GO:0006351(transcription, DNA-templated);GO:0006355(regulation of transcription, DNA-templated);GO:0016602(CCAAT-binding factor complex);GO:0045892(negative regulation of transcription, DNA-templated)	ko00970(Aminoacyl-tRNA biosynthesis)	NFYA7	CCAAT	2.5	2007-2026	Y	0	176.169	1.3283e-39	4.41296e-53	down	-	2017			9	9		2		0.806738
cme-MIR166e-p5_2ss9CT19GC	TTCTTCTTTCTCTTATTTC	TRINITY_DN45165_c1_g1	PREDICTED: splicing factor 3B subunit 2-like [Nelumbo nucifera]	GO:0000398(mRNA splicing, via spliceosome);GO:0005684(U2-type spliceosomal complex);GO:0005686(U2 snRNP);GO:0005689(U12-type spliceosomal complex);GO:0071011(precatalytic spliceosome);GO:0071013(catalytic step 2 spliceosome)	ko03040(Spliceosome)	SF3B2	nonTF	4	1707-1725	Y	0	176.169	1.3283e-39	4.41296e-53	down	-	1716			9	9		2		1
pab-miR397_2ss20CT21GT	TCATTGAGTGCAGCGTTGATT	TRINITY_DN45704_c0_g2	laccase [Picea abies]	GO:0005507(copper ion binding);GO:0016722(oxidoreductase activity, oxidizing metal ions)	ko00053(Ascorbate and aldarate metabolism)	LAC17	nonTF	3.5	714-734	Y	0	176.169	1.3283e-39	4.41296e-53	down	-	725			9	9		2		0.96265
pab-miR397_L-1R-1_1ss2CT	TATTGAGTGCAGCGTTGAC	TRINITY_DN958_c0_g1	laccase [Picea abies]	GO:0005507(copper ion binding);GO:0016722(oxidoreductase activity, oxidizing metal ions)	ko00053(Ascorbate and aldarate metabolism)	LAC3	nonTF	1.5	685-703	Y	167.867	0	5.623e-39	7.03314e-52	up	-	694	9	9			0		0.00741792
lus-MIR397a-p5	TATTGAGTGCAGCGTTGATGA	TRINITY_DN958_c0_g1	laccase [Picea abies]	GO:0005507(copper ion binding);GO:0016722(oxidoreductase activity, oxidizing metal ions)	ko00053(Ascorbate and aldarate metabolism)	LAC3	nonTF	3	683-703	Y	167.867	0	5.623e-39	7.03314e-52	up	-	694	9	9			0		0.0383351
lus-MIR397a-p3_2ss14GA19TC	TATTGAGTGCAGCATTGACGA	TRINITY_DN958_c0_g1	laccase [Picea abies]	GO:0005507(copper ion binding);GO:0016722(oxidoreductase activity, oxidizing metal ions)	ko00053(Ascorbate and aldarate metabolism)	LAC3	nonTF	2	683-703	Y	167.867	0	5.623e-39	7.03314e-52	up	-	694	9	9			0		0.0135575
ath-miR5021_R-1_1ss1TA	AGAGAAGAAGAAGAAGAAA	TRINITY_DN34240_c0_g2	PREDICTED: 60S ribosomal protein L9-like [Elaeis guineensis]	GO:0002181(cytoplasmic translation);GO:0003723(RNA binding);GO:0003735(structural constituent of ribosome);GO:0022625(cytosolic large ribosomal subunit)	ko03010(Ribosome)	RPL9	nonTF	2	32-50	Y	167.867	0	5.623e-39	7.03314e-52	up	-	41	9	9			3		0.991994
mdm-miR397a_L+2R-2	CATTGAGTGCAGCGTTGATGA	TRINITY_DN958_c0_g1	laccase [Picea abies]	GO:0005507(copper ion binding);GO:0016722(oxidoreductase activity, oxidizing metal ions)	ko00053(Ascorbate and aldarate metabolism)	LAC3	nonTF	4	683-703	Y	167.867	0	5.623e-39	7.03314e-52	up	-	694	9	9			0		0.0299452
PC-3p-9_473750	TTTTACCAGAACCGCCCATTCC	TRINITY_DN45316_c0_g1	unknown [Picea sitchensis]	GO:0003677(DNA binding);GO:0005634(nucleus);GO:0008150(biological_process)	-	-	nonTF	4	1341-1362	Y	261.127	665.529	6.6907e-39	2.93042e-40	down	-1.34975	1353	14	14	34	34	0	0	0.0257229	0.026883
osa-miR529b_2ss18GT20TA	AGAAGAGAGAGAGTACATCAT	TRINITY_DN45365_c0_g1	flavonol synthase [Ginkgo biloba]	GO:0045431(flavonol synthase activity)	ko00941(Flavonoid biosynthesis)	FLS	nonTF	3.5	679-698	Y	1025.85	528.508	3.0968e-38	1.17045e-38	up	0.956828	689	55	55	27	27	2	2	0.990867	0.997308
PC-5p-26317_108	TGAGAAATGAAATTTCATCTTT	TRINITY_DN44377_c2_g1	PREDICTED: bromodomain protein 103 isoform X1 [Zea mays]	GO:0003682(chromatin binding);GO:0005634(nucleus);GO:0016887(ATPase activity);GO:0031936(negative regulation of chromatin silencing);GO:0042393(histone binding);GO:0045944(positive regulation of transcription from RNA polymerase II promoter)	-	-	nonTF	2	791-812	Y	1883.84	2799.14	9.5899e-38	6.27216e-38	down	-0.571304	803	101	101	143	143	0	0	0.00680187	0.00711174
cme-MIR166e-p5_2ss9CT19GC	TTCTTCTTTCTCTTATTTC	TRINITY_DN37104_c0_g1	PREDICTED: uncharacterized protein LOC103839539 [Brassica rapa]	GO:0003723(RNA binding);GO:0005634(nucleus);GO:0005777(peroxisome);GO:0005829(cytosol);GO:0009735(response to cytokinin)	-	RGGB	TIG	3	940-958	Y	802.032	371.913	1.1713e-37	2.6635e-38	up	1.10869	949	43	43	19	19	2	2	1	1
cme-MIR166e-p5_2ss9CT19GC	TTCTTCTTTCTCTTATTTC	TRINITY_DN38520_c1_g5	hypothetical protein AXG93_3105s1270 [Marchantia polymorpha subsp. polymorpha]	GO:0000398(mRNA splicing, via spliceosome);GO:0003723(RNA binding);GO:0005685(U1 snRNP);GO:0071004(U2-type prespliceosome)	ko03040(Spliceosome)	PRP40A	bHLH	4	1642-1660	Y	335.734	78.2975	1.3778e-37	3.41294e-40	up	2.10028	1651	18	18	4	4	2	2	1	1
mtr-MIR171c-p3_2ss1TA17GC	ATTTGATTTTGATTTTCA	TRINITY_DN30183_c1_g2	unknown [Picea sitchensis]	GO:0003674(molecular_function);GO:0005634(nucleus);GO:0005886(plasma membrane);GO:0008150(biological_process);GO:0009506(plasmodesma)	ko04626(Plant-pathogen interaction)	RIN4	nonTF	4	307-323	Y	279.778	685.103	1.5359e-37	1.75291e-38	down	-1.29204	315	15	15	35	35	2	2	1	1
atr-miR2950_1ss20GA	TTCCATCTCTTGCACACTGAA	TRINITY_DN26518_c0_g2	unknown [Picea sitchensis]	GO:0005575(cellular_component);GO:0008150(biological_process)	-	-	PHD	4	257-276	Y	93.2595	371.913	3.0953e-37	1.14874e-39	down	-1.99564	268	5	5	19	19	2	2	0.959065	0.982174
gma-MIR4995-p3_1ss19GT	GTGGCTTGGTTAAGGGAAT	TRINITY_DN27922_c0_g2	PREDICTED: phosphatidylinositol 4-kinase gamma 4 [Amborella trichopoda]	GO:0004430(1-phosphatidylinositol 4-kinase activity);GO:0004674(protein serine/threonine kinase activity);GO:0005524(ATP binding);GO:0005829(cytosol);GO:0009507(chloroplast);GO:0009651(response to salt stress);GO:0016020(membrane);GO:0016301(kinase activity);GO:0016310(phosphorylation);GO:0016773(phosphotransferase activity, alcohol group as acceptor);GO:0046777(protein autophosphorylation);GO:00…	ko03008(Ribosome biogenesis in eukaryotes)	PI4KG4	nonTF	4	2437-2454	Y	18.6519	215.318	3.6728e-37	1.1101e-42	down	-3.52908	2446	1	1	11	11	4	2	0.920592	0.982174
gma-MIR4995-p5	GTGGCTTGGTTAAGGGAA	TRINITY_DN27922_c0_g2	PREDICTED: phosphatidylinositol 4-kinase gamma 4 [Amborella trichopoda]	GO:0004430(1-phosphatidylinositol 4-kinase activity);GO:0004674(protein serine/threonine kinase activity);GO:0005524(ATP binding);GO:0005829(cytosol);GO:0009507(chloroplast);GO:0009651(response to salt stress);GO:0016020(membrane);GO:0016301(kinase activity);GO:0016310(phosphorylation);GO:0016773(phosphotransferase activity, alcohol group as acceptor);GO:0046777(protein autophosphorylation);GO:00…	ko03008(Ribosome biogenesis in eukaryotes)	PI4KG4	nonTF	4	2438-2454	Y	18.6519	215.318	3.6728e-37	1.1101e-42	down	-3.52908	2446	1	1	11	11	4	2	0.997871	0.999943
PC-3p-145_12477	TTTCCCTCATAAATCGCCCCT	TRINITY_DN32826_c0_g2	PREDICTED: protein ULTRAPETALA 1-like [Gossypium raimondii]	GO:0005634(nucleus);GO:0005829(cytosol)	-	-	ULT	2	629-649	Y	298.43	704.677	2.7773e-36	2.29029e-37	down	-1.23957	640	16	16	36	36	0	0	0.00680187	0.00711174
pab-miR396b_L-3	CACGGCTTTCTTGAACTT	TRINITY_DN28299_c0_g1	unknown [Picea sitchensis]	GO:0003674(molecular_function);GO:0008150(biological_process);GO:0009507(chloroplast);GO:0009570(chloroplast stroma)	-	-	nonTF	4	702-718	Y	55.9557	293.616	3.3118e-36	2.22796e-39	down	-2.39157	709	3	3	15	15	2	2	1	1
mtr-MIR2630s-p5_2ss5AG17TC	GAATGTGAATCAATTTCA	TRINITY_DN43739_c0_g1	unknown [Picea sitchensis]	GO:0005215(transporter activity);GO:0005737(cytoplasm);GO:0005794(Golgi apparatus);GO:0006810(transport)	ko03015(mRNA surveillance pathway)	SEC14L2	nonTF	3.5	1668-1684	Y	55.9557	293.616	3.3118e-36	2.22796e-39	down	-2.39157	1676	3	3	15	15	2	2	1	1
pde-miR159_L-1R+1	TTGGTTTGAAGGGAGCTCTAC	TRINITY_DN29724_c0_g1	PREDICTED: endoplasmic reticulum-Golgi intermediate compartment protein 3-like [Gossypium raimondii]	GO:0003674(molecular_function);GO:0005774(vacuolar membrane);GO:0005783(endoplasmic reticulum);GO:0005794(Golgi apparatus);GO:0016021(integral component of membrane)	-	ergic3	nonTF	4	483-502	Y	205.171	19.5744	7.5411e-36	1.04737e-40	up	3.38979	493	11	11	1	1	2	4	0.93538	0.924016
pde-miR159	TTTGGTTTGAAGGGAGCTCTA	TRINITY_DN44396_c0_g1	myb domain protein 33 [Larix kaempferi]	-	-	-	MYB	2.5	142-162	Y	746.076	1331.06	9.7627e-36	3.28797e-36	down	-0.835178	153	40	40	68	68	0	0	0.0305469	0.031921
pde-miR159_R-1	TTTGGTTTGAAGGGAGCTCT	TRINITY_DN44396_c0_g1	myb domain protein 33 [Larix kaempferi]	-	-	-	MYB	2.5	143-162	Y	746.076	1331.06	9.7627e-36	3.28797e-36	down	-0.835178	153	40	40	68	68	0	0	0.0245131	0.0256194
pde-MIR159-p5	TTTGGTTTGAAGGGAGCT	TRINITY_DN44396_c0_g1	myb domain protein 33 [Larix kaempferi]	-	-	-	MYB	2	145-162	Y	746.076	1331.06	9.7627e-36	3.28797e-36	down	-0.835178	153	40	40	68	68	0	0	0.0202671	0.0211838
pta-miR159c_R-1	CTTGGATTGAAGGGAGCTCC	TRINITY_DN44396_c0_g1	myb domain protein 33 [Larix kaempferi]	-	-	-	MYB	3	143-162	Y	746.076	1331.06	9.7627e-36	3.28797e-36	down	-0.835178	153	40	40	68	68	0	0	0.016613	0.0173659
pde-miR159_1ss21AC	TTTGGTTTGAAGGGAGCTCTC	TRINITY_DN44396_c0_g1	myb domain protein 33 [Larix kaempferi]	-	-	-	MYB	3.5	142-162	Y	746.076	1331.06	9.7627e-36	3.28797e-36	down	-0.835178	153	40	40	68	68	0	0	0.0245131	0.0256194
mtr-miR159a_R-1	TTTGGATTGAAGGGAGCTCT	TRINITY_DN44396_c0_g1	myb domain protein 33 [Larix kaempferi]	-	-	-	MYB	3.5	143-162	Y	746.076	1331.06	9.7627e-36	3.28797e-36	down	-0.835178	153	40	40	68	68	0	0	0.0389316	0.0406749
mtr-miR159a	TTTGGATTGAAGGGAGCTCTA	TRINITY_DN44396_c0_g1	myb domain protein 33 [Larix kaempferi]	-	-	-	MYB	3.5	142-162	Y	746.076	1331.06	9.7627e-36	3.28797e-36	down	-0.835178	153	40	40	68	68	0	0	0.0293432	0.0306639
pde-miR159_1ss15AG	TTTGGTTTGAAGGGGGCTCTA	TRINITY_DN44396_c0_g1	myb domain protein 33 [Larix kaempferi]	-	-	-	MYB	3	142-162	Y	746.076	1331.06	9.7627e-36	3.28797e-36	down	-0.835178	153	40	40	68	68	0	0	0.0275347	0.0287753
PC-3p-5720_650	TTGAAATCTGCAAATCTGGGTT	TRINITY_DN40944_c3_g1	unknown [Picea sitchensis]	GO:0000822(inositol hexakisphosphate binding);GO:0009734(auxin-activated signaling pathway)	ko04075(Plant hormone signal transduction)	TIR1	nonTF	2	1728-1749	Y	0	156.595	2.1518e-35	2.0346e-47	down	-	1740			8	8		2		0.836031
PC-5p-47692_44	TGTGTTTGCAAGGCTGATTGG	TRINITY_DN36738_c0_g1	-	-	-	-	nonTF	3.5	593-613	Y	0	156.595	2.1518e-35	2.0346e-47	down	-	604			8	8		2		0.860885
pab-miR482c_R-4_1ss11TG	TCTTTCCTACGCCTCCCA	TRINITY_DN42199_c1_g2	PREDICTED: uncharacterized protein LOC18435612 [Amborella trichopoda]	GO:0003674(molecular_function);GO:0005737(cytoplasm);GO:0005819(spindle);GO:0005874(microtubule);GO:0007067(mitotic nuclear division);GO:0009524(phragmoplast);GO:0051225(spindle assembly);GO:0051301(cell division);GO:0070652(HAUS complex)	ko00592(alpha-Linolenic acid metabolism)	AUG1	nonTF	4	1307-1324	Y	0	156.595	2.1518e-35	2.0346e-47	down	-	1315			8	8		2		1
mtr-MIR2617b-p5_2ss4TC18AT	ATACTTTATATTTAATTT	TRINITY_DN39169_c0_g1	PREDICTED: uncharacterized protein LOC18440835 [Amborella trichopoda]	-	-	-	nonTF	3	4061-4078	Y	0	156.595	2.1518e-35	2.0346e-47	down	-	4069			8	8		2		1
pab-miR396b_L-3	CACGGCTTTCTTGAACTT	TRINITY_DN35037_c0_g2	PREDICTED: trigger factor-like protein TIG, Chloroplastic [Amborella trichopoda]	GO:0003755(peptidyl-prolyl cis-trans isomerase activity);GO:0006457(protein folding);GO:0009507(chloroplast);GO:0009570(chloroplast stroma);GO:0009941(chloroplast envelope);GO:0015031(protein transport)	-	TIG	nonTF	4	1564-1581	Y	0	156.595	2.1518e-35	2.0346e-47	down	-	1572			8	8		2		1
gma-miR169l-3p_L-2	GGCAAGTTGTTTTTGGCTAC	TRINITY_DN41404_c0_g1	unknown [Picea sitchensis]	-	-	-	nonTF	4	777-795	Y	0	156.595	2.1518e-35	2.0346e-47	down	-	786			8	8		2		0.994359
pta-miR396_L-3	CACAGCTTTCTTGAACTT	TRINITY_DN35037_c0_g2	PREDICTED: trigger factor-like protein TIG, Chloroplastic [Amborella trichopoda]	GO:0003755(peptidyl-prolyl cis-trans isomerase activity);GO:0006457(protein folding);GO:0009507(chloroplast);GO:0009570(chloroplast stroma);GO:0009941(chloroplast envelope);GO:0015031(protein transport)	-	TIG	nonTF	3	1564-1581	Y	0	156.595	2.1518e-35	2.0346e-47	down	-	1572			8	8		2		0.999985
ptc-miR472a_R-3_1ss9AG	TTTTCCCTGCTCCACCCAT	TRINITY_DN42888_c1_g2	-	-	-	-	nonTF	0	57-75	Y	12123.7	10452.7	5.6457e-35	5.79458e-35	up	0.213956	66	650	650	534	534	0	0	0.0275347	0.0287753
ptc-MIR472a-p5_2ss9AG20CT	TTTTCCCTGCTCCACCCATT	TRINITY_DN42888_c1_g2	-	-	-	-	nonTF	0	56-75	Y	12123.7	10452.7	5.6457e-35	5.79458e-35	up	0.213956	66	650	650	534	534	0	0	0.0275347	0.0287753
ptc-MIR472a-p3_3ss9AG17CA20CT	TTTTCCCTGCTCCACCAATTCC	TRINITY_DN42888_c1_g2	-	-	-	-	nonTF	1	54-75	Y	12123.7	10452.7	5.6457e-35	5.79458e-35	up	0.213956	66	650	650	534	534	0	0	0.0548978	0.0573344
ath-miR5021_R-1_1ss1TA	AGAGAAGAAGAAGAAGAAA	TRINITY_DN39035_c0_g3	PREDICTED: 36.4 kDa proline-rich protein [Amborella trichopoda]	GO:0006869(lipid transport);GO:0008289(lipid binding);GO:0009506(plasmodesma);GO:0009507(chloroplast);GO:0009535(chloroplast thylakoid membrane);GO:0016020(membrane);GO:0048046(apoplast)	ko03010(Ribosome)	TPRP-F1	TIG	3.5	1573-1591	Y	149.215	0	7.7662e-35	4.28956e-46	up	-	1582	8	8			3		0.966142
lus-MIR397a-p5	TATTGAGTGCAGCGTTGATGA	TRINITY_DN45704_c0_g3	laccase [Pinus taeda]	GO:0005507(copper ion binding);GO:0016722(oxidoreductase activity, oxidizing metal ions)	ko00053(Ascorbate and aldarate metabolism)	LAC23	nonTF	3	878-898	Y	149.215	0	7.7662e-35	4.28956e-46	up	-	889	8	8			0		0.0383351
cme-MIR166e-p5_2ss9CT19GC	TTCTTCTTTCTCTTATTTC	TRINITY_DN35449_c0_g1	PREDICTED: LETM1 and EF-hand domain-containing protein 1, mitochondrial isoform X1 [Amborella trichopoda]	GO:0005509(calcium ion binding);GO:0005739(mitochondrion);GO:0008150(biological_process);GO:0016021(integral component of membrane);GO:0043022(ribosome binding)	-	LETM1	nonTF	4	2026-2044	Y	149.215	0	7.7662e-35	4.28956e-46	up	-	2035	8	8			2		1
pab-miR397_L-1R-1_1ss2CT	TATTGAGTGCAGCGTTGAC	TRINITY_DN45704_c0_g3	laccase [Pinus taeda]	GO:0005507(copper ion binding);GO:0016722(oxidoreductase activity, oxidizing metal ions)	ko00053(Ascorbate and aldarate metabolism)	LAC23	nonTF	3	880-898	Y	149.215	0	7.7662e-35	4.28956e-46	up	-	889	8	8			0		0.0220891
pta-miR396_L-3	CACAGCTTTCTTGAACTT	TRINITY_DN36837_c0_g1	unknown [Picea sitchensis]	GO:0004674(protein serine/threonine kinase activity);GO:0004713(protein tyrosine kinase activity);GO:0004714(transmembrane receptor protein tyrosine kinase activity);GO:0005524(ATP binding);GO:0005886(plasma membrane);GO:0006468(protein phosphorylation);GO:0006952(defense response);GO:0007169(transmembrane receptor protein tyrosine kinase signaling pathway);GO:0010942(positive regulation of cell …	ko04144(Endocytosis)	SOBIR1	FAR1	4	1983-2000	Y	149.215	0	7.7662e-35	4.28956e-46	up	-	1991	8	8			2		1
mdm-miR397a_L+2R-2	CATTGAGTGCAGCGTTGATGA	TRINITY_DN45704_c0_g3	laccase [Pinus taeda]	GO:0005507(copper ion binding);GO:0016722(oxidoreductase activity, oxidizing metal ions)	ko00053(Ascorbate and aldarate metabolism)	LAC23	nonTF	4	878-898	Y	149.215	0	7.7662e-35	4.28956e-46	up	-	889	8	8			0		0.0299452
mtr-MIR2617b-p5_2ss4TC18AT	ATACTTTATATTTAATTT	TRINITY_DN45429_c0_g1	PREDICTED: uncharacterized protein LOC106775873 [Vigna radiata var. radiata]	GO:0003674(molecular_function);GO:0005634(nucleus);GO:0008150(biological_process)	ko00270(Cysteine and methionine metabolism)	-	nonTF	4	2601-2618	Y	149.215	0	7.7662e-35	4.28956e-46	up	-	2609	8	8			2		1
pta-miR408_R+1	ATGCACTGCCTCTTCCCTGGCT	TRINITY_DN44488_c0_g1	PREDICTED: blue copper protein-like [Phoenix dactylifera]	GO:0046658(anchored component of plasma membrane)	-	UCC1	TIG	4	651-672	Y	149.215	0	7.7662e-35	4.28956e-46	up	-	663	8	8			2		0.897991
cme-MIR166e-p5_2ss9CT19GC	TTCTTCTTTCTCTTATTTC	TRINITY_DN46453_c1_g1	PREDICTED: uncharacterized protein LOC104600272 [Nelumbo nucifera]	GO:0005739(mitochondrion);GO:0005768(endosome);GO:0005794(Golgi apparatus);GO:0005802(trans-Golgi network);GO:0009058(biosynthetic process);GO:0016021(integral component of membrane);GO:0016757(transferase activity, transferring glycosyl groups)	-	-	nonTF	4	4297-4314	Y	18.6519	195.744	4.5459e-33	1.01856e-37	down	-3.39157	4305	1	1	10	10	4	2	1	1
aly-MIR396b-p5	ATTTTTCCACAGCTTTCT	TRINITY_DN33787_c0_g1	PREDICTED: B3 domain-containing transcription repressor VAL2 isoform X1 [Ziziphus jujuba]	GO:0003677(DNA binding);GO:0003700(transcription factor activity, sequence-specific DNA binding);GO:0005515(protein binding);GO:0005634(nucleus);GO:0005739(mitochondrion);GO:0006351(transcription, DNA-templated);GO:0008270(zinc ion binding);GO:0009737(response to abscisic acid);GO:0009744(response to sucrose);GO:0010030(positive regulation of seed germination);GO:0045892(negative regulation of tr…	-	Os07g0679700	ABI3VP1	3.5	1976-1993	Y	18.6519	195.744	4.5459e-33	1.01856e-37	down	-3.39157	1984	1	1	10	10	4	2	1	1
osa-MIR2275a-p3_1ss10TG	CTTTGGCAGGTGAATTTG	TRINITY_DN30319_c0_g1	unknown [Picea sitchensis]	GO:0003677(DNA binding);GO:0003713(transcription coactivator activity);GO:0005634(nucleus);GO:0005730(nucleolus);GO:0005737(cytoplasm);GO:0006351(transcription, DNA-templated);GO:0009723(response to ethylene);GO:0043565(sequence-specific DNA binding);GO:0045893(positive regulation of transcription, DNA-templated)	-	MBF1B	MBF1	4	122-139	Y	74.6076	313.19	5.7082e-33	5.20788e-35	down	-2.06964	130	4	4	16	16	2	2	1	1
cme-MIR166e-p5_2ss9CT19GC	TTCTTCTTTCTCTTATTTC	TRINITY_DN29933_c0_g1	unknown [Picea sitchensis]	-	-	-	MYB-related	3	441-458	Y	55.9557	274.041	1.8515e-32	5.99521e-35	down	-2.29204	450	3	3	14	14	2	3	1	0.997748
osa-MIR2101-p3_2ss1AT18GA	TGTTTGGCACTCTGAACA	TRINITY_DN35788_c0_g1	PREDICTED: DNA repair protein recA homolog 1, chloroplastic isoform X1 [Phoenix dactylifera]	GO:0000150(recombinase activity);GO:0000400(four-way junction DNA binding);GO:0000730(DNA recombinase assembly);GO:0003690(double-stranded DNA binding);GO:0003697(single-stranded DNA binding);GO:0004520(endodeoxyribonuclease activity);GO:0006312(mitotic recombination);GO:0008094(DNA-dependent ATPase activity);GO:0010212(response to ionizing radiation);GO:0042148(strand invasion)	ko03440(Homologous recombination)	RECA	nonTF	4	1271-1289	Y	37.3038	234.892	2.239e-32	6.30776e-36	down	-2.65461	1279	2	2	12	12	2	2	1	1
gma-MIR5368-p3_2ss8GA18TC	GGGATTGACTTTGGGCTCT	TRINITY_DN46713_c2_g1	unknown [Picea sitchensis]	GO:0000062(fatty-acyl-CoA binding);GO:0003995(acyl-CoA dehydrogenase activity);GO:0005777(peroxisome);GO:0009055(electron carrier activity);GO:0033539(fatty acid beta-oxidation using acyl-CoA dehydrogenase);GO:0050660(flavin adenine dinucleotide binding);GO:0052890(oxidoreductase activity, acting on the CH-CH group of donors, with a flavin as acceptor);GO:0055088(lipid homeostasis)	ko01212(Fatty acid metabolism);ko00071(Fatty acid degradation);ko00592(alpha-Linolenic acid metabolism);ko01040(Biosynthesis of unsaturated fatty acids);ko04146(Peroxisome)	ACX3	nonTF	4	593-611	Y	205.171	528.508	9.5375e-32	7.94644e-33	down	-1.3651	602	11	11	27	27	2	2	0.997355	0.999435
vvi-MIR845b-p5_2ss15CA19AT	TCTTCAATGACATCACATT	TRINITY_DN35802_c0_g1	unknown [Picea sitchensis]	GO:0005737(cytoplasm);GO:0031072(heat shock protein binding);GO:0051082(unfolded protein binding)	-	-	nonTF	2	672-690	Y	0	137.021	3.5122e-31	1.8763e-41	down	-	681			7	7		2		0.59507
ppt-miR156a	TGACAGAAGAGAGTGAGCAC	TRINITY_DN42991_c0_g2	SPL3 [Pinus tabuliformis]	-	-	-	SBP	1	32-51	Y	0	137.021	3.5122e-31	1.8763e-41	down	-	42			7	7		2		0.995214
mtr-MIR5232-p5_1ss9TC	TGCTTTCACAACATCATG	TRINITY_DN30185_c0_g2	unknown [Picea sitchensis]	GO:0004177(aminopeptidase activity);GO:0005739(mitochondrion);GO:0006508(proteolysis);GO:0008235(metalloexopeptidase activity);GO:0009507(chloroplast);GO:0009737(response to abscisic acid);GO:0031365(N-terminal protein amino acid modification);GO:0046872(metal ion binding)	ko01200(Carbon metabolism);ko00620(Pyruvate metabolism);ko00710(Carbon fixation in photosynthetic organisms)	MAP1D	nonTF	4	849-866	Y	0	137.021	3.5122e-31	1.8763e-41	down	-	857			7	7		2		1
ppt-MIR1030c-p5_1ss18TG	GCATCTGCATCTGCACCG	TRINITY_DN46461_c0_g2	hypothetical protein AMTR_s00085p00089520 [Amborella trichopoda]	GO:0003677(DNA binding);GO:0004386(helicase activity);GO:0005515(protein binding);GO:0005524(ATP binding);GO:0005618(cell wall);GO:0005634(nucleus);GO:0009908(flower development);GO:0009910(negative regulation of flower development);GO:0016514(SWI/SNF complex);GO:0016568(chromatin modification);GO:0030154(cell differentiation);GO:0042742(defense response to bacterium);GO:0046686(response to cadmi…	ko03420(Nucleotide excision repair)	PIE1	SNF2	4	5321-5338	Y	0	137.021	3.5122e-31	1.8763e-41	down	-	5329			7	7		2		1
aly-MIR396b-p5	ATTTTTCCACAGCTTTCT	TRINITY_DN46770_c0_g1	-	-	-	-	nonTF	2	580-597	Y	0	137.021	3.5122e-31	1.8763e-41	down	-	588			7	7		2		0.989113
PC-5p-97202_13	TGTATTTTTCATGTTGCA	TRINITY_DN43287_c0_g1	DOX1 [Pinus tabuliformis]	GO:0001561(fatty acid alpha-oxidation);GO:0004601(peroxidase activity);GO:0005576(extracellular region);GO:0006629(lipid metabolic process);GO:0006979(response to oxidative stress);GO:0008219(cell death);GO:0009626(plant-type hypersensitive response);GO:0009627(systemic acquired resistance);GO:0009737(response to abscisic acid);GO:0009751(response to salicylic acid);GO:0012511(monolayer-surrounde…	ko00592(alpha-Linolenic acid metabolism)	DOX1	nonTF	2.5	2067-2084	Y	0	137.021	3.5122e-31	1.8763e-41	down	-	2075			7	7		2		0.98358
PC-3p-43857_50	CTGTGCTCCTCTCTTCTCCT	TRINITY_DN43682_c5_g1	unknown [Picea sitchensis]	GO:0000166(nucleotide binding);GO:0003723(RNA binding);GO:0005634(nucleus);GO:0005730(nucleolus);GO:0005829(cytosol);GO:0006952(defense response);GO:0008219(cell death);GO:0009693(ethylene biosynthetic process);GO:0010150(leaf senescence)	ko03040(Spliceosome)	UBA2C	mTERF	4	22-41	Y	0	137.021	3.5122e-31	1.8763e-41	down	-	32			7	7		2		0.998996
sbi-miR396c_R+2	TTCCACAGCTTTCTTGAACTTTT	TRINITY_DN31407_c0_g5	-	-	-	-	nonTF	4	128-150	Y	0	137.021	3.5122e-31	1.8763e-41	down	-	141			7	7		2		0.821986
pab-miR396a_1ss21AT	TTCCACAGCTTTCTTGAACTT	TRINITY_DN31407_c0_g5	-	-	-	-	nonTF	3	130-150	Y	0	137.021	3.5122e-31	1.8763e-41	down	-	141			7	7		2		0.948112
pta-miR408_R+1	ATGCACTGCCTCTTCCCTGGCT	TRINITY_DN33916_c0_g1	Cupredoxin [Cynara cardunculus var. scolymus]	GO:0046658(anchored component of plasma membrane)	-	UCC1	nonTF	4	835-856	Y	298.43	665.529	5.2015e-31	8.24149e-32	down	-1.15711	847	16	16	34	34	2	2	0.897991	0.943668
pab-miR396a_1ss21AT	TTCCACAGCTTTCTTGAACTT	TRINITY_DN39799_c0_g2	GRF2 [Pinus tabuliformis]	GO:0005515(protein binding);GO:0005524(ATP binding);GO:0005634(nucleus);GO:0006351(transcription, DNA-templated);GO:0006355(regulation of transcription, DNA-templated);GO:0009624(response to nematode);GO:0048364(root development);GO:0048366(leaf development);GO:0061062(regulation of nematode larval development)	-	GRF6	GRF	4	1042-1063	Y	298.43	665.529	5.2015e-31	8.24149e-32	down	-1.15711	1053	16	16	34	34	0	0	0.0425028	0.0444022
mtr-miR172b	AGAATCTTGATGATGCTGCAT	TRINITY_DN40365_c0_g1	-	-	-	-	nonTF	4	42-61	Y	130.563	0	1.0808e-30	1.29773e-40	up	-	52	7	7			2		0.995824
pde-miR159_1ss21AC	TTTGGTTTGAAGGGAGCTCTC	TRINITY_DN33978_c0_g2	unknown [Picea sitchensis]	GO:0004674(protein serine/threonine kinase activity);GO:0005524(ATP binding);GO:0005886(plasma membrane);GO:0006468(protein phosphorylation);GO:0016301(kinase activity)	ko04626(Plant-pathogen interaction)	PTI1	MADS	4	238-258	Y	130.563	0	1.0808e-30	1.29773e-40	up	-	249	7	7			2		0.897991
pde-MIR159-p5	TTTGGTTTGAAGGGAGCT	TRINITY_DN33978_c0_g2	unknown [Picea sitchensis]	GO:0004674(protein serine/threonine kinase activity);GO:0005524(ATP binding);GO:0005886(plasma membrane);GO:0006468(protein phosphorylation);GO:0016301(kinase activity)	ko04626(Plant-pathogen interaction)	PTI1	MADS	4	241-258	Y	130.563	0	1.0808e-30	1.29773e-40	up	-	249	7	7			2		1
pde-miR159_1ss4GT	TTTTGTTTGAAGGGAGCTCTA	TRINITY_DN33978_c0_g2	unknown [Picea sitchensis]	GO:0004674(protein serine/threonine kinase activity);GO:0005524(ATP binding);GO:0005886(plasma membrane);GO:0006468(protein phosphorylation);GO:0016301(kinase activity)	ko04626(Plant-pathogen interaction)	PTI1	MADS	3	238-258	Y	130.563	0	1.0808e-30	1.29773e-40	up	-	249	7	7			2		0.443995
bna-MIR393-p5_2ss13AT18AT	GAAAGATAGAAATAAAAT	TRINITY_DN45911_c0_g2	GST [Ginkgo biloba]	GO:0004364(glutathione transferase activity);GO:0005737(cytoplasm);GO:0006749(glutathione metabolic process);GO:0009407(toxin catabolic process)	ko00480(Glutathione metabolism)	GSTU23	PHD	4	735-752	Y	130.563	0	1.0808e-30	1.29773e-40	up	-	743	7	7			3		0.999967
pde-miR159_R-1	TTTGGTTTGAAGGGAGCTCT	TRINITY_DN33978_c0_g2	unknown [Picea sitchensis]	GO:0004674(protein serine/threonine kinase activity);GO:0005524(ATP binding);GO:0005886(plasma membrane);GO:0006468(protein phosphorylation);GO:0016301(kinase activity)	ko04626(Plant-pathogen interaction)	PTI1	MADS	4	239-258	Y	130.563	0	1.0808e-30	1.29773e-40	up	-	249	7	7			2		0.998939
ppt-miR477a-5p_R+1	CTCTCCCTCAAAGGCTTCCAA	TRINITY_DN33108_c0_g1	PREDICTED: DELLA protein RGL1-like [Jatropha curcas]	GO:0003700(transcription factor activity, sequence-specific DNA binding);GO:0005634(nucleus);GO:0006355(regulation of transcription, DNA-templated);GO:0043565(sequence-specific DNA binding)	ko04075(Plant hormone signal transduction)	GAI1	GRAS	1	131-151	Y	298.43	78.2975	1.3878e-30	2.81912e-32	up	1.93036	142	16	16	4	4	2	2	0.571668	0.656446
cme-MIR166e-p5_2ss9CT19GC	TTCTTCTTTCTCTTATTTC	TRINITY_DN37384_c0_g3	thioredoxin h family protein [Populus trichocarpa]	GO:0000103(sulfate assimilation);GO:0005829(cytosol);GO:0005886(plasma membrane);GO:0006457(protein folding);GO:0015035(protein disulfide oxidoreductase activity);GO:0016671(oxidoreductase activity, acting on a sulfur group of donors, disulfide as acceptor);GO:0034599(cellular response to oxidative stress);GO:0045454(cell redox homeostasis);GO:0055114(oxidation-reduction process)	ko04626(Plant-pathogen interaction)	SB09	Tify	2	103-121	Y	1007.2	567.657	4.6e-30	2.55563e-30	up	0.827263	112	54	54	29	29	2	2	0.996783	0.999277
PC-3p-23175_128	TGAAGAATGGCAGAGCCGGTC	TRINITY_DN45846_c2_g1	unknown [Picea sitchensis]	GO:0035251(UDP-glucosyltransferase activity)	ko00402(Benzoxazinoid biosynthesis)	UGT85A24	nonTF	4	226-246	Y	276.67	68.5103	7.2895e-30	1.56062e-31	up	2.01377	237	29	14.8333	7	3.5	3	3	0.103913	0.128407
pab-miR482c_R-4_1ss11TG	TCTTTCCTACGCCTCCCA	TRINITY_DN38784_c0_g1	unknown [Picea sitchensis]	GO:0004176(ATP-dependent peptidase activity);GO:0005739(mitochondrion);GO:0006508(proteolysis);GO:0008237(metallopeptidase activity);GO:0009535(chloroplast thylakoid membrane);GO:0009941(chloroplast envelope);GO:0010027(thylakoid membrane organization);GO:0010205(photoinhibition);GO:0010206(photosystem II repair);GO:0010304(PSII associated light-harvesting complex II catabolic process)	ko03050(Proteasome)	FTSH2	FHA	3.5	1719-1735	Y	55.9557	254.467	9.1081e-29	1.26653e-30	down	-2.18512	1727	3	3	13	13	2	2	0.926377	0.96265
ppt-MIR1030c-p5_1ss18TG	GCATCTGCATCTGCACCG	TRINITY_DN42413_c1_g1	unknown [Picea sitchensis]	GO:0003674(molecular_function);GO:0005739(mitochondrion);GO:0008150(biological_process)	ko03018(RNA degradation)	At5g43822	nonTF	3.5	723-740	Y	37.3038	215.318	1.6559e-28	2.90349e-31	down	-2.52908	731	2	2	11	11	2	2	1	1
tae-miR7757-5p_R-1_2ss6AT21TC	ATAAATCCTTCAGCTATCCAC	TRINITY_DN42888_c1_g2	-	-	-	-	nonTF	4	573-593	Y	111.911	352.339	4.3035e-28	3.44738e-29	down	-1.65461	584	6	6	18	18	2	2	0.93538	0.968311
nta-MIR172e-p3_2ss14CG18TA	TTGGAACGATACAGAGAA	TRINITY_DN36374_c0_g1	Adenosine kinase 2 [Theobroma cacao]	GO:0004001(adenosine kinase activity);GO:0005507(copper ion binding);GO:0005524(ATP binding);GO:0005737(cytoplasm);GO:0005829(cytosol);GO:0005886(plasma membrane);GO:0006169(adenosine salvage);GO:0016032(viral process);GO:0016301(kinase activity);GO:0016310(phosphorylation);GO:0044209(AMP salvage)	ko00230(Purine metabolism)	ADK2	nonTF	2.5	31-48	Y	167.867	19.5744	7.4083e-28	4.44113e-31	up	3.10028	39	9	9	1	1	2	4	0.4791	0.458617
PC-3p-10736_339	TCTCCCAATTCCTTGGCCTTT	TRINITY_DN31523_c1_g1	unknown [Picea sitchensis]	GO:0003677(DNA binding);GO:0003700(transcription factor activity, sequence-specific DNA binding);GO:0005634(nucleus);GO:0006351(transcription, DNA-templated);GO:0006355(regulation of transcription, DNA-templated);GO:0043565(sequence-specific DNA binding)	-	HOX19	HB	4	1652-1672	Y	317.082	97.8719	8.9579e-28	8.57347e-29	up	1.69589	1663	17	17	5	5	2	2	0.93538	0.968311
ath-MIR390b-p3_2ss10AG20GA	TACATGTATGTCTGTTGGCAC	TRINITY_DN32835_c0_g4	unknown [Picea sitchensis]	GO:0000287(magnesium ion binding);GO:0004743(pyruvate kinase activity);GO:0005524(ATP binding);GO:0005739(mitochondrion);GO:0005829(cytosol);GO:0006096(glycolytic process);GO:0006629(lipid metabolic process);GO:0006633(fatty acid biosynthetic process);GO:0009507(chloroplast);GO:0009570(chloroplast stroma);GO:0010431(seed maturation);GO:0016301(kinase activity);GO:0030955(potassium ion binding);GO…	ko01200(Carbon metabolism);ko01230(Biosynthesis of amino acids);ko00010(Glycolysis / Gluconeogenesis);ko00620(Pyruvate metabolism);ko00230(Purine metabolism)	PKP2	nonTF	4	1212-1231	Y	0	117.446	5.7899e-27	1.7463e-35	down	-	1222			6	6		2		0.968311
gma-MIR828b-p5_1ss21CT	TCTTGCTCAAATGAGTATTCT	TRINITY_DN43062_c0_g4	Phox/Bem1p [Cynara cardunculus var. scolymus]	GO:0004672(protein kinase activity);GO:0004712(protein serine/threonine/tyrosine kinase activity);GO:0005524(ATP binding);GO:0005829(cytosol);GO:0005886(plasma membrane);GO:0006468(protein phosphorylation)	ko04075(Plant hormone signal transduction)	At1g51860	bHLH	3	3589-3608	Y	0	117.446	5.7899e-27	1.7463e-35	down	-	3599			6	6		2		0.772212
cme-MIR166e-p5_2ss9CT19GC	TTCTTCTTTCTCTTATTTC	TRINITY_DN41950_c0_g1	PREDICTED: uncharacterized protein LOC104593502 [Nelumbo nucifera]	GO:0003674(molecular_function);GO:0005886(plasma membrane);GO:0008150(biological_process);GO:0016021(integral component of membrane)	ko04144(Endocytosis)	-	nonTF	4	2659-2677	Y	0	117.446	5.7899e-27	1.7463e-35	down	-	2668			6	6		2		1
mtr-MIR171c-p3_2ss1TA17GC	ATTTGATTTTGATTTTCA	TRINITY_DN45581_c0_g1	PREDICTED: sodium/hydrogen exchanger 8 [Amborella trichopoda]	GO:0000302(response to reactive oxygen species);GO:0005515(protein binding);GO:0005886(plasma membrane);GO:0006814(sodium ion transport);GO:0006979(response to oxidative stress);GO:0009651(response to salt stress);GO:0009941(chloroplast envelope);GO:0010163(high-affinity potassium ion import);GO:0015299(solute:proton antiporter activity);GO:0015385(sodium:proton antiporter activity);GO:0016021(in…	-	NHX7	WRKY	2	3785-3802	Y	0	117.446	5.7899e-27	1.7463e-35	down	-	3793			6	6		2		1
mtr-MIR171c-p5_2ss1TC17GC	CTTTGATTTTGATTTTCA	TRINITY_DN31943_c0_g1	PREDICTED: probable LRR receptor-like serine/threonine-protein kinase At4g37250 [Amborella trichopoda]	GO:0004674(protein serine/threonine kinase activity);GO:0005524(ATP binding);GO:0005576(extracellular region);GO:0006468(protein phosphorylation);GO:0007169(transmembrane receptor protein tyrosine kinase signaling pathway);GO:0016021(integral component of membrane);GO:0016301(kinase activity);GO:0016310(phosphorylation)	ko04626(Plant-pathogen interaction)	At4g37250	FAR1	4	2105-2122	Y	0	117.446	5.7899e-27	1.7463e-35	down	-	2113			6	6		2		1
mtr-MIR171c-p5_2ss1TC17GC	CTTTGATTTTGATTTTCA	TRINITY_DN45581_c0_g1	PREDICTED: sodium/hydrogen exchanger 8 [Amborella trichopoda]	GO:0000302(response to reactive oxygen species);GO:0005515(protein binding);GO:0005886(plasma membrane);GO:0006814(sodium ion transport);GO:0006979(response to oxidative stress);GO:0009651(response to salt stress);GO:0009941(chloroplast envelope);GO:0010163(high-affinity potassium ion import);GO:0015299(solute:proton antiporter activity);GO:0015385(sodium:proton antiporter activity);GO:0016021(in…	-	NHX7	WRKY	2	3785-3802	Y	0	117.446	5.7899e-27	1.7463e-35	down	-	3793			6	6		2		1
aly-MIR157c-p5_2ss11AT18AT	TGTATAACAATTTCAAGT	TRINITY_DN32936_c0_g2	PREDICTED: uncharacterized protein LOC18436678 [Amborella trichopoda]	-	-	-	nonTF	4	691-708	Y	0	117.446	5.7899e-27	1.7463e-35	down	-	699			6	6		2		1
osa-MIR2101-p3_2ss1AT18GA	TGTTTGGCACTCTGAACA	TRINITY_DN38262_c0_g1	unknown [Picea sitchensis]	GO:0009409(response to cold);GO:0009507(chloroplast);GO:0009522(photosystem I);GO:0009523(photosystem II);GO:0009535(chloroplast thylakoid membrane);GO:0010030(positive regulation of seed germination);GO:0010117(photoprotection);GO:0010380(regulation of chlorophyll biosynthetic process);GO:0015979(photosynthesis);GO:0016021(integral component of membrane);GO:0016168(chlorophyll binding);GO:003460…	-	ELIP1	nonTF	4	139-156	Y	0	117.446	5.7899e-27	1.7463e-35	down	-	147			6	6		2		1
PC-5p-11699_306	TGCAGGAGATGTTTCTGTA	TRINITY_DN35610_c0_g2	PREDICTED: myosin heavy chain, skeletal muscle-like [Elaeis guineensis]	GO:0005634(nucleus)	ko03013(RNA transport)	MYH11	bHLH	4	3994-4011	Y	0	117.446	5.7899e-27	1.7463e-35	down	-	4002			6	6		2		1
atr-MIR319b-p5_2ss15TC17GA	AAGCAGCCATCCTTCGAA	TRINITY_DN4288_c0_g1	unknown [Picea sitchensis]	GO:0003677(DNA binding);GO:0003700(transcription factor activity, sequence-specific DNA binding);GO:0005634(nucleus);GO:0006351(transcription, DNA-templated);GO:0006355(regulation of transcription, DNA-templated);GO:0009793(embryo development ending in seed dormancy);GO:0046983(protein dimerization activity)	-	BHLH95	bHLH	4	995-1013	Y	0	117.446	5.7899e-27	1.7463e-35	down	-	1003			6	6		2		1
PC-5p-69775_24	AGCTCCTTTCAGTCCAAAGGA	TRINITY_DN29768_c0_g1	-	-	-	-	nonTF	3	588-608	Y	0	117.446	5.7899e-27	1.7463e-35	down	-	599			6	6		2		0.772212
gma-miR828a	TCTTGCTCAAATGAGTATTCCA	TRINITY_DN43062_c0_g4	Phox/Bem1p [Cynara cardunculus var. scolymus]	GO:0004672(protein kinase activity);GO:0004712(protein serine/threonine/tyrosine kinase activity);GO:0005524(ATP binding);GO:0005829(cytosol);GO:0005886(plasma membrane);GO:0006468(protein phosphorylation)	ko04075(Plant hormone signal transduction)	At1g51860	bHLH	3.5	3587-3608	Y	0	117.446	5.7899e-27	1.7463e-35	down	-	3599			6	6		2		0.481846
cme-MIR166e-p5_2ss9CT19GC	TTCTTCTTTCTCTTATTTC	TRINITY_DN29881_c1_g2	PREDICTED: probable nucleolar protein 5-2 [Erythranthe guttata]	GO:0000154(rRNA modification);GO:0030515(snoRNA binding);GO:0031428(box C/D snoRNP complex);GO:0032040(small-subunit processome)	ko03008(Ribosome biogenesis in eukaryotes)	NOP5-1	MYB-related	3.5	623-641	Y	0	117.446	5.7899e-27	1.7463e-35	down	-	632			6	6		2		1
mtr-miR172b	AGAATCTTGATGATGCTGCAT	TRINITY_DN33290_c0_g1	PREDICTED: uncharacterized protein LOC104596236 [Nelumbo nucifera]	GO:0005634(nucleus);GO:0008150(biological_process);GO:0008270(zinc ion binding)	-	-	nonTF	3	3078-3097	Y	0	117.446	5.7899e-27	1.7463e-35	down	-	3088			6	6		2		0.772212
ptc-MIR472a-p5_2ss8AG19CT	TTTCCCTGCTCCACCCATT	TRINITY_DN45035_c0_g7	-	-	-	-	nonTF	2	62-80	Y	93.2595	313.19	5.8931e-27	2.36086e-28	down	-1.74772	71	5	5	16	16	2	2	0.883778	0.933604
ath-miR156a-5p_L+1	CTGACAGAAGAGAGTGAGCAC	TRINITY_DN42023_c1_g2	unknown [Picea sitchensis]	-	-	-	nonTF	4	884-903	Y	93.2595	313.19	5.8931e-27	2.36086e-28	down	-1.74772	894	5	5	16	16	2	2	0.838968	0.899861
cme-MIR166e-p5_2ss9CT19GC	TTCTTCTTTCTCTTATTTC	TRINITY_DN46088_c0_g2	PREDICTED: RNA-binding protein 28 isoform X1 [Citrus sinensis]	GO:0000166(nucleotide binding);GO:0044822(poly(A) RNA binding)	ko03008(Ribosome biogenesis in eukaryotes)	RBM28	PBF-2-like	3	3011-3029	Y	93.2595	313.19	5.8931e-27	2.36086e-28	down	-1.74772	3020	5	5	16	16	2	2	1	1
pab-miR396a_L+1R-1	TTTCCACAGCTTTCTTGAACT	TRINITY_DN44505_c3_g1	heat shock protein 83 [Ornithogalum longebracteatum]	GO:0005515(protein binding)	ko04141(Protein processing in endoplasmic reticulum);ko04626(Plant-pathogen interaction)	HSP90-1	nonTF	4	439-459	Y	3394.65	4404.23	6.3215e-27	6.20788e-27	down	-0.37563	450	182	182	225	225	2	2	0.998324	0.999682
mtr-MIR171c-p3_2ss1TA17GC	ATTTGATTTTGATTTTCA	TRINITY_DN22911_c0_g1	-	-	-	-	nonTF	3	222-240	Y	111.911	0	1.5191e-26	7.914e-35	up	-	231	6	6			2		1
ath-miR5021_R-1_1ss1TA	AGAGAAGAAGAAGAAGAAA	TRINITY_DN45734_c0_g2	unknown [Picea sitchensis]	GO:0005351(sugar:proton symporter activity);GO:0005355(glucose transmembrane transporter activity);GO:0005887(integral component of plasma membrane);GO:0035428(hexose transmembrane transport);GO:0046323(glucose import)	-	At5g16150	nonTF	3	354-372	Y	111.911	0	1.5191e-26	7.914e-35	up	-	363	6	6			2		1
csi-MIR472-p5_2ss8CT17CA	TTTTTCCTACACCTCCAAT	TRINITY_DN44452_c0_g1	hypothetical protein POPTR_0015s04030g [Populus trichocarpa]	GO:0006952(defense response);GO:0007165(signal transduction);GO:0043531(ADP binding)	ko03040(Spliceosome);ko04141(Protein processing in endoplasmic reticulum);ko04144(Endocytosis)	-	NAC	3	814-832	Y	111.911	0	1.5191e-26	7.914e-35	up	-	823	6	6			2		0.828116
mdm-miR397a_L+2R-2	CATTGAGTGCAGCGTTGATGA	TRINITY_DN45143_c1_g1	-	-	-	-	nonTF	2.5	354-373	Y	111.911	0	1.5191e-26	7.914e-35	up	-	364	6	6			2		0.96165
mtr-MIR171c-p5_2ss1TC17GC	CTTTGATTTTGATTTTCA	TRINITY_DN45762_c2_g1	unknown [Picea sitchensis]	GO:0005634(nucleus);GO:0008152(metabolic process);GO:0052689(carboxylic ester hydrolase activity)	ko04075(Plant hormone signal transduction)	CXE15	NAC	1.5	95-112	Y	111.911	0	1.5191e-26	7.914e-35	up	-	103	6	6			2		0.542802
mtr-MIR171c-p5_2ss1TC17GC	CTTTGATTTTGATTTTCA	TRINITY_DN22911_c0_g1	-	-	-	-	nonTF	4	222-240	Y	111.911	0	1.5191e-26	7.914e-35	up	-	231	6	6			2		1
pab-miR397_L-1R-1_1ss2CT	TATTGAGTGCAGCGTTGAC	TRINITY_DN45143_c1_g1	-	-	-	-	nonTF	3.5	355-373	Y	111.911	0	1.5191e-26	7.914e-35	up	-	364	6	6			2		0.98461
lus-MIR397a-p5	TATTGAGTGCAGCGTTGATGA	TRINITY_DN45143_c1_g1	-	-	-	-	nonTF	2.5	354-373	Y	111.911	0	1.5191e-26	7.914e-35	up	-	364	6	6			2		0.858661
ppt-MIR1030c-p5_1ss18TG	GCATCTGCATCTGCACCG	TRINITY_DN41224_c0_g5	hypothetical protein SELMODRAFT_74731 [Selaginella moellendorffii]	GO:0000166(nucleotide binding);GO:0000184(nuclear-transcribed mRNA catabolic process, nonsense-mediated decay);GO:0003723(RNA binding);GO:0003743(translation initiation factor activity);GO:0005515(protein binding);GO:0005634(nucleus);GO:0005829(cytosol);GO:0006413(translational initiation);GO:0006446(regulation of translational initiation);GO:0009651(response to salt stress);GO:0016032(viral proc…	ko03013(RNA transport);ko03015(mRNA surveillance pathway);ko03018(RNA degradation)	PAB2	bZIP	4	2383-2400	Y	111.911	0	1.5191e-26	7.914e-35	up	-	2391	6	6			2		1
cme-MIR166e-p5_2ss9CT19GC	TTCTTCTTTCTCTTATTTC	TRINITY_DN44771_c0_g1	PREDICTED: uncharacterized protein At1g10890-like [Nelumbo nucifera]	GO:0003674(molecular_function);GO:0008150(biological_process)	-	At1g10890	PHD	3	4609-4626	Y	2984.3	3895.3	4.8303e-25	4.55238e-25	down	-0.38434	4617	160	160	199	199	2	2	1	1
PC-5p-14001_247	TTAGCCAAGAATGAGTTGCC	TRINITY_DN33855_c0_g1	unknown [Picea sitchensis]	GO:0003677(DNA binding);GO:0003700(transcription factor activity, sequence-specific DNA binding);GO:0005634(nucleus);GO:0006351(transcription, DNA-templated);GO:0006355(regulation of transcription, DNA-templated);GO:0016602(CCAAT-binding factor complex);GO:0045892(negative regulation of transcription, DNA-templated)	ko00970(Aminoacyl-tRNA biosynthesis)	NFYA7	CCAAT	3.5	1672-1691	Y	18.6519	156.595	5.9571e-25	9.26576e-28	down	-3.06964	1682	1	1	8	8	4	2	0.808776	0.927917
gma-miR4995_L-1R-2	GGCAGTGGCTTGGTTAAG	TRINITY_DN45646_c1_g2	PREDICTED: alpha carbonic anhydrase 7-like [Musa acuminata subsp. malaccensis]	GO:0004089(carbonate dehydratase activity);GO:0006730(one-carbon metabolic process);GO:0008270(zinc ion binding);GO:0009507(chloroplast);GO:0009570(chloroplast stroma)	ko00910(Nitrogen metabolism)	ACA7	nonTF	4	422-440	Y	149.215	19.5744	6.6575e-24	2.87007e-26	up	2.93036	430	8	8	1	1	2	4	0.999989	0.999978
osa-MIR821a-p3_1ss12AG	GATGAAGAAATGAAAAAA	TRINITY_DN34727_c0_g1	unknown [Picea sitchensis]	GO:0003993(acid phosphatase activity);GO:0004722(protein serine/threonine phosphatase activity);GO:0005576(extracellular region);GO:0005773(vacuole);GO:0016311(dephosphorylation);GO:0046872(metal ion binding)	-	PAP3	nonTF	4	508-525	Y	93.2595	293.616	1.1058e-23	7.2116e-25	down	-1.65461	516	5	5	15	15	2	2	1	1
ptc-MIR472a-p5_2ss8AG19CT	TTTCCCTGCTCCACCCATT	TRINITY_DN37450_c1_g3	-	-	-	-	nonTF	3	94-112	Y	223.823	58.7231	2.3886e-23	2.18037e-24	up	1.93036	103	12	12	3	3	2	2	0.994922	0.998715
osa-miR529b_R-1	AGAAGAGAGAGAGTACAGCT	TRINITY_DN34378_c0_g1	unknown [Picea sitchensis]	GO:0003676(nucleic acid binding);GO:0003723(RNA binding);GO:0005634(nucleus);GO:0006355(regulation of transcription, DNA-templated);GO:0006396(RNA processing);GO:0009299(mRNA transcription);GO:0048367(shoot system development);GO:0048467(gynoecium development);GO:0048577(negative regulation of short-day photoperiodism, flowering);GO:0048579(negative regulation of long-day photoperiodism, flowerin…	-	PEP	nonTF	4	989-1007	Y	186.519	39.1487	3.1036e-23	5.02412e-25	up	2.25228	998	10	10	2	2	2	3	0.999997	0.853987
ppt-MIR1030c-p5_1ss18TG	GCATCTGCATCTGCACCG	TRINITY_DN32574_c0_g4	PREDICTED: calcium-dependent protein kinase 3 [Amborella trichopoda]	GO:0004683(calmodulin-dependent protein kinase activity);GO:0005516(calmodulin binding);GO:0005634(nucleus);GO:0005737(cytoplasm);GO:0009738(abscisic acid-activated signaling pathway);GO:0009931(calcium-dependent protein serine/threonine kinase activity);GO:0018105(peptidyl-serine phosphorylation);GO:0035556(intracellular signal transduction);GO:0046777(protein autophosphorylation)	ko04626(Plant-pathogen interaction)	CPK17	SET	3.5	1870-1887	Y	167.867	411.062	3.4642e-23	1.0376e-23	down	-1.29204	1878	9	9	21	21	2	2	1	1
ptc-miR472a_R-3_1ss9AG	TTTTCCCTGCTCCACCCAT	TRINITY_DN39330_c0_g1	resistance complex protein I2C-2 [Solanum lycopersicum]	-	ko04626(Plant-pathogen interaction)	-	TRAF	4	762-780	Y	839.335	489.359	4.564e-23	2.79518e-23	up	0.778353	771	45	45	25	25	0	0	0.144746	0.150838
ppt-miR529e_L-1_1ss20CT	GAAGAGAGAGAGTACAGCTC	TRINITY_DN42991_c0_g1	SPL2 [Pinus tabuliformis]	GO:0003677(DNA binding);GO:0003700(transcription factor activity, sequence-specific DNA binding);GO:0005634(nucleus);GO:0006351(transcription, DNA-templated);GO:0006355(regulation of transcription, DNA-templated);GO:0044212(transcription regulatory region DNA binding);GO:0046872(metal ion binding);GO:0048510(regulation of timing of transition from vegetative to reproductive phase);GO:0048653(anth…	ko04075(Plant hormone signal transduction)	SPL3	SBP	3.5	2435-2454	Y	0	97.8719	9.6749e-23	8.26371e-30	down	-	2445			5	5		2		0.96265
mtr-MIR2617b-p5_2ss4TC18AT	ATACTTTATATTTAATTT	TRINITY_DN38057_c0_g1	unknown [Picea sitchensis]	GO:0005576(extracellular region);GO:0005768(endosome);GO:0005794(Golgi apparatus);GO:0005802(trans-Golgi network);GO:0009269(response to desiccation);GO:0009651(response to salt stress);GO:0009737(response to abscisic acid);GO:0045735(nutrient reservoir activity)	-	RD22	nonTF	3	1243-1259	Y	0	97.8719	9.6749e-23	8.26371e-30	down	-	1251			5	5		3		0.868933
PC-5p-31873_81	TGGGCAGGTCTGGGTACAGCT	TRINITY_DN29981_c0_g1	unknown [Picea sitchensis]	GO:0003674(molecular_function);GO:0005794(Golgi apparatus);GO:0005886(plasma membrane);GO:0008150(biological_process);GO:0016021(integral component of membrane)	-	tmem87a	nonTF	4	424-445	Y	0	97.8719	9.6749e-23	8.26371e-30	down	-	436			5	5		2		0.899861
mtr-MIR2617b-p5_2ss4TC18AT	ATACTTTATATTTAATTT	TRINITY_DN43881_c0_g1	PREDICTED: heavy metal-associated isoprenylated plant protein 3-like [Nelumbo nucifera]	GO:0005737(cytoplasm);GO:0030001(metal ion transport);GO:0046914(transition metal ion binding);GO:0046916(cellular transition metal ion homeostasis)	ko03040(Spliceosome)	HIPP03	nonTF	3.5	413-430	Y	0	97.8719	9.6749e-23	8.26371e-30	down	-	421			5	5		2		1
vvi-MIR845b-p5_2ss15CA19AT	TCTTCAATGACATCACATT	TRINITY_DN27124_c1_g1	KU80-like protein [Pinus sylvestris]	GO:0000723(telomere maintenance);GO:0000784(nuclear chromosome, telomeric region);GO:0003684(damaged DNA binding);GO:0003690(double-stranded DNA binding);GO:0004003(ATP-dependent DNA helicase activity);GO:0006303(double-strand break repair via nonhomologous end joining);GO:0006310(DNA recombination);GO:0032508(DNA duplex unwinding);GO:0042162(telomeric DNA binding);GO:0043564(Ku70:Ku80 complex);G…	ko03450(Non-homologous end-joining)	KU80	nonTF	3.5	2098-2117	Y	0	97.8719	9.6749e-23	8.26371e-30	down	-	2108			5	5		2		0.999948
bna-MIR169j-p5_2ss4TG17AT	CGTGGAAGGGTTTTGGTTT	TRINITY_DN33386_c0_g1	PREDICTED: mRNA-decapping enzyme-like protein [Jatropha curcas]	GO:0000290(deadenylation-dependent decapping of nuclear-transcribed mRNA);GO:0000932(cytoplasmic mRNA processing body);GO:0003729(mRNA binding);GO:0030234(enzyme regulator activity);GO:0031087(deadenylation-independent decapping of nuclear-transcribed mRNA)	ko03018(RNA degradation)	DCP1B	TIG	4	1536-1554	Y	0	97.8719	9.6749e-23	8.26371e-30	down	-	1545			5	5		2		0.999982
PC-5p-69775_24	AGCTCCTTTCAGTCCAAAGGA	TRINITY_DN42575_c0_g2	-	-	-	-	nonTF	3.5	1049-1069	Y	0	97.8719	9.6749e-23	8.26371e-30	down	-	1060			5	5		2		0.860885
ath-MIR4228-p5_1ss11AG	GTCGGATGCGGAACGGTG	TRINITY_DN38896_c0_g1	PREDICTED: calcium-dependent protein kinase 26 isoform X1 [Vitis vinifera]	GO:0004683(calmodulin-dependent protein kinase activity);GO:0005516(calmodulin binding);GO:0005634(nucleus);GO:0005737(cytoplasm);GO:0005886(plasma membrane);GO:0009738(abscisic acid-activated signaling pathway);GO:0009931(calcium-dependent protein serine/threonine kinase activity);GO:0018105(peptidyl-serine phosphorylation);GO:0035556(intracellular signal transduction);GO:0046777(protein autopho…	ko04626(Plant-pathogen interaction)	CPK4	SET	4	1395-1413	Y	0	97.8719	9.6749e-23	8.26371e-30	down	-	1404			5	5		2		0.943668
pab-MIR482b-p3_2ss2CT17CA_1	TTTTCCCTATTCCTCCAAT	TRINITY_DN32073_c0_g1	PREDICTED: pentatricopeptide repeat-containing protein At4g31850, chloroplastic [Amborella trichopoda]	GO:0008150(biological_process);GO:0009507(chloroplast)	ko03018(RNA degradation)	PGR3	NAC	4	808-825	Y	0	97.8719	9.6749e-23	8.26371e-30	down	-	816			5	5		2		1
cme-MIR166e-p5_2ss9CT19GC	TTCTTCTTTCTCTTATTTC	TRINITY_DN46041_c1_g2	unknown [Picea sitchensis]	GO:0001054(RNA polymerase I activity);GO:0005736(DNA-directed RNA polymerase I complex)	ko00230(Purine metabolism);ko00240(Pyrimidine metabolism);ko03020(RNA polymerase)	-	CCAAT	2.5	949-966	Y	0	97.8719	9.6749e-23	8.26371e-30	down	-	957			5	5		2		1
mtr-MIR5232-p5_1ss10AG	TGCTTTCATGACATCATG	TRINITY_DN32007_c0_g1	hypothetical protein CICLE_v10002261mg [Citrus clementina]	GO:0005576(extracellular region);GO:0005634(nucleus);GO:0009507(chloroplast);GO:0016209(antioxidant activity);GO:0016491(oxidoreductase activity);GO:0055114(oxidation-reduction process)	-	-	nonTF	4	1117-1133	Y	0	97.8719	9.6749e-23	8.26371e-30	down	-	1124			5	5		2		1
ppt-MIR902k-p3_2ss10AT17GA	TGCGGGTGATGCAAACAA	TRINITY_DN46986_c2_g1	PREDICTED: uncharacterized protein LOC104610306 [Nelumbo nucifera]	GO:0003674(molecular_function);GO:0009651(response to salt stress);GO:0009737(response to abscisic acid)	-	-	nonTF	4	1169-1186	Y	0	97.8719	9.6749e-23	8.26371e-30	down	-	1177			5	5		2		0.999999
mtr-MIR2630s-p5_2ss5AG17TC	GAATGTGAATCAATTTCA	TRINITY_DN34812_c0_g1	unknown [Picea sitchensis]	GO:0005576(extracellular region);GO:0005789(endoplasmic reticulum membrane);GO:0006665(sphingolipid metabolic process);GO:0009737(response to abscisic acid);GO:0016021(integral component of membrane);GO:0016787(hydrolase activity);GO:0042392(sphingosine-1-phosphate phosphatase activity);GO:0042578(phosphoric ester hydrolase activity);GO:0090332(stomatal closure)	ko00600(Sphingolipid metabolism)	LPPD	nonTF	4	1765-1783	Y	0	97.8719	9.6749e-23	8.26371e-30	down	-	1774			5	5		2		1
pta-miR396_L-3	CACAGCTTTCTTGAACTT	TRINITY_DN34203_c0_g1	unknown [Picea sitchensis]	GO:0009813(flavonoid biosynthetic process);GO:0043231(intracellular membrane-bounded organelle);GO:0052696(flavonoid glucuronidation);GO:0080043(quercetin 3-O-glucosyltransferase activity);GO:0080044(quercetin 7-O-glucosyltransferase activity)	ko01210(2-Oxocarboxylic acid metabolism);ko00380(Tryptophan metabolism);ko00966(Glucosinolate biosynthesis)	UGT85A23	nonTF	4	310-327	Y	0	97.8719	9.6749e-23	8.26371e-30	down	-	318			5	5		1		0.259776
vvi-MIR845b-p5_2ss15CA19AT	TCTTCAATGACATCACATT	TRINITY_DN43913_c0_g1	PREDICTED: ATP-dependent Clp protease ATP-binding subunit clpX-like, mitochondrial isoform X2 [Amborella trichopoda]	GO:0004176(ATP-dependent peptidase activity);GO:0005524(ATP binding);GO:0005759(mitochondrial matrix);GO:0006508(proteolysis);GO:0030163(protein catabolic process)	ko03430(Mismatch repair)	CLPX1	nonTF	4	806-823	Y	0	97.8719	9.6749e-23	8.26371e-30	down	-	814			5	5		2		1
osa-MIR2101-p5_1ss2AT	ATGTTTGGCACTCTGAAC	TRINITY_DN31147_c1_g1	unknown [Picea sitchensis]	GO:0005198(structural molecule activity);GO:0005783(endoplasmic reticulum);GO:0005789(endoplasmic reticulum membrane);GO:0008150(biological_process);GO:0016021(integral component of membrane)	-	PVA13	nonTF	4	642-660	Y	0	97.8719	9.6749e-23	8.26371e-30	down	-	650			5	5		2		1
mtr-MIR171c-p5_2ss16GC18TG	TTTGATTTTGATTTTCAG	TRINITY_DN34542_c0_g1	PREDICTED: probable inactive shikimate kinase like 2, chloroplastic [Amborella trichopoda]	GO:0000287(magnesium ion binding);GO:0004765(shikimate kinase activity);GO:0009073(aromatic amino acid family biosynthetic process);GO:0019632(shikimate metabolic process)	ko01230(Biosynthesis of amino acids);ko00400(Phenylalanine, tyrosine and tryptophan biosynthesis)	SKL2	nonTF	3.5	1148-1165	Y	0	97.8719	9.6749e-23	8.26371e-30	down	-	1156			5	5		2		1
ath-miR5021_R-1_1ss1TA	AGAGAAGAAGAAGAAGAAA	TRINITY_DN42807_c1_g4	-	-	-	-	nonTF	2	117-135	Y	0	97.8719	9.6749e-23	8.26371e-30	down	-	126			5	5		2		1
pab-miR482b_L-4_1ss17CA	CCCTATTCCTCCAATTCC	TRINITY_DN38692_c0_g2	PREDICTED: bZIP transcription factor TRAB1 isoform X1 [Elaeis guineensis]	GO:0003700(transcription factor activity, sequence-specific DNA binding);GO:0005634(nucleus);GO:0006355(regulation of transcription, DNA-templated);GO:0009409(response to cold);GO:0009414(response to water deprivation);GO:0009651(response to salt stress);GO:0009737(response to abscisic acid);GO:0010152(pollen maturation);GO:0043565(sequence-specific DNA binding)	ko04075(Plant hormone signal transduction)	ABF1	bZIP	3.5	2140-2157	Y	74.6076	254.467	1.4816e-22	2.31322e-23	down	-1.77008	2148	4	4	13	13	2	2	0.998867	0.999806
pab-miR396b_L-3	CACGGCTTTCTTGAACTT	TRINITY_DN44862_c0_g1	PREDICTED: heat shock protein 90-5, chloroplastic [Juglans regia]	GO:0005524(ATP binding);GO:0005739(mitochondrion);GO:0005774(vacuolar membrane);GO:0005829(cytosol);GO:0006457(protein folding);GO:0009408(response to heat);GO:0009414(response to water deprivation);GO:0009507(chloroplast);GO:0009536(plastid);GO:0009570(chloroplast stroma);GO:0009651(response to salt stress);GO:0009704(de-etiolation);GO:0009793(embryo development ending in seed dormancy);GO:00099…	ko04141(Protein processing in endoplasmic reticulum)	HSP90-5	nonTF	4	1579-1596	Y	74.6076	254.467	1.4816e-22	2.31322e-23	down	-1.77008	1587	4	4	13	13	3	2	0.94231	1
rgl-miR5139_L-1_1ss7GC	AACCTCGCTCTGATACCA	TRINITY_DN19797_c0_g2	hypothetical protein KK1_031818 [Cajanus cajan]	-	-	-	nonTF	3	25-42	Y	93.2595	0	2.1644e-22	4.82574e-29	up	-	33	5	5			2		0.994922
PC-3p-56468_34	CGGAGGATAGACTTTGGCCTT	TRINITY_DN33819_c0_g4	-	-	-	-	nonTF	4	8-28	Y	93.2595	0	2.1644e-22	4.82574e-29	up	-	19	5	5			2		0.598713
atr-MIR8552a-p5_2ss10TA17TA	TAGATTGAAACTGGATAGATC	TRINITY_DN36157_c1_g2	unknown [Picea sitchensis]	GO:0003724(RNA helicase activity);GO:0005524(ATP binding);GO:0005634(nucleus);GO:0005654(nucleoplasm);GO:0005730(nucleolus);GO:0006364(rRNA processing);GO:0006401(RNA catabolic process);GO:0008026(ATP-dependent helicase activity);GO:0019843(rRNA binding);GO:0031125(rRNA 3'-end processing)	ko03018(RNA degradation)	MTR4	nonTF	3.5	1658-1677	Y	93.2595	0	2.1644e-22	4.82574e-29	up	-	1668	5	5			2		0.406524
cca-MIR156c-p3_2ss7CT17AT	AGAGCATTGAGAGGACTT	TRINITY_DN45344_c0_g1	PREDICTED: E3 ubiquitin-protein ligase UPL1-like isoform X3 [Nelumbo nucifera]	GO:0004842(ubiquitin-protein transferase activity);GO:0005634(nucleus);GO:0005737(cytoplasm);GO:0042787(protein ubiquitination involved in ubiquitin-dependent protein catabolic process)	ko04120(Ubiquitin mediated proteolysis)	UPL1	MYB-related	4	10575-10592	Y	93.2595	0	2.1644e-22	4.82574e-29	up	-	10583	5	5			2		1
mdm-miR397a_L+2R-2	CATTGAGTGCAGCGTTGATGA	TRINITY_DN35815_c0_g1	laccase [Picea abies]	GO:0005507(copper ion binding);GO:0016722(oxidoreductase activity, oxidizing metal ions)	ko00053(Ascorbate and aldarate metabolism)	LAC12	nonTF	4	785-805	Y	93.2595	0	2.1644e-22	4.82574e-29	up	-	796	5	5			2		0.959065
bna-MIR393-p5_2ss13AT18AT	GAAAGATAGAAATAAAAT	TRINITY_DN29268_c0_g1	unknown [Picea sitchensis]	GO:0005739(mitochondrion);GO:0006629(lipid metabolic process);GO:0006631(fatty acid metabolic process);GO:0006633(fatty acid biosynthetic process);GO:0008270(zinc ion binding);GO:0016491(oxidoreductase activity);GO:0019166(trans-2-enoyl-CoA reductase (NADPH) activity);GO:0044351(macropinocytosis);GO:0055114(oxidation-reduction process)	ko01212(Fatty acid metabolism);ko00062(Fatty acid elongation)	mecr	nonTF	4	783-800	Y	93.2595	0	2.1644e-22	4.82574e-29	up	-	791	5	5			2		1
ata-MIR2118b-p3_2ss8CT18AT	ATTAATTTATAAATCATT	TRINITY_DN38485_c0_g1	PREDICTED: BSD domain-containing protein 1-like [Nelumbo nucifera]	GO:0003674(molecular_function);GO:0005737(cytoplasm);GO:0008150(biological_process)	-	-	BSD	3.5	1790-1807	Y	93.2595	0	2.1644e-22	4.82574e-29	up	-	1798	5	5			2		1
pab-MIR482b-p3_2ss2CT17CA_1	TTTTCCCTATTCCTCCAAT	TRINITY_DN33762_c1_g1	unknown [Picea sitchensis]	GO:0005783(endoplasmic reticulum)	-	SYT2	nonTF	4	1777-1794	Y	93.2595	0	2.1644e-22	4.82574e-29	up	-	1786	5	5			2		1
bdi-MIR7756-p5_1ss12AT	GTTGGCATTGATTTGGCT	TRINITY_DN46512_c0_g1	hypothetical protein AMTR_s00002p00270160 [Amborella trichopoda]	GO:0000932(cytoplasmic mRNA processing body);GO:0005515(protein binding);GO:0005634(nucleus);GO:0007033(vacuole organization);GO:0007165(signal transduction);GO:0009737(response to abscisic acid);GO:0009825(multidimensional cell growth);GO:0010090(trichome morphogenesis);GO:0033962(cytoplasmic mRNA processing body assembly);GO:0071472(cellular response to salt stress)	-	SPI	AUX/IAA	4	8534-8551	Y	93.2595	0	2.1644e-22	4.82574e-29	up	-	8542	5	5			2		1
mtr-MIR5232-p5_1ss9TC	TGCTTTCACAACATCATG	TRINITY_DN46889_c0_g2	PREDICTED: cytochrome P450 82C4-like [Prunus mume]	GO:0016020(membrane);GO:0016709(oxidoreductase activity, acting on paired donors, with incorporation or reduction of molecular oxygen, NAD(P)H as one donor, and incorporation of one atom of oxygen);GO:0044550(secondary metabolite biosynthetic process)	ko00903(Limonene and pinene degradation);ko00945(Stilbenoid, diarylheptanoid and gingerol biosynthesis)	CYP82A1	nonTF	3	120-137	Y	93.2595	0	2.1644e-22	4.82574e-29	up	-	128	5	5			3		0.676491
lus-MIR397a-p5	TATTGAGTGCAGCGTTGATGA	TRINITY_DN35815_c0_g1	laccase [Picea abies]	GO:0005507(copper ion binding);GO:0016722(oxidoreductase activity, oxidizing metal ions)	ko00053(Ascorbate and aldarate metabolism)	LAC12	nonTF	3	785-805	Y	93.2595	0	2.1644e-22	4.82574e-29	up	-	796	5	5			2		0.983573
nta-MIR172e-p3_2ss14CG18TA	TTGGAACGATACAGAGAA	TRINITY_DN35305_c0_g1	-	-	-	-	nonTF	4	95-111	Y	93.2595	0	2.1644e-22	4.82574e-29	up	-	103	5	5			2		0.999996
aly-MIR157c-p5_2ss11AT18AT	TGTATAACAATTTCAAGT	TRINITY_DN33324_c0_g1	Uncharacterized protein TCM_020081 isoform 2, partial [Theobroma cacao]	-	-	-	TIG	4	932-948	Y	93.2595	0	2.1644e-22	4.82574e-29	up	-	939	5	5			3		0.960706
pab-miR397_L-1R-1_1ss2CT	TATTGAGTGCAGCGTTGAC	TRINITY_DN35815_c0_g1	laccase [Picea abies]	GO:0005507(copper ion binding);GO:0016722(oxidoreductase activity, oxidizing metal ions)	ko00053(Ascorbate and aldarate metabolism)	LAC12	nonTF	3	787-805	Y	93.2595	0	2.1644e-22	4.82574e-29	up	-	796	5	5			2		0.904432
mes-miR482_L-4_1ss9AG	CCCTGCTCCACCCATTCC	TRINITY_DN29504_c0_g1	unknown [Picea sitchensis]	GO:0004866(endopeptidase inhibitor activity);GO:0005576(extracellular region);GO:0005618(cell wall);GO:0006508(proteolysis);GO:0008233(peptidase activity);GO:0048046(apoplast)	-	KTI2	nonTF	4	437-454	Y	93.2595	0	2.1644e-22	4.82574e-29	up	-	445	5	5			3		0.900149
PC-5p-97202_13	TGTATTTTTCATGTTGCA	TRINITY_DN47138_c1_g1	-	-	-	-	nonTF	4	1611-1627	Y	93.2595	0	2.1644e-22	4.82574e-29	up	-	1618	5	5			2		1
cme-MIR166e-p5_2ss9CT19GC	TTCTTCTTTCTCTTATTTC	TRINITY_DN41913_c0_g1	predicted protein [Physcomitrella patens]	GO:0051213(dioxygenase activity)	ko00941(Flavonoid biosynthesis)	At3g11180	nonTF	3.5	1533-1550	Y	279.778	567.657	4.4432e-22	2.02496e-22	down	-1.02073	1541	15	15	29	29	2	2	1	1
nta-MIR398-p3_2ss8AG17TC	TGTTGGTGCTTTTCTTCT	TRINITY_DN36533_c1_g1	PREDICTED: signal recognition particle receptor subunit alpha-like [Nelumbo nucifera]	GO:0003924(GTPase activity);GO:0005047(signal recognition particle binding);GO:0005525(GTP binding);GO:0005783(endoplasmic reticulum);GO:0005785(signal recognition particle receptor complex);GO:0005786(signal recognition particle, endoplasmic reticulum targeting);GO:0006605(protein targeting);GO:0006614(SRP-dependent cotranslational protein targeting to membrane)	ko03060(Protein export)	Gtp-bp	nonTF	4	673-691	Y	279.778	97.8719	1.8215e-21	4.18686e-22	up	1.51532	682	15	15	5	5	2	2	1	1
PC-5p-59442_31	TATGTACCCACAGGCCCTGGG	TRINITY_DN46730_c0_g1	unknown [Picea sitchensis]	GO:0004674(protein serine/threonine kinase activity);GO:0005524(ATP binding);GO:0005634(nucleus);GO:0005737(cytoplasm);GO:0006468(protein phosphorylation);GO:0016301(kinase activity);GO:0016310(phosphorylation)	ko03022(Basal transcription factors);ko03420(Nucleotide excision repair)	CDKF-4	C3H	3.5	1433-1452	Y	1417.54	1996.59	3.3174e-21	2.81418e-21	down	-0.494142	1443	76	76	102	102	2	2	0.79097	0.860885
ppt-MIR902k-p3_2ss10AT17GA	TGCGGGTGATGCAAACAA	TRINITY_DN47119_c2_g1	cellulose synthase catalytic subunit [Cunninghamia lanceolata]	GO:0005768(endosome);GO:0005794(Golgi apparatus);GO:0005802(trans-Golgi network);GO:0005886(plasma membrane);GO:0009825(multidimensional cell growth);GO:0009832(plant-type cell wall biogenesis);GO:0009833(plant-type primary cell wall biogenesis);GO:0016021(integral component of membrane);GO:0016757(transferase activity, transferring glycosyl groups);GO:0016759(cellulose synthase activity);GO:0016…	ko00500(Starch and sucrose metabolism);ko00520(Amino sugar and nucleotide sugar metabolism)	CESA1	nonTF	3	1987-2004	Y	37.3038	176.169	6.0296e-21	1.61289e-22	down	-2.23957	1995	2	2	9	9	2	2	0.690859	0.772212
cme-MIR166e-p5_2ss9CT19GC	TTCTTCTTTCTCTTATTTC	TRINITY_DN33713_c1_g1	unknown [Picea sitchensis]	GO:0005634(nucleus);GO:0008150(biological_process)	-	-	nonTF	3	273-291	Y	18.6519	137.021	6.0596e-21	4.53513e-23	down	-2.877	282	1	1	7	7	4	2	1	1
gra-MIR482-p5_2ss15GT17AG	TTTGAATTTTCTCTTTGTTTT	TRINITY_DN47177_c3_g2	PREDICTED: protein LOW PSII ACCUMULATION 3, chloroplastic [Elaeis guineensis]	GO:0009507(chloroplast);GO:0010207(photosystem II assembly)	-	-	nonTF	4	1426-1446	Y	18.6519	137.021	6.0596e-21	4.53513e-23	down	-2.877	1437	1	1	7	7	4	2	0.999918	1
ata-MIR2118b-p3_2ss8CT18AT	ATTAATTTATAAATCATT	TRINITY_DN31010_c1_g2	PREDICTED: homeobox-leucine zipper protein ATHB-6 [Vitis vinifera]	GO:0003700(transcription factor activity, sequence-specific DNA binding);GO:0005634(nucleus);GO:0006351(transcription, DNA-templated);GO:0006355(regulation of transcription, DNA-templated);GO:0009737(response to abscisic acid);GO:0009738(abscisic acid-activated signaling pathway);GO:0009787(regulation of abscisic acid-activated signaling pathway);GO:0042803(protein homodimerization activity);GO:0…	ko00750(Vitamin B6 metabolism)	HOX20	HB	3	1747-1764	Y	18.6519	137.021	6.0596e-21	4.53513e-23	down	-2.877	1755	1	1	7	7	4	2	0.999999	1
cme-MIR854-p3_2ss3TC17GT	AACGGGGGAAGTCGATTTT	TRINITY_DN37695_c1_g1	PREDICTED: ribonuclease 3 [Eucalyptus grandis]	GO:0003723(RNA binding);GO:0004521(endoribonuclease activity);GO:0005576(extracellular region);GO:0007568(aging);GO:0033897(ribonuclease T2 activity)	-	RNS3	nonTF	4	684-703	Y	18.6519	137.021	6.0596e-21	4.53513e-23	down	-2.877	694	1	1	7	7	4	2	0.885968	0.968311
mtr-miR396a-3p_L-1_1ss20GA	CTCAAGAAAGCTGTGGGAAA	TRINITY_DN46770_c0_g1	-	-	-	-	nonTF	2.5	489-508	Y	18.6519	137.021	6.0596e-21	4.53513e-23	down	-2.877	499	1	1	7	7	4	2	0.644398	0.806738
bna-MIR393-p5_2ss13AT18AT	GAAAGATAGAAATAAAAT	TRINITY_DN46609_c0_g4	hypothetical protein POPTR_0007s05840g [Populus trichocarpa]	GO:0005737(cytoplasm)	-	ATJ20	C2H2	4	420-437	Y	83.9335	0	2.6011e-20	2.65404e-26	up	-	428	9	4.5			2		1
mtr-miR397-5p_L-3R+1	TTGAGTGCAGCGTTGATGA	TRINITY_DN46364_c0_g3	unknown [Picea sitchensis]	GO:0005507(copper ion binding);GO:0016722(oxidoreductase activity, oxidizing metal ions)	ko00053(Ascorbate and aldarate metabolism)	LAC12	nonTF	3.5	364-382	Y	130.563	332.764	2.8486e-20	9.78275e-21	down	-1.34975	373	7	7	17	17	2	2	0.956306	0.980647
osa-miR5072_L-4_1ss13GA	TCCCCAGCAGAGTCGCCA	TRINITY_DN33591_c0_g1	unknown [Picea sitchensis]	GO:0000387(spliceosomal snRNP assembly);GO:0005216(ion channel activity);GO:0005634(nucleus);GO:0005829(cytosol);GO:0005886(plasma membrane);GO:0006821(chloride transport);GO:0006884(cell volume homeostasis);GO:0034709(methylosome);GO:0034715(pICln-Sm protein complex)	ko03013(RNA transport)	At5g62290	nonTF	4	339-356	Y	130.563	19.5744	5.4231e-20	1.34127e-21	up	2.73771	347	7	7	1	1	2	4	0.999957	0.999921
gma-MIR5368-p3_2ss8GA18TC	GGGATTGACTTTGGGCTCT	TRINITY_DN45154_c1_g1	putative oxidoreductase [Taxus baccata]	GO:0006952(defense response);GO:0016614(oxidoreductase activity, acting on CH-OH group of donors);GO:0046202(cyanide biosynthetic process);GO:0046593(mandelonitrile lyase activity);GO:0050660(flavin adenine dinucleotide binding);GO:0055114(oxidation-reduction process)	ko00460(Cyanoamino acid metabolism)	MDL1	nonTF	3	338-356	Y	130.563	19.5744	5.4231e-20	1.34127e-21	up	2.73771	347	7	7	1	1	3	4	0.068103	0.424356
PC-3p-9_473750	TTTTACCAGAACCGCCCATTCC	TRINITY_DN46267_c2_g8	PREDICTED: uncharacterized protein LOC107475199 isoform X1 [Arachis duranensis]	-	ko04626(Plant-pathogen interaction)	-	Orphans	3.5	26-47	Y	415.005	734.039	5.9394e-20	3.57735e-20	down	-0.822729	38	45	22.25	76	37.5	0	2	0.0147808	0.860885
PC-3p-9_473750	TTTTACCAGAACCGCCCATTCC	TRINITY_DN45666_c1_g1	unknown [Picea sitchensis]	GO:0005737(cytoplasm);GO:0006952(defense response);GO:0007165(signal transduction);GO:0016021(integral component of membrane);GO:0043531(ADP binding)	ko03013(RNA transport)	VICTR	Orphans	3.5	1019-1040	Y	415.005	734.039	5.9394e-20	3.57735e-20	down	-0.822729	1031	45	22.25	76	37.5	0	2	0.0147808	0.860885
PC-5p-4311_865	TTTGAGTGAATCCAGAGTCTCT	TRINITY_DN39541_c0_g1	unknown [Picea sitchensis]	-	-	-	mTERF	3	397-418	Y	727.424	1135.31	8.0865e-20	6.07343e-20	down	-0.642223	409	39	39	58	58	0	0	0.0275347	0.0287753
PC-5p-27911_99	CCATGTTCCTTCAGCCAAATC	TRINITY_DN46025_c1_g2	PREDICTED: crossover junction endonuclease MUS81 isoform X1 [Vigna radiata var. radiata]	GO:0000724(double-strand break repair via homologous recombination);GO:0000794(condensed nuclear chromosome);GO:0003676(nucleic acid binding);GO:0003677(DNA binding);GO:0004519(endonuclease activity);GO:0005634(nucleus);GO:0005730(nucleolus);GO:0006281(DNA repair);GO:0006312(mitotic recombination);GO:0006974(cellular response to DNA damage stimulus);GO:0007067(mitotic nuclear division);GO:0046872…	ko03440(Homologous recombination)	MUS81	nonTF	4	2304-2325	Y	167.867	39.1487	1.3008e-19	7.09898e-21	up	2.10028	2316	9	9	2	2	2	2	0.974069	0.989972
cme-MIR166e-p5_2ss9CT19GC	TTCTTCTTTCTCTTATTTC	TRINITY_DN35611_c0_g1	PREDICTED: patellin-3 [Fragaria vesca subsp. vesca]	GO:0005215(transporter activity);GO:0005634(nucleus);GO:0005829(cytosol);GO:0005886(plasma membrane);GO:0006810(transport);GO:0007049(cell cycle);GO:0008289(lipid binding);GO:0016021(integral component of membrane);GO:0051301(cell division)	-	PATL3	nonTF	4	586-604	Y	74.6076	234.892	2.897e-19	7.1743e-20	down	-1.65461	595	4	4	12	12	2	2	1	1
stu-MIR6026-p3_2ss3TC19AC	TTCCTTGGCTAGAGTTGTCTT	TRINITY_DN43969_c0_g1	unknown [Picea sitchensis]	GO:0005515(protein binding)	-	DR1	CCAAT	3.5	494-513	Y	0	78.2975	1.6486e-18	7.88899e-24	down	-	504			4	4		2		0.980647
aly-MIR396b-p5	ATTTTTCCACAGCTTTCT	TRINITY_DN43621_c0_g1	hypothetical protein UMN_3021_01, partial [Pinus taeda]	GO:0003676(nucleic acid binding);GO:0005634(nucleus);GO:0008270(zinc ion binding)	-	-	nonTF	4	920-938	Y	0	78.2975	1.6486e-18	7.88899e-24	down	-	928			4	4		2		1
PC-5p-49126_42	TCAAGCCAATCTACATTGACC	TRINITY_DN47017_c1_g1	unknown [Picea sitchensis]	GO:0005524(ATP binding);GO:0006952(defense response);GO:0042742(defense response to bacterium);GO:0043531(ADP binding);GO:0048046(apoplast)	ko04626(Plant-pathogen interaction)	At4g33300	NAC	4	2823-2843	Y	0	78.2975	1.6486e-18	7.88899e-24	down	-	2834			4	4		2		0.982174
gma-MIR5368-p3_2	GCTAGAATTCTAACCTTG	TRINITY_DN42020_c0_g1	PREDICTED: protein STICHEL [Amborella trichopoda]	GO:0003689(DNA clamp loader activity);GO:0005663(DNA replication factor C complex);GO:0006261(DNA-dependent DNA replication)	-	STI	nonTF	3.5	3736-3753	Y	0	78.2975	1.6486e-18	7.88899e-24	down	-	3744			4	4		2		0.999277
PC-3p-4169_893	TTTTCCCACCGCCTCCCATT	TRINITY_DN37421_c0_g1	PREDICTED: E3 SUMO-protein ligase SIZ1 [Amborella trichopoda]	GO:0005515(protein binding);GO:0016925(protein sumoylation);GO:0061665(SUMO ligase activity)	ko04120(Ubiquitin mediated proteolysis)	SIZ1	PHD	4	255-273	Y	0	78.2975	1.6486e-18	7.88899e-24	down	-	264			4	4		2		0.989972
cme-MIR166e-p5_2ss9CT19GC	TTCTTCTTTCTCTTATTTC	TRINITY_DN41373_c0_g2	predicted protein [Physcomitrella patens]	GO:0004004(ATP-dependent RNA helicase activity);GO:0005634(nucleus);GO:0005737(cytoplasm);GO:0006396(RNA processing);GO:0044822(poly(A) RNA binding)	ko03040(Spliceosome)	At3g62310	C3H	4	2558-2575	Y	0	78.2975	1.6486e-18	7.88899e-24	down	-	2566			4	4		2		1
PC-5p-8479_437	TGGCCAACAAAGACATGGCAC	TRINITY_DN37549_c0_g1	hypothetical protein CICLE_v10031477mg [Citrus clementina]	GO:0003676(nucleic acid binding);GO:0005737(cytoplasm);GO:0008150(biological_process)	ko03010(Ribosome)	R3HDM2	nonTF	3	2056-2077	Y	0	78.2975	1.6486e-18	7.88899e-24	down	-	2068			4	4		2		0.522728
PC-3p-149282_6	TAATCCCAACACACAGAATGC	TRINITY_DN36923_c1_g2	cellulose synthase-like A1 [Pinus taeda]	GO:0000139(Golgi membrane);GO:0005794(Golgi apparatus);GO:0009294(DNA mediated transformation);GO:0009617(response to bacterium);GO:0016021(integral component of membrane);GO:0016757(transferase activity, transferring glycosyl groups);GO:0047259(glucomannan 4-beta-mannosyltransferase activity);GO:0051753(mannan synthase activity);GO:0071555(cell wall organization)	-	CSLA9	nonTF	4	877-897	Y	0	78.2975	1.6486e-18	7.88899e-24	down	-	888			4	4		2		0.437463
lus-MIR397a-p3_2ss14GA19TC	TATTGAGTGCAGCATTGACGA	TRINITY_DN37672_c0_g3	PREDICTED: long chain acyl-CoA synthetase 6, peroxisomal-like isoform X1 [Phoenix dactylifera]	GO:0001676(long-chain fatty acid metabolic process);GO:0004467(long-chain fatty acid-CoA ligase activity);GO:0005524(ATP binding);GO:0005777(peroxisome);GO:0006631(fatty acid metabolic process);GO:0007275(multicellular organism development);GO:0009507(chloroplast);GO:0009514(glyoxysome);GO:0010193(response to ozone);GO:0016020(membrane);GO:0046861(glyoxysomal membrane)	ko01212(Fatty acid metabolism);ko00061(Fatty acid biosynthesis);ko00071(Fatty acid degradation);ko04146(Peroxisome)	LACS6	nonTF	4	1349-1369	Y	0	78.2975	1.6486e-18	7.88899e-24	down	-	1360			4	4		2		0.943668
mtr-MIR171c-p3_2ss1TA17GC	ATTTGATTTTGATTTTCA	TRINITY_DN44233_c0_g1	hypothetical protein AXG93_3352s1040 [Marchantia polymorpha subsp. polymorpha]	GO:0009507(chloroplast);GO:0016567(protein ubiquitination)	-	At5g60050	Orphans	3.5	1099-1116	Y	0	78.2975	1.6486e-18	7.88899e-24	down	-	1107			4	4		2		1
atr-MIR319b-p5_2ss15TC17GA	AAGCAGCCATCCTTCGAA	TRINITY_DN45829_c0_g1	PREDICTED: probable inactive receptor kinase At5g10020 [Elaeis guineensis]	GO:0004672(protein kinase activity);GO:0004674(protein serine/threonine kinase activity);GO:0005524(ATP binding);GO:0005829(cytosol);GO:0005886(plasma membrane);GO:0006468(protein phosphorylation);GO:0007169(transmembrane receptor protein tyrosine kinase signaling pathway);GO:0016021(integral component of membrane)	ko04626(Plant-pathogen interaction)	At5g10020	FAR1	4	4513-4529	Y	0	78.2975	1.6486e-18	7.88899e-24	down	-	4521			4	4		2		1
PC-5p-97202_13	TGTATTTTTCATGTTGCA	TRINITY_DN33709_c1_g1	PREDICTED: cullin-4-like isoform X1 [Nelumbo nucifera]	GO:0031625(ubiquitin protein ligase binding);GO:0042787(protein ubiquitination involved in ubiquitin-dependent protein catabolic process);GO:0061630(ubiquitin protein ligase activity);GO:0080008(Cul4-RING E3 ubiquitin ligase complex)	ko04120(Ubiquitin mediated proteolysis);ko03420(Nucleotide excision repair)	CUL4	nonTF	3.5	2782-2800	Y	0	78.2975	1.6486e-18	7.88899e-24	down	-	2791			4	4		2		1
PC-5p-13621_255	CCAGCCTGGAACGAAGCACGC	TRINITY_DN35334_c0_g1	hypothetical protein AXG93_3228s1230 [Marchantia polymorpha subsp. polymorpha]	GO:0005634(nucleus)	ko04075(Plant hormone signal transduction)	RR23	ARR-B	4	1480-1501	Y	0	78.2975	1.6486e-18	7.88899e-24	down	-	1492			4	4		2		0.821986
mdm-miR397a_L+2R-2	CATTGAGTGCAGCGTTGATGA	TRINITY_DN37672_c0_g3	PREDICTED: long chain acyl-CoA synthetase 6, peroxisomal-like isoform X1 [Phoenix dactylifera]	GO:0001676(long-chain fatty acid metabolic process);GO:0004467(long-chain fatty acid-CoA ligase activity);GO:0005524(ATP binding);GO:0005777(peroxisome);GO:0006631(fatty acid metabolic process);GO:0007275(multicellular organism development);GO:0009507(chloroplast);GO:0009514(glyoxysome);GO:0010193(response to ozone);GO:0016020(membrane);GO:0046861(glyoxysomal membrane)	ko01212(Fatty acid metabolism);ko00061(Fatty acid biosynthesis);ko00071(Fatty acid degradation);ko04146(Peroxisome)	LACS6	nonTF	4	1349-1369	Y	0	78.2975	1.6486e-18	7.88899e-24	down	-	1360			4	4		2		0.982174
pab-miR482b_L-3_1ss17CA	TCCCTATTCCTCCAATTCC	TRINITY_DN41350_c0_g1	PREDICTED: protein MODIFIER OF SNC1 11-like [Pyrus x bretschneideri]	GO:0003723(RNA binding);GO:0005515(protein binding);GO:0005634(nucleus);GO:0005654(nucleoplasm);GO:0016973(poly(A)+ mRNA export from nucleus)	-	MOS11	nonTF	3	361-379	Y	0	78.2975	1.6486e-18	7.88899e-24	down	-	370			4	4		2		0.998715
pta-miR396_L-3	CACAGCTTTCTTGAACTT	TRINITY_DN38629_c0_g2	hypothetical protein SOVF_076870 [Spinacia oleracea]	GO:0005634(nucleus);GO:0005737(cytoplasm);GO:0009408(response to heat);GO:0009409(response to cold);GO:0046677(response to antibiotic)	ko04141(Protein processing in endoplasmic reticulum)	HSP82	nonTF	3.5	1621-1638	Y	0	78.2975	1.6486e-18	7.88899e-24	down	-	1629			4	4		2		0.999998
mtr-MIR2617b-p5_2ss4TC18AT	ATACTTTATATTTAATTT	TRINITY_DN45039_c0_g1	sabinene synthase [Thuja plicata]	GO:0010333(terpene synthase activity);GO:0016829(lyase activity);GO:0043693(monoterpene biosynthetic process)	ko00900(Terpenoid backbone biosynthesis)	ag2	nonTF	3	1219-1236	Y	0	78.2975	1.6486e-18	7.88899e-24	down	-	1227			4	4		2		1
osa-MIR821a-p3_1ss12AG	GATGAAGAAATGAAAAAA	TRINITY_DN41102_c0_g1	Major facilitator superfamily protein [Theobroma cacao]	GO:0003674(molecular_function);GO:0016021(integral component of membrane)	ko00240(Pyrimidine metabolism)	At1g18000	GRAS	4	949-965	Y	0	78.2975	1.6486e-18	7.88899e-24	down	-	957			4	4		2		1
pab-miR397_L-1R-1_1ss2CT	TATTGAGTGCAGCGTTGAC	TRINITY_DN37672_c0_g3	PREDICTED: long chain acyl-CoA synthetase 6, peroxisomal-like isoform X1 [Phoenix dactylifera]	GO:0001676(long-chain fatty acid metabolic process);GO:0004467(long-chain fatty acid-CoA ligase activity);GO:0005524(ATP binding);GO:0005777(peroxisome);GO:0006631(fatty acid metabolic process);GO:0007275(multicellular organism development);GO:0009507(chloroplast);GO:0009514(glyoxysome);GO:0010193(response to ozone);GO:0016020(membrane);GO:0046861(glyoxysomal membrane)	ko01212(Fatty acid metabolism);ko00061(Fatty acid biosynthesis);ko00071(Fatty acid degradation);ko04146(Peroxisome)	LACS6	nonTF	4	1351-1369	Y	0	78.2975	1.6486e-18	7.88899e-24	down	-	1360			4	4		2		0.982174
zma-miR164c-3p_L-1_1ss9CA	ATGTGCCATTCTTCTCCATC	TRINITY_DN35711_c2_g3	PREDICTED: protein GrpE [Prunus mume]	GO:0000774(adenyl-nucleotide exchange factor activity);GO:0005507(copper ion binding);GO:0005759(mitochondrial matrix);GO:0006457(protein folding);GO:0009507(chloroplast);GO:0009570(chloroplast stroma);GO:0009579(thylakoid);GO:0009793(embryo development ending in seed dormancy);GO:0042803(protein homodimerization activity);GO:0051087(chaperone binding)	-	grpE	nonTF	4	578-598	Y	0	78.2975	1.6486e-18	7.88899e-24	down	-	589			4	4		2		0.999943
pab-miR396a_L+1R-1	TTTCCACAGCTTTCTTGAACT	TRINITY_DN31407_c0_g4	-	-	-	-	nonTF	2	458-478	Y	0	78.2975	1.6486e-18	7.88899e-24	down	-	469			4	4		2		0.59507
ath-miR396b-3p_L-2_1ss12CT	TCAAGAAAGTTGTGGGAAA	TRINITY_DN35078_c2_g1	unknown [Picea sitchensis]	GO:0005634(nucleus);GO:0008270(zinc ion binding);GO:1902456(regulation of stomatal opening)	ko04120(Ubiquitin mediated proteolysis)	MIEL1	nonTF	3.5	124-142	Y	0	78.2975	1.6486e-18	7.88899e-24	down	-	133			4	4		2		0.980647
tae-miR7757-5p_R-1_2ss6AT21TC	ATAAATCCTTCAGCTATCCAC	TRINITY_DN46421_c0_g2	hypothetical protein PHAVU_009G233700g [Phaseolus vulgaris]	GO:0005524(ATP binding);GO:0005575(cellular_component);GO:0006952(defense response);GO:0043531(ADP binding)	ko04626(Plant-pathogen interaction)	At1g59780	WRKY	3	9-29	Y	0	78.2975	1.6486e-18	7.88899e-24	down	-	20			4	4		2		0.891283
hbr-MIR6173-p3_1ss11TG	TGGGATTAGAGACCCCAGTA	TRINITY_DN37376_c0_g3	PREDICTED: calcium permeable stress-gated cation channel 1 [Amborella trichopoda]	GO:0005227(calcium activated cation channel activity);GO:0005886(plasma membrane);GO:0006812(cation transport);GO:0016021(integral component of membrane)	-	CSC1	nonTF	3.5	1683-1701	Y	0	78.2975	1.6486e-18	7.88899e-24	down	-	1693			4	4		2		0.731517
cme-MIR166e-p5_2ss9CT19GC	TTCTTCTTTCTCTTATTTC	TRINITY_DN44877_c0_g5	DEK, C-terminal [Cynara cardunculus var. scolymus]	GO:0003677(DNA binding);GO:0005634(nucleus);GO:0008150(biological_process);GO:0009506(plasmodesma)	-	TRI1	SWI/SNF-BAF60b	3.5	1018-1035	Y	0	78.2975	1.6486e-18	7.88899e-24	down	-	1026			4	4		2		1
hbr-MIR6173-p3_1ss11TG	TGGGATTAGAGACCCCAGTA	TRINITY_DN27913_c0_g1	unknown [Picea sitchensis]	GO:0003677(DNA binding);GO:0003700(transcription factor activity, sequence-specific DNA binding);GO:0005515(protein binding);GO:0005634(nucleus);GO:0006351(transcription, DNA-templated);GO:0010052(guard cell differentiation);GO:0010377(guard cell fate commitment);GO:0045597(positive regulation of cell differentiation);GO:0045893(positive regulation of transcription, DNA-templated);GO:0046983(prot…	-	FAMA	bHLH	3.5	590-609	Y	0	78.2975	1.6486e-18	7.88899e-24	down	-	600			4	4		2		0.731517
PC-3p-43747_51	TAGAAGAATGAGCATATGTC	TRINITY_DN43788_c0_g2	-	-	-	-	nonTF	3	475-494	Y	0	78.2975	1.6486e-18	7.88899e-24	down	-	485			4	4		2		0.948112
stu-MIR8045-p3_2ss6TC19GT	TTTATCCCTTTTTCCTATT	TRINITY_DN39934_c3_g5	unknown [Picea sitchensis]	GO:0004046(aminoacylase activity);GO:0005783(endoplasmic reticulum);GO:0009507(chloroplast)	ko01210(2-Oxocarboxylic acid metabolism);ko01230(Biosynthesis of amino acids);ko00220(Arginine biosynthesis)	acy1	nonTF	2	1763-1782	Y	0	78.2975	1.6486e-18	7.88899e-24	down	-	1773			4	4		2		0.59507
ath-miR5021_R-1_1ss1TA	AGAGAAGAAGAAGAAGAAA	TRINITY_DN42355_c0_g1	unknown [Picea sitchensis]	GO:0004197(cysteine-type endopeptidase activity);GO:0005615(extracellular space);GO:0005764(lysosome);GO:0051603(proteolysis involved in cellular protein catabolic process)	ko04145(Phagosome)	RD21B	nonTF	4	87-105	Y	0	78.2975	1.6486e-18	7.88899e-24	down	-	96			4	4		3		1
mtr-MIR2592bi-p3_1ss16GA	ATTCCCATTGTCCCTATC	TRINITY_DN42841_c2_g3	PREDICTED: protein MOR1 [Nelumbo nucifera]	GO:0000226(microtubule cytoskeleton organization);GO:0000911(cytokinesis by cell plate formation);GO:0005634(nucleus);GO:0005819(spindle);GO:0005874(microtubule);GO:0008017(microtubule binding);GO:0009506(plasmodesma);GO:0009524(phragmoplast);GO:0009574(preprophase band);GO:0009920(cell plate formation involved in plant-type cell wall biogenesis);GO:0030981(cortical microtubule cytoskeleton)	ko01212(Fatty acid metabolism);ko00061(Fatty acid biosynthesis);ko00071(Fatty acid degradation);ko04146(Peroxisome)	MOR1	nonTF	3	3352-3368	Y	0	78.2975	1.6486e-18	7.88899e-24	down	-	3360			4	4		2		0.999387
mtr-MIR171c-p3_2ss1TA17GC	ATTTGATTTTGATTTTCA	TRINITY_DN35837_c0_g1	hypothetical protein CARUB_v10016555mg [Capsella rubella]	GO:0000027(ribosomal large subunit assembly);GO:0005515(protein binding);GO:0005524(ATP binding);GO:0005634(nucleus);GO:0005730(nucleolus);GO:0005737(cytoplasm);GO:0006461(protein complex assembly);GO:0016020(membrane);GO:0016887(ATPase activity);GO:0045111(intermediate filament cytoskeleton);GO:0051082(unfolded protein binding)	ko03040(Spliceosome)	MDN1	MYB-related	3.5	2251-2268	Y	0	78.2975	1.6486e-18	7.88899e-24	down	-	2259			4	4		2		1
smo-MIR1103-p5_1ss11CA_1	TAGTACTGGGATGGGTGA	TRINITY_DN34650_c0_g1	hypothetical protein AXG93_436s1330 [Marchantia polymorpha subsp. polymorpha]	GO:0003674(molecular_function);GO:0005575(cellular_component);GO:0008150(biological_process);GO:0044351(macropinocytosis)	-	commd3	nonTF	4	108-125	Y	0	78.2975	1.6486e-18	7.88899e-24	down	-	116			4	4		2		0.999999
osa-MIR2101-p3_2ss1AT18GA	TGTTTGGCACTCTGAACA	TRINITY_DN45016_c0_g1	-	-	-	-	nonTF	3	1164-1181	Y	0	78.2975	1.6486e-18	7.88899e-24	down	-	1172			4	4		2		0.997308
hbr-MIR6173-p3_1ss10TG	GGGATTAGAGACCCCAGTA	TRINITY_DN27913_c0_g1	unknown [Picea sitchensis]	GO:0003677(DNA binding);GO:0003700(transcription factor activity, sequence-specific DNA binding);GO:0005515(protein binding);GO:0005634(nucleus);GO:0006351(transcription, DNA-templated);GO:0010052(guard cell differentiation);GO:0010377(guard cell fate commitment);GO:0045597(positive regulation of cell differentiation);GO:0045893(positive regulation of transcription, DNA-templated);GO:0046983(prot…	-	FAMA	bHLH	2.5	590-608	Y	0	78.2975	1.6486e-18	7.88899e-24	down	-	599			4	4		2		0.560384
mtr-MIR171c-p5_2ss1TC17GC	CTTTGATTTTGATTTTCA	TRINITY_DN42023_c1_g1	unknown [Picea sitchensis]	-	-	-	nonTF	3	210-228	Y	0	78.2975	1.6486e-18	7.88899e-24	down	-	219			4	4		2		1
PC-3p-45853_47	TGATACCTCTTGGCATATCTT	TRINITY_DN32496_c0_g1	unknown [Picea sitchensis]	GO:0008152(metabolic process);GO:0009507(chloroplast);GO:0016787(hydrolase activity)	-	-	nonTF	4	1182-1202	Y	0	78.2975	1.6486e-18	7.88899e-24	down	-	1193			4	4		2		0.968311
PC-3p-340_6557	TGAGATTGTTGGAGAGGTTC	TRINITY_DN44721_c0_g1	hypothetical protein AMTR_s00049p00037310 [Amborella trichopoda]	GO:0005515(protein binding);GO:0005886(plasma membrane);GO:0007165(signal transduction);GO:0007275(multicellular organism development);GO:0009653(anatomical structure morphogenesis);GO:0009909(regulation of flower development);GO:0016020(membrane);GO:0016021(integral component of membrane);GO:0033612(receptor serine/threonine kinase binding);GO:0040008(regulation of growth);GO:0048507(meristem de…	ko04626(Plant-pathogen interaction)	CLV2	FAR1	4	1865-1885	Y	0	78.2975	1.6486e-18	7.88899e-24	down	-	1875			4	4		2		0.999998
bdi-MIR7756-p5_1ss12AT	GTTGGCATTGATTTGGCT	TRINITY_DN47552_c0_g1	-	GO:0003674(molecular_function);GO:0005622(intracellular);GO:0008150(biological_process)	-	-	nonTF	3.5	171-189	Y	0	78.2975	1.6486e-18	7.88899e-24	down	-	180			4	4		2		1
cme-MIR166e-p5_2ss9CT19GC	TTCTTCTTTCTCTTATTTC	TRINITY_DN46068_c0_g1	-	-	-	-	nonTF	3.5	41-60	Y	0	78.2975	1.6486e-18	7.88899e-24	down	-	50			4	4		2		1
PC-3p-171731_5	AGCTCTGTATTCCCTCAAAAC	TRINITY_DN34451_c0_g2	PREDICTED: probable E3 ubiquitin-protein ligase ARI2 isoform X2 [Amborella trichopoda]	GO:0000151(ubiquitin ligase complex);GO:0000209(protein polyubiquitination);GO:0005737(cytoplasm);GO:0031624(ubiquitin conjugating enzyme binding);GO:0032436(positive regulation of proteasomal ubiquitin-dependent protein catabolic process);GO:0042787(protein ubiquitination involved in ubiquitin-dependent protein catabolic process);GO:0061630(ubiquitin protein ligase activity)	-	ARI2	nonTF	4	1854-1873	Y	0	78.2975	1.6486e-18	7.88899e-24	down	-	1865			4	4		2		0.821986
mtr-MIR2592bi-p5_2ss16GA19AT	ATTCCCATTGTCCCTATCT	TRINITY_DN42841_c2_g3	PREDICTED: protein MOR1 [Nelumbo nucifera]	GO:0000226(microtubule cytoskeleton organization);GO:0000911(cytokinesis by cell plate formation);GO:0005634(nucleus);GO:0005819(spindle);GO:0005874(microtubule);GO:0008017(microtubule binding);GO:0009506(plasmodesma);GO:0009524(phragmoplast);GO:0009574(preprophase band);GO:0009920(cell plate formation involved in plant-type cell wall biogenesis);GO:0030981(cortical microtubule cytoskeleton)	ko01212(Fatty acid metabolism);ko00061(Fatty acid biosynthesis);ko00071(Fatty acid degradation);ko04146(Peroxisome)	MOR1	nonTF	3	3351-3368	Y	0	78.2975	1.6486e-18	7.88899e-24	down	-	3360			4	4		2		0.994359
sbi-MIR437w-p5_2ss4AG18AG	ATTGAATTCTCCGTGAAG	TRINITY_DN34436_c0_g1	PREDICTED: COP9 signalosome complex subunit 2 [Amborella trichopoda]	GO:0005515(protein binding);GO:0005634(nucleus);GO:0005829(cytosol);GO:0007275(multicellular organism development);GO:0008180(COP9 signalosome);GO:0009585(red, far-red light phototransduction);GO:0009640(photomorphogenesis);GO:0010388(cullin deneddylation);GO:0030163(protein catabolic process)	ko03050(Proteasome)	CSN2	nonTF	3.5	1033-1051	Y	0	78.2975	1.6486e-18	7.88899e-24	down	-	1042			4	4		2		0.998605
ppt-MIR1030c-p5_1ss18TG	GCATCTGCATCTGCACCG	TRINITY_DN32722_c4_g1	PREDICTED: uncharacterized protein LOC103714791 [Phoenix dactylifera]	GO:0003674(molecular_function);GO:0008150(biological_process);GO:0009507(chloroplast);GO:0009535(chloroplast thylakoid membrane);GO:0009536(plastid);GO:0009941(chloroplast envelope)	-	-	nonTF	2.5	1092-1109	Y	74.6076	0	3.1444e-18	1.45961e-23	up	-	1100	4	4			2		0.728664
PC-3p-43857_50	CTGTGCTCCTCTCTTCTCCT	TRINITY_DN37313_c0_g1	hypothetical protein AXG93_2601s1110 [Marchantia polymorpha subsp. polymorpha]	GO:0003674(molecular_function);GO:0005634(nucleus);GO:0048467(gynoecium development);GO:0071365(cellular response to auxin stimulus)	-	-	FAR1	3	271-291	Y	74.6076	0	3.1444e-18	1.45961e-23	up	-	281	4	4			2		0.904432
PC-3p-5720_650	TTGAAATCTGCAAATCTGGGTT	TRINITY_DN40459_c0_g3	unknown [Picea sitchensis]	GO:0004806(triglyceride lipase activity);GO:0006629(lipid metabolic process);GO:0009507(chloroplast);GO:0016787(hydrolase activity)	-	-	nonTF	3.5	118-140	Y	74.6076	0	3.1444e-18	1.45961e-23	up	-	131	4	4			2		0.647786
ptc-MIR472a-p5_2ss9AG20CT	TTTTCCCTGCTCCACCCATT	TRINITY_DN33652_c0_g3	defensin 4 [Pinus sylvestris]	GO:0005576(extracellular region);GO:0050832(defense response to fungus)	-	Def2	nonTF	3	22-42	Y	74.6076	0	3.1444e-18	1.45961e-23	up	-	33	4	4			2		0.828116
pde-miR159_1ss21AC	TTTGGTTTGAAGGGAGCTCTC	TRINITY_DN29724_c0_g1	PREDICTED: endoplasmic reticulum-Golgi intermediate compartment protein 3-like [Gossypium raimondii]	GO:0003674(molecular_function);GO:0005774(vacuolar membrane);GO:0005783(endoplasmic reticulum);GO:0005794(Golgi apparatus);GO:0016021(integral component of membrane)	-	ergic3	nonTF	4	484-503	Y	74.6076	0	3.1444e-18	1.45961e-23	up	-	494	4	4			2		0.897991
PC-3p-43857_50	CTGTGCTCCTCTCTTCTCCT	TRINITY_DN27754_c0_g3	ATP-binding cassette transporter, subfamily I, member 4, ABC component protein PpABCI4 [Physcomitrella patens]	GO:0005524(ATP binding);GO:0005737(cytoplasm);GO:0005886(plasma membrane);GO:0006810(transport);GO:0016887(ATPase activity)	ko03018(RNA degradation)	ABCI19	nonTF	4	57-77	Y	74.6076	0	3.1444e-18	1.45961e-23	up	-	68	4	4			2		0.995824
mtr-MIR2617b-p5_2ss4TC18AT	ATACTTTATATTTAATTT	TRINITY_DN37419_c0_g1	unknown [Picea sitchensis]	GO:0003885(D-arabinono-1,4-lactone oxidase activity);GO:0005739(mitochondrion);GO:0005773(vacuole);GO:0016020(membrane);GO:0019853(L-ascorbic acid biosynthetic process);GO:0050105(L-gulonolactone oxidase activity);GO:0050660(flavin adenine dinucleotide binding);GO:0055114(oxidation-reduction process)	-	GULLO3	nonTF	4	1810-1827	Y	74.6076	0	3.1444e-18	1.45961e-23	up	-	1818	4	4			3		0.998538
ath-miR5021_R-1_1ss1TA	AGAGAAGAAGAAGAAGAAA	TRINITY_DN40834_c0_g4	unknown [Picea sitchensis]	GO:0003677(DNA binding);GO:0005634(nucleus);GO:0008150(biological_process)	-	-	nonTF	4	185-203	Y	74.6076	0	3.1444e-18	1.45961e-23	up	-	194	4	4			2		1
mtr-miR5248_2ss6AT21AT	TTTTTTGTTGGCATGCATTCT	TRINITY_DN47122_c5_g4	taxoid 10-beta hydroxylase [Taxus cuspidata]	GO:0036203(taxoid 14-beta-hydroxylase activity);GO:0042616(paclitaxel metabolic process);GO:0043231(intracellular membrane-bounded organelle);GO:0055114(oxidation-reduction process)	ko00905(Brassinosteroid biosynthesis)	CYP725A1	nonTF	3.5	981-1001	Y	74.6076	0	3.1444e-18	1.45961e-23	up	-	992	4	4			2		0.996783
ppt-miR1030h_1ss2CT	TTTGCATCTGCACCTGCACCG	TRINITY_DN33126_c0_g2	-	-	-	-	nonTF	3.5	193-213	Y	74.6076	0	3.1444e-18	1.45961e-23	up	-	204	4	4			2		0.647786
aly-MIR157c-p5_2ss11AT18AT	TGTATAACAATTTCAAGT	TRINITY_DN32626_c0_g1	-	-	-	-	nonTF	2.5	9-26	Y	74.6076	0	3.1444e-18	1.45961e-23	up	-	17	4	4			2		0.4791
pde-miR159_R-1	TTTGGTTTGAAGGGAGCTCT	TRINITY_DN36964_c0_g1	unknown [Picea sitchensis]	GO:0004674(protein serine/threonine kinase activity);GO:0004712(protein serine/threonine/tyrosine kinase activity);GO:0005524(ATP binding);GO:0005737(cytoplasm);GO:0007229(integrin-mediated signaling pathway);GO:0016301(kinase activity);GO:0046777(protein autophosphorylation)	ko04075(Plant hormone signal transduction)	splA	PHD	4	1379-1399	Y	74.6076	0	3.1444e-18	1.45961e-23	up	-	1389	4	4			2		0.998939
pab-miR397_L-2R+2	ATTGAGTGCAGCGTTGACGAT	TRINITY_DN46364_c0_g1	laccase [Picea abies]	GO:0005507(copper ion binding);GO:0016722(oxidoreductase activity, oxidizing metal ions)	ko00053(Ascorbate and aldarate metabolism)	LAC12	nonTF	4	811-831	Y	74.6076	0	3.1444e-18	1.45961e-23	up	-	822	4	4			2		0.897991
pde-MIR159-p5	TTTGGTTTGAAGGGAGCT	TRINITY_DN33824_c0_g1	PREDICTED: uncharacterized protein LOC104602459 isoform X1 [Nelumbo nucifera]	GO:0000122(negative regulation of transcription from RNA polymerase II promoter);GO:0005634(nucleus);GO:0006346(methylation-dependent chromatin silencing);GO:0008327(methyl-CpG binding)	-	MBD5	nonTF	3.5	1790-1807	Y	74.6076	0	3.1444e-18	1.45961e-23	up	-	1798	4	4			2		1
aly-MIR157c-p5_2ss11AT18AT	TGTATAACAATTTCAAGT	TRINITY_DN46638_c0_g2	PREDICTED: uncharacterized protein LOC104598027 [Nelumbo nucifera]	GO:0003674(molecular_function);GO:0005634(nucleus);GO:0008150(biological_process)	-	-	nonTF	3.5	3593-3609	Y	74.6076	0	3.1444e-18	1.45961e-23	up	-	3601	4	4			2		0.999998
gma-MIR5368-p5_2ss3AT17GA	AGTGAGATACCACTCTAGA	TRINITY_DN32074_c0_g1	unknown [Picea sitchensis]	GO:0003674(molecular_function);GO:0005634(nucleus);GO:0005737(cytoplasm);GO:0008150(biological_process)	ko03022(Basal transcription factors);ko03420(Nucleotide excision repair)	-	nonTF	4	399-416	Y	74.6076	0	3.1444e-18	1.45961e-23	up	-	408	4	4			2		0.745795
PC-5p-29248_92	TGGAAACTACCATTAGCTATC	TRINITY_DN38526_c0_g1	hypothetical protein AXG93_1842s1080 [Marchantia polymorpha subsp. polymorpha]	GO:0000790(nuclear chromatin);GO:0010485(H4 histone acetyltransferase activity);GO:0042393(histone binding)	-	HATB	GnonTFT	3.5	1271-1291	Y	74.6076	0	3.1444e-18	1.45961e-23	up	-	1282	4	4			2		0.647786
PC-5p-50928_40	ATGATCTTCCCATGTTCCACC	TRINITY_DN39398_c0_g3	unknown [Picea sitchensis]	GO:0003674(molecular_function);GO:0005634(nucleus);GO:0005886(plasma membrane);GO:0008150(biological_process)	-	-	nonTF	1	130-150	Y	74.6076	0	3.1444e-18	1.45961e-23	up	-	141	4	4			2		0.571668
gma-MIR5368-p3_1	GAGCTAGAATTCTAACCTTG	TRINITY_DN45798_c1_g4	hypothetical protein VITISV_038034 [Vitis vinifera]	-	-	-	nonTF	4	322-341	Y	74.6076	0	3.1444e-18	1.45961e-23	up	-	332	4	4			2		0.93538
pde-miR159_R-1	TTTGGTTTGAAGGGAGCTCT	TRINITY_DN29724_c0_g1	PREDICTED: endoplasmic reticulum-Golgi intermediate compartment protein 3-like [Gossypium raimondii]	GO:0003674(molecular_function);GO:0005774(vacuolar membrane);GO:0005783(endoplasmic reticulum);GO:0005794(Golgi apparatus);GO:0016021(integral component of membrane)	-	ergic3	nonTF	4	485-503	Y	74.6076	0	3.1444e-18	1.45961e-23	up	-	494	4	4			2		0.998939
ptc-miR472a_R-3_1ss9AG	TTTTCCCTGCTCCACCCAT	TRINITY_DN33652_c0_g3	defensin 4 [Pinus sylvestris]	GO:0005576(extracellular region);GO:0050832(defense response to fungus)	-	Def2	nonTF	3	23-42	Y	74.6076	0	3.1444e-18	1.45961e-23	up	-	33	4	4			2		0.990867
aly-MIR157c-p5_2ss11AT18AC	TGTATAACAATTTCAAGC	TRINITY_DN46638_c0_g2	PREDICTED: uncharacterized protein LOC104598027 [Nelumbo nucifera]	GO:0003674(molecular_function);GO:0005634(nucleus);GO:0008150(biological_process)	-	-	nonTF	3	3593-3609	Y	74.6076	0	3.1444e-18	1.45961e-23	up	-	3601	4	4			2		0.990867
vvi-MIR845b-p5_2ss15CA19AT	TCTTCAATGACATCACATT	TRINITY_DN39103_c0_g2	hypothetical protein AXG93_4472s1020 [Marchantia polymorpha subsp. polymorpha]	GO:0005730(nucleolus);GO:0030490(maturation of SSU-rRNA);GO:0032040(small-subunit processome)	ko03008(Ribosome biogenesis in eukaryotes)	SPAC57A7.06	nonTF	4	1024-1042	Y	74.6076	0	3.1444e-18	1.45961e-23	up	-	1033	4	4			2		1
mtr-MIR2617b-p5_2ss4TC18AT	ATACTTTATATTTAATTT	TRINITY_DN46772_c1_g2	-	-	-	-	nonTF	3.5	1245-1262	Y	74.6076	0	3.1444e-18	1.45961e-23	up	-	1253	4	4			2		0.999996
aly-MIR157c-p5_2ss11AT18AC	TGTATAACAATTTCAAGC	TRINITY_DN32626_c0_g1	-	-	-	-	nonTF	3.5	9-26	Y	74.6076	0	3.1444e-18	1.45961e-23	up	-	17	4	4			2		0.999601
PC-5p-29248_92	TGGAAACTACCATTAGCTATC	TRINITY_DN31351_c0_g1	unknown [Picea sitchensis]	GO:0005634(nucleus);GO:0005737(cytoplasm);GO:0006351(transcription, DNA-templated);GO:0006355(regulation of transcription, DNA-templated);GO:0016746(transferase activity, transferring acyl groups);GO:0033588(Elongator holoenzyme complex)	-	ELP5	nonTF	4	1268-1287	Y	74.6076	0	3.1444e-18	1.45961e-23	up	-	1278	4	4			2		0.838968
pab-MIR396a-p5_2ss19AT20AT	CTCAAGAAAGCTGTGGGATT	TRINITY_DN31407_c0_g4	-	-	-	-	nonTF	3.5	373-392	Y	55.9557	195.744	3.7448e-18	4.52869e-19	down	-1.80661	383	3	3	10	10	2	2	0.98461	0.994804
mtr-miR396a-3p_L-1_1ss20GA	CTCAAGAAAGCTGTGGGAAA	TRINITY_DN36986_c0_g1	PREDICTED: uncharacterized protein LOC18443407 isoform X2 [Amborella trichopoda]	GO:0004674(protein serine/threonine kinase activity);GO:0005634(nucleus);GO:0005737(cytoplasm);GO:0006897(endocytosis);GO:0008360(regulation of cell shape);GO:0016055(Wnt signaling pathway);GO:0018105(peptidyl-serine phosphorylation)	-	HD16	nonTF	4	1719-1737	Y	55.9557	195.744	3.7448e-18	4.52869e-19	down	-1.80661	1729	3	3	10	10	2	2	0.993408	0.998215
mtr-miR396a-3p_L-1_1ss20GA	CTCAAGAAAGCTGTGGGAAA	TRINITY_DN31407_c0_g4	-	-	-	-	nonTF	1.5	373-392	Y	55.9557	195.744	3.7448e-18	4.52869e-19	down	-1.80661	383	3	3	10	10	2	2	0.79097	0.860885
mtr-MIR171c-p5_2ss16GC18TG	TTTGATTTTGATTTTCAG	TRINITY_DN31094_c0_g1	unknown [Picea sitchensis]	-	-	-	nonTF	3.5	341-358	Y	55.9557	195.744	3.7448e-18	4.52869e-19	down	-1.80661	349	3	3	10	10	2	2	1	1
pab-MIR482b-p3_2ss2CT17CA_2	TTTTCCCTATTCCTCCAATT	TRINITY_DN42942_c4_g1	unknown [Picea sitchensis]	GO:0002181(cytoplasmic translation);GO:0003735(structural constituent of ribosome);GO:0022625(cytosolic large ribosomal subunit)	ko03010(Ribosome)	RPL31	nonTF	3.5	115-134	Y	167.867	371.913	7.9846e-18	4.51732e-18	down	-1.14765	125	9	9	19	19	2	2	0.926377	0.96265
pab-MIR482b-p3_2ss2CT17CA_1	TTTTCCCTATTCCTCCAAT	TRINITY_DN42942_c4_g1	unknown [Picea sitchensis]	GO:0002181(cytoplasmic translation);GO:0003735(structural constituent of ribosome);GO:0022625(cytosolic large ribosomal subunit)	ko03010(Ribosome)	RPL31	nonTF	3.5	116-134	Y	167.867	371.913	7.9846e-18	4.51732e-18	down	-1.14765	125	9	9	19	19	2	2	0.98461	0.994804
pta-MIR166a-p5	GAATGTTGTCTGGCTCGACTT	TRINITY_DN43712_c2_g1	PREDICTED: nucleolin [Amborella trichopoda]	GO:0000166(nucleotide binding);GO:0003676(nucleic acid binding);GO:0003723(RNA binding)	ko03013(RNA transport);ko03015(mRNA surveillance pathway);ko03018(RNA degradation)	RBM47	bZIP	4	2428-2448	Y	93.2595	254.467	1.9233e-17	5.87477e-18	down	-1.44816	2439	5	5	13	13	2	2	0.959065	0.982174
ath-MIR390b-p3_2ss10AG20GA	TACATGTATGTCTGTTGGCAC	TRINITY_DN40758_c0_g4	PREDICTED: cleavage and polyadenylation specificity factor subunit 2 [Amborella trichopoda]	GO:0003677(DNA binding);GO:0003723(RNA binding);GO:0005515(protein binding);GO:0005634(nucleus);GO:0005737(cytoplasm);GO:0005847(mRNA cleavage and polyadenylation specificity factor complex);GO:0006378(mRNA polyadenylation);GO:0006379(mRNA cleavage);GO:0009506(plasmodesma);GO:0009793(embryo development ending in seed dormancy);GO:0035194(posttranscriptional gene silencing by RNA)	ko03015(mRNA surveillance pathway)	Os09g0569400	nonTF	4	2935-2955	Y	37.3038	156.595	2.7361e-17	1.79116e-18	down	-2.06964	2946	2	2	8	8	2	2	0.93538	0.968311
gma-miR6300	GTCGTTGTAGTATAGTGG	TRINITY_DN41663_c0_g1	unknown [Picea sitchensis]	-	ko00900(Terpenoid backbone biosynthesis)	-	nonTF	4	623-639	Y	18.6519	117.446	5.4413e-17	2.71117e-18	down	-2.65461	630	1	1	6	6	4	2	0.999943	1
mdm-MIR156ac-p3_2ss1AG18GC	GATCTAATTCATAAAATCA	TRINITY_DN46862_c0_g1	unknown [Picea sitchensis]	GO:0005737(cytoplasm)	-	At1g04910	SNF2	4	1226-1243	Y	18.6519	117.446	5.4413e-17	2.71117e-18	down	-2.65461	1234	1	1	6	6	4	2	0.999987	1
mtr-MIR5232-p5_1ss9TC	TGCTTTCACAACATCATG	TRINITY_DN45025_c0_g3	PREDICTED: ATP-dependent DNA helicase DDM1 [Nelumbo nucifera]	GO:0000786(nucleosome);GO:0003677(DNA binding);GO:0004003(ATP-dependent DNA helicase activity);GO:0004386(helicase activity);GO:0005515(protein binding);GO:0005524(ATP binding);GO:0005634(nucleus);GO:0006344(maintenance of chromatin silencing);GO:0006346(methylation-dependent chromatin silencing);GO:0006349(regulation of gene expression by genetic imprinting);GO:0006351(transcription, DNA-templat…	ko03420(Nucleotide excision repair)	DDM1	SNF2	3.5	2572-2589	Y	18.6519	117.446	5.4413e-17	2.71117e-18	down	-2.65461	2580	1	1	6	6	4	2	0.999415	0.999993
cme-MIR166e-p5_2ss9CT19GC	TTCTTCTTTCTCTTATTTC	TRINITY_DN35763_c0_g4	unknown [Picea sitchensis]	GO:0005634(nucleus);GO:0005829(cytosol);GO:0005886(plasma membrane);GO:0006950(response to stress);GO:0016787(hydrolase activity)	-	PHOS32	nonTF	4	175-193	Y	18.6519	117.446	5.4413e-17	2.71117e-18	down	-2.65461	184	1	1	6	6	4	2	1	1
nta-MIR172e-p5_2ss15CG19TA	ATTGGAACGATACAGAGAA	TRINITY_DN36374_c0_g1	Adenosine kinase 2 [Theobroma cacao]	GO:0004001(adenosine kinase activity);GO:0005507(copper ion binding);GO:0005524(ATP binding);GO:0005737(cytoplasm);GO:0005829(cytosol);GO:0005886(plasma membrane);GO:0006169(adenosine salvage);GO:0016032(viral process);GO:0016301(kinase activity);GO:0016310(phosphorylation);GO:0044209(AMP salvage)	ko00230(Purine metabolism)	ADK2	nonTF	3.5	31-49	Y	18.6519	117.446	5.4413e-17	2.71117e-18	down	-2.65461	40	1	1	6	6	4	2	0.710827	0.860885
aly-MIR396b-p5	ATTTTTCCACAGCTTTCT	TRINITY_DN34513_c0_g2	unknown [Picea sitchensis]	GO:0001558(regulation of cell growth);GO:0005634(nucleus);GO:0009734(auxin-activated signaling pathway);GO:0044843(cell cycle G1/S phase transition);GO:0051302(regulation of cell division)	-	EBP1	nonTF	3.5	389-406	Y	186.519	58.7231	1.1841e-16	3.41937e-17	up	1.66732	397	10	10	3	3	2	2	1	1
cme-MIR166e-p5_2ss9CT19GC	TTCTTCTTTCTCTTATTTC	TRINITY_DN45387_c0_g3	PREDICTED: SART-1 family protein DOT2 isoform X1 [Jatropha curcas]	GO:0000387(spliceosomal snRNP assembly);GO:0000481(maturation of 5S rRNA);GO:0045292(mRNA cis splicing, via spliceosome);GO:0046540(U4/U6 x U5 tri-snRNP complex)	ko03040(Spliceosome)	DOT2	PHD	4	954-972	Y	186.519	58.7231	1.1841e-16	3.41937e-17	up	1.66732	963	10	10	3	3	2	2	1	1
mtr-MIR171c-p5_2ss16GC18TG	TTTGATTTTGATTTTCAG	TRINITY_DN30919_c0_g1	hypothetical protein AXG93_412s1040 [Marchantia polymorpha subsp. polymorpha]	GO:0000791(euchromatin);GO:0003677(DNA binding);GO:0003935(GTP cyclohydrolase II activity);GO:0005515(protein binding);GO:0005634(nucleus);GO:0005720(nuclear heterochromatin);GO:0006325(chromatin organization);GO:0006342(chromatin silencing);GO:0006351(transcription, DNA-templated);GO:0008686(3,4-dihydroxy-2-butanone-4-phosphate synthase activity);GO:0009507(chloroplast);GO:0009648(photoperiodism…	-	LHP1	PHD	3	1008-1025	Y	186.519	58.7231	1.1841e-16	3.41937e-17	up	1.66732	1016	10	10	3	3	2	2	1	1
gma-MIR172b-p3_1ss5TG	TTGAGGTGAGAATCTTGATGA	TRINITY_DN45915_c0_g2	AP2L2, partial [Pinus tabuliformis]	GO:0003677(DNA binding);GO:0003700(transcription factor activity, sequence-specific DNA binding);GO:0005634(nucleus);GO:0006351(transcription, DNA-templated);GO:0006355(regulation of transcription, DNA-templated);GO:0009908(flower development);GO:0010073(meristem maintenance);GO:0010093(specification of floral organ identity);GO:0019953(sexual reproduction);GO:0030154(cell differentiation);GO:004…	-	AP2	AP2-EREBP	2.5	2866-2886	Y	186.519	58.7231	1.1841e-16	3.41937e-17	up	1.66732	2877	10	10	3	3	2	2	0.4791	0.560384
sbi-MIR437w-p5_2ss4AG18AG	ATTGAATTCTCCGTGAAG	TRINITY_DN33903_c1_g2	-	-	-	-	nonTF	3	245-262	Y	149.215	332.764	2.658e-16	1.08801e-16	down	-1.15711	253	8	8	17	17	2	2	0.983573	0.994359
pab-MIR482b-p3_2ss2CT17CA_2	TTTTCCCTATTCCTCCAATT	TRINITY_DN33443_c4_g1	putative NBS-LRR protein G8029, partial [Pinus monticola]	GO:0005737(cytoplasm);GO:0006952(defense response);GO:0007165(signal transduction);GO:0043531(ADP binding)	ko04626(Plant-pathogen interaction)	-	Orphans	4	16-35	Y	391.69	665.529	3.1787e-16	2.5891e-16	down	-0.764789	26	42	21	68	34	0	0	0.0831992	0.0868329
mdm-miR482c_2ss5TC20TG	TCTTCCCTAACCCTCCCATGCC	TRINITY_DN33443_c4_g1	putative NBS-LRR protein G8029, partial [Pinus monticola]	GO:0005737(cytoplasm);GO:0006952(defense response);GO:0007165(signal transduction);GO:0043531(ADP binding)	ko04626(Plant-pathogen interaction)	-	Orphans	4	14-35	Y	391.69	665.529	3.1787e-16	2.5891e-16	down	-0.764789	26	42	21	68	34	0	0	0.00864888	0.00904251
pab-MIR482b-p3_2ss2CT17CA_1	TTTTCCCTATTCCTCCAAT	TRINITY_DN33443_c4_g1	putative NBS-LRR protein G8029, partial [Pinus monticola]	GO:0005737(cytoplasm);GO:0006952(defense response);GO:0007165(signal transduction);GO:0043531(ADP binding)	ko04626(Plant-pathogen interaction)	-	Orphans	4	17-35	Y	391.69	665.529	3.1787e-16	2.5891e-16	down	-0.764789	26	42	21	68	34	0	0	0.177532	0.184849
pab-miR482b_R-1_2ss2CT17CA	TTTTCCCTATTCCTCCAATTC	TRINITY_DN33443_c4_g1	putative NBS-LRR protein G8029, partial [Pinus monticola]	GO:0005737(cytoplasm);GO:0006952(defense response);GO:0007165(signal transduction);GO:0043531(ADP binding)	ko04626(Plant-pathogen interaction)	-	Orphans	4	15-35	Y	391.69	665.529	3.1787e-16	2.5891e-16	down	-0.764789	26	42	21	68	34	0	0	0.0507841	0.0530432
pta-miR396_L-3	CACAGCTTTCTTGAACTT	TRINITY_DN45093_c0_g5	unknown [Picea sitchensis]	GO:0005887(integral component of plasma membrane);GO:0008509(anion transmembrane transporter activity);GO:0051453(regulation of intracellular pH);GO:0098656(anion transmembrane transport)	-	BOR1	nonTF	4	2638-2655	Y	111.911	19.5744	3.8391e-16	4.3845e-17	up	2.51532	2646	6	6	1	1	2	4	1	1
aly-MIR396b-p5	ATTTTTCCACAGCTTTCT	TRINITY_DN29817_c1_g1	unknown [Picea sitchensis]	GO:0003676(nucleic acid binding);GO:0003677(DNA binding);GO:0005737(cytoplasm);GO:0008150(biological_process);GO:0046872(metal ion binding)	-	Os01g0834700	C3H	3.5	770-787	Y	111.911	19.5744	3.8391e-16	4.3845e-17	up	2.51532	778	6	6	1	1	2	4	1	1
aly-MIR396b-p5	ATTTTTCCACAGCTTTCT	TRINITY_DN39215_c0_g3	PREDICTED: probable methionine--tRNA ligase [Amborella trichopoda]	GO:0005829(cytosol);GO:0006418(tRNA aminoacylation for protein translation)	ko00450(Selenocompound metabolism);ko00970(Aminoacyl-tRNA biosynthesis)	Os06g0508700	nonTF	4	868-885	Y	111.911	19.5744	3.8391e-16	4.3845e-17	up	2.51532	876	6	6	1	1	2	4	1	1
pta-miR396_L-3	CACAGCTTTCTTGAACTT	TRINITY_DN31418_c0_g1	hypothetical protein MANES_15G019600 [Manihot esculenta]	GO:0004656(procollagen-proline 4-dioxygenase activity);GO:0005506(iron ion binding);GO:0005576(extracellular region);GO:0005634(nucleus);GO:0005737(cytoplasm);GO:0005783(endoplasmic reticulum);GO:0005789(endoplasmic reticulum membrane);GO:0005794(Golgi apparatus);GO:0016021(integral component of membrane);GO:0016706(oxidoreductase activity, acting on paired donors, with incorporation or reduction…	ko00330(Arginine and proline metabolism)	P4H4	C3H	4	913-929	Y	74.6076	215.318	4.2965e-16	2.28796e-16	down	-1.52908	921	4	4	11	11	2	2	1	1
mtr-MIR2592bi-p3_1ss16GA	ATTCCCATTGTCCCTATC	TRINITY_DN37143_c1_g1	unknown [Picea sitchensis]	GO:0005634(nucleus);GO:0006122(mitochondrial electron transport, ubiquinol to cytochrome c);GO:0008121(ubiquinol-cytochrome-c reductase activity)	-	-	HMG	3.5	1077-1094	Y	820.683	1194.04	1.6474e-15	1.52961e-15	down	-0.540949	1085	44	44	61	61	2	2	0.996783	0.999277
nta-MIR398-p3_2ss8AG17TC	TGTTGGTGCTTTTCTTCT	TRINITY_DN31323_c0_g3	unknown [Picea sitchensis]	GO:0005739(mitochondrion);GO:0005750(mitochondrial respiratory chain complex III);GO:0008121(ubiquinol-cytochrome-c reductase activity);GO:0016020(membrane);GO:0022900(electron transport chain)	ko04120(Ubiquitin mediated proteolysis)	-	nonTF	4	279-296	Y	484.949	274.041	3.4352e-15	2.91056e-15	up	0.823441	287	26	26	14	14	2	2	1	1
aly-miR858-5p_L-1R+1	TTCGTTGTCTGTTCGACCTTA	TRINITY_DN45756_c1_g5	R2R3-MYB transcription factor MYB5 [Picea glauca]	GO:0003677(DNA binding);GO:0003700(transcription factor activity, sequence-specific DNA binding);GO:0005515(protein binding);GO:0005634(nucleus);GO:0006351(transcription, DNA-templated);GO:0009751(response to salicylic acid);GO:0009753(response to jasmonic acid);GO:0010224(response to UV-B);GO:0045892(negative regulation of transcription, DNA-templated);GO:1903086(negative regulation of sinapate …	ko00190(Oxidative phosphorylation);ko00860(Porphyrin and chlorophyll metabolism)	MYB4	MYB	4	368-388	Y	390.136	649.217	7.0952e-15	6.46206e-15	down	-0.734725	379	83	20.9167	128	33.1667	2	2	0.959065	0.982174
pab-miR396a_1ss21AT	TTCCACAGCTTTCTTGAACTT	TRINITY_DN31407_c0_g4	-	-	-	-	nonTF	2	457-477	Y	55.9557	176.169	7.8238e-15	2.35935e-15	down	-1.65461	468	3	3	9	9	2	2	0.511989	0.59507
gma-miR482a-3p_L-2_2ss5CG20TA	TTGCCAATTCCGCCCATACCTA	TRINITY_DN46482_c1_g7	putative truncated TIR-NBS-LRR protein [Pinus monticola]	GO:0005737(cytoplasm);GO:0006952(defense response);GO:0007165(signal transduction);GO:0009506(plasmodesma);GO:0009507(chloroplast);GO:0016021(integral component of membrane);GO:0043531(ADP binding)	ko00500(Starch and sucrose metabolism)	-	NAC	3	151-172	Y	55.9557	176.169	7.8238e-15	2.35935e-15	down	-1.65461	163	3	3	9	9	2	2	0.443995	0.522728
sbi-miR396c_R+2	TTCCACAGCTTTCTTGAACTTTT	TRINITY_DN31407_c0_g4	-	-	-	-	nonTF	3	455-477	Y	55.9557	176.169	7.8238e-15	2.35935e-15	down	-1.65461	468	3	3	9	9	2	2	0.828116	0.891283
pta-miR1314_R-2_1ss17GA	TCGGCCTTGAATGTTAAGAG	TRINITY_DN34450_c1_g2	-	-	-	-	nonTF	3.5	166-185	Y	130.563	293.616	8.8488e-15	5.89909e-15	down	-1.16918	176	7	7	15	15	0	0	0.019659	0.0205485
pta-miR1314_R-2_1ss5CT	TCGGTCTTGAATGTTAGGAG	TRINITY_DN34450_c1_g2	-	-	-	-	nonTF	3.5	166-185	Y	130.563	293.616	8.8488e-15	5.89909e-15	down	-1.16918	176	7	7	15	15	0	0	0.0245131	0.0256194
smo-MIR1103-p5_1ss11CA_1	TAGTACTGGGATGGGTGA	TRINITY_DN38331_c0_g2	PREDICTED: 60S ribosomal protein L10 [Vitis vinifera]	GO:0000027(ribosomal large subunit assembly);GO:0003735(structural constituent of ribosome);GO:0006412(translation);GO:0022625(cytosolic large ribosomal subunit)	ko03010(Ribosome)	RPL10	nonTF	4	462-480	Y	93.2595	234.892	1.6412e-14	6.49079e-15	down	-1.33268	470	5	5	12	12	3	2	0.731959	0.999999
vvi-MIR172d-p5_2ss7GT17CT	TGGAAGTGCAGTGATGTA	TRINITY_DN32871_c0_g1	unknown [Picea sitchensis]	GO:0003837(beta-ureidopropionase activity);GO:0005737(cytoplasm);GO:0005829(cytosol);GO:0006212(uracil catabolic process);GO:0006807(nitrogen compound metabolic process);GO:0019483(beta-alanine biosynthetic process);GO:0043562(cellular response to nitrogen levels)	ko00240(Pyrimidine metabolism);ko00410(beta-Alanine metabolism);ko00770(Pantothenate and CoA biosynthesis)	PYD3	nonTF	3	1708-1724	Y	93.2595	234.892	1.6412e-14	6.49079e-15	down	-1.33268	1715	5	5	12	12	2	2	0.99973	0.999968
ptc-miR472a_R-3_1ss9AG	TTTTCCCTGCTCCACCCAT	TRINITY_DN37283_c0_g1	unnamed protein product, partial [Vitis vinifera]	GO:0005829(cytosol);GO:0009793(embryo development ending in seed dormancy);GO:0010227(floral organ abscission)	-	-	nonTF	4	988-1006	Y	0	58.7231	2.8964e-14	3.84447e-18	down	-	997			3	3		3		0.915735
sbi-MIR437w-p5_2ss4AG18AG	ATTGAATTCTCCGTGAAG	TRINITY_DN38932_c0_g2	-	-	-	-	nonTF	3	194-212	Y	0	58.7231	2.8964e-14	3.84447e-18	down	-	203			3	3		2		0.994359
ppt-miR156a	TGACAGAAGAGAGTGAGCAC	TRINITY_DN36835_c1_g1	unknown [Picea sitchensis]	GO:0003677(DNA binding);GO:0003700(transcription factor activity, sequence-specific DNA binding);GO:0005634(nucleus);GO:0005737(cytoplasm);GO:0006351(transcription, DNA-templated);GO:0006355(regulation of transcription, DNA-templated);GO:0009908(flower development);GO:0010321(regulation of vegetative phase change);GO:0046872(metal ion binding)	ko04075(Plant hormone signal transduction)	SPL4	SBP	3	746-765	Y	0	58.7231	2.8964e-14	3.84447e-18	down	-	756			3	3		2		0.772212
mtr-MIR2592bi-p3_1ss16GA	ATTCCCATTGTCCCTATC	TRINITY_DN34955_c0_g1	PREDICTED: DNA topoisomerase 2-binding protein 1-A [Amborella trichopoda]	GO:0003713(transcription coactivator activity);GO:0005622(intracellular);GO:0005634(nucleus);GO:0006974(cellular response to DNA damage stimulus);GO:0007131(reciprocal meiotic recombination);GO:0007140(male meiosis);GO:0007143(female meiotic division)	-	-	PHD	4	3397-3415	Y	0	58.7231	2.8964e-14	3.84447e-18	down	-	3406			3	3		2		1
mtr-MIR171c-p5_2ss1TC17GC	CTTTGATTTTGATTTTCA	TRINITY_DN39846_c1_g1	unknown [Picea sitchensis]	GO:0003723(RNA binding);GO:0005525(GTP binding);GO:0009507(chloroplast)	-	era	nonTF	4	1293-1310	Y	0	58.7231	2.8964e-14	3.84447e-18	down	-	1301			3	3		2		1
mdm-MIR156ac-p3_2ss1AG18GC	GATCTAATTCATAAAATCA	TRINITY_DN36873_c0_g2	unknown [Picea sitchensis]	GO:0003674(molecular_function);GO:0005783(endoplasmic reticulum);GO:0009507(chloroplast);GO:0009555(pollen development)	-	-	nonTF	3.5	340-358	Y	0	58.7231	2.8964e-14	3.84447e-18	down	-	349			3	3		2		0.989972
ath-miR5021_R-1_1ss1TA	AGAGAAGAAGAAGAAGAAA	TRINITY_DN4542_c0_g1	-	-	-	-	nonTF	4	16-34	Y	0	58.7231	2.8964e-14	3.84447e-18	down	-	25			3	3		2		1
mtr-MIR2617b-p5_2ss4TC18AT	ATACTTTATATTTAATTT	TRINITY_DN42980_c1_g2	-	-	-	-	nonTF	4	44-60	Y	0	58.7231	2.8964e-14	3.84447e-18	down	-	51			3	3		2		1
hbr-MIR6173-p3_1ss10TG	GGGATTAGAGACCCCAGTA	TRINITY_DN37000_c1_g1	unknown [Picea sitchensis]	GO:0000103(sulfate assimilation);GO:0005737(cytoplasm);GO:0005829(cytosol);GO:0006535(cysteine biosynthetic process from serine);GO:0009001(serine O-acetyltransferase activity);GO:0016407(acetyltransferase activity)	ko01200(Carbon metabolism);ko01230(Biosynthesis of amino acids);ko00920(Sulfur metabolism);ko00270(Cysteine and methionine metabolism)	SAT2	nonTF	4	1786-1803	Y	0	58.7231	2.8964e-14	3.84447e-18	down	-	1794			3	3		2		0.994359
gma-MIR5368-p3_2ss8GA18TC	GGGATTGACTTTGGGCTCT	TRINITY_DN43786_c0_g1	unknown [Picea sitchensis]	GO:0005634(nucleus);GO:0005829(cytosol);GO:0008901(ferredoxin hydrogenase activity);GO:0046872(metal ion binding);GO:0051539(4 iron, 4 sulfur cluster binding);GO:0070482(response to oxygen levels)	-	NAR1	nonTF	4	701-718	Y	0	58.7231	2.8964e-14	3.84447e-18	down	-	710			3	3		2		0.999435
pta-miR396_L-3	CACAGCTTTCTTGAACTT	TRINITY_DN2743_c0_g1	unknown [Picea sitchensis]	GO:0008643(carbohydrate transport);GO:0016021(integral component of membrane);GO:0051119(sugar transmembrane transporter activity)	-	SWEET1A	GRAS	4	453-471	Y	0	58.7231	2.8964e-14	3.84447e-18	down	-	461			3	3		2		1
PC-3p-43747_51	TAGAAGAATGAGCATATGTC	TRINITY_DN47252_c1_g2	unknown [Picea sitchensis]	GO:0004674(protein serine/threonine kinase activity);GO:0005886(plasma membrane);GO:0006468(protein phosphorylation);GO:0006952(defense response);GO:0009506(plasmodesma)	ko00520(Amino sugar and nucleotide sugar metabolism)	CRK10	MADS	3	144-163	Y	0	58.7231	2.8964e-14	3.84447e-18	down	-	154			3	3		2		0.948112
bna-MIR393-p5_2ss13AT18AT	GAAAGATAGAAATAAAAT	TRINITY_DN40600_c0_g1	unknown [Picea sitchensis]	GO:0004601(peroxidase activity);GO:0005515(protein binding);GO:0005634(nucleus);GO:0005737(cytoplasm);GO:0006979(response to oxidative stress);GO:0009507(chloroplast);GO:0009534(chloroplast thylakoid);GO:0009535(chloroplast thylakoid membrane);GO:0009543(chloroplast thylakoid lumen);GO:0009579(thylakoid);GO:0016688(L-ascorbate peroxidase activity);GO:0020037(heme binding);GO:0031977(thylakoid lum…	ko00053(Ascorbate and aldarate metabolism);ko00480(Glutathione metabolism)	CLEB3J9	nonTF	3.5	1126-1143	Y	0	58.7231	2.8964e-14	3.84447e-18	down	-	1134			3	3		2		1
pde-MIR159-p5	TTTGGTTTGAAGGGAGCT	TRINITY_DN41974_c0_g2	putative oxidoreductase [Taxus baccata]	GO:0005576(extracellular region);GO:0016614(oxidoreductase activity, acting on CH-OH group of donors);GO:0016832(aldehyde-lyase activity);GO:0050660(flavin adenine dinucleotide binding);GO:0055114(oxidation-reduction process)	ko00260(Glycine, serine and threonine metabolism)	HTH	nonTF	3.5	96-113	Y	0	58.7231	2.8964e-14	3.84447e-18	down	-	104			3	3		2		1
stu-MIR8045-p3_2ss6TC19GT	TTTATCCCTTTTTCCTATT	TRINITY_DN39628_c0_g1	unknown [Picea sitchensis]	GO:0004652(polynucleotide adenylyltransferase activity);GO:0005634(nucleus);GO:0006378(mRNA polyadenylation)	ko03015(mRNA surveillance pathway)	PAPS1	nonTF	4	2485-2503	Y	0	58.7231	2.8964e-14	3.84447e-18	down	-	2494			3	3		2		1
bdi-MIR7756-p5_1ss12AT	GTTGGCATTGATTTGGCT	TRINITY_DN26376_c0_g1	PREDICTED: translocon-associated protein subunit alpha [Amborella trichopoda]	GO:0005576(extracellular region);GO:0005773(vacuole);GO:0005774(vacuolar membrane);GO:0005783(endoplasmic reticulum);GO:0005789(endoplasmic reticulum membrane);GO:0005794(Golgi apparatus);GO:0005886(plasma membrane);GO:0008150(biological_process);GO:0009535(chloroplast thylakoid membrane);GO:0016021(integral component of membrane)	ko04141(Protein processing in endoplasmic reticulum)	At2g21160	nonTF	4	266-283	Y	0	58.7231	2.8964e-14	3.84447e-18	down	-	274			3	3		2		1
mtr-MIR2630s-p5_2ss5AG17TC	GAATGTGAATCAATTTCA	TRINITY_DN38535_c1_g3	PREDICTED: protein LTV1 homolog [Amborella trichopoda]	GO:0003674(molecular_function);GO:0005634(nucleus);GO:0008150(biological_process)	-	-	nonTF	3.5	693-710	Y	0	58.7231	2.8964e-14	3.84447e-18	down	-	701			3	3		2		1
tae-miR160_L-2R+2	CCTGGCTCCCTGTATGCCATC	TRINITY_DN33782_c0_g2	hypothetical protein AXG93_3617s1200 [Marchantia polymorpha subsp. polymorpha]	GO:0000166(nucleotide binding);GO:0003676(nucleic acid binding);GO:0003723(RNA binding);GO:0005634(nucleus)	ko03015(mRNA surveillance pathway)	RNP1	TIG	4	871-892	Y	0	58.7231	2.8964e-14	3.84447e-18	down	-	883			3	3		2		0.821986
smo-MIR1103-p5_1ss8CA_2	TACTGGGATGGGTGACCTC	TRINITY_DN46026_c0_g5	-	-	-	-	nonTF	4	124-141	Y	0	58.7231	2.8964e-14	3.84447e-18	down	-	133			3	3		2		0.989972
pde-miR159	TTTGGTTTGAAGGGAGCTCTA	TRINITY_DN41974_c0_g2	putative oxidoreductase [Taxus baccata]	GO:0005576(extracellular region);GO:0016614(oxidoreductase activity, acting on CH-OH group of donors);GO:0016832(aldehyde-lyase activity);GO:0050660(flavin adenine dinucleotide binding);GO:0055114(oxidation-reduction process)	ko00260(Glycine, serine and threonine metabolism)	HTH	nonTF	4	94-113	Y	0	58.7231	2.8964e-14	3.84447e-18	down	-	104			3	3		2		0.994359
gma-MIR828b-p5_1ss21CT	TCTTGCTCAAATGAGTATTCT	TRINITY_DN29248_c0_g1	-	-	-	-	nonTF	2	18-38	Y	0	58.7231	2.8964e-14	3.84447e-18	down	-	29			3	3		2		0.59507
mes-miR482_L-4_1ss9AG	CCCTGCTCCACCCATTCC	TRINITY_DN40997_c0_g2	PREDICTED: protein Brevis radix-like 4 isoform X1 [Amborella trichopoda]	GO:0003674(molecular_function);GO:0005634(nucleus);GO:0008150(biological_process)	-	BRXL1	nonTF	3.5	1597-1614	Y	0	58.7231	2.8964e-14	3.84447e-18	down	-	1605			3	3		2		0.994804
osa-MIR2101-p5_1ss2AT	ATGTTTGGCACTCTGAAC	TRINITY_DN32785_c1_g2	-	-	-	-	nonTF	3	145-162	Y	0	58.7231	2.8964e-14	3.84447e-18	down	-	153			3	3		2		0.999707
nta-MIR398-p3_2ss8AG17TC	TGTTGGTGCTTTTCTTCT	TRINITY_DN40894_c0_g2	PREDICTED: kinesin-13A [Amborella trichopoda]	GO:0003777(microtubule motor activity);GO:0005871(kinesin complex);GO:0007018(microtubule-based movement);GO:0016887(ATPase activity)	ko04144(Endocytosis)	KIN13A	nonTF	4	2594-2611	Y	0	58.7231	2.8964e-14	3.84447e-18	down	-	2602			3	3		3		0.999359
pab-miR396b_L-3	CACGGCTTTCTTGAACTT	TRINITY_DN35004_c0_g2	PREDICTED: OTU domain-containing protein 6B [Nelumbo nucifera]	GO:0005737(cytoplasm);GO:0005829(cytosol);GO:0008234(cysteine-type peptidase activity)	-	OTUD6B	nonTF	3	473-491	Y	0	58.7231	2.8964e-14	3.84447e-18	down	-	482			3	3		2		0.997308
vvi-miR3630-3p_L-3_1ss22CT	GGGAATCTCTCTGATGCAT	TRINITY_DN41791_c2_g1	hypothetical protein AXG93_1154s1200 [Marchantia polymorpha subsp. polymorpha]	GO:0003700(transcription factor activity, sequence-specific DNA binding);GO:0005634(nucleus)	ko04141(Protein processing in endoplasmic reticulum)	POSF21	bZIP	4	1984-2003	Y	0	58.7231	2.8964e-14	3.84447e-18	down	-	1994			3	3		2		0.999968
ata-MIR2118b-p3_2ss8CT18AT	ATTAATTTATAAATCATT	TRINITY_DN30193_c0_g2	hypothetical protein AXG93_3235s1130 [Marchantia polymorpha subsp. polymorpha]	GO:0005783(endoplasmic reticulum);GO:0010105(negative regulation of ethylene-activated signaling pathway)	ko04075(Plant hormone signal transduction)	ETR1	Orphans	3	3373-3389	Y	0	58.7231	2.8964e-14	3.84447e-18	down	-	3380			3	3		2		1
gra-MIR8751b-p3_2ss14TA18AG	GCACCGAAAATGTATCGG	TRINITY_DN36215_c0_g1	Peptidyl-prolyl cis-trans isomerase FKBP19 [Morus notabilis]	GO:0003755(peptidyl-prolyl cis-trans isomerase activity);GO:0005528(FK506 binding);GO:0005789(endoplasmic reticulum membrane);GO:0061077(chaperone-mediated protein folding)	-	FKBP19	nonTF	4	783-801	Y	0	58.7231	2.8964e-14	3.84447e-18	down	-	792			3	3		2		0.999997
PC-5p-97202_13	TGTATTTTTCATGTTGCA	TRINITY_DN35944_c0_g1	hypothetical protein SELMODRAFT_75526 [Selaginella moellendorffii]	GO:0004842(ubiquitin-protein transferase activity);GO:0019005(SCF ubiquitin ligase complex);GO:0031146(SCF-dependent proteasomal ubiquitin-dependent protein catabolic process)	-	-	nonTF	3.5	1111-1127	Y	0	58.7231	2.8964e-14	3.84447e-18	down	-	1118			3	3		2		1
PC-3p-12718_277	TATTTGTTTGGACATTTGG	TRINITY_DN44642_c4_g4	PREDICTED: L-type lectin-domain containing receptor kinase VIII.2-like [Nelumbo nucifera]	GO:0004674(protein serine/threonine kinase activity);GO:0005524(ATP binding);GO:0005886(plasma membrane);GO:0006468(protein phosphorylation);GO:0016021(integral component of membrane);GO:0016301(kinase activity);GO:0030246(carbohydrate binding)	ko04075(Plant hormone signal transduction);ko04626(Plant-pathogen interaction)	LECRK82	MADS	4	2577-2594	Y	0	58.7231	2.8964e-14	3.84447e-18	down	-	2585			3	3		2		1
gma-miR394a-5p_1ss1TC	CTGGCATTCTGTCCACCTCC	TRINITY_DN30867_c0_g1	PREDICTED: uncharacterized protein LOC109154724 [Ipomoea nil]	-	-	-	nonTF	4	807-826	Y	0	58.7231	2.8964e-14	3.84447e-18	down	-	817			3	3		2		0.968311
osa-MIR821a-p3_1ss12AG	GATGAAGAAATGAAAAAA	TRINITY_DN32160_c0_g1	PREDICTED: cysteine proteinase COT44 [Nelumbo nucifera]	GO:0004197(cysteine-type endopeptidase activity);GO:0005615(extracellular space);GO:0005764(lysosome);GO:0051603(proteolysis involved in cellular protein catabolic process)	ko04145(Phagosome)	CEP1	nonTF	4	1142-1158	Y	0	58.7231	2.8964e-14	3.84447e-18	down	-	1150			3	3		2		1
mes-miR482_L-4_1ss9AG	CCCTGCTCCACCCATTCC	TRINITY_DN28476_c0_g1	unknown [Picea sitchensis]	-	-	-	Trihelix	2.5	201-218	Y	0	58.7231	2.8964e-14	3.84447e-18	down	-	209			3	3		3		0.0935019
PC-5p-8061_460	ATTGGATCCATCTTTAGGGGA	TRINITY_DN43854_c0_g1	PREDICTED: 6-phosphogluconate dehydrogenase, decarboxylating 1, chloroplastic [Amborella trichopoda]	GO:0004616(phosphogluconate dehydrogenase (decarboxylating) activity);GO:0005515(protein binding);GO:0005737(cytoplasm);GO:0005739(mitochondrion);GO:0005829(cytosol);GO:0008114(phosphogluconate 2-dehydrogenase activity);GO:0009051(pentose-phosphate shunt, oxidative branch);GO:0009506(plasmodesma);GO:0009507(chloroplast);GO:0009536(plastid);GO:0009570(chloroplast stroma);GO:0009744(response to suc…	ko01200(Carbon metabolism);ko00030(Pentose phosphate pathway);ko00480(Glutathione metabolism)	At5g41670	nonTF	4	1981-2001	Y	0	58.7231	2.8964e-14	3.84447e-18	down	-	1992			3	3		2		0.943668
pab-miR397_L-1R-1_1ss2CT	TATTGAGTGCAGCGTTGAC	TRINITY_DN39816_c0_g1	PREDICTED: E3 ubiquitin-protein ligase At1g63170-like [Nelumbo nucifera]	GO:0043161(proteasome-mediated ubiquitin-dependent protein catabolic process);GO:0061630(ubiquitin protein ligase activity)	-	At1g63170	HB	2.5	2589-2606	Y	0	58.7231	2.8964e-14	3.84447e-18	down	-	2597			3	3		2		0.96265
pde-MIR159-p5	TTTGGTTTGAAGGGAGCT	TRINITY_DN17139_c0_g1	unknown [Picea sitchensis]	GO:0005737(cytoplasm);GO:0006457(protein folding);GO:0051082(unfolded protein binding)	ko04141(Protein processing in endoplasmic reticulum)	Dnajb4	C2H2	3.5	1330-1347	Y	0	58.7231	2.8964e-14	3.84447e-18	down	-	1338			3	3		2		1
mtr-MIR2603-p5_2ss9AC17AC	GTCCCTGCCCTTTGTACA	TRINITY_DN45387_c0_g3	PREDICTED: SART-1 family protein DOT2 isoform X1 [Jatropha curcas]	GO:0000387(spliceosomal snRNP assembly);GO:0000481(maturation of 5S rRNA);GO:0045292(mRNA cis splicing, via spliceosome);GO:0046540(U4/U6 x U5 tri-snRNP complex)	ko03040(Spliceosome)	DOT2	PHD	4	1389-1405	Y	0	58.7231	2.8964e-14	3.84447e-18	down	-	1396			3	3		2		1
PC-3p-10736_339	TCTCCCAATTCCTTGGCCTTT	TRINITY_DN42067_c0_g4	PREDICTED: 5'-3' exoribonuclease 3-like isoform X2 [Elaeis guineensis]	GO:0003676(nucleic acid binding);GO:0004534(5'-3' exoribonuclease activity);GO:0005634(nucleus);GO:0006397(mRNA processing);GO:0008270(zinc ion binding);GO:0010587(miRNA catabolic process)	ko03008(Ribosome biogenesis in eukaryotes);ko03018(RNA degradation)	XRN3	nonTF	4	2327-2347	Y	0	58.7231	2.8964e-14	3.84447e-18	down	-	2338			3	3		2		0.968311
mtr-MIR171c-p5_2ss1TC17GC	CTTTGATTTTGATTTTCA	TRINITY_DN37500_c1_g1	unknown [Picea sitchensis]	GO:0005634(nucleus);GO:0005794(Golgi apparatus);GO:0005829(cytosol);GO:0009506(plasmodesma);GO:0009651(response to salt stress);GO:0015031(protein transport);GO:0022626(cytosolic ribosome)	-	-	PHD	4	350-366	Y	0	58.7231	2.8964e-14	3.84447e-18	down	-	358			3	3		3		0.999998
mtr-MIR171c-p5_2ss1TC17GC	CTTTGATTTTGATTTTCA	TRINITY_DN32284_c0_g1	unknown [Picea sitchensis]	GO:0000105(histidine biosynthetic process);GO:0004424(imidazoleglycerol-phosphate dehydratase activity);GO:0009507(chloroplast);GO:0046872(metal ion binding)	ko01230(Biosynthesis of amino acids);ko00340(Histidine metabolism)	HIS3	nonTF	3.5	1049-1066	Y	0	58.7231	2.8964e-14	3.84447e-18	down	-	1057			3	3		2		1
mtr-MIR171c-p5_2ss1TC17GC	CTTTGATTTTGATTTTCA	TRINITY_DN33762_c1_g1	unknown [Picea sitchensis]	GO:0005783(endoplasmic reticulum)	-	SYT2	nonTF	4	1102-1119	Y	0	58.7231	2.8964e-14	3.84447e-18	down	-	1110			3	3		3		0.999998
pab-miR396a_L+1R-1	TTTCCACAGCTTTCTTGAACT	TRINITY_DN45742_c0_g2	-	-	-	-	nonTF	3	593-613	Y	0	58.7231	2.8964e-14	3.84447e-18	down	-	604			3	3		3		0.357089
mtr-MIR171c-p3_2ss1TA17GC	ATTTGATTTTGATTTTCA	TRINITY_DN33762_c1_g1	unknown [Picea sitchensis]	GO:0005783(endoplasmic reticulum)	-	SYT2	nonTF	4	1102-1119	Y	0	58.7231	2.8964e-14	3.84447e-18	down	-	1110			3	3		3		1
mtr-MIR2617b-p5_2ss4TC18AT	ATACTTTATATTTAATTT	TRINITY_DN40295_c0_g2	unknown [Picea sitchensis]	-	-	-	S1Fa-like	4	115-131	Y	0	58.7231	2.8964e-14	3.84447e-18	down	-	123			3	3		2		1
smo-MIR1103-p5_1ss8CA_1	TACTGGGATGGGTGACCT	TRINITY_DN46026_c0_g5	-	-	-	-	nonTF	4	125-141	Y	0	58.7231	2.8964e-14	3.84447e-18	down	-	133			3	3		2		0.99999
nta-MIR398-p3_2ss8AG17TC	TGTTGGTGCTTTTCTTCT	TRINITY_DN29929_c0_g1	unknown [Picea sitchensis]	GO:0009507(chloroplast);GO:0009570(chloroplast stroma)	-	CBWD2	nonTF	4	1209-1225	Y	0	58.7231	2.8964e-14	3.84447e-18	down	-	1216			3	3		2		1
vvi-MIR845b-p5_2ss15CA19AT	TCTTCAATGACATCACATT	TRINITY_DN42730_c0_g1	-	-	-	-	nonTF	2.5	1417-1434	Y	0	58.7231	2.8964e-14	3.84447e-18	down	-	1425			3	3		2		0.915039
PC-5p-81514_18	ATAGATCCTCTTAGGGCCAAT	TRINITY_DN43992_c3_g2	PREDICTED: putative leucine-rich repeat receptor-like serine/threonine-protein kinase At2g24130 [Juglans regia]	GO:0004674(protein serine/threonine kinase activity);GO:0005524(ATP binding);GO:0005886(plasma membrane);GO:0006468(protein phosphorylation);GO:0007169(transmembrane receptor protein tyrosine kinase signaling pathway);GO:0016021(integral component of membrane)	ko04626(Plant-pathogen interaction)	At2g24130	FAR1	3.5	240-260	Y	0	58.7231	2.8964e-14	3.84447e-18	down	-	251			6	3		2		0.481846
ath-miR396b-3p_L-2_1ss12CT	TCAAGAAAGTTGTGGGAAA	TRINITY_DN47231_c1_g1	-	-	-	-	MYB-related	4	1565-1583	Y	0	58.7231	2.8964e-14	3.84447e-18	down	-	1574			3	3		2		1
mtr-MIR2592bi-p5_2ss16GA19AT	ATTCCCATTGTCCCTATCT	TRINITY_DN34955_c0_g1	PREDICTED: DNA topoisomerase 2-binding protein 1-A [Amborella trichopoda]	GO:0003713(transcription coactivator activity);GO:0005622(intracellular);GO:0005634(nucleus);GO:0006974(cellular response to DNA damage stimulus);GO:0007131(reciprocal meiotic recombination);GO:0007140(male meiosis);GO:0007143(female meiotic division)	-	-	PHD	4	3396-3415	Y	0	58.7231	2.8964e-14	3.84447e-18	down	-	3406			3	3		2		0.999968
cme-MIR166e-p5_2ss9CT19GC	TTCTTCTTTCTCTTATTTC	TRINITY_DN36541_c0_g1	unknown [Picea sitchensis]	GO:0000166(nucleotide binding);GO:0003723(RNA binding);GO:0006397(mRNA processing);GO:0008266(poly(U) RNA binding);GO:0009409(response to cold);GO:0009507(chloroplast);GO:0009534(chloroplast thylakoid);GO:0009535(chloroplast thylakoid membrane);GO:0009570(chloroplast stroma);GO:0009579(thylakoid);GO:0009737(response to abscisic acid);GO:0009941(chloroplast envelope);GO:0010319(stromule);GO:003052…	ko03040(Spliceosome)	CP29B	C3H	3.5	236-254	Y	0	58.7231	2.8964e-14	3.84447e-18	down	-	245			3	3		2		1
ata-MIR2118b-p3_2ss8CT18AT	ATTAATTTATAAATCATT	TRINITY_DN35750_c0_g2	auxin induced-like protein [Picea sitchensis]	GO:0005886(plasma membrane);GO:0016020(membrane);GO:0016021(integral component of membrane);GO:0046872(metal ion binding);GO:0055114(oxidation-reduction process)	-	At5g35735	nonTF	4	1341-1358	Y	0	58.7231	2.8964e-14	3.84447e-18	down	-	1349			3	3		2		1
cme-MIR166e-p5_2ss9CT19GC	TTCTTCTTTCTCTTATTTC	TRINITY_DN43256_c1_g2	PREDICTED: cyclin-D-binding Myb-like transcription factor 1 [Musa acuminata subsp. malaccensis]	GO:0003677(DNA binding);GO:0003700(transcription factor activity, sequence-specific DNA binding);GO:0005634(nucleus)	-	dmtf1	MYB-related	3	251-269	Y	0	58.7231	2.8964e-14	3.84447e-18	down	-	260			3	3		2		1
tae-miR7757-5p_R-1_2ss6AT21TC	ATAAATCCTTCAGCTATCCAC	TRINITY_DN37888_c0_g2	unknown [Picea sitchensis]	GO:0004722(protein serine/threonine phosphatase activity);GO:0005886(plasma membrane);GO:0006470(protein dephosphorylation);GO:0042742(defense response to bacterium);GO:0044419(interspecies interaction between organisms);GO:0046872(metal ion binding)	-	WIN2	DBP	4	877-896	Y	0	58.7231	2.8964e-14	3.84447e-18	down	-	887			3	3		2		0.968311
cme-MIR166e-p5_2ss9CT19GC	TTCTTCTTTCTCTTATTTC	TRINITY_DN39845_c3_g1	unknown [Picea sitchensis]	GO:0005739(mitochondrion);GO:0005747(mitochondrial respiratory chain complex I);GO:0009853(photorespiration);GO:0016021(integral component of membrane);GO:0022900(electron transport chain);GO:0031966(mitochondrial membrane);GO:0045271(respiratory chain complex I)	-	At1g14450	nonTF	4	124-142	Y	0	58.7231	2.8964e-14	3.84447e-18	down	-	133			3	3		3		1
gma-MIR5368-p3_2	GCTAGAATTCTAACCTTG	TRINITY_DN30654_c0_g1	unknown [Picea sitchensis]	GO:0008150(biological_process)	-	-	nonTF	4	707-724	Y	0	58.7231	2.8964e-14	3.84447e-18	down	-	715			3	3		2		0.999994
hbr-MIR6173-p5_1ss9TG	GGATTAGAGACCCCAGTA	TRINITY_DN39060_c1_g2	PREDICTED: LOW QUALITY PROTEIN: polyubiquitin-like [Cucumis melo]	GO:0005622(intracellular);GO:0005634(nucleus);GO:0005737(cytoplasm);GO:0006464(cellular protein modification process);GO:0006511(ubiquitin-dependent protein catabolic process)	ko03010(Ribosome)	UBI11	nonTF	3.5	242-258	Y	0	58.7231	2.8964e-14	3.84447e-18	down	-	249			3	3		2		0.997308
hbr-MIR6173-p3_1ss3TG	GAGACCCCAGTAGTCCTA	TRINITY_DN36812_c1_g5	hypothetical protein AXG93_3822s1520 [Marchantia polymorpha subsp. polymorpha]	GO:0004842(ubiquitin-protein transferase activity);GO:0031463(Cul3-RING ubiquitin ligase complex)	-	At5g26960	nonTF	3	1539-1555	Y	0	58.7231	2.8964e-14	3.84447e-18	down	-	1547			3	3		2		0.772212
osa-MIR821a-p3_1ss12AG	GATGAAGAAATGAAAAAA	TRINITY_DN40469_c0_g4	unknown [Picea sitchensis]	GO:0005634(nucleus);GO:0006457(protein folding);GO:0009507(chloroplast);GO:0009536(plastid);GO:0009570(chloroplast stroma)	ko04141(Protein processing in endoplasmic reticulum)	ATJ11	C2H2	4	774-791	Y	0	58.7231	2.8964e-14	3.84447e-18	down	-	782			3	3		2		1
pab-miR482c_R-4_1ss11TG	TCTTTCCTACGCCTCCCA	TRINITY_DN37935_c0_g1	PREDICTED: 3-ketoacyl-CoA synthase 12 [Vitis vinifera]	GO:0005576(extracellular region);GO:0005783(endoplasmic reticulum);GO:0006633(fatty acid biosynthetic process);GO:0016020(membrane);GO:0016746(transferase activity, transferring acyl groups);GO:0016747(transferase activity, transferring acyl groups other than amino-acyl groups)	ko00062(Fatty acid elongation)	KCS12	nonTF	4	1148-1166	Y	0	58.7231	2.8964e-14	3.84447e-18	down	-	1157			3	3		2		1
pta-miR319_R+1	TTGGACTGAAGGGAGCTCCC	TRINITY_DN46687_c1_g2	PREDICTED: uncharacterized protein LOC104600108 isoform X2 [Nelumbo nucifera]	GO:0005634(nucleus);GO:0008150(biological_process);GO:0009506(plasmodesma);GO:0016787(hydrolase activity)	-	SETX	C3H	4	2095-2114	Y	0	58.7231	2.8964e-14	3.84447e-18	down	-	2105			3	3		2		0.899861
ata-MIR2118b-p3_2ss8CT18AT	ATTAATTTATAAATCATT	TRINITY_DN45263_c0_g2	unknown [Picea sitchensis]	GO:0005515(protein binding);GO:0005634(nucleus);GO:0005737(cytoplasm);GO:0030246(carbohydrate binding);GO:0042742(defense response to bacterium);GO:0090332(stomatal closure)	-	R40G3	nonTF	4	1942-1958	Y	0	58.7231	2.8964e-14	3.84447e-18	down	-	1950			3	3		3		0.999973
mtr-miR5225b_L-1R-2_1ss17AG	CGCAGGAGAGATGACGCCT	TRINITY_DN36953_c0_g1	NFYA4 [Larix kaempferi]	GO:0003677(DNA binding);GO:0003700(transcription factor activity, sequence-specific DNA binding);GO:0005634(nucleus);GO:0006351(transcription, DNA-templated);GO:0006355(regulation of transcription, DNA-templated);GO:0009793(embryo development ending in seed dormancy);GO:0010262(somatic embryogenesis);GO:0016602(CCAAT-binding factor complex);GO:0048316(seed development);GO:0048510(regulation of ti…	ko00970(Aminoacyl-tRNA biosynthesis)	NFYA1	CCAAT	4	506-524	Y	0	58.7231	2.8964e-14	3.84447e-18	down	-	515			3	3		2		0.989972
mtr-MIR2630s-p5_2ss5AG17TC	GAATGTGAATCAATTTCA	TRINITY_DN36245_c0_g1	PREDICTED: V-type proton ATPase subunit a3 [Amborella trichopoda]	GO:0000325(plant-type vacuole);GO:0007035(vacuolar acidification);GO:0015986(ATP synthesis coupled proton transport);GO:0016471(vacuolar proton-transporting V-type ATPase complex);GO:0046961(proton-transporting ATPase activity, rotational mechanism);GO:0051117(ATPase binding);GO:0070072(vacuolar proton-transporting V-type ATPase complex assembly)	ko00190(Oxidative phosphorylation);ko04145(Phagosome)	VHA-a3	nonTF	4	2929-2946	Y	0	58.7231	2.8964e-14	3.84447e-18	down	-	2937			3	3		2		1
smo-MIR1103-p5_1ss9CA_2	GTACTGGGATGGGTGACCT	TRINITY_DN38529_c1_g1	LRR receptor-like serine/threonine-protein kinase GSO1 [Ananas comosus]	GO:0006952(defense response);GO:0007165(signal transduction);GO:0016021(integral component of membrane);GO:0016301(kinase activity)	ko04626(Plant-pathogen interaction)	FLS2	FAR1	4	2584-2601	Y	0	58.7231	2.8964e-14	3.84447e-18	down	-	2592			3	3		2		0.982174
mtr-MIR171c-p5_2ss1TC17GC	CTTTGATTTTGATTTTCA	TRINITY_DN42023_c1_g2	unknown [Picea sitchensis]	-	-	-	nonTF	4	575-592	Y	0	58.7231	2.8964e-14	3.84447e-18	down	-	583			3	3		3		0.999998
ath-miR5021_R-1_1ss1TA	AGAGAAGAAGAAGAAGAAA	TRINITY_DN36740_c0_g4	hypothetical protein B456_004G166800 [Gossypium raimondii]	GO:0003700(transcription factor activity, sequence-specific DNA binding);GO:0005634(nucleus);GO:0006351(transcription, DNA-templated);GO:0006355(regulation of transcription, DNA-templated);GO:0043565(sequence-specific DNA binding)	ko04626(Plant-pathogen interaction)	WRKY12	WRKY	4	551-569	Y	0	58.7231	2.8964e-14	3.84447e-18	down	-	560			3	3		2		1
osa-MIR2275a-p3_1ss10TG	CTTTGGCAGGTGAATTTG	TRINITY_DN39593_c0_g1	PREDICTED: uncharacterized protein LOC104610133 [Nelumbo nucifera]	GO:0003674(molecular_function);GO:0005634(nucleus);GO:0008150(biological_process)	-	-	nonTF	4	651-667	Y	0	58.7231	2.8964e-14	3.84447e-18	down	-	658			3	3		2		1
gma-miR394a-5p_1ss1TC	CTGGCATTCTGTCCACCTCC	TRINITY_DN42163_c1_g1	RecName: Full=Taxadien-5-alpha-ol O-acetyltransferase; AltName: Full=Taxa-4(20),11(12)-dien-5alpha-ol-O-acetyltransferase; Short=Taxadienol acetyltransferase	GO:0009821(alkaloid biosynthetic process);GO:0047203(13-hydroxylupinine O-tigloyltransferase activity)	ko00073(Cutin, suberine and wax biosynthesis)	-	nonTF	4	128-147	Y	0	58.7231	2.8964e-14	3.84447e-18	down	-	138			3	3		2		0.968311
nta-MIR172e-p3_2ss14CG18TA	TTGGAACGATACAGAGAA	TRINITY_DN34382_c0_g1	PREDICTED: beta-adaptin-like protein A [Vitis vinifera]	GO:0016192(vesicle-mediated transport);GO:0030130(clathrin coat of trans-Golgi network vesicle)	ko04144(Endocytosis)	BETAA-AD	nonTF	3.5	2724-2741	Y	0	58.7231	2.8964e-14	3.84447e-18	down	-	2732			3	3		2		0.989972
pde-MIR159-p5	TTTGGTTTGAAGGGAGCT	TRINITY_DN44676_c2_g1	PREDICTED: protein CHUP1, chloroplastic-like [Pyrus x bretschneideri]	GO:0009658(chloroplast organization);GO:0009707(chloroplast outer membrane)	ko04144(Endocytosis)	CHUP1	bHLH	4	1145-1163	Y	0	58.7231	2.8964e-14	3.84447e-18	down	-	1154			3	3		2		1
gma-MIR1536-p5_1ss14TG	TATTTAGATGATAGATTA	TRINITY_DN47055_c1_g1	-	-	-	-	nonTF	4	587-604	Y	0	58.7231	2.8964e-14	3.84447e-18	down	-	595			3	3		2		1
ath-miR396b-3p_L-2_1ss12CT	TCAAGAAAGTTGTGGGAAA	TRINITY_DN45357_c0_g1	PREDICTED: peroxisome biogenesis protein 1 [Amborella trichopoda]	GO:0005515(protein binding);GO:0005524(ATP binding);GO:0005778(peroxisomal membrane);GO:0005886(plasma membrane);GO:0006635(fatty acid beta-oxidation);GO:0016558(protein import into peroxisome matrix);GO:0016887(ATPase activity);GO:0042623(ATPase activity, coupled)	ko04146(Peroxisome)	PEX1	FHA	4	1581-1598	Y	0	58.7231	2.8964e-14	3.84447e-18	down	-	1590			3	3		2		1
mtr-miR159a_R-1	TTTGGATTGAAGGGAGCTCT	TRINITY_DN30450_c0_g1	predicted protein [Physcomitrella patens]	GO:0005634(nucleus);GO:0008270(zinc ion binding);GO:0016301(kinase activity);GO:0016310(phosphorylation)	-	-	nonTF	3.5	511-529	Y	0	58.7231	2.8964e-14	3.84447e-18	down	-	520			3	3		2		0.994804
bna-MIR169j-p5_2ss4TG17AT	CGTGGAAGGGTTTTGGTTT	TRINITY_DN44510_c0_g2	PREDICTED: auxin response factor 16-like isoform X1 [Elaeis guineensis]	GO:0003677(DNA binding);GO:0003700(transcription factor activity, sequence-specific DNA binding);GO:0005634(nucleus);GO:0006351(transcription, DNA-templated);GO:0006355(regulation of transcription, DNA-templated);GO:0009723(response to ethylene);GO:0009733(response to auxin);GO:0009734(auxin-activated signaling pathway);GO:0010311(lateral root formation);GO:0043565(sequence-specific DNA binding);…	ko04075(Plant hormone signal transduction)	ARF19	ARF	4	1311-1329	Y	0	58.7231	2.8964e-14	3.84447e-18	down	-	1320			3	3		2		0.999982
mtr-MIR171c-p5_2ss1TC17GC	CTTTGATTTTGATTTTCA	TRINITY_DN30824_c0_g1	unknown [Picea sitchensis]	GO:0003676(nucleic acid binding);GO:0003690(double-stranded DNA binding);GO:0003725(double-stranded RNA binding);GO:0005515(protein binding);GO:0005634(nucleus);GO:0008270(zinc ion binding);GO:0008380(RNA splicing);GO:0009845(seed germination);GO:0015030(Cajal body);GO:0080188(RNA-directed DNA methylation)	-	ZOP1	nonTF	4	1453-1470	Y	0	58.7231	2.8964e-14	3.84447e-18	down	-	1461			3	3		2		1
osa-MIR2101-p3_2ss1AT18GA	TGTTTGGCACTCTGAACA	TRINITY_DN37529_c0_g1	PREDICTED: ubiquitin carboxyl-terminal hydrolase 21 [Nelumbo nucifera]	GO:0004843(thiol-dependent ubiquitin-specific protease activity);GO:0005634(nucleus);GO:0006511(ubiquitin-dependent protein catabolic process);GO:0016579(protein deubiquitination);GO:0036459(thiol-dependent ubiquitinyl hydrolase activity)	ko04144(Endocytosis)	UBP23	nonTF	4	2331-2347	Y	0	58.7231	2.8964e-14	3.84447e-18	down	-	2338			3	3		2		1
pde-miR159_R-1	TTTGGTTTGAAGGGAGCTCT	TRINITY_DN41974_c0_g2	putative oxidoreductase [Taxus baccata]	GO:0005576(extracellular region);GO:0016614(oxidoreductase activity, acting on CH-OH group of donors);GO:0016832(aldehyde-lyase activity);GO:0050660(flavin adenine dinucleotide binding);GO:0055114(oxidation-reduction process)	ko00260(Glycine, serine and threonine metabolism)	HTH	nonTF	4	95-113	Y	0	58.7231	2.8964e-14	3.84447e-18	down	-	104			3	3		2		0.999821
PC-5p-45950_47	TCCTTGAGCCAAGATCCTCCA	TRINITY_DN37481_c0_g1	PREDICTED: uncharacterized protein LOC109340252 [Lupinus angustifolius]	GO:0005634(nucleus);GO:0008150(biological_process)	-	-	nonTF	2.5	3142-3161	Y	0	58.7231	2.8964e-14	3.84447e-18	down	-	3152			3	3		2		0.560384
ptc-MIR472a-p5_2ss9AG20CT	TTTTCCCTGCTCCACCCATT	TRINITY_DN37283_c0_g1	unnamed protein product, partial [Vitis vinifera]	GO:0005829(cytosol);GO:0009793(embryo development ending in seed dormancy);GO:0010227(floral organ abscission)	-	-	nonTF	4	987-1006	Y	0	58.7231	2.8964e-14	3.84447e-18	down	-	997			3	3		3		0.779479
PC-3p-12718_277	TATTTGTTTGGACATTTGG	TRINITY_DN32478_c0_g1	unknown [Picea sitchensis]	GO:0009739(response to gibberellin)	-	PVA42	nonTF	4	551-568	Y	317.082	156.595	4.4734e-14	3.9737e-14	up	1.01782	559	17	17	8	8	2	2	1	1
nta-MIR398-p3_2ss8AG17TC	TGTTGGTGCTTTTCTTCT	TRINITY_DN33592_c0_g1	purple acid phosphatase 1 [Pinus massoniana]	GO:0003993(acid phosphatase activity);GO:0004722(protein serine/threonine phosphatase activity);GO:0005576(extracellular region);GO:0016311(dephosphorylation);GO:0046872(metal ion binding)	-	PAP27	nonTF	3.5	2121-2138	Y	55.9557	0	4.7102e-14	8.8991e-18	up	-	2129	3	3			2		0.999998
mtr-MIR171c-p5_2ss16GC18TG	TTTGATTTTGATTTTCAG	TRINITY_DN22911_c0_g1	-	-	-	-	nonTF	3.5	221-239	Y	55.9557	0	4.7102e-14	8.8991e-18	up	-	229	3	3			2		1
osa-MIR821a-p3_1ss12AG	GATGAAGAAATGAAAAAA	TRINITY_DN30299_c0_g1	-	-	-	-	PHD	3	211-228	Y	55.9557	0	4.7102e-14	8.8991e-18	up	-	219	3	3			2		1
pab-miR397_2ss20CT21GT	TCATTGAGTGCAGCGTTGATT	TRINITY_DN40207_c1_g1	laccase [Pinus taeda]	GO:0005507(copper ion binding);GO:0009809(lignin biosynthetic process);GO:0016722(oxidoreductase activity, oxidizing metal ions)	ko00053(Ascorbate and aldarate metabolism)	LAC17	nonTF	3.5	791-811	Y	55.9557	0	4.7102e-14	8.8991e-18	up	-	802	3	3			0		0.0245131
cme-MIR166e-p5_2ss9CT19GC	TTCTTCTTTCTCTTATTTC	TRINITY_DN37838_c0_g1	PREDICTED: mitogen-activated protein kinase 8-like [Nelumbo nucifera]	GO:0004707(MAP kinase activity);GO:0005515(protein binding);GO:0005524(ATP binding);GO:0005634(nucleus);GO:0007165(signal transduction)	ko04075(Plant hormone signal transduction)	MPK10	C3H	4	698-717	Y	55.9557	0	4.7102e-14	8.8991e-18	up	-	708	3	3			2		1
vvi-MIR845b-p5_2ss15CA19AT	TCTTCAATGACATCACATT	TRINITY_DN36443_c2_g1	PREDICTED: developmentally-regulated G-protein 2 [Tarenaya hassleriana]	GO:0003924(GTPase activity);GO:0005525(GTP binding);GO:0005737(cytoplasm);GO:0019003(GDP binding)	-	DRG2	nonTF	2.5	973-990	Y	55.9557	0	4.7102e-14	8.8991e-18	up	-	981	3	3			2		0.858661
vvi-miR3630-3p_L-3_1ss22CT	GGGAATCTCTCTGATGCAT	TRINITY_DN39770_c0_g1	PREDICTED: uncharacterized protein LOC18440768 [Amborella trichopoda]	GO:0008150(biological_process)	-	-	nonTF	4	168-185	Y	55.9557	0	4.7102e-14	8.8991e-18	up	-	176	3	3			2		0.99973
cme-MIR166e-p5_2ss9CT19GC	TTCTTCTTTCTCTTATTTC	TRINITY_DN45632_c0_g1	unknown [Picea sitchensis]	GO:0004672(protein kinase activity);GO:0004674(protein serine/threonine kinase activity);GO:0004713(protein tyrosine kinase activity);GO:0005524(ATP binding);GO:0005737(cytoplasm);GO:0005829(cytosol);GO:0006468(protein phosphorylation);GO:0009506(plasmodesma);GO:0009737(response to abscisic acid);GO:0016301(kinase activity);GO:0046777(protein autophosphorylation)	ko04075(Plant hormone signal transduction)	yakA	C3H	3.5	1159-1178	Y	55.9557	0	4.7102e-14	8.8991e-18	up	-	1168	3	3			2		1
gma-miR394a-5p_L-1	TGGCATTCTGTCCACCTCC	TRINITY_DN37025_c0_g1	unknown [Picea sitchensis]	GO:0004842(ubiquitin-protein transferase activity);GO:0010305(leaf vascular tissue pattern formation);GO:0010928(regulation of auxin mediated signaling pathway);GO:0019005(SCF ubiquitin ligase complex);GO:0031146(SCF-dependent proteasomal ubiquitin-dependent protein catabolic process);GO:0060776(simple leaf morphogenesis)	-	FBX6	C3H	2	1314-1332	Y	55.9557	0	4.7102e-14	8.8991e-18	up	-	1323	3	3			2		0.511989
aly-MIR396b-p5	ATTTTTCCACAGCTTTCT	TRINITY_DN46767_c2_g2	unknown [Picea sitchensis]	GO:0009813(flavonoid biosynthetic process);GO:0043231(intracellular membrane-bounded organelle);GO:0052696(flavonoid glucuronidation);GO:0080043(quercetin 3-O-glucosyltransferase activity);GO:0080044(quercetin 7-O-glucosyltransferase activity)	ko01210(2-Oxocarboxylic acid metabolism);ko00380(Tryptophan metabolism);ko00966(Glucosinolate biosynthesis)	UGT74F1	nonTF	4	225-242	Y	55.9557	0	4.7102e-14	8.8991e-18	up	-	233	3	3			2		1
PC-5p-81514_18	ATAGATCCTCTTAGGGCCAAT	TRINITY_DN35442_c0_g2	hypothetical protein AMTR_s00007p00265100 [Amborella trichopoda]	GO:0004312(fatty acid synthase activity);GO:0004315(3-oxoacyl-[acyl-carrier-protein] synthase activity);GO:0006633(fatty acid biosynthetic process);GO:0006636(unsaturated fatty acid biosynthetic process);GO:0009507(chloroplast);GO:0009536(plastid);GO:0009570(chloroplast stroma);GO:0009631(cold acclimation);GO:0009793(embryo development ending in seed dormancy)	ko01212(Fatty acid metabolism);ko00061(Fatty acid biosynthesis);ko00780(Biotin metabolism)	KAS2	nonTF	4	1207-1226	Y	55.9557	0	4.7102e-14	8.8991e-18	up	-	1217	3	3			2		0.366527
ath-miR5021_R-1_1ss1TA	AGAGAAGAAGAAGAAGAAA	TRINITY_DN33982_c0_g1	-	-	-	-	nonTF	2	238-256	Y	55.9557	0	4.7102e-14	8.8991e-18	up	-	247	3	3			2		1
mtr-miR396a-3p_L-1_1ss20GA	CTCAAGAAAGCTGTGGGAAA	TRINITY_DN35078_c2_g1	unknown [Picea sitchensis]	GO:0005634(nucleus);GO:0008270(zinc ion binding);GO:1902456(regulation of stomatal opening)	ko04120(Ubiquitin mediated proteolysis)	MIEL1	nonTF	3.5	124-144	Y	55.9557	0	4.7102e-14	8.8991e-18	up	-	134	3	3			2		0.926377
bdi-miR5059_L-2	GCCTGGGCAGCACCACCA	TRINITY_DN33948_c0_g1	PREDICTED: methylcrotonoyl-CoA carboxylase beta chain, mitochondrial [Amborella trichopoda]	GO:0004075(biotin carboxylase activity);GO:0004485(methylcrotonoyl-CoA carboxylase activity);GO:0005524(ATP binding);GO:0005739(mitochondrion);GO:0005759(mitochondrial matrix);GO:0006552(leucine catabolic process);GO:0008270(zinc ion binding);GO:0050897(cobalt ion binding)	ko00280(Valine, leucine and isoleucine degradation)	MCCB	nonTF	4	1570-1588	Y	55.9557	0	4.7102e-14	8.8991e-18	up	-	1579	3	3			2		0.999999
aly-MIR396b-p5	ATTTTTCCACAGCTTTCT	TRINITY_DN36760_c0_g1	hypothetical protein SELMODRAFT_161932 [Selaginella moellendorffii]	GO:0036203(taxoid 14-beta-hydroxylase activity);GO:0042616(paclitaxel metabolic process);GO:0043231(intracellular membrane-bounded organelle);GO:0055114(oxidation-reduction process)	ko00905(Brassinosteroid biosynthesis)	CYP716B1	nonTF	4	654-671	Y	55.9557	0	4.7102e-14	8.8991e-18	up	-	662	3	3			3		0.99869
pab-miR396b_L-3	CACGGCTTTCTTGAACTT	TRINITY_DN41326_c0_g1	PREDICTED: pentatricopeptide repeat-containing protein At5g27270 [Amborella trichopoda]	GO:0008150(biological_process)	ko03018(RNA degradation)	EMB976	LOB	4	2215-2232	Y	55.9557	0	4.7102e-14	8.8991e-18	up	-	2223	3	3			2		1
bdi-MIR7756-p5_1ss12AT	GTTGGCATTGATTTGGCT	TRINITY_DN43332_c1_g2	unknown [Picea sitchensis]	GO:0004674(protein serine/threonine kinase activity);GO:0005829(cytosol);GO:0006468(protein phosphorylation);GO:0035556(intracellular signal transduction)	ko04626(Plant-pathogen interaction)	WNK1	WRKY	4	1088-1105	Y	55.9557	0	4.7102e-14	8.8991e-18	up	-	1096	3	3			2		1
mtr-MIR2630s-p5_2ss5AG17TC	GAATGTGAATCAATTTCA	TRINITY_DN43629_c1_g1	PREDICTED: E3 UFM1-protein ligase 1 homolog isoform X2 [Phoenix dactylifera]	GO:0005737(cytoplasm);GO:0005783(endoplasmic reticulum);GO:0008766(UDP-N-acetylmuramoylalanyl-D-glutamyl-2,6-diaminopimelate-D-alanyl-D-alanine ligase activity);GO:0016874(ligase activity);GO:0018169(ribosomal S6-glutamic acid ligase activity);GO:0032088(negative regulation of NF-kappaB transcription factor activity);GO:0043773(coenzyme F420-0 gamma-glutamyl ligase activity);GO:0043774(coenzyme F…	-	OsI_18219	nonTF	4	3488-3505	Y	55.9557	0	4.7102e-14	8.8991e-18	up	-	3496	3	3			2		1
pde-MIR159-p5	TTTGGTTTGAAGGGAGCT	TRINITY_DN46317_c0_g5	hypothetical protein JCGZ_22749 [Jatropha curcas]	GO:0004683(calmodulin-dependent protein kinase activity);GO:0005516(calmodulin binding);GO:0005634(nucleus);GO:0005737(cytoplasm);GO:0009738(abscisic acid-activated signaling pathway);GO:0009931(calcium-dependent protein serine/threonine kinase activity);GO:0018105(peptidyl-serine phosphorylation);GO:0035556(intracellular signal transduction);GO:0046777(protein autophosphorylation)	ko04626(Plant-pathogen interaction)	CPK17	SET	4	299-316	Y	55.9557	0	4.7102e-14	8.8991e-18	up	-	307	3	3			2		1
gma-MIR5368-p3_1	GAGCTAGAATTCTAACCTTG	TRINITY_DN34749_c0_g1	unknown [Picea sitchensis]	GO:0000062(fatty-acyl-CoA binding);GO:0001666(response to hypoxia);GO:0005737(cytoplasm);GO:0005829(cytosol);GO:0006869(lipid transport);GO:0008289(lipid binding);GO:0009416(response to light stimulus)	-	ACBP4	TIG	4	1963-1983	Y	55.9557	0	4.7102e-14	8.8991e-18	up	-	1973	3	3			2		0.93538
pta-miR408_R+1	ATGCACTGCCTCTTCCCTGGCT	TRINITY_DN31414_c0_g1	PREDICTED: basic blue protein-like [Musa acuminata subsp. malaccensis]	GO:0046658(anchored component of plasma membrane)	-	-	nonTF	4	272-293	Y	55.9557	0	4.7102e-14	8.8991e-18	up	-	284	3	3			2		0.897991
osa-MIR821a-p3_1ss13AG	AGATGAAGAAATGAAAAAA	TRINITY_DN46489_c0_g2	-	-	-	-	MYB-related	4	219-237	Y	55.9557	0	4.7102e-14	8.8991e-18	up	-	228	3	3			2		1
gma-MIR5368-p3_2ss8GA18TC	GGGATTGACTTTGGGCTCT	TRINITY_DN35015_c0_g1	PREDICTED: uncharacterized protein LOC109183401 [Ipomoea nil]	-	-	-	nonTF	4	1059-1077	Y	55.9557	0	4.7102e-14	8.8991e-18	up	-	1068	3	3			2		0.997355
mtr-MIR2617b-p5_2ss4TC18AT	ATACTTTATATTTAATTT	TRINITY_DN43267_c0_g1	L-type lectin-domain containing receptor kinase IX.1 [Ananas comosus]	-	-	-	nonTF	4	631-648	Y	55.9557	0	4.7102e-14	8.8991e-18	up	-	639	3	3			2		1
ath-miR5021_R-1_1ss1TA	AGAGAAGAAGAAGAAGAAA	TRINITY_DN45352_c0_g1	unknown [Picea sitchensis]	GO:0004712(protein serine/threonine/tyrosine kinase activity);GO:0005524(ATP binding);GO:0005634(nucleus);GO:0006355(regulation of transcription, DNA-templated);GO:0006468(protein phosphorylation);GO:0016301(kinase activity)	ko04075(Plant hormone signal transduction)	CTR1	MYB-related	3	3368-3386	Y	55.9557	0	4.7102e-14	8.8991e-18	up	-	3377	3	3			2		1
mtr-MIR171c-p5_2ss1TC17GC	CTTTGATTTTGATTTTCA	TRINITY_DN35430_c0_g1	hypothetical protein AXG93_3103s1030 [Marchantia polymorpha subsp. polymorpha]	GO:0003725(double-stranded RNA binding);GO:0005515(protein binding);GO:0005634(nucleus);GO:0005737(cytoplasm);GO:0035196(production of miRNAs involved in gene silencing by miRNA);GO:0070919(production of siRNA involved in chromatin silencing by small RNA)	ko03018(RNA degradation)	DRB2	nonTF	3.5	870-888	Y	55.9557	0	4.7102e-14	8.8991e-18	up	-	879	3	3			2		1
mtr-MIR171c-p5_2ss16GC18TG	TTTGATTTTGATTTTCAG	TRINITY_DN45581_c0_g1	PREDICTED: sodium/hydrogen exchanger 8 [Amborella trichopoda]	GO:0000302(response to reactive oxygen species);GO:0005515(protein binding);GO:0005886(plasma membrane);GO:0006814(sodium ion transport);GO:0006979(response to oxidative stress);GO:0009651(response to salt stress);GO:0009941(chloroplast envelope);GO:0010163(high-affinity potassium ion import);GO:0015299(solute:proton antiporter activity);GO:0015385(sodium:proton antiporter activity);GO:0016021(in…	-	NHX7	WRKY	1	3784-3801	Y	55.9557	0	4.7102e-14	8.8991e-18	up	-	3792	3	3			2		0.921415
PC-5p-2743_1284	TCGTTGAGGGCAGCGTTGATA	TRINITY_DN40207_c1_g1	laccase [Pinus taeda]	GO:0005507(copper ion binding);GO:0009809(lignin biosynthetic process);GO:0016722(oxidoreductase activity, oxidizing metal ions)	ko00053(Ascorbate and aldarate metabolism)	LAC17	nonTF	3.5	791-811	Y	55.9557	0	4.7102e-14	8.8991e-18	up	-	802	3	3			0		0.0147808
pde-miR159_R-1	TTTGGTTTGAAGGGAGCTCT	TRINITY_DN46317_c0_g5	hypothetical protein JCGZ_22749 [Jatropha curcas]	GO:0004683(calmodulin-dependent protein kinase activity);GO:0005516(calmodulin binding);GO:0005634(nucleus);GO:0005737(cytoplasm);GO:0009738(abscisic acid-activated signaling pathway);GO:0009931(calcium-dependent protein serine/threonine kinase activity);GO:0018105(peptidyl-serine phosphorylation);GO:0035556(intracellular signal transduction);GO:0046777(protein autophosphorylation)	ko04626(Plant-pathogen interaction)	CPK17	SET	4	297-316	Y	55.9557	0	4.7102e-14	8.8991e-18	up	-	307	3	3			2		0.998939
pab-MIR482b-p3_2ss2CT17CA_1	TTTTCCCTATTCCTCCAAT	TRINITY_DN29345_c0_g1	unknown [Picea sitchensis]	GO:0003674(molecular_function);GO:0005634(nucleus);GO:0008150(biological_process);GO:0016021(integral component of membrane)	-	-	nonTF	4	1296-1314	Y	55.9557	0	4.7102e-14	8.8991e-18	up	-	1305	3	3			2		1
cme-MIR166e-p5_2ss9CT19GC	TTCTTCTTTCTCTTATTTC	TRINITY_DN44592_c4_g1	PREDICTED: putative pentatricopeptide repeat-containing protein At3g23330 [Oryza brachyantha]	GO:0005739(mitochondrion);GO:0008270(zinc ion binding)	-	PCMP-H34	nonTF	4	428-446	Y	55.9557	0	4.7102e-14	8.8991e-18	up	-	437	3	3			2		1
PC-3p-4169_893	TTTTCCCACCGCCTCCCATT	TRINITY_DN46233_c3_g1	CYP720B2 [Pinus banksiana]	GO:0004497(monooxygenase activity);GO:0007275(multicellular organism development);GO:0010268(brassinosteroid homeostasis);GO:0016125(sterol metabolic process);GO:0016132(brassinosteroid biosynthetic process);GO:0048366(leaf development)	ko00905(Brassinosteroid biosynthesis)	CYP720B2	nonTF	4	1362-1381	Y	55.9557	0	4.7102e-14	8.8991e-18	up	-	1372	3	3			3		0.355237
pde-miR159_1ss21AC	TTTGGTTTGAAGGGAGCTCTC	TRINITY_DN46317_c0_g5	hypothetical protein JCGZ_22749 [Jatropha curcas]	GO:0004683(calmodulin-dependent protein kinase activity);GO:0005516(calmodulin binding);GO:0005634(nucleus);GO:0005737(cytoplasm);GO:0009738(abscisic acid-activated signaling pathway);GO:0009931(calcium-dependent protein serine/threonine kinase activity);GO:0018105(peptidyl-serine phosphorylation);GO:0035556(intracellular signal transduction);GO:0046777(protein autophosphorylation)	ko04626(Plant-pathogen interaction)	CPK17	SET	4	296-316	Y	55.9557	0	4.7102e-14	8.8991e-18	up	-	307	3	3			2		0.897991
aly-MIR396b-p5	ATTTTTCCACAGCTTTCT	TRINITY_DN25392_c0_g1	-	-	-	-	nonTF	4	394-411	Y	55.9557	0	4.7102e-14	8.8991e-18	up	-	402	3	3			2		1
stu-MIR8045-p3_2ss6TC19GT	TTTATCCCTTTTTCCTATT	TRINITY_DN30335_c1_g2	PREDICTED: nucleolar complex protein 3 homolog [Amborella trichopoda]	GO:0003682(chromatin binding);GO:0005634(nucleus)	-	CBG08826	nonTF	4	222-240	Y	55.9557	0	4.7102e-14	8.8991e-18	up	-	231	3	3			2		1
vvi-MIR845b-p5_2ss15CA19AT	TCTTCAATGACATCACATT	TRINITY_DN44808_c0_g1	unnamed protein product [Coffea canephora]	GO:0003674(molecular_function);GO:0008150(biological_process);GO:0009507(chloroplast)	-	-	nonTF	4	1219-1237	Y	55.9557	0	4.7102e-14	8.8991e-18	up	-	1228	3	3			2		1
pab-miR396a_L+1R-1	TTTCCACAGCTTTCTTGAACT	TRINITY_DN39799_c0_g2	GRF2 [Pinus tabuliformis]	GO:0005515(protein binding);GO:0005524(ATP binding);GO:0005634(nucleus);GO:0006351(transcription, DNA-templated);GO:0006355(regulation of transcription, DNA-templated);GO:0009624(response to nematode);GO:0048364(root development);GO:0048366(leaf development);GO:0061062(regulation of nematode larval development)	-	GRF6	GRF	3.5	1043-1064	Y	55.9557	0	4.7102e-14	8.8991e-18	up	-	1054	3	3			2		0.647786
aly-MIR157c-p5_2ss11AT18AC	TGTATAACAATTTCAAGC	TRINITY_DN43958_c0_g5	PREDICTED: rop guanine nucleotide exchange factor 7 [Amborella trichopoda]	GO:0005089(Rho guanyl-nucleotide exchange factor activity);GO:0005515(protein binding);GO:0005634(nucleus);GO:0005829(cytosol);GO:0009860(pollen tube growth);GO:0016324(apical plasma membrane);GO:0080092(regulation of pollen tube growth)	-	ROPGEF1	PHD	4	338-356	Y	55.9557	0	4.7102e-14	8.8991e-18	up	-	347	3	3			2		1
PC-5p-11699_306	TGCAGGAGATGTTTCTGTA	TRINITY_DN43743_c0_g2	-	-	-	-	nonTF	4	240-257	Y	55.9557	0	4.7102e-14	8.8991e-18	up	-	248	3	3			2		1
ppt-MIR894-p3_1ss10GA	TTTCACGTCAGGTTCACCA	TRINITY_DN30804_c0_g1	HD transcription factor [Ginkgo biloba]	GO:0003677(DNA binding);GO:0003700(transcription factor activity, sequence-specific DNA binding);GO:0005634(nucleus);GO:0006351(transcription, DNA-templated);GO:0006355(regulation of transcription, DNA-templated);GO:0007275(multicellular organism development)	-	WOX8	HB	4	453-471	Y	55.9557	0	4.7102e-14	8.8991e-18	up	-	462	3	3			2		0.989594
mtr-MIR171c-p5_2ss16GC18TG	TTTGATTTTGATTTTCAG	TRINITY_DN43312_c0_g1	sigma factor 2 [Marchantia polymorpha]	GO:0001053(plastid sigma factor activity);GO:0003677(DNA binding);GO:0003700(transcription factor activity, sequence-specific DNA binding);GO:0003899(DNA-directed RNA polymerase activity);GO:0006352(DNA-templated transcription, initiation);GO:0006355(regulation of transcription, DNA-templated);GO:0006399(tRNA metabolic process);GO:0009507(chloroplast);GO:0009637(response to blue light);GO:0009658…	ko00970(Aminoacyl-tRNA biosynthesis)	SIGB	Sigma70-like	4	433-450	Y	55.9557	0	4.7102e-14	8.8991e-18	up	-	441	3	3			2		1
gma-MIR397a-p3_2ss11TG18CG	TGATGAAGTTGCACTCTGA	TRINITY_DN32562_c0_g1	unknown [Picea sitchensis]	GO:0000166(nucleotide binding);GO:0003676(nucleic acid binding);GO:0003723(RNA binding);GO:0008150(biological_process)	ko03013(RNA transport);ko03015(mRNA surveillance pathway);ko03018(RNA degradation)	RBM42	SBP	4	523-540	Y	55.9557	0	4.7102e-14	8.8991e-18	up	-	531	3	3			2		1
cme-MIR166e-p5_2ss9CT19GC	TTCTTCTTTCTCTTATTTC	TRINITY_DN45168_c2_g1	PREDICTED: uncharacterized protein At1g21580 [Nelumbo nucifera]	GO:0046872(metal ion binding)	-	At1g21570	C3H	3	3020-3038	Y	55.9557	0	4.7102e-14	8.8991e-18	up	-	3029	3	3			2		1
csi-MIR472-p5_2ss8CT17CA	TTTTTCCTACACCTCCAAT	TRINITY_DN40238_c0_g2	PREDICTED: ER membrane protein complex subunit 1 [Amborella trichopoda]	GO:0034975(protein folding in endoplasmic reticulum);GO:0072546(ER membrane protein complex)	-	EMC1	nonTF	3	3203-3220	Y	55.9557	0	4.7102e-14	8.8991e-18	up	-	3212	3	3			2		0.828116
cme-MIR166e-p5_2ss9CT19GC	TTCTTCTTTCTCTTATTTC	TRINITY_DN31855_c0_g1	unknown [Picea sitchensis]	GO:0003674(molecular_function);GO:0005886(plasma membrane);GO:0008150(biological_process)	ko03440(Homologous recombination)	-	nonTF	3	470-489	Y	55.9557	0	4.7102e-14	8.8991e-18	up	-	480	3	3			2		1
gma-miR169j-5p_2ss20GC21GA	TAGCCAAGAATGACTTGCCCA	TRINITY_DN23828_c0_g1	-	-	-	-	nonTF	3	540-560	Y	55.9557	0	4.7102e-14	8.8991e-18	up	-	551	3	3			2		0.690859
ata-MIR2118b-p3_2ss8CT18AT	ATTAATTTATAAATCATT	TRINITY_DN43492_c1_g2	unknown [Picea sitchensis]	GO:0005576(extracellular region);GO:0005618(cell wall);GO:0010411(xyloglucan metabolic process);GO:0016762(xyloglucan:xyloglucosyl transferase activity);GO:0016798(hydrolase activity, acting on glycosyl bonds);GO:0016998(cell wall macromolecule catabolic process);GO:0033946(xyloglucan-specific endo-beta-1,4-glucanase activity);GO:0042546(cell wall biogenesis);GO:0048046(apoplast);GO:0071555(cell …	ko04075(Plant hormone signal transduction)	XTH31	nonTF	4	1452-1469	Y	55.9557	0	4.7102e-14	8.8991e-18	up	-	1460	3	3			3		0.999774
aly-MIR396b-p5	ATTTTTCCACAGCTTTCT	TRINITY_DN38037_c0_g1	unknown [Picea sitchensis]	GO:0005739(mitochondrion);GO:0008150(biological_process);GO:0008270(zinc ion binding)	ko00500(Starch and sucrose metabolism)	PCMP-E19	bHLH	4	519-536	Y	55.9557	0	4.7102e-14	8.8991e-18	up	-	527	3	3			1		0.313969
cca-MIR156c-p3_2ss7CT17AT	AGAGCATTGAGAGGACTT	TRINITY_DN46932_c1_g2	unknown [Picea sitchensis]	GO:0005507(copper ion binding);GO:0009505(plant-type cell wall);GO:0009506(plasmodesma);GO:0016722(oxidoreductase activity, oxidizing metal ions)	ko00053(Ascorbate and aldarate metabolism)	-	nonTF	4	173-190	Y	55.9557	0	4.7102e-14	8.8991e-18	up	-	181	3	3			2		1
osa-MIR821a-p3_1ss12AG	GATGAAGAAATGAAAAAA	TRINITY_DN48322_c0_g1	-	-	-	-	nonTF	4	60-76	Y	55.9557	0	4.7102e-14	8.8991e-18	up	-	67	3	3			2		1
ath-miR5021_R-1_1ss1TA	AGAGAAGAAGAAGAAGAAA	TRINITY_DN44377_c1_g1	hypothetical protein LR48_Vigan07g138300 [Vigna angularis]	GO:0003674(molecular_function);GO:0005634(nucleus);GO:0005773(vacuole);GO:0008150(biological_process)	-	-	nonTF	3	349-367	Y	55.9557	0	4.7102e-14	8.8991e-18	up	-	358	3	3			2		1
ppe-MIR6275-p3_2ss6CT18AG	TTATGTTTCCTTTTGCTGCTT	TRINITY_DN43698_c1_g2	PREDICTED: G-type lectin S-receptor-like serine/threonine-protein kinase At2g19130 [Juglans regia]	GO:0004674(protein serine/threonine kinase activity);GO:0005886(plasma membrane);GO:0006468(protein phosphorylation)	ko00520(Amino sugar and nucleotide sugar metabolism)	At2g19130	MADS	4	150-169	Y	55.9557	0	4.7102e-14	8.8991e-18	up	-	160	3	3			1		0.0336773
cme-MIR166e-p5_2ss9CT19GC	TTCTTCTTTCTCTTATTTC	TRINITY_DN30299_c0_g2	hypothetical protein AMTR_s00038p00136890 [Amborella trichopoda]	-	-	-	SNF2	3.5	529-547	Y	55.9557	0	4.7102e-14	8.8991e-18	up	-	538	3	3			2		1
gma-MIR5368-p3_2ss8GA18TC	GGGATTGACTTTGGGCTCT	TRINITY_DN39012_c0_g1	hypothetical protein AMTR_s00059p00131310 [Amborella trichopoda]	GO:0003676(nucleic acid binding);GO:0005634(nucleus);GO:0006139(nucleobase-containing compound metabolic process);GO:0008168(methyltransferase activity);GO:0008757(S-adenosylmethionine-dependent methyltransferase activity);GO:0032259(methylation)	ko03410(Base excision repair)	At1g19340	nonTF	4	1364-1381	Y	55.9557	0	4.7102e-14	8.8991e-18	up	-	1373	3	3			2		0.997355
gma-miR171k-3p_L+1	CTTGAGCCGCGCCAATATCACT	TRINITY_DN45861_c0_g3	scarecrow-like 6 [Larix kaempferi]	GO:0003700(transcription factor activity, sequence-specific DNA binding);GO:0005634(nucleus);GO:0006355(regulation of transcription, DNA-templated);GO:0010492(maintenance of shoot apical meristem identity);GO:0043565(sequence-specific DNA binding);GO:0048768(root hair cell tip growth);GO:0051301(cell division)	ko04075(Plant hormone signal transduction)	SCL6	GRAS	2.5	183-204	Y	261.127	117.446	4.7458e-14	2.81096e-14	up	1.15275	195	14	14	6	6	2	2	0.728664	0.806738
mdm-miR482c_2ss5TC20TG	TCTTCCCTAACCCTCCCATGCC	TRINITY_DN47245_c1_g1	putative truncated TIR-NBS-LRR protein [Pinus monticola]	GO:0005737(cytoplasm);GO:0006952(defense response);GO:0007165(signal transduction);GO:0043531(ADP binding)	ko03040(Spliceosome);ko04141(Protein processing in endoplasmic reticulum);ko04144(Endocytosis)	TAO1	NAC	4	694-715	Y	410.342	665.529	5.3927e-14	3.91778e-14	down	-0.697675	706	43	22	68	34	2	2	0.598713	0.683552
pab-MIR482b-p3_2ss2CT17CA_1	TTTTCCCTATTCCTCCAAT	TRINITY_DN47245_c1_g1	putative truncated TIR-NBS-LRR protein [Pinus monticola]	GO:0005737(cytoplasm);GO:0006952(defense response);GO:0007165(signal transduction);GO:0043531(ADP binding)	ko03040(Spliceosome);ko04141(Protein processing in endoplasmic reticulum);ko04144(Endocytosis)	TAO1	NAC	4	697-715	Y	410.342	665.529	5.3927e-14	3.91778e-14	down	-0.697675	706	43	22	68	34	2	2	1	1
pab-MIR482b-p3_2ss2CT17CA_2	TTTTCCCTATTCCTCCAATT	TRINITY_DN47245_c1_g1	putative truncated TIR-NBS-LRR protein [Pinus monticola]	GO:0005737(cytoplasm);GO:0006952(defense response);GO:0007165(signal transduction);GO:0043531(ADP binding)	ko03040(Spliceosome);ko04141(Protein processing in endoplasmic reticulum);ko04144(Endocytosis)	TAO1	NAC	4	696-715	Y	410.342	665.529	5.3927e-14	3.91778e-14	down	-0.697675	706	43	22	68	34	2	2	0.999892	0.99999
pab-miR482b_R-1_2ss2CT17CA	TTTTCCCTATTCCTCCAATTC	TRINITY_DN47245_c1_g1	putative truncated TIR-NBS-LRR protein [Pinus monticola]	GO:0005737(cytoplasm);GO:0006952(defense response);GO:0007165(signal transduction);GO:0043531(ADP binding)	ko03040(Spliceosome);ko04141(Protein processing in endoplasmic reticulum);ko04144(Endocytosis)	TAO1	NAC	4	695-715	Y	410.342	665.529	5.3927e-14	3.91778e-14	down	-0.697675	706	43	22	68	34	2	2	0.995824	0.998996
stu-MIR8045-p3_2ss6TC19GT	TTTATCCCTTTTTCCTATT	TRINITY_DN33332_c0_g1	PREDICTED: U1 small nuclear ribonucleoprotein 70 kDa [Amborella trichopoda]	GO:0000243(commitment complex);GO:0000398(mRNA splicing, via spliceosome);GO:0003729(mRNA binding);GO:0005685(U1 snRNP);GO:0030619(U1 snRNA binding);GO:0071004(U2-type prespliceosome);GO:0071011(precatalytic spliceosome)	ko03040(Spliceosome)	RNU1	SNF2	4	1108-1126	Y	37.3038	137.021	9.4354e-14	2.04429e-14	down	-1.877	1117	2	2	7	7	2	2	1	1
vvi-MIR845b-p5_2ss15CA19AT	TCTTCAATGACATCACATT	TRINITY_DN47301_c1_g1	predicted protein [Physcomitrella patens]	GO:0005524(ATP binding);GO:0006952(defense response);GO:0007165(signal transduction);GO:0009816(defense response to bacterium, incompatible interaction);GO:0042742(defense response to bacterium);GO:0043531(ADP binding)	ko04626(Plant-pathogen interaction)	TAO1	NAC	4	607-625	Y	111.911	254.467	2.9427e-13	1.97334e-13	down	-1.18512	616	6	6	13	13	2	2	1	1
gma-miR169l-3p_L-2	GGCAAGTTGTTTTTGGCTAC	TRINITY_DN42299_c0_g3	-	-	-	-	nonTF	4	481-500	Y	18.6519	97.8719	4.0492e-13	6.15879e-14	down	-2.39157	491	1	1	5	5	4	2	0.961493	0.994359
PC-5p-97202_13	TGTATTTTTCATGTTGCA	TRINITY_DN40831_c0_g1	hypothetical protein AMTR_s00039p00029750 [Amborella trichopoda]	GO:0004672(protein kinase activity);GO:0004674(protein serine/threonine kinase activity);GO:0005524(ATP binding);GO:0005576(extracellular region);GO:0005886(plasma membrane);GO:0006468(protein phosphorylation);GO:0016021(integral component of membrane)	ko04626(Plant-pathogen interaction)	At1g17230	FAR1	4	4606-4623	Y	18.6519	97.8719	4.0492e-13	6.15879e-14	down	-2.39157	4614	1	1	5	5	4	2	1	1
mtr-MIR171c-p5_2ss16GC18TG	TTTGATTTTGATTTTCAG	TRINITY_DN27973_c0_g2	unknown [Picea sitchensis]	GO:0005634(nucleus);GO:0043407(negative regulation of MAP kinase activity)	-	IBR5	FHA	4	975-992	Y	18.6519	97.8719	4.0492e-13	6.15879e-14	down	-2.39157	983	1	1	5	5	4	2	1	1
PC-5p-97959_13	TTGTCGTGTCTTCTTGTCTAG	TRINITY_DN34283_c1_g1	PREDICTED: uncharacterized Rho GTPase-activating protein At5g61530 isoform X1 [Phoenix dactylifera]	GO:0005737(cytoplasm);GO:0043087(regulation of GTPase activity)	-	At5g61530	nonTF	4	1027-1046	Y	18.6519	97.8719	4.0492e-13	6.15879e-14	down	-2.39157	1037	1	1	5	5	4	2	0.662314	0.821986
cme-MIR166e-p5_2ss9CT19GC	TTCTTCTTTCTCTTATTTC	TRINITY_DN33028_c0_g1	hypothetical protein LR48_Vigan05g222600 [Vigna angularis]	-	-	-	nonTF	3.5	2922-2940	Y	18.6519	97.8719	4.0492e-13	6.15879e-14	down	-2.39157	2931	1	1	5	5	4	2	1	1
osa-MIR2101-p3_2ss1AT18GA	TGTTTGGCACTCTGAACA	TRINITY_DN32121_c1_g1	PREDICTED: DNA topoisomerase 1-like isoform X1 [Nicotiana tabacum]	GO:0006268(DNA unwinding involved in DNA replication)	ko03440(Homologous recombination)	topA	HMG	4	3273-3290	Y	18.6519	97.8719	4.0492e-13	6.15879e-14	down	-2.39157	3281	1	1	5	5	4	2	1	1
PC-5p-29475_91	TGCACCTCAGTCAACATCGGT	TRINITY_DN46866_c1_g1	Dynamin-2B [Anthurium amnicola]	GO:0000139(Golgi membrane);GO:0003924(GTPase activity);GO:0005525(GTP binding);GO:0005737(cytoplasm);GO:0005774(vacuolar membrane);GO:0005794(Golgi apparatus);GO:0005829(cytosol);GO:0005874(microtubule);GO:0005886(plasma membrane);GO:0006896(Golgi to vacuole transport);GO:0008289(lipid binding);GO:0009506(plasmodesma);GO:0009524(phragmoplast);GO:0016020(membrane);GO:0030136(clathrin-coated vesicl…	ko04144(Endocytosis)	DRP2A	nonTF	3.5	3105-3124	Y	18.6519	97.8719	4.0492e-13	6.15879e-14	down	-2.39157	3116	1	1	5	5	4	2	0.562708	0.731517
PC-5p-27911_99	CCATGTTCCTTCAGCCAAATC	TRINITY_DN44820_c0_g2	unknown [Picea sitchensis]	GO:0005575(cellular_component);GO:0009809(lignin biosynthetic process);GO:0016621(cinnamoyl-CoA reductase activity);GO:0080167(response to karrikin)	ko00940(Phenylpropanoid biosynthesis)	SNL6	nonTF	4	473-492	Y	18.6519	97.8719	4.0492e-13	6.15879e-14	down	-2.39157	484	1	1	5	5	4	2	0.944703	0.989972
cln-miR164	TGGAGAAGCAGGGCACGTGCG	TRINITY_DN46445_c0_g1	unknown [Picea sitchensis]	GO:0000139(Golgi membrane);GO:0003824(catalytic activity);GO:0005768(endosome);GO:0005794(Golgi apparatus);GO:0005802(trans-Golgi network);GO:0005829(cytosol);GO:0005886(plasma membrane);GO:0008460(dTDP-glucose 4,6-dehydratase activity);GO:0009225(nucleotide-sugar metabolic process);GO:0016020(membrane);GO:0016021(integral component of membrane);GO:0019305(dTDP-rhamnose biosynthetic process);GO:0…	ko00500(Starch and sucrose metabolism);ko00520(Amino sugar and nucleotide sugar metabolism)	UXS1	nonTF	4	1082-1102	Y	18.6519	97.8719	4.0492e-13	6.15879e-14	down	-2.39157	1093	1	1	5	5	4	2	0.662314	0.821986
pta-miR1314_R-2_1ss17GA	TCGGCCTTGAATGTTAAGAG	TRINITY_DN36143_c0_g3	unknown [Picea sitchensis]	GO:0003690(double-stranded DNA binding);GO:0005739(mitochondrion);GO:0006355(regulation of transcription, DNA-templated);GO:0006970(response to osmotic stress);GO:0009651(response to salt stress);GO:0009658(chloroplast organization);GO:0009737(response to abscisic acid)	-	MTERF5	mTERF	3	492-510	Y	18.6519	97.8719	4.0492e-13	6.15879e-14	down	-2.39157	501	1	1	5	5	4	2	0.844498	0.948112
PC-3p-10736_339	TCTCCCAATTCCTTGGCCTTT	TRINITY_DN46118_c1_g1	unknown [Picea sitchensis]	-	-	HDT2	C2H2	4	392-412	Y	18.6519	97.8719	4.0492e-13	6.15879e-14	down	-2.39157	403	1	1	5	5	4	2	0.885968	0.968311
ppt-MIR1030c-p5_1ss18TG	GCATCTGCATCTGCACCG	TRINITY_DN33852_c0_g4	unknown [Picea sitchensis]	GO:0003938(IMP dehydrogenase activity);GO:0005829(cytosol);GO:0006177(GMP biosynthetic process);GO:0009735(response to cytokinin);GO:0046872(metal ion binding);GO:0055114(oxidation-reduction process)	ko00230(Purine metabolism)	At1g16350	nonTF	3	978-995	Y	18.6519	97.8719	4.0492e-13	6.15879e-14	down	-2.39157	986	1	1	5	5	4	2	0.999991	1
pde-miR159_1ss4GT	TTTTGTTTGAAGGGAGCTCTA	TRINITY_DN44712_c1_g1	hypothetical protein AXG93_4448s1180 [Marchantia polymorpha subsp. polymorpha]	GO:0003777(microtubule motor activity);GO:0005871(kinesin complex);GO:0007018(microtubule-based movement);GO:0016887(ATPase activity)	ko04144(Endocytosis)	KIN7A	FHA	3.5	2003-2022	Y	18.6519	97.8719	4.0492e-13	6.15879e-14	down	-2.39157	2013	1	1	5	5	4	2	0.808776	0.927917
mtr-MIR171c-p5_2ss1TC17GC	CTTTGATTTTGATTTTCA	TRINITY_DN19220_c0_g1	unknown [Picea sitchensis]	GO:0005768(endosome)	ko04144(Endocytosis)	RAB11A	nonTF	4	720-737	Y	18.6519	97.8719	4.0492e-13	6.15879e-14	down	-2.39157	728	1	1	5	5	4	2	1	1
mtr-MIR171c-p3_2ss1TA17GC	ATTTGATTTTGATTTTCA	TRINITY_DN41432_c0_g1	PREDICTED: uncharacterized protein LOC18425311 [Amborella trichopoda]	GO:0003677(DNA binding);GO:0005634(nucleus)	ko01200(Carbon metabolism);ko00630(Glyoxylate and dicarboxylate metabolism);ko04146(Peroxisome)	Os10g0391300	C3H	4	1955-1973	Y	18.6519	97.8719	4.0492e-13	6.15879e-14	down	-2.39157	1963	1	1	5	5	4	0	1	0.635155
mtr-MIR171c-p5_2ss1TC17GC	CTTTGATTTTGATTTTCA	TRINITY_DN41432_c0_g1	PREDICTED: uncharacterized protein LOC18425311 [Amborella trichopoda]	GO:0003677(DNA binding);GO:0005634(nucleus)	ko01200(Carbon metabolism);ko00630(Glyoxylate and dicarboxylate metabolism);ko04146(Peroxisome)	Os10g0391300	C3H	4	1955-1973	Y	18.6519	97.8719	4.0492e-13	6.15879e-14	down	-2.39157	1963	1	1	5	5	4	0	1	0.587556
pta-miR396_L-3	CACAGCTTTCTTGAACTT	TRINITY_DN36497_c0_g1	hypothetical protein AXG93_1630s1160 [Marchantia polymorpha subsp. polymorpha]	GO:0004842(ubiquitin-protein transferase activity);GO:0031463(Cul3-RING ubiquitin ligase complex)	-	-	TRAF	3.5	1355-1373	Y	18.6519	97.8719	4.0492e-13	6.15879e-14	down	-2.39157	1363	1	1	5	5	4	2	0.999744	0.999998
stu-miR6027_R-1_2ss11GT20TC	TGAATCCTTCTGCTATCCACA	TRINITY_DN35663_c1_g1	PREDICTED: putative disease resistance protein RGA3 [Ziziphus jujuba]	GO:0000166(nucleotide binding);GO:0005515(protein binding);GO:0005524(ATP binding);GO:0005622(intracellular);GO:0005886(plasma membrane);GO:0006952(defense response);GO:0008219(cell death);GO:0009626(plant-type hypersensitive response);GO:0009816(defense response to bacterium, incompatible interaction);GO:0038023(signaling receptor activity);GO:0043531(ADP binding)	ko04626(Plant-pathogen interaction)	RPS5	WRKY	1	169-189	Y	0	52.8508	5.485e-13	2.41312e-16	down	-	180			6	2.7		2		0.998356
stu-miR6027_R-1_2ss11GT20TC	TGAATCCTTCTGCTATCCACA	TRINITY_DN47221_c1_g2	PREDICTED: putative disease resistance protein RGA1 [Elaeis guineensis]	GO:0005524(ATP binding);GO:0006952(defense response);GO:0043531(ADP binding)	ko04626(Plant-pathogen interaction)	At1g12280	WRKY	1	119-139	Y	0	52.8508	5.485e-13	2.41312e-16	down	-	130			6	2.7		2		0.998356
cca-MIR156c-p3_2ss7CT17AT	AGAGCATTGAGAGGACTT	TRINITY_DN35567_c1_g1	unknown [Picea sitchensis]	GO:0004806(triglyceride lipase activity);GO:0006629(lipid metabolic process);GO:0008970(phosphatidylcholine 1-acylhydrolase activity);GO:0009507(chloroplast);GO:0016042(lipid catabolic process);GO:0047714(galactolipase activity)	ko00564(Glycerophospholipid metabolism);ko00592(alpha-Linolenic acid metabolism)	At1g51440	nonTF	2.5	1818-1836	Y	130.563	39.1487	1.0765e-12	2.58647e-13	up	1.73771	1827	7	7	2	2	2	2	0.728664	0.806738
gma-MIR828b-p5_1ss21CT	TCTTGCTCAAATGAGTATTCT	TRINITY_DN41737_c1_g1	PREDICTED: pre-mRNA-splicing factor SYF1 [Amborella trichopoda]	GO:0000349(generation of catalytic spliceosome for first transesterification step);GO:0000974(Prp19 complex);GO:0071010(prespliceosome);GO:0071012(catalytic step 1 spliceosome);GO:0071013(catalytic step 2 spliceosome);GO:0071014(post-mRNA release spliceosomal complex)	ko03040(Spliceosome)	SYF1	nonTF	4	4-23	Y	93.2595	19.5744	2.2028e-12	9.0384e-13	up	2.25228	14	5	5	1	1	2	4	0.974069	0.967817
cme-MIR166e-p5_2ss9CT19GC	TTCTTCTTTCTCTTATTTC	TRINITY_DN40860_c2_g1	PREDICTED: uncharacterized protein LOC104586396 isoform X1 [Nelumbo nucifera]	GO:0003677(DNA binding);GO:0003682(chromatin binding);GO:0005634(nucleus);GO:0006351(transcription, DNA-templated);GO:0008270(zinc ion binding)	-	-	PHD	4	1453-1471	Y	93.2595	19.5744	2.2028e-12	9.0384e-13	up	2.25228	1462	5	5	1	1	2	4	1	1
mtr-miR167b-5p	TGAAGCTGCCAGCATGATCTG	TRINITY_DN38872_c1_g1	PREDICTED: putative dual specificity protein phosphatase DSP8 [Nelumbo nucifera]	GO:0004439(phosphatidylinositol-4,5-bisphosphate 5-phosphatase activity)	-	DSP8	FHA	3.5	1125-1146	Y	93.2595	19.5744	2.2028e-12	9.0384e-13	up	2.25228	1137	5	5	1	1	2	4	0.406524	0.387926
cme-MIR166e-p5_2ss9CT19GC	TTCTTCTTTCTCTTATTTC	TRINITY_DN42986_c2_g1	unknown [Picea sitchensis]	GO:0003674(molecular_function);GO:0008150(biological_process);GO:0009507(chloroplast)	-	At1g27530	nonTF	4	25-42	Y	93.2595	19.5744	2.2028e-12	9.0384e-13	up	2.25228	34	5	5	1	1	2	4	1	1
pab-miR397_L-2R+2	ATTGAGTGCAGCGTTGACGAT	TRINITY_DN46364_c0_g3	unknown [Picea sitchensis]	GO:0005507(copper ion binding);GO:0016722(oxidoreductase activity, oxidizing metal ions)	ko00053(Ascorbate and aldarate metabolism)	LAC12	nonTF	3	363-383	Y	130.563	274.041	3.0669e-12	3.01949e-12	down	-1.06964	374	7	7	14	14	2	2	0.946863	0.975236
pab-miR482b_L-3_1ss17CA	TCCCTATTCCTCCAATTCC	TRINITY_DN47245_c1_g1	putative truncated TIR-NBS-LRR protein [Pinus monticola]	GO:0005737(cytoplasm);GO:0006952(defense response);GO:0007165(signal transduction);GO:0043531(ADP binding)	ko03040(Spliceosome);ko04141(Protein processing in endoplasmic reticulum);ko04144(Endocytosis)	TAO1	NAC	4	694-712	Y	0	48.9359	3.9091e-12	3.81528e-15	down	-	703			5	2.5		2		1
pab-miR482b_L-3_1ss17CA	TCCCTATTCCTCCAATTCC	TRINITY_DN33443_c4_g1	putative NBS-LRR protein G8029, partial [Pinus monticola]	GO:0005737(cytoplasm);GO:0006952(defense response);GO:0007165(signal transduction);GO:0043531(ADP binding)	ko04626(Plant-pathogen interaction)	-	Orphans	4	14-32	Y	0	48.9359	3.9091e-12	3.81528e-15	down	-	23			5	2.5		2		1
bdi-miR5059_L-2	GCCTGGGCAGCACCACCA	TRINITY_DN46719_c1_g1	PREDICTED: heat shock cognate 70 kDa protein [Nicotiana tomentosiformis]	GO:0002020(protease binding);GO:0005515(protein binding);GO:0005524(ATP binding);GO:0005618(cell wall);GO:0005634(nucleus);GO:0005730(nucleolus);GO:0005737(cytoplasm);GO:0005774(vacuolar membrane);GO:0005794(Golgi apparatus);GO:0005829(cytosol);GO:0005886(plasma membrane);GO:0006351(transcription, DNA-templated);GO:0006355(regulation of transcription, DNA-templated);GO:0006457(protein folding);GO…	ko03040(Spliceosome);ko04141(Protein processing in endoplasmic reticulum);ko04144(Endocytosis)	HSP70	nonTF	4	1307-1324	Y	46.6297	0	5.8698e-12	4.89384e-15	up	-	1315	5	2.5			2		0.999999
gma-MIR172b-p3_1ss5TG	TTGAGGTGAGAATCTTGATGA	TRINITY_DN38859_c0_g2	unknown [Picea sitchensis]	GO:0000062(fatty-acyl-CoA binding);GO:0001666(response to hypoxia);GO:0005515(protein binding);GO:0005778(peroxisomal membrane);GO:0005783(endoplasmic reticulum);GO:0005789(endoplasmic reticulum membrane);GO:0005886(plasma membrane);GO:0006869(lipid transport);GO:0008289(lipid binding);GO:0009514(glyoxysome);GO:0010288(response to lead ion);GO:0016021(integral component of membrane);GO:0032791(le…	ko04144(Endocytosis)	ACBP2	CAMTA	4	1448-1467	Y	93.2595	215.318	9.751e-12	6.54548e-12	down	-1.20715	1458	5	5	11	11	2	2	0.897991	0.943668
PC-5p-97202_13	TGTATTTTTCATGTTGCA	TRINITY_DN45707_c0_g1	unknown [Picea sitchensis]	GO:0005509(calcium ion binding);GO:0005544(calcium-dependent phospholipid binding);GO:0005634(nucleus);GO:0009408(response to heat);GO:0009409(response to cold);GO:0009414(response to water deprivation);GO:0009651(response to salt stress)	-	ANNAT8	nonTF	4	1667-1684	Y	93.2595	215.318	9.751e-12	6.54548e-12	down	-1.20715	1675	5	5	11	11	2	2	1	1
osa-MIR2275a-p3_1ss10TG	CTTTGGCAGGTGAATTTG	TRINITY_DN44812_c0_g2	unknown [Picea sitchensis]	GO:0004176(ATP-dependent peptidase activity);GO:0005739(mitochondrion);GO:0006508(proteolysis);GO:0008237(metallopeptidase activity);GO:0009793(embryo development ending in seed dormancy);GO:0009941(chloroplast envelope)	ko04141(Protein processing in endoplasmic reticulum)	FTSH12	FHA	3.5	3114-3130	Y	55.9557	156.595	1.1354e-11	4.91416e-12	down	-1.48468	3122	3	3	8	8	2	2	0.999328	0.999899
ppt-miR156a	TGACAGAAGAGAGTGAGCAC	TRINITY_DN42023_c1_g2	unknown [Picea sitchensis]	-	-	-	nonTF	4	884-902	Y	55.9557	156.595	1.1354e-11	4.91416e-12	down	-1.48468	893	3	3	8	8	2	2	0.993408	0.998215
mtr-MIR171c-p5_2ss16GC18TG	TTTGATTTTGATTTTCAG	TRINITY_DN30431_c0_g1	PREDICTED: replication factor C subunit 1 isoform X3 [Pyrus x bretschneideri]	GO:0003677(DNA binding);GO:0005634(nucleus)	ko03030(DNA replication);ko03420(Nucleotide excision repair);ko03430(Mismatch repair)	RFC1	nonTF	3	533-550	Y	55.9557	156.595	1.1354e-11	4.91416e-12	down	-1.48468	541	3	3	8	8	2	2	1	1
cme-MIR166e-p5_2ss9CT19GC	TTCTTCTTTCTCTTATTTC	TRINITY_DN36806_c1_g2	Bromodomain-containing factor 2 [Morus notabilis]	GO:0000812(Swr1 complex);GO:0001047(core promoter binding);GO:0001094(TFIID-class transcription factor binding);GO:0006281(DNA repair);GO:0006338(chromatin remodeling);GO:0009301(snRNA transcription);GO:0031493(nucleosomal histone binding);GO:0031938(regulation of chromatin silencing at telomere);GO:0033696(negative regulation of extent of heterochromatin assembly);GO:0070577(lysine-acetylated hi…	-	BDF2	DDT	2.5	2229-2247	Y	186.519	78.2975	1.2083e-11	6.93296e-12	up	1.25228	2238	10	10	4	4	2	2	0.999992	1
atr-MIR319b-p5_2ss15TC17GA	AAGCAGCCATCCTTCGAA	TRINITY_DN30147_c0_g1	-	-	-	-	nonTF	4	169-185	Y	186.519	78.2975	1.2083e-11	6.93296e-12	up	1.25228	176	10	10	4	4	2	2	1	1
mtr-MIR2592bj-p5_2ss13TC17GA	AATTCCCACTGTCCCTATC	TRINITY_DN38372_c1_g1	-	-	-	-	nonTF	4	3-21	Y	9.32595	68.5103	3.1594e-11	1.53652e-12	down	-2.877	12	1	0.5	7	3.5	4	3	0.961493	0.46122
mtr-MIR2592bj-p5_2ss13TC17GA	AATTCCCACTGTCCCTATC	TRINITY_DN46972_c2_g3	PREDICTED: TMV resistance protein N-like [Eucalyptus grandis]	GO:0000164(protein phosphatase type 1 complex);GO:0004865(protein serine/threonine phosphatase inhibitor activity);GO:0005634(nucleus);GO:0005829(cytosol);GO:0007059(chromosome segregation);GO:0043666(regulation of phosphoprotein phosphatase activity);GO:0045842(positive regulation of mitotic metaphase/anaphase transition);GO:0051457(maintenance of protein location in nucleus);GO:0071862(protein …	-	-	WRKY	4	665-683	Y	9.32595	68.5103	3.1594e-11	1.53652e-12	down	-2.877	674	1	0.5	7	3.5	4	2	0.961493	0.994359
cme-MIR166e-p5_2ss9CT19GC	TTCTTCTTTCTCTTATTTC	TRINITY_DN31320_c0_g1	unknown [Picea sitchensis]	GO:0002181(cytoplasmic translation);GO:0003735(structural constituent of ribosome);GO:0022625(cytosolic large ribosomal subunit);GO:0030687(preribosome, large subunit precursor);GO:0070180(large ribosomal subunit rRNA binding)	ko03010(Ribosome)	RPP3B	nonTF	3.5	597-615	Y	466.297	293.616	9.0142e-11	1.11826e-10	up	0.667322	606	25	25	15	15	2	2	1	1
mtr-MIR171c-p5_2ss1TC17GC	CTTTGATTTTGATTTTCA	TRINITY_DN31094_c0_g1	unknown [Picea sitchensis]	-	-	-	nonTF	4	342-359	Y	149.215	58.7231	1.6627e-10	1.43504e-10	up	1.34539	350	8	8	3	3	2	2	1	1
mtr-MIR171c-p3_2ss1TA17GC	ATTTGATTTTGATTTTCA	TRINITY_DN31094_c0_g1	unknown [Picea sitchensis]	-	-	-	nonTF	3	342-359	Y	149.215	58.7231	1.6627e-10	1.43504e-10	up	1.34539	350	8	8	3	3	2	2	1	1
ath-miR5021_R-1_1ss1TA	AGAGAAGAAGAAGAAGAAA	TRINITY_DN45442_c0_g1	PREDICTED: probable trehalose-phosphate phosphatase 6 [Elaeis guineensis]	GO:0004805(trehalose-phosphatase activity);GO:0005737(cytoplasm);GO:0005992(trehalose biosynthetic process);GO:0006970(response to osmotic stress);GO:0006979(response to oxidative stress);GO:0009507(chloroplast);GO:0009651(response to salt stress);GO:0015927(trehalase activity)	ko00500(Starch and sucrose metabolism)	TPPD	nonTF	3	364-381	Y	149.215	58.7231	1.6627e-10	1.43504e-10	up	1.34539	372	8	8	3	3	2	2	1	1
PC-3p-49621_42	TACTGCTGGATGTACCTTGGC	TRINITY_DN30202_c0_g1	unknown [Picea sitchensis]	GO:0003674(molecular_function);GO:0008150(biological_process);GO:0009507(chloroplast);GO:0016021(integral component of membrane)	-	-	nonTF	4	664-684	Y	37.3038	117.446	2.2322e-10	1.2725e-10	down	-1.65461	675	2	2	6	6	3	2	0.103913	0.683552
ath-miR5021_R-1_1ss1TA	AGAGAAGAAGAAGAAGAAA	TRINITY_DN38184_c2_g1	actin [Picea rubens]	GO:0005200(structural constituent of cytoskeleton);GO:0005515(protein binding);GO:0005524(ATP binding);GO:0005618(cell wall);GO:0005730(nucleolus);GO:0005737(cytoplasm);GO:0005739(mitochondrion);GO:0005829(cytosol);GO:0005856(cytoskeleton);GO:0005886(plasma membrane);GO:0007010(cytoskeleton organization);GO:0009416(response to light stimulus);GO:0009506(plasmodesma);GO:0009570(chloroplast stroma)…	ko04145(Phagosome)	ACT7	Orphans	3	52-70	Y	37.3038	117.446	2.2322e-10	1.2725e-10	down	-1.65461	61	2	2	6	6	3	3	0.999945	0.999995
gma-miR4995_L-1R-2	GGCAGTGGCTTGGTTAAG	TRINITY_DN46334_c0_g7	PREDICTED: eukaryotic translation initiation factor 4G-like isoform X2 [Nelumbo nucifera]	GO:0003743(translation initiation factor activity);GO:0005576(extracellular region);GO:0005737(cytoplasm);GO:0006413(translational initiation);GO:0006417(regulation of translation);GO:0009615(response to virus);GO:0009737(response to abscisic acid)	ko03013(RNA transport)	-	C3H	4	5642-5658	Y	37.3038	117.446	2.2322e-10	1.2725e-10	down	-1.65461	5650	2	2	6	6	2	2	0.999989	0.999999
cme-MIR166e-p5_2ss9CT19GC	TTCTTCTTTCTCTTATTTC	TRINITY_DN44189_c0_g1	unknown [Picea sitchensis]	GO:0003779(actin binding);GO:0005198(structural molecule activity);GO:0005515(protein binding);GO:0005737(cytoplasm);GO:0005885(Arp2/3 protein complex);GO:0007015(actin filament organization);GO:0010090(trichome morphogenesis);GO:0034314(Arp2/3 complex-mediated actin nucleation);GO:0042995(cell projection)	ko04144(Endocytosis)	ARPC2A	nonTF	4	1152-1169	Y	37.3038	117.446	2.2322e-10	1.2725e-10	down	-1.65461	1161	2	2	6	6	2	2	1	1
pab-miR396a_1ss21AT	TTCCACAGCTTTCTTGAACTT	TRINITY_DN40529_c0_g1	PREDICTED: guanylate-binding protein 5 [Amborella trichopoda]	GO:0003924(GTPase activity);GO:0005525(GTP binding);GO:0005634(nucleus);GO:0005730(nucleolus);GO:0006955(immune response);GO:0009507(chloroplast)	-	Gbp4	FHA	4	2627-2646	Y	37.3038	117.446	2.2322e-10	1.2725e-10	down	-1.65461	2637	2	2	6	6	2	2	0.989594	0.996827
PC-5p-29248_92	TGGAAACTACCATTAGCTATC	TRINITY_DN33345_c0_g2	predicted protein [Physcomitrella patens]	GO:0003674(molecular_function);GO:0005634(nucleus);GO:0010286(heat acclimation)	-	At5g46170	nonTF	4	962-983	Y	37.3038	117.446	2.2322e-10	1.2725e-10	down	-1.65461	973	2	2	6	6	2	2	0.838968	0.899861
mtr-MIR5232-p5_1ss10AG	TGCTTTCATGACATCATG	TRINITY_DN40106_c0_g1	PREDICTED: splicing factor 3B subunit 1 [Amborella trichopoda]	GO:0000245(spliceosomal complex assembly);GO:0003729(mRNA binding);GO:0005686(U2 snRNP);GO:0005689(U12-type spliceosomal complex);GO:0071004(U2-type prespliceosome);GO:0071013(catalytic step 2 spliceosome)	ko03040(Spliceosome)	SF3B1	nonTF	3	3732-3749	Y	37.3038	117.446	2.2322e-10	1.2725e-10	down	-1.65461	3740	2	2	6	6	2	2	0.999515	0.999933
osa-MIR821a-p3_1ss12AG	GATGAAGAAATGAAAAAA	TRINITY_DN32566_c0_g4	unknown [Glycine max]	-	-	-	Alfin-like	4	171-189	Y	37.3038	117.446	2.2322e-10	1.2725e-10	down	-1.65461	179	2	2	6	6	2	0	1	0.572294
gra-MIR482-p5_2ss15GT17AG	TTTGAATTTTCTCTTTGTTTT	TRINITY_DN30388_c0_g3	unknown [Picea sitchensis]	GO:0000122(negative regulation of transcription from RNA polymerase II promoter);GO:0001046(core promoter sequence-specific DNA binding);GO:0003700(transcription factor activity, sequence-specific DNA binding);GO:0005634(nucleus);GO:0006351(transcription, DNA-templated);GO:0006355(regulation of transcription, DNA-templated);GO:0010055(atrichoblast differentiation);GO:0032107(regulation of respons…	ko04626(Plant-pathogen interaction)	WRKY75	WRKY	4	558-579	Y	37.3038	117.446	2.2322e-10	1.2725e-10	down	-1.65461	570	2	2	6	6	2	1	0.999993	0.0823541
mtr-MIR2592ay-p3_2ss6AG17CG	GAGTCGGGTTGTTTGGGA	TRINITY_DN31081_c0_g1	PREDICTED: probable small nuclear ribonucleoprotein F [Vigna radiata var. radiata]	GO:0000398(mRNA splicing, via spliceosome);GO:0003723(RNA binding);GO:0005685(U1 snRNP);GO:0071013(catalytic step 2 spliceosome)	ko03040(Spliceosome)	At4g30220	nonTF	4	168-185	Y	177.193	78.2975	2.7238e-10	2.21784e-10	up	1.17828	176	18	9.5	8	4	2	2	0.999931	0.999994
mtr-MIR2630s-p5_2ss5AG17TC	GAATGTGAATCAATTTCA	TRINITY_DN41262_c0_g4	MDR-like ABC transporter [Taxus cuspidata]	GO:0016021(integral component of membrane);GO:0042626(ATPase activity, coupled to transmembrane movement of substances);GO:0055085(transmembrane transport)	ko02010(ABC transporters)	ABCB4	nonTF	2	229-246	Y	205.171	97.8719	2.9456e-10	2.5177e-10	up	1.06786	237	11	11	5	5	0	1	0.00680187	0.00518093
hbr-MIR6173-p3_1ss3TG	GAGACCCCAGTAGTCCTA	TRINITY_DN44510_c0_g2	PREDICTED: auxin response factor 16-like isoform X1 [Elaeis guineensis]	GO:0003677(DNA binding);GO:0003700(transcription factor activity, sequence-specific DNA binding);GO:0005634(nucleus);GO:0006351(transcription, DNA-templated);GO:0006355(regulation of transcription, DNA-templated);GO:0009723(response to ethylene);GO:0009733(response to auxin);GO:0009734(auxin-activated signaling pathway);GO:0010311(lateral root formation);GO:0043565(sequence-specific DNA binding);…	ko04075(Plant hormone signal transduction)	ARF19	ARF	4	3970-3987	Y	74.6076	176.169	3.2019e-10	2.57325e-10	down	-1.23957	3978	4	4	9	9	2	2	0.974069	0.989972
mtr-MIR171c-p5_2ss1TC17GC	CTTTGATTTTGATTTTCA	TRINITY_DN33501_c0_g1	hypothetical protein MANES_02G100000 [Manihot esculenta]	GO:0003674(molecular_function);GO:0005739(mitochondrion);GO:0005774(vacuolar membrane);GO:0005783(endoplasmic reticulum);GO:0005794(Golgi apparatus);GO:0007160(cell-matrix adhesion);GO:0008305(integrin complex);GO:0016021(integral component of membrane)	-	-	nonTF	4	2109-2126	Y	74.6076	176.169	3.2019e-10	2.57325e-10	down	-1.23957	2117	4	4	9	9	2	2	1	1
PC-5p-19359_164	ACTTCGCCAACAATCTCAGC	TRINITY_DN35084_c0_g1	unknown [Picea sitchensis]	GO:0006364(rRNA processing);GO:0022627(cytosolic small ribosomal subunit);GO:0030686(90S preribosome);GO:0032040(small-subunit processome);GO:0042274(ribosomal small subunit biogenesis)	ko03010(Ribosome)	RPS7	nonTF	4	477-495	Y	335.734	195.744	3.9764e-10	3.45062e-10	up	0.778353	487	18	18	10	10	2	3	0.838968	0.240326
mtr-MIR171c-p5_2ss16GC18TG	TTTGATTTTGATTTTCAG	TRINITY_DN45512_c0_g2	hypothetical protein AXG93_1275s1380 [Marchantia polymorpha subsp. polymorpha]	GO:0004306(ethanolamine-phosphate cytidylyltransferase activity);GO:0005634(nucleus);GO:0005739(mitochondrion);GO:0006646(phosphatidylethanolamine biosynthetic process);GO:0009058(biosynthetic process);GO:0031307(integral component of mitochondrial outer membrane)	ko00564(Glycerophospholipid metabolism)	PECT1	nonTF	4	338-356	Y	261.127	430.636	4.4366e-10	3.76692e-10	down	-0.72172	347	14	14	22	22	2	2	1	1
PC-3p-43747_51	TAGAAGAATGAGCATATGTC	TRINITY_DN44363_c0_g1	PREDICTED: uncharacterized protein LOC104588240 [Nelumbo nucifera]	GO:0005634(nucleus);GO:0006336(DNA replication-independent nucleosome assembly);GO:0031491(nucleosome binding)	-	-	nonTF	3.5	5376-5394	Y	0	39.1487	5.3765e-10	3.80668e-12	down	-	5385			2	2		2		0.927917
PC-3p-340_6557	TGAGATTGTTGGAGAGGTTC	TRINITY_DN31810_c0_g3	ZIP2, partial [Pinus tabuliformis]	GO:0003677(DNA binding);GO:0003700(transcription factor activity, sequence-specific DNA binding);GO:0005634(nucleus);GO:0006351(transcription, DNA-templated);GO:0006355(regulation of transcription, DNA-templated);GO:0043565(sequence-specific DNA binding)	ko04075(Plant hormone signal transduction)	TGAL4	bZIP	3	1666-1685	Y	0	39.1487	5.3765e-10	3.80668e-12	down	-	1676			2	2		2		0.891283
pde-miR159_L-1R+1	TTGGTTTGAAGGGAGCTCTAC	TRINITY_DN26506_c0_g1	unknown [Picea sitchensis]	GO:0000002(mitochondrial genome maintenance);GO:0003697(single-stranded DNA binding);GO:0005739(mitochondrion);GO:0006260(DNA replication);GO:0009507(chloroplast);GO:0045910(negative regulation of DNA recombination);GO:0048046(apoplast)	ko01200(Carbon metabolism);ko00010(Glycolysis / Gluconeogenesis);ko00030(Pentose phosphate pathway);ko00500(Starch and sucrose metabolism);ko00520(Amino sugar and nucleotide sugar metabolism)	OSB1	nonTF	4	658-679	Y	0	39.1487	5.3765e-10	3.80668e-12	down	-	670			2	2		2		0.968311
mtr-MIR5232-p5_1ss10AG	TGCTTTCATGACATCATG	TRINITY_DN35956_c1_g6	PREDICTED: plasma membrane ATPase 3 [Amborella trichopoda]	GO:0005887(integral component of plasma membrane);GO:0008553(hydrogen-exporting ATPase activity, phosphorylative mechanism);GO:0043231(intracellular membrane-bounded organelle);GO:0051453(regulation of intracellular pH);GO:1902600(hydrogen ion transmembrane transport)	ko00190(Oxidative phosphorylation)	AHA4	nonTF	3.5	665-681	Y	0	39.1487	5.3765e-10	3.80668e-12	down	-	672			2	2		3		0.822312
gma-MIR1536-p5_1ss14TG	TATTTAGATGATAGATTA	TRINITY_DN33161_c0_g1	hypothetical protein PRUPE_ppa005204mg [Prunus persica]	-	-	-	nonTF	4	1633-1650	Y	0	39.1487	5.3765e-10	3.80668e-12	down	-	1641			2	2		2		1
pab-MIR396a-p5_2ss19AT20AT	CTCAAGAAAGCTGTGGGATT	TRINITY_DN31407_c0_g5	-	-	-	-	nonTF	3.5	56-75	Y	0	39.1487	5.3765e-10	3.80668e-12	down	-	66			2	2		2		0.994804
osa-MIR821a-p3_1ss12AG	GATGAAGAAATGAAAAAA	TRINITY_DN43350_c0_g1	PREDICTED: embryogenesis-associated protein EMB8 [Amborella trichopoda]	GO:0003824(catalytic activity);GO:0008150(biological_process);GO:0016021(integral component of membrane);GO:0016787(hydrolase activity)	ko00970(Aminoacyl-tRNA biosynthesis)	EMB8	nonTF	2.5	237-253	Y	0	39.1487	5.3765e-10	3.80668e-12	down	-	245			2	2		2		0.998605
osa-miR529b_R-1	AGAAGAGAGAGAGTACAGCT	TRINITY_DN36382_c0_g1	-	-	-	-	PHD	4	257-275	Y	0	39.1487	5.3765e-10	3.80668e-12	down	-	266			2	2		2		1
osa-MIR2101-p3_2ss1AT18GA	TGTTTGGCACTCTGAACA	TRINITY_DN33648_c0_g1	unknown [Picea sitchensis]	GO:0005739(mitochondrion);GO:0008150(biological_process)	-	At1g60770	NAC	4	1261-1278	Y	0	39.1487	5.3765e-10	3.80668e-12	down	-	1269			2	2		2		1
pab-miR397_L-2R+2	ATTGAGTGCAGCGTTGACGAT	TRINITY_DN37404_c0_g1	laccase [Pinus taeda]	GO:0005507(copper ion binding);GO:0009809(lignin biosynthetic process);GO:0016722(oxidoreductase activity, oxidizing metal ions)	ko00053(Ascorbate and aldarate metabolism)	LAC4	nonTF	3.5	724-744	Y	0	39.1487	5.3765e-10	3.80668e-12	down	-	735			2	2		2		0.731517
mtr-MIR2630s-p5_2ss5AG17TC	GAATGTGAATCAATTTCA	TRINITY_DN44461_c0_g4	unknown [Picea sitchensis]	GO:0005634(nucleus);GO:0008150(biological_process)	ko03040(Spliceosome)	Pqbp1	RWP-RK	3.5	1337-1355	Y	0	39.1487	5.3765e-10	3.80668e-12	down	-	1345			2	2		2		1
gma-miR6300	GTCGTTGTAGTATAGTGG	TRINITY_DN40075_c0_g3	-	-	-	-	nonTF	3.5	110-127	Y	0	39.1487	5.3765e-10	3.80668e-12	down	-	118			2	2		2		0.989972
pde-miR159_R-1	TTTGGTTTGAAGGGAGCTCT	TRINITY_DN34390_c0_g1	PLP2 [Pinus tabuliformis]	GO:0006952(defense response);GO:0016042(lipid catabolic process);GO:0016787(hydrolase activity);GO:0045735(nutrient reservoir activity)	-	PLP6	CCAAT	4	1215-1233	Y	0	39.1487	5.3765e-10	3.80668e-12	down	-	1224			2	2		2		0.999821
nta-MIR398-p3_2ss8AG17TC	TGTTGGTGCTTTTCTTCT	TRINITY_DN27180_c0_g1	-	-	-	-	TIG	4	567-585	Y	0	39.1487	5.3765e-10	3.80668e-12	down	-	576			2	2		3		0.999359
aly-MIR396b-p5	ATTTTTCCACAGCTTTCT	TRINITY_DN26181_c0_g2	-	-	-	-	nonTF	4	514-531	Y	0	39.1487	5.3765e-10	3.80668e-12	down	-	522			2	2		2		1
mtr-MIR171c-p3_2ss1TA17GC	ATTTGATTTTGATTTTCA	TRINITY_DN37050_c1_g1	unknown [Picea sitchensis]	GO:0003979(UDP-glucose 6-dehydrogenase activity);GO:0005634(nucleus);GO:0005829(cytosol);GO:0005975(carbohydrate metabolic process);GO:0006024(glycosaminoglycan biosynthetic process);GO:0006065(UDP-glucuronate biosynthetic process)	ko00040(Pentose and glucuronate interconversions);ko00053(Ascorbate and aldarate metabolism);ko00500(Starch and sucrose metabolism);ko00520(Amino sugar and nucleotide sugar metabolism)	UGD3	nonTF	3	1812-1829	Y	0	39.1487	5.3765e-10	3.80668e-12	down	-	1820			2	2		3		0.990744
PC-5p-45766_47	TTCAAGCCAATCTACATTGAT	TRINITY_DN33357_c0_g1	PREDICTED: uridine-cytidine kinase C [Amborella trichopoda]	GO:0004849(uridine kinase activity);GO:0005829(cytosol);GO:0006206(pyrimidine nucleobase metabolic process);GO:0043097(pyrimidine nucleoside salvage)	ko00240(Pyrimidine metabolism)	udkC	nonTF	3	1325-1345	Y	0	39.1487	5.3765e-10	3.80668e-12	down	-	1336			2	2		2		0.772212
PC-3p-43857_50	CTGTGCTCCTCTCTTCTCCT	TRINITY_DN30894_c0_g1	unknown [Picea sitchensis]	GO:0003735(structural constituent of ribosome);GO:0005730(nucleolus);GO:0006412(translation);GO:0022627(cytosolic small ribosomal subunit);GO:0070181(small ribosomal subunit rRNA binding)	ko03010(Ribosome)	RPS13	nonTF	3.5	81-100	Y	0	39.1487	5.3765e-10	3.80668e-12	down	-	91			2	2		3		0.324745
ath-miR5021_R-1_1ss1TA	AGAGAAGAAGAAGAAGAAA	TRINITY_DN33482_c0_g1	unknown [Picea sitchensis]	GO:0003674(molecular_function);GO:0008150(biological_process);GO:0009808(lignin metabolic process);GO:0016020(membrane);GO:0016021(integral component of membrane)	-	-	nonTF	4	297-315	Y	0	39.1487	5.3765e-10	3.80668e-12	down	-	306			2	2		3		1
sbi-MIR437w-p5_2ss4AG18AG	ATTGAATTCTCCGTGAAG	TRINITY_DN38208_c0_g2	PREDICTED: LRR receptor-like serine/threonine-protein kinase FEI 1 isoform X1 [Nelumbo nucifera]	GO:0004674(protein serine/threonine kinase activity);GO:0005524(ATP binding);GO:0005886(plasma membrane);GO:0006468(protein phosphorylation);GO:0007169(transmembrane receptor protein tyrosine kinase signaling pathway);GO:0009664(plant-type cell wall organization);GO:0009826(unidimensional cell growth);GO:0016021(integral component of membrane);GO:0016301(kinase activity);GO:0016310(phosphorylatio…	ko04075(Plant hormone signal transduction);ko04626(Plant-pathogen interaction)	FEI1	MADS	2	2449-2466	Y	0	39.1487	5.3765e-10	3.80668e-12	down	-	2457			2	2		2		0.836031
mtr-MIR171c-p5_2ss1TC17GC	CTTTGATTTTGATTTTCA	TRINITY_DN32599_c0_g1	PREDICTED: uncharacterized protein LOC103979058 [Musa acuminata subsp. malaccensis]	-	-	-	nonTF	4	789-807	Y	0	39.1487	5.3765e-10	3.80668e-12	down	-	798			2	2		2		1
gra-MIR482-p5_2ss15GT17AG	TTTGAATTTTCTCTTTGTTTT	TRINITY_DN37119_c0_g1	PREDICTED: uncharacterized protein LOC101304269 [Fragaria vesca subsp. vesca]	GO:0005634(nucleus);GO:0005794(Golgi apparatus);GO:0005886(plasma membrane);GO:0009416(response to light stimulus);GO:0009718(anthocyanin-containing compound biosynthetic process);GO:0015995(chlorophyll biosynthetic process);GO:0045893(positive regulation of transcription, DNA-templated)	-	-	nonTF	3	828-848	Y	0	39.1487	5.3765e-10	3.80668e-12	down	-	839			2	2		2		0.975236
osa-MIR2275a-p3_1ss10TG	CTTTGGCAGGTGAATTTG	TRINITY_DN43380_c0_g1	PREDICTED: S-type anion channel SLAH2-like isoform X1 [Nelumbo nucifera]	GO:0005215(transporter activity);GO:0005623(cell);GO:0005886(plasma membrane);GO:0006811(ion transport);GO:0006873(cellular ion homeostasis);GO:0008308(voltage-gated anion channel activity);GO:0016021(integral component of membrane);GO:0055085(transmembrane transport)	-	SLAH3	WRKY	4	956-973	Y	0	39.1487	5.3765e-10	3.80668e-12	down	-	964			2	2		2		1
mtr-MIR2630s-p5_2ss5AG17TC	GAATGTGAATCAATTTCA	TRINITY_DN43874_c1_g1	PREDICTED: potassium transporter 10-like [Nelumbo nucifera]	GO:0015079(potassium ion transmembrane transporter activity);GO:0016020(membrane)	-	HAK12	HB	4	2592-2608	Y	0	39.1487	5.3765e-10	3.80668e-12	down	-	2599			2	2		2		1
mes-miR482_L-3_1ss9AG	TCCCTGCTCCACCCATTCC	TRINITY_DN43969_c0_g1	unknown [Picea sitchensis]	GO:0005515(protein binding)	-	DR1	CCAAT	2.5	467-484	Y	0	39.1487	5.3765e-10	3.80668e-12	down	-	475			2	2		2		0.560384
ath-miR5021_R-1_1ss1TA	AGAGAAGAAGAAGAAGAAA	TRINITY_DN44164_c2_g1	unknown [Picea sitchensis]	GO:0004674(protein serine/threonine kinase activity);GO:0005515(protein binding);GO:0005524(ATP binding);GO:0005886(plasma membrane);GO:0006468(protein phosphorylation);GO:0016301(kinase activity);GO:0045087(innate immune response)	ko04626(Plant-pathogen interaction)	PBL27	MADS	1	138-156	Y	0	39.1487	5.3765e-10	3.80668e-12	down	-	147			2	2		2		1
mtr-MIR171c-p5_2ss1TC17GC	CTTTGATTTTGATTTTCA	TRINITY_DN37050_c1_g1	unknown [Picea sitchensis]	GO:0003979(UDP-glucose 6-dehydrogenase activity);GO:0005634(nucleus);GO:0005829(cytosol);GO:0005975(carbohydrate metabolic process);GO:0006024(glycosaminoglycan biosynthetic process);GO:0006065(UDP-glucuronate biosynthetic process)	ko00040(Pentose and glucuronate interconversions);ko00053(Ascorbate and aldarate metabolism);ko00500(Starch and sucrose metabolism);ko00520(Amino sugar and nucleotide sugar metabolism)	UGD3	nonTF	4	1812-1829	Y	0	39.1487	5.3765e-10	3.80668e-12	down	-	1820			2	2		3		0.999998
ath-MIR156j-p5_2ss14CT18GT	AGAAGAGAGAGAGTACATTT	TRINITY_DN36382_c0_g1	-	-	-	-	PHD	3.5	257-275	Y	0	39.1487	5.3765e-10	3.80668e-12	down	-	266			2	2		2		0.999993
ppt-MIR477d-p5_2ss1CA18TC	ACTCTCCCTCAAAGGCTCCC	TRINITY_DN29935_c0_g1	hypothetical protein PRUPE_ppa023539mg [Prunus persica]	GO:0003333(amino acid transmembrane transport);GO:0005886(plasma membrane);GO:0015171(amino acid transmembrane transporter activity)	-	AAP3	MYB	3	982-1000	Y	0	39.1487	5.3765e-10	3.80668e-12	down	-	991			2	2		2		0.522728
cme-MIR166e-p5_2ss9CT19GC	TTCTTCTTTCTCTTATTTC	TRINITY_DN35837_c0_g1	hypothetical protein CARUB_v10016555mg [Capsella rubella]	GO:0000027(ribosomal large subunit assembly);GO:0005515(protein binding);GO:0005524(ATP binding);GO:0005634(nucleus);GO:0005730(nucleolus);GO:0005737(cytoplasm);GO:0006461(protein complex assembly);GO:0016020(membrane);GO:0016887(ATPase activity);GO:0045111(intermediate filament cytoskeleton);GO:0051082(unfolded protein binding)	ko03040(Spliceosome)	MDN1	MYB-related	3.5	1563-1581	Y	0	39.1487	5.3765e-10	3.80668e-12	down	-	1572			2	2		2		1
PC-5p-97959_13	TTGTCGTGTCTTCTTGTCTAG	TRINITY_DN33433_c0_g1	-	-	-	-	nonTF	4	429-449	Y	0	39.1487	5.3765e-10	3.80668e-12	down	-	440			2	2		2		0.821986
ptc-MIR2111a-p5_2ss9AT21GT	TCTTCCTCTCTGACAATGCAT	TRINITY_DN44920_c0_g3	hypothetical protein MIMGU_mgv1a018649mg, partial [Erythranthe guttata]	GO:0005634(nucleus)	ko00040(Pentose and glucuronate interconversions);ko00053(Ascorbate and aldarate metabolism);ko00520(Amino sugar and nucleotide sugar metabolism)	BHLH35	bHLH	3	484-504	Y	0	39.1487	5.3765e-10	3.80668e-12	down	-	495			2	2		3		0.506779
PC-3p-86841_16	TGGTGTTTTACTTGCATGAAA	TRINITY_DN47031_c0_g1	hypothetical protein AMTR_s00048p00035310 [Amborella trichopoda]	GO:0005622(intracellular);GO:0006623(protein targeting to vacuole);GO:0019898(extrinsic component of membrane);GO:0045053(protein retention in Golgi apparatus)	-	Vps13c	nonTF	4	936-957	Y	0	39.1487	5.3765e-10	3.80668e-12	down	-	948			2	2		2		0.982174
ath-MIR156j-p5_2ss14CT18GT	AGAAGAGAGAGAGTACATTT	TRINITY_DN27810_c1_g1	hypothetical protein AXG93_2490s1220 [Marchantia polymorpha subsp. polymorpha]	-	-	-	nonTF	4	1324-1343	Y	0	39.1487	5.3765e-10	3.80668e-12	down	-	1334			2	2		2		1
pab-miR482b_L-3_1ss17CA	TCCCTATTCCTCCAATTCC	TRINITY_DN37667_c0_g5	-	-	-	-	nonTF	3	176-194	Y	0	39.1487	5.3765e-10	3.80668e-12	down	-	185			2	2		2		0.998715
osa-MIR2101-p5_1ss2AT	ATGTTTGGCACTCTGAAC	TRINITY_DN47022_c1_g1	hypothetical protein VITISV_024251 [Vitis vinifera]	GO:0005515(protein binding)	ko04626(Plant-pathogen interaction)	XA21	FAR1	4	2478-2495	Y	0	39.1487	5.3765e-10	3.80668e-12	down	-	2486			2	2		2		1
ppt-MIR1030c-p5_1ss18TG	GCATCTGCATCTGCACCG	TRINITY_DN44601_c0_g2	PREDICTED: valine--tRNA ligase, mitochondrial isoform X1 [Jatropha curcas]	GO:0004832(valine-tRNA ligase activity);GO:0005829(cytosol);GO:0006438(valyl-tRNA aminoacylation)	ko00970(Aminoacyl-tRNA biosynthesis)	EMB2247	GnonTFT	4	32-49	Y	0	39.1487	5.3765e-10	3.80668e-12	down	-	40			2	2		2		1
cme-MIR166e-p5_2ss9CT19GC	TTCTTCTTTCTCTTATTTC	TRINITY_DN46003_c0_g1	hypothetical protein GPECTOR_5g369 [Gonium pectorale]	GO:0005737(cytoplasm);GO:0008093(cytoskeletal adaptor activity);GO:0030507(spectrin binding);GO:0071709(membrane assembly);GO:0072661(protein targeting to plasma membrane)	ko04144(Endocytosis)	Ank2	nonTF	4	2441-2459	Y	0	39.1487	5.3765e-10	3.80668e-12	down	-	2450			2	2		2		1
aly-MIR396b-p5	ATTTTTCCACAGCTTTCT	TRINITY_DN35189_c0_g1	PREDICTED: EPIDERMAL PATTERNING FACTOR-like protein 6 [Jatropha curcas]	GO:0010052(guard cell differentiation)	-	EPFL6	nonTF	4	786-803	Y	0	39.1487	5.3765e-10	3.80668e-12	down	-	794			2	2		2		1
mtr-miR172b	AGAATCTTGATGATGCTGCAT	TRINITY_DN39076_c1_g1	-	-	-	-	nonTF	4	103-123	Y	0	39.1487	5.3765e-10	3.80668e-12	down	-	114			2	2		1		0.0388899
cca-MIR156c-p3_2ss7CT17AT	AGAGCATTGAGAGGACTT	TRINITY_DN43257_c3_g2	PREDICTED: LOW QUALITY PROTEIN: uncharacterized protein LOC105034422 [Elaeis guineensis]	GO:0003674(molecular_function);GO:0005634(nucleus);GO:0008150(biological_process)	-	-	nonTF	4	1078-1095	Y	0	39.1487	5.3765e-10	3.80668e-12	down	-	1086			2	2		2		1
mtr-MIR398a-p5	TTTTGTGTTCTCAGGTCACC	TRINITY_DN31432_c0_g1	PREDICTED: uncharacterized protein LOC104611658 isoform X1 [Nelumbo nucifera]	GO:0000149(SNARE binding);GO:0005484(SNAP receptor activity);GO:0006886(intracellular protein transport);GO:0006906(vesicle fusion);GO:0012505(endomembrane system);GO:0016021(integral component of membrane);GO:0031201(SNARE complex);GO:0048278(vesicle docking)	-	-	GnonTFT	4	265-283	Y	0	39.1487	5.3765e-10	3.80668e-12	down	-	274			2	2		2		0.996827
ath-miR5021_R-1_1ss1TA	AGAGAAGAAGAAGAAGAAA	TRINITY_DN43155_c4_g2	-	-	-	-	nonTF	3.5	2-20	Y	0	39.1487	5.3765e-10	3.80668e-12	down	-	11			2	2		2		1
pta-miR396_L-3	CACAGCTTTCTTGAACTT	TRINITY_DN35659_c0_g1	ABC1-like kinase, partial [Ginkgo biloba]	GO:0004672(protein kinase activity);GO:0005524(ATP binding);GO:0005886(plasma membrane);GO:0006468(protein phosphorylation);GO:0009507(chloroplast);GO:0010287(plastoglobule);GO:0050821(protein stabilization);GO:1902171(regulation of tocopherol cyclase activity)	ko04626(Plant-pathogen interaction)	At1g79600	Orphans	4	949-965	Y	0	39.1487	5.3765e-10	3.80668e-12	down	-	957			2	2		2		1
pta-miR396_L-3	CACAGCTTTCTTGAACTT	TRINITY_DN32828_c0_g2	-	-	-	-	nonTF	3	331-348	Y	0	39.1487	5.3765e-10	3.80668e-12	down	-	339			2	2		2		0.999985
PC-3p-106322_11	AATCCCAAAAATCATTGCTCC	TRINITY_DN44072_c1_g4	unknown [Picea sitchensis]	GO:0004674(protein serine/threonine kinase activity);GO:0005829(cytosol);GO:0006468(protein phosphorylation);GO:0035556(intracellular signal transduction)	ko04626(Plant-pathogen interaction)	WNK11	WRKY	4	1181-1201	Y	0	39.1487	5.3765e-10	3.80668e-12	down	-	1192			2	2		2		0.821986
cme-MIR166e-p5_2ss9CT19GC	TTCTTCTTTCTCTTATTTC	TRINITY_DN42531_c0_g2	putative disease resistance protein [Arabidopsis thaliana]	GO:0005524(ATP binding);GO:0006952(defense response);GO:0007165(signal transduction);GO:0043531(ADP binding)	-	TAO1	ABI3VP1	4	362-380	Y	0	39.1487	5.3765e-10	3.80668e-12	down	-	371			4	2		2		1
osa-MIR2101-p3_2ss1AT18GA	TGTTTGGCACTCTGAACA	TRINITY_DN32638_c0_g1	unknown [Picea sitchensis]	GO:0003674(molecular_function);GO:0008150(biological_process)	-	-	nonTF	3.5	1333-1349	Y	0	39.1487	5.3765e-10	3.80668e-12	down	-	1340			2	2		2		0.980647
mtr-MIR171c-p5_2ss16GC18TG	TTTGATTTTGATTTTCAG	TRINITY_DN34997_c0_g2	unknown [Picea sitchensis]	GO:0005886(plasma membrane);GO:0009705(plant-type vacuole membrane);GO:0016021(integral component of membrane);GO:0022821(potassium ion antiporter activity);GO:0090333(regulation of stomatal closure)	ko03040(Spliceosome)	ZIFL1	nonTF	3.5	1606-1623	Y	0	39.1487	5.3765e-10	3.80668e-12	down	-	1614			2	2		2		1
PC-3p-10736_339	TCTCCCAATTCCTTGGCCTTT	TRINITY_DN44879_c0_g1	unknown [Picea sitchensis]	GO:0003677(DNA binding);GO:0003700(transcription factor activity, sequence-specific DNA binding);GO:0005634(nucleus)	ko03410(Base excision repair)	HMGB6	HMG	3	1662-1682	Y	0	39.1487	5.3765e-10	3.80668e-12	down	-	1673			2	2		2		0.772212
mtr-MIR171c-p3_2ss1TA17GC	ATTTGATTTTGATTTTCA	TRINITY_DN34997_c0_g2	unknown [Picea sitchensis]	GO:0005886(plasma membrane);GO:0009705(plant-type vacuole membrane);GO:0016021(integral component of membrane);GO:0022821(potassium ion antiporter activity);GO:0090333(regulation of stomatal closure)	ko03040(Spliceosome)	ZIFL1	nonTF	4	1607-1624	Y	0	39.1487	5.3765e-10	3.80668e-12	down	-	1615			2	2		2		1
gma-MIR5368-p3_2	GCTAGAATTCTAACCTTG	TRINITY_DN34749_c0_g1	unknown [Picea sitchensis]	GO:0000062(fatty-acyl-CoA binding);GO:0001666(response to hypoxia);GO:0005737(cytoplasm);GO:0005829(cytosol);GO:0006869(lipid transport);GO:0008289(lipid binding);GO:0009416(response to light stimulus)	-	ACBP4	TIG	3	1963-1980	Y	0	39.1487	5.3765e-10	3.80668e-12	down	-	1971			2	2		3		0.297703
pab-miR397_L-2R+2	ATTGAGTGCAGCGTTGACGAT	TRINITY_DN45704_c0_g2	laccase [Picea abies]	GO:0005507(copper ion binding);GO:0016722(oxidoreductase activity, oxidizing metal ions)	ko00053(Ascorbate and aldarate metabolism)	LAC17	nonTF	2.5	712-732	Y	0	39.1487	5.3765e-10	3.80668e-12	down	-	723			2	2		2		0.806738
ppt-miR894_L-2R+1	TTTCACGTCGGGTTCACCA	TRINITY_DN39788_c1_g2	-	-	-	-	nonTF	1.5	863-881	Y	0	39.1487	5.3765e-10	3.80668e-12	down	-	872			2	2		2		0.627018
osa-MIR821a-p3_1ss12AG	GATGAAGAAATGAAAAAA	TRINITY_DN37438_c2_g4	unknown [Picea sitchensis]	-	-	-	nonTF	4	203-220	Y	0	39.1487	5.3765e-10	3.80668e-12	down	-	211			2	2		2		1
mtr-MIR5232-p5_1ss9TC	TGCTTTCACAACATCATG	TRINITY_DN38791_c0_g2	predicted protein [Physcomitrella patens]	GO:0003674(molecular_function);GO:0008150(biological_process);GO:0016021(integral component of membrane)	-	At1g03370	nonTF	4	1753-1770	Y	0	39.1487	5.3765e-10	3.80668e-12	down	-	1761			2	2		2		1
mes-miR482_L-3_1ss9AG	TCCCTGCTCCACCCATTCC	TRINITY_DN38485_c0_g1	PREDICTED: BSD domain-containing protein 1-like [Nelumbo nucifera]	GO:0003674(molecular_function);GO:0005737(cytoplasm);GO:0008150(biological_process)	-	-	BSD	4	252-271	Y	0	39.1487	5.3765e-10	3.80668e-12	down	-	261			2	2		3		0.807795
vvi-MIR172d-p5_2ss7GT17CT	TGGAAGTGCAGTGATGTA	TRINITY_DN25730_c0_g1	unknown [Picea sitchensis]	GO:0009821(alkaloid biosynthetic process);GO:0047203(13-hydroxylupinine O-tigloyltransferase activity)	ko00073(Cutin, suberine and wax biosynthesis)	HMT/HLT	nonTF	4	329-345	Y	0	39.1487	5.3765e-10	3.80668e-12	down	-	336			2	2		2		1
ata-MIR2118b-p3_2ss8CT18AT	ATTAATTTATAAATCATT	TRINITY_DN40190_c0_g1	hypothetical protein JCGZ_11394 [Jatropha curcas]	-	ko00230(Purine metabolism)	-	nonTF	3.5	2731-2748	Y	0	39.1487	5.3765e-10	3.80668e-12	down	-	2739			2	2		2		1
PC-5p-97202_13	TGTATTTTTCATGTTGCA	TRINITY_DN30036_c0_g1	hypothetical protein CICLE_v10026120mg [Citrus clementina]	GO:0047995(hydroxyphenylpyruvate reductase activity);GO:0055114(oxidation-reduction process)	ko01200(Carbon metabolism);ko00630(Glyoxylate and dicarboxylate metabolism);ko00260(Glycine, serine and threonine metabolism)	HPPR	MYB-related	4	1078-1095	Y	0	39.1487	5.3765e-10	3.80668e-12	down	-	1086			2	2		3		0.999913
bna-MIR393-p5_2ss13AT18AT	GAAAGATAGAAATAAAAT	TRINITY_DN43626_c2_g4	PREDICTED: probable receptor-like protein kinase At5g61350 [Fragaria vesca subsp. vesca]	GO:0004176(ATP-dependent peptidase activity);GO:0005634(nucleus);GO:0006508(proteolysis);GO:0008270(zinc ion binding)	-	-	MYB-related	4	3131-3149	Y	0	39.1487	5.3765e-10	3.80668e-12	down	-	3140			2	2		2		1
ath-miR5021_R-1_1ss1TA	AGAGAAGAAGAAGAAGAAA	TRINITY_DN33257_c3_g5	-	-	-	-	nonTF	2.5	2418-2436	Y	0	39.1487	5.3765e-10	3.80668e-12	down	-	2427			2	2		2		0.999881
csi-MIR472-p5_2ss8CT17CA	TTTTTCCTACACCTCCAAT	TRINITY_DN39632_c0_g2	PREDICTED: alpha-L-fucosidase 2 [Nelumbo nucifera]	GO:0005576(extracellular region);GO:0008152(metabolic process);GO:0047513(1,2-alpha-L-fucosidase activity);GO:0048046(apoplast)	ko00511(Other glycan degradation)	FUC95A	nonTF	4	2617-2636	Y	0	39.1487	5.3765e-10	3.80668e-12	down	-	2627			2	2		2		0.999994
aly-MIR396b-p5	ATTTTTCCACAGCTTTCT	TRINITY_DN42343_c0_g3	NB-ARC [Pinus tabuliformis]	GO:0005737(cytoplasm);GO:0006952(defense response);GO:0007165(signal transduction);GO:0009506(plasmodesma);GO:0009507(chloroplast);GO:0016021(integral component of membrane);GO:0043531(ADP binding)	ko03013(RNA transport)	-	Orphans	4	156-172	Y	0	39.1487	5.3765e-10	3.80668e-12	down	-	164			2	2		2		1
PC-5p-41049_56	TGTAGAAGCTACCATCATCTT	TRINITY_DN27982_c0_g1	PREDICTED: uncharacterized protein LOC18429401 [Amborella trichopoda]	GO:0005634(nucleus);GO:0008150(biological_process)	-	-	nonTF	4	410-429	Y	0	39.1487	5.3765e-10	3.80668e-12	down	-	421			2	2		2		0.821986
pab-miR396b_L-3	CACGGCTTTCTTGAACTT	TRINITY_DN41106_c0_g1	unknown [Picea sitchensis]	-	-	-	nonTF	3	1240-1257	Y	0	39.1487	5.3765e-10	3.80668e-12	down	-	1248			2	2		2		0.997308
nta-MIR398-p3_2ss8AG17TC	TGTTGGTGCTTTTCTTCT	TRINITY_DN42243_c0_g1	-	-	-	-	TIG	4	195-213	Y	0	39.1487	5.3765e-10	3.80668e-12	down	-	204			2	2		3		0.999359
ppt-MIR894-p3_2ss10GA19AG	TTTCACGTCAGGTTCACCG	TRINITY_DN39788_c1_g2	-	-	-	-	nonTF	4	863-881	Y	0	39.1487	5.3765e-10	3.80668e-12	down	-	872			2	2		2		0.683552
pta-miR396_L-3	CACAGCTTTCTTGAACTT	TRINITY_DN41106_c0_g1	unknown [Picea sitchensis]	-	-	-	nonTF	2	1240-1257	Y	0	39.1487	5.3765e-10	3.80668e-12	down	-	1248			2	2		2		0.933604
vvi-MIR845b-p5_2ss15CA19AT	TCTTCAATGACATCACATT	TRINITY_DN29651_c0_g1	unknown [Picea sitchensis]	GO:0022625(cytosolic large ribosomal subunit)	ko03010(Ribosome)	RPL29	nonTF	3	835-853	Y	0	39.1487	5.3765e-10	3.80668e-12	down	-	844			2	2		3		0.548485
ata-MIR2118b-p3_2ss8CT18AT	ATTAATTTATAAATCATT	TRINITY_DN45522_c0_g1	unknown [Picea sitchensis]	GO:0006664(glycolipid metabolic process);GO:0012505(endomembrane system);GO:0046527(glucosyltransferase activity)	ko00514(Other types of O-glycan biosynthesis)	-	nonTF	4	1265-1281	Y	0	39.1487	5.3765e-10	3.80668e-12	down	-	1272			2	2		2		1
mtr-miR167b-5p	TGAAGCTGCCAGCATGATCTG	TRINITY_DN33034_c0_g1	PREDICTED: transcription factor TCP4 [Sesamum indicum]	GO:0003677(DNA binding);GO:0003700(transcription factor activity, sequence-specific DNA binding);GO:0005634(nucleus);GO:0006351(transcription, DNA-templated);GO:0006355(regulation of transcription, DNA-templated);GO:0009733(response to auxin);GO:0009965(leaf morphogenesis);GO:0030154(cell differentiation);GO:0045962(positive regulation of development, heterochronic);GO:0048366(leaf development)	-	TCP3	TCP	4	107-126	Y	0	39.1487	5.3765e-10	3.80668e-12	down	-	117			2	2		2		0.821986
mtr-MIR171c-p3_2ss1TA17GC	ATTTGATTTTGATTTTCA	TRINITY_DN40417_c0_g1	unknown [Picea sitchensis]	GO:0004674(protein serine/threonine kinase activity);GO:0005515(protein binding);GO:0005524(ATP binding);GO:0005886(plasma membrane);GO:0006468(protein phosphorylation);GO:0016301(kinase activity);GO:0045087(innate immune response)	ko04626(Plant-pathogen interaction)	PBL27	MADS	4	129-145	Y	0	39.1487	5.3765e-10	3.80668e-12	down	-	136			2	2		2		1
osa-MIR5083-p5_2ss11TG20GT	AATGGATCCTGCTGAGCCTT	TRINITY_DN32421_c0_g1	PREDICTED: zinc finger CCCH domain-containing protein 14-like [Nelumbo nucifera]	GO:0003676(nucleic acid binding);GO:0003677(DNA binding);GO:0003700(transcription factor activity, sequence-specific DNA binding);GO:0003723(RNA binding);GO:0005634(nucleus);GO:0006355(regulation of transcription, DNA-templated);GO:0046872(metal ion binding)	ko00040(Pentose and glucuronate interconversions);ko00052(Galactose metabolism);ko00500(Starch and sucrose metabolism);ko00520(Amino sugar and nucleotide sugar metabolism)	Os06g0618100	C3H	3.5	1284-1302	Y	0	39.1487	5.3765e-10	3.80668e-12	down	-	1293			2	2		3		0.145353
PC-5p-97202_13	TGTATTTTTCATGTTGCA	TRINITY_DN42914_c0_g1	Calpain-D, partial [Anthurium amnicola]	GO:0003677(DNA binding);GO:0003697(single-stranded DNA binding);GO:0005634(nucleus);GO:0006281(DNA repair);GO:0006351(transcription, DNA-templated);GO:0006355(regulation of transcription, DNA-templated);GO:0006952(defense response);GO:0009295(nucleoid);GO:0009507(chloroplast);GO:0009508(plastid chromosome);GO:0032211(negative regulation of telomere maintenance via telomerase);GO:0042162(telomeric…	ko03008(Ribosome biogenesis in eukaryotes)	WHY1	PBF-2-like	3.5	677-694	Y	0	39.1487	5.3765e-10	3.80668e-12	down	-	685			2	2		2		1
mtr-MIR171c-p5_2ss1TC17GC	CTTTGATTTTGATTTTCA	TRINITY_DN39805_c0_g1	-	-	-	-	nonTF	4	457-474	Y	0	39.1487	5.3765e-10	3.80668e-12	down	-	465			2	2		2		1
PC-5p-97202_13	TGTATTTTTCATGTTGCA	TRINITY_DN46803_c0_g1	PREDICTED: uncharacterized protein LOC104249523 [Nicotiana sylvestris]	GO:0004672(protein kinase activity);GO:0004712(protein serine/threonine/tyrosine kinase activity);GO:0005524(ATP binding);GO:0005634(nucleus);GO:0006468(protein phosphorylation)	ko04075(Plant hormone signal transduction)	EDR1	MYB-related	3.5	5295-5312	Y	0	39.1487	5.3765e-10	3.80668e-12	down	-	5303			2	2		2		1
lus-MIR397a-p5	TATTGAGTGCAGCGTTGATGA	TRINITY_DN36719_c0_g2	PREDICTED: pentatricopeptide repeat-containing protein At3g25210, mitochondrial-like [Pyrus x bretschneideri]	GO:0003674(molecular_function);GO:0005739(mitochondrion);GO:0008150(biological_process)	ko03018(RNA degradation)	At3g25210	NAC	4	1189-1208	Y	0	39.1487	5.3765e-10	3.80668e-12	down	-	1199			2	2		2		0.821986
cme-MIR166e-p5_2ss9CT19GC	TTCTTCTTTCTCTTATTTC	TRINITY_DN42278_c5_g2	unknown [Picea sitchensis]	GO:0000788(nuclear nucleosome);GO:0003677(DNA binding);GO:0006334(nucleosome assembly)	-	-	HMG	3	220-238	Y	0	39.1487	5.3765e-10	3.80668e-12	down	-	229			2	2		2		1
ath-miR5021_R-1_1ss1TA	AGAGAAGAAGAAGAAGAAA	TRINITY_DN40688_c2_g1	PREDICTED: probable protein phosphatase 2C 39 isoform X1 [Nelumbo nucifera]	GO:0004722(protein serine/threonine phosphatase activity);GO:0005634(nucleus);GO:0006470(protein dephosphorylation);GO:0046872(metal ion binding)	-	Os04g0403701	DBP	2	547-565	Y	0	39.1487	5.3765e-10	3.80668e-12	down	-	556			2	2		2		1
gra-MIR8751b-p3_2ss14TA18AG	GCACCGAAAATGTATCGG	TRINITY_DN38164_c0_g1	PREDICTED: uncharacterized protein LOC104597236 isoform X1 [Nelumbo nucifera]	GO:0005524(ATP binding);GO:0005737(cytoplasm);GO:0008716(D-alanine-D-alanine ligase activity);GO:0009507(chloroplast);GO:0046872(metal ion binding)	-	ddl	nonTF	4	1414-1431	Y	0	39.1487	5.3765e-10	3.80668e-12	down	-	1422			2	2		2		0.999997
pab-miR482b_L-4_1ss17CA	CCCTATTCCTCCAATTCC	TRINITY_DN37667_c0_g5	-	-	-	-	nonTF	4	176-193	Y	0	39.1487	5.3765e-10	3.80668e-12	down	-	184			2	2		2		1
ppt-miR477a-5p_L+1R+1	ACTCTCCCTCAAAGGCTTCCAA	TRINITY_DN29935_c0_g1	hypothetical protein PRUPE_ppa023539mg [Prunus persica]	GO:0003333(amino acid transmembrane transport);GO:0005886(plasma membrane);GO:0015171(amino acid transmembrane transporter activity)	-	AAP3	MYB	3.5	980-1000	Y	0	39.1487	5.3765e-10	3.80668e-12	down	-	991			2	2		2		0.731517
PC-3p-43857_50	CTGTGCTCCTCTCTTCTCCT	TRINITY_DN40020_c0_g1	-	-	-	-	nonTF	4	602-622	Y	0	39.1487	5.3765e-10	3.80668e-12	down	-	613			2	2		2		0.998996
stu-miR6027_R-1_2ss11GT20TC	TGAATCCTTCTGCTATCCACA	TRINITY_DN45035_c0_g5	Nbs-lrr resistance protein, putative isoform 1 [Theobroma cacao]	GO:0005515(protein binding);GO:0005524(ATP binding);GO:0005576(extracellular region);GO:0006952(defense response);GO:0043531(ADP binding)	ko04626(Plant-pathogen interaction)	RPPL1	WRKY	3	362-382	Y	0	39.1487	5.3765e-10	3.80668e-12	down	-	373			2	2		2		0.522728
pta-miR1314_R-4_1ss9GA	TCGGCCTTAAATGTTAGG	TRINITY_DN43196_c0_g1	unknown [Picea sitchensis]	GO:0003674(molecular_function);GO:0008150(biological_process)	-	-	nonTF	4	1461-1477	Y	0	39.1487	5.3765e-10	3.80668e-12	down	-	1468			2	2		2		0.999994
cme-MIR166e-p5_2ss9CT19GC	TTCTTCTTTCTCTTATTTC	TRINITY_DN34453_c0_g2	PREDICTED: ankyrin repeat domain-containing protein, chloroplastic [Amborella trichopoda]	GO:0005515(protein binding);GO:0005634(nucleus);GO:0009507(chloroplast);GO:0009793(embryo development ending in seed dormancy)	ko03040(Spliceosome)	AKRP	C3H	4	275-294	Y	0	39.1487	5.3765e-10	3.80668e-12	down	-	285			2	2		2		1
mdm-MIR156ac-p3_2ss1AG18GC	GATCTAATTCATAAAATCA	TRINITY_DN34208_c0_g1	hypothetical protein SELMODRAFT_423642 [Selaginella moellendorffii]	-	-	-	nonTF	4	2379-2397	Y	0	39.1487	5.3765e-10	3.80668e-12	down	-	2388			2	2		2		1
vvi-miR2950-5p_L+2R-2	TATTCCATCTCTTGCACACTG	TRINITY_DN45787_c1_g1	PREDICTED: BEACH domain-containing protein lvsC [Amborella trichopoda]	GO:0005543(phospholipid binding);GO:0012505(endomembrane system);GO:0019898(extrinsic component of membrane)	-	BCHC2	nonTF	4	4416-4435	Y	0	39.1487	5.3765e-10	3.80668e-12	down	-	4426			2	2		2		0.982174
PC-5p-45766_47	TTCAAGCCAATCTACATTGAT	TRINITY_DN42559_c0_g2	PREDICTED: WEB family protein At3g02930, chloroplastic-like [Nelumbo nucifera]	GO:0000795(synaptonemal complex);GO:0007131(reciprocal meiotic recombination)	-	At1g65010	bHLH	4	1537-1558	Y	0	39.1487	5.3765e-10	3.80668e-12	down	-	1548			2	2		3		0.422895
mtr-MIR5232-p5_1ss9TC	TGCTTTCACAACATCATG	TRINITY_DN41531_c1_g1	PREDICTED: GTP-binding protein OBGC, chloroplastic [Amborella trichopoda]	GO:0000287(magnesium ion binding);GO:0003924(GTPase activity);GO:0005525(GTP binding);GO:0006364(rRNA processing);GO:0009416(response to light stimulus);GO:0009507(chloroplast);GO:0009570(chloroplast stroma);GO:0009658(chloroplast organization);GO:0009706(chloroplast inner membrane);GO:0009793(embryo development ending in seed dormancy);GO:0010027(thylakoid membrane organization)	ko03008(Ribosome biogenesis in eukaryotes)	OBGL	nonTF	4	1136-1153	Y	0	39.1487	5.3765e-10	3.80668e-12	down	-	1144			2	2		2		1
PC-5p-11699_306	TGCAGGAGATGTTTCTGTA	TRINITY_DN38632_c0_g1	TIR/NBS, partial [Pinus taeda]	GO:0005737(cytoplasm);GO:0006952(defense response);GO:0007165(signal transduction);GO:0043531(ADP binding)	-	-	NAC	3.5	250-268	Y	0	39.1487	5.3765e-10	3.80668e-12	down	-	259			2	2		3		0.822312
PC-3p-70353_23	TTTTTCCAATACCACCTATATC	TRINITY_DN45986_c2_g1	PREDICTED: TMV resistance protein N-like [Eucalyptus grandis]	GO:0005524(ATP binding);GO:0005737(cytoplasm);GO:0006952(defense response);GO:0007165(signal transduction);GO:0016021(integral component of membrane);GO:0043531(ADP binding)	-	TAO1	SBP	4	1476-1496	Y	0	39.1487	5.3765e-10	3.80668e-12	down	-	1487			2	2		2		0.943668
osa-MIR821a-p3_1ss12AG	GATGAAGAAATGAAAAAA	TRINITY_DN33499_c0_g1	hypothetical protein L484_015065 [Morus notabilis]	-	-	-	nonTF	4	400-418	Y	0	39.1487	5.3765e-10	3.80668e-12	down	-	408			2	2		2		1
ath-miR5021_R-1_1ss1TA	AGAGAAGAAGAAGAAGAAA	TRINITY_DN43196_c0_g1	unknown [Picea sitchensis]	GO:0003674(molecular_function);GO:0008150(biological_process)	-	-	nonTF	2	247-265	Y	0	39.1487	5.3765e-10	3.80668e-12	down	-	256			2	2		2		1
sbi-MIR437w-p5_2ss4AG18AG	ATTGAATTCTCCGTGAAG	TRINITY_DN44611_c0_g2	-	-	-	-	nonTF	4	9-26	Y	0	39.1487	5.3765e-10	3.80668e-12	down	-	17			2	2		2		1
osa-MIR2101-p5_1ss2AT	ATGTTTGGCACTCTGAAC	TRINITY_DN33648_c0_g1	unknown [Picea sitchensis]	GO:0005739(mitochondrion);GO:0008150(biological_process)	-	At1g60770	NAC	3	1262-1279	Y	0	39.1487	5.3765e-10	3.80668e-12	down	-	1270			2	2		2		0.999707
cme-MIR166e-p5_2ss9CT19GC	TTCTTCTTTCTCTTATTTC	TRINITY_DN33036_c1_g3	-	-	-	-	nonTF	4	457-476	Y	0	39.1487	5.3765e-10	3.80668e-12	down	-	467			2	2		2		1
gra-MIR482-p5_2ss15GT17AG	TTTGAATTTTCTCTTTGTTTT	TRINITY_DN38477_c0_g1	hypothetical protein ACMD2_17104 [Ananas comosus]	GO:0003674(molecular_function);GO:0005634(nucleus);GO:0008150(biological_process)	-	-	nonTF	4	547-566	Y	0	39.1487	5.3765e-10	3.80668e-12	down	-	557			2	2		2		1
mtr-MIR171c-p5_2ss1TC17GC	CTTTGATTTTGATTTTCA	TRINITY_DN33795_c0_g1	unknown [Picea sitchensis]	GO:0001054(RNA polymerase I activity);GO:0005736(DNA-directed RNA polymerase I complex)	ko00230(Purine metabolism);ko00240(Pyrimidine metabolism);ko03020(RNA polymerase)	-	nonTF	3	627-645	Y	0	39.1487	5.3765e-10	3.80668e-12	down	-	636			2	2		2		1
zma-miR164c-3p_L-1_1ss9CA	ATGTGCCATTCTTCTCCATC	TRINITY_DN33975_c1_g3	predicted protein [Physcomitrella patens]	GO:0003677(DNA binding);GO:0003700(transcription factor activity, sequence-specific DNA binding);GO:0005634(nucleus);GO:0006351(transcription, DNA-templated);GO:0006355(regulation of transcription, DNA-templated)	ko03013(RNA transport)	PHL7	G2-like	4	1088-1106	Y	0	39.1487	5.3765e-10	3.80668e-12	down	-	1097			2	2		2		0.999943
hbr-MIR6173-p5_1ss9TG	GGATTAGAGACCCCAGTA	TRINITY_DN27913_c0_g1	unknown [Picea sitchensis]	GO:0003677(DNA binding);GO:0003700(transcription factor activity, sequence-specific DNA binding);GO:0005515(protein binding);GO:0005634(nucleus);GO:0006351(transcription, DNA-templated);GO:0010052(guard cell differentiation);GO:0010377(guard cell fate commitment);GO:0045597(positive regulation of cell differentiation);GO:0045893(positive regulation of transcription, DNA-templated);GO:0046983(prot…	-	FAMA	bHLH	3.5	590-607	Y	0	39.1487	5.3765e-10	3.80668e-12	down	-	598			2	2		2		0.997308
aly-MIR396b-p5	ATTTTTCCACAGCTTTCT	TRINITY_DN45742_c0_g2	-	-	-	-	nonTF	2	599-616	Y	0	39.1487	5.3765e-10	3.80668e-12	down	-	607			2	2		3		0.417202
gma-MIR397a-p3_2ss11TG18CG	TGATGAAGTTGCACTCTGA	TRINITY_DN44639_c0_g4	PREDICTED: serine/threonine-protein kinase sepA [Amborella trichopoda]	GO:0004702(receptor signaling protein serine/threonine kinase activity);GO:0005737(cytoplasm)	ko04626(Plant-pathogen interaction)	M3KE1	WRKY	3.5	3624-3642	Y	0	39.1487	5.3765e-10	3.80668e-12	down	-	3633			2	2		2		0.860885
pde-MIR159-p5	TTTGGTTTGAAGGGAGCT	TRINITY_DN30664_c0_g1	-	-	-	-	nonTF	4	526-542	Y	0	39.1487	5.3765e-10	3.80668e-12	down	-	534			2	2		2		1
gma-MIR156z-p3_2ss9GA20CT	AAACCCAAATTGGAGCTCTTA	TRINITY_DN36152_c0_g1	unknown [Picea sitchensis]	GO:0003755(peptidyl-prolyl cis-trans isomerase activity);GO:0005528(FK506 binding);GO:0005789(endoplasmic reticulum membrane);GO:0061077(chaperone-mediated protein folding)	-	OEP61	C3H	3.5	318-338	Y	0	39.1487	5.3765e-10	3.80668e-12	down	-	329			2	2		2		0.481846
mtr-miR396a-3p_2ss2CT20GA	GTTCAAGAAAGCTGTGGGAAA	TRINITY_DN46770_c0_g1	-	-	-	-	nonTF	1.5	489-509	Y	0	39.1487	5.3765e-10	3.80668e-12	down	-	500			2	2		2		0.948112
stu-miR477b-5p_2ss8CT20TA	ACTCTCCTTCAAAGGCTTCAG	TRINITY_DN45563_c3_g1	PREDICTED: uncharacterized protein LOC104611125 [Nelumbo nucifera]	GO:0005509(calcium ion binding);GO:0005794(Golgi apparatus);GO:0008150(biological_process);GO:0016021(integral component of membrane);GO:0016757(transferase activity, transferring glycosyl groups);GO:0042175(nuclear outer membrane-endoplasmic reticulum membrane network)	-	-	nonTF	4	1404-1424	Y	0	39.1487	5.3765e-10	3.80668e-12	down	-	1415			2	2		2		0.994359
cme-MIR166e-p5_2ss9CT19GC	TTCTTCTTTCTCTTATTTC	TRINITY_DN44629_c1_g1	-	-	-	-	nonTF	4	215-233	Y	0	39.1487	5.3765e-10	3.80668e-12	down	-	224			2	2		3		1
mtr-MIR171c-p5_2ss16GC18TG	TTTGATTTTGATTTTCAG	TRINITY_DN42741_c0_g2	Cysteine-rich protein, putative [Theobroma cacao]	GO:0004674(protein serine/threonine kinase activity);GO:0005886(plasma membrane);GO:0006468(protein phosphorylation);GO:0006952(defense response);GO:0009506(plasmodesma)	ko00520(Amino sugar and nucleotide sugar metabolism)	-	nonTF	1.5	183-200	Y	0	39.1487	5.3765e-10	3.80668e-12	down	-	191			2	2		2		0.992782
mtr-MIR171c-p5_2ss1TC17GC	CTTTGATTTTGATTTTCA	TRINITY_DN47028_c1_g3	PREDICTED: uncharacterized protein LOC103984788 [Musa acuminata subsp. malaccensis]	-	-	-	nonTF	2	2343-2360	Y	0	39.1487	5.3765e-10	3.80668e-12	down	-	2351			2	2		2		1
ppt-MIR894-p3_1ss10GA	TTTCACGTCAGGTTCACCA	TRINITY_DN39788_c1_g2	-	-	-	-	nonTF	3.5	863-881	Y	0	39.1487	5.3765e-10	3.80668e-12	down	-	872			2	2		2		0.481846
gra-MIR8751b-p3_2ss14TA18AG	GCACCGAAAATGTATCGG	TRINITY_DN41894_c2_g2	unknown [Picea sitchensis]	GO:0005739(mitochondrion);GO:0005773(vacuole);GO:0005774(vacuolar membrane);GO:0005886(plasma membrane);GO:0009941(chloroplast envelope);GO:0016020(membrane);GO:0016491(oxidoreductase activity);GO:0031966(mitochondrial membrane);GO:0055114(oxidation-reduction process)	-	At5g39410	nonTF	3.5	1138-1155	Y	0	39.1487	5.3765e-10	3.80668e-12	down	-	1146			2	2		2		0.999277
osa-miR529b_2ss18GT20TA	AGAAGAGAGAGAGTACATCAT	TRINITY_DN27810_c1_g1	hypothetical protein AXG93_2490s1220 [Marchantia polymorpha subsp. polymorpha]	-	-	-	nonTF	4	1323-1343	Y	0	39.1487	5.3765e-10	3.80668e-12	down	-	1334			2	2		2		0.999821
mdm-miR408a_L-1R+2_1ss21CT	TGCACTGCCTCTTCCCTGGTTT	TRINITY_DN42603_c0_g1	myosin VIII [Marchantia polymorpha]	GO:0003774(motor activity);GO:0003779(actin binding);GO:0005516(calmodulin binding);GO:0005524(ATP binding);GO:0005737(cytoplasm);GO:0005886(plasma membrane);GO:0009506(plasmodesma);GO:0016459(myosin complex);GO:0030048(actin filament-based movement)	ko03440(Homologous recombination)	VIII-A	NAC	4	2634-2654	Y	0	39.1487	5.3765e-10	3.80668e-12	down	-	2645			2	2		2		0.943668
mtr-miR167b-5p	TGAAGCTGCCAGCATGATCTG	TRINITY_DN34761_c0_g1	predicted protein [Hordeum vulgare subsp. vulgare]	GO:0003700(transcription factor activity, sequence-specific DNA binding);GO:0005634(nucleus);GO:0043565(sequence-specific DNA binding);GO:0044212(transcription regulatory region DNA binding)	-	-	C2H2	4	783-803	Y	0	39.1487	5.3765e-10	3.80668e-12	down	-	794			2	2		2		0.821986
mes-miR482_L-3_1ss9AG	TCCCTGCTCCACCCATTCC	TRINITY_DN47168_c1_g4	putative TIR-NBS-LRR protein [Pinus monticola]	GO:0005737(cytoplasm);GO:0006952(defense response);GO:0007165(signal transduction);GO:0009506(plasmodesma);GO:0009507(chloroplast);GO:0016021(integral component of membrane);GO:0043531(ADP binding)	ko03040(Spliceosome);ko04141(Protein processing in endoplasmic reticulum);ko04144(Endocytosis)	At4g27220	NAC	3	30-48	Y	0	39.1487	5.3765e-10	3.80668e-12	down	-	39			2	2		2		0.994359
cme-MIR166e-p5_2ss9CT19GC	TTCTTCTTTCTCTTATTTC	TRINITY_DN40096_c0_g3	hypothetical protein SOVF_156720 [Spinacia oleracea]	-	-	-	nonTF	3.5	29-46	Y	0	39.1487	5.3765e-10	3.80668e-12	down	-	37			2	2		2		1
atr-miR2950_1ss20GA	TTCCATCTCTTGCACACTGAA	TRINITY_DN38667_c0_g2	unknown [Picea sitchensis]	GO:0004842(ubiquitin-protein transferase activity);GO:0019005(SCF ubiquitin ligase complex);GO:0031146(SCF-dependent proteasomal ubiquitin-dependent protein catabolic process)	-	FBX13	nonTF	2	1005-1025	Y	0	39.1487	5.3765e-10	3.80668e-12	down	-	1016			2	2		2		0.59507
cme-MIR166e-p5_2ss9CT19GC	TTCTTCTTTCTCTTATTTC	TRINITY_DN44524_c0_g2	PREDICTED: monoglyceride lipase-like [Phoenix dactylifera]	GO:0006629(lipid metabolic process);GO:0016020(membrane);GO:0016298(lipase activity)	ko00561(Glycerolipid metabolism)	CSE	nonTF	4	937-955	Y	0	39.1487	5.3765e-10	3.80668e-12	down	-	946			2	2		2		1
ath-miR5021_R-1_1ss1TA	AGAGAAGAAGAAGAAGAAA	TRINITY_DN46744_c4_g2	unknown [Picea sitchensis]	-	-	-	nonTF	4	612-630	Y	0	39.1487	5.3765e-10	3.80668e-12	down	-	621			2	2		2		1
PC-5p-8061_460	ATTGGATCCATCTTTAGGGGA	TRINITY_DN34080_c0_g1	unknown [Picea sitchensis]	GO:0003674(molecular_function);GO:0005515(protein binding);GO:0005634(nucleus);GO:0008150(biological_process)	-	-	nonTF	4	924-943	Y	0	39.1487	5.3765e-10	3.80668e-12	down	-	934			2	2		2		0.943668
mtr-MIR2592ay-p3_2ss6AG17CG	GAGTCGGGTTGTTTGGGA	TRINITY_DN44582_c0_g1	PREDICTED: uncharacterized protein LOC108993865 isoform X1 [Juglans regia]	GO:0003677(DNA binding);GO:0005634(nucleus);GO:0008150(biological_process)	ko03022(Basal transcription factors)	BRD7	C2C2-GATA	4	3044-3061	Y	0	39.1487	5.3765e-10	3.80668e-12	down	-	3052			2	2		2		0.999994
nta-MIR398-p3_2ss8AG17TC	TGTTGGTGCTTTTCTTCT	TRINITY_DN28201_c0_g1	unknown [Picea sitchensis]	GO:0004252(serine-type endopeptidase activity);GO:0005576(extracellular region);GO:0005618(cell wall);GO:0006508(proteolysis);GO:0008152(metabolic process);GO:0008236(serine-type peptidase activity);GO:0016020(membrane)	-	SBT2.5	nonTF	3	106-123	Y	0	39.1487	5.3765e-10	3.80668e-12	down	-	114			2	2		3		0.756733
ppt-MIR894-p3_1ss9CT	TTTCACGTTGGGTTCACCA	TRINITY_DN39788_c1_g2	-	-	-	-	nonTF	2.5	863-881	Y	0	39.1487	5.3765e-10	3.80668e-12	down	-	872			2	2		2		0.915039
pab-miR396b_L-3	CACGGCTTTCTTGAACTT	TRINITY_DN34455_c0_g1	unknown [Picea sitchensis]	GO:0003849(3-deoxy-7-phosphoheptulonate synthase activity);GO:0009073(aromatic amino acid family biosynthetic process);GO:0009507(chloroplast);GO:0009536(plastid);GO:0016020(membrane)	ko01230(Biosynthesis of amino acids);ko00400(Phenylalanine, tyrosine and tryptophan biosynthesis)	DHAPS-1	nonTF	4	731-748	Y	0	39.1487	5.3765e-10	3.80668e-12	down	-	739			2	2		3		0.971936
aly-MIR396b-p5	ATTTTTCCACAGCTTTCT	TRINITY_DN33968_c1_g2	PREDICTED: putative oxidoreductase TDA3 [Beta vulgaris subsp. vulgaris]	GO:0005575(cellular_component);GO:0016491(oxidoreductase activity);GO:0055114(oxidation-reduction process)	ko00260(Glycine, serine and threonine metabolism);ko00310(Lysine degradation);ko04146(Peroxisome)	TDA3	nonTF	3.5	667-684	Y	0	39.1487	5.3765e-10	3.80668e-12	down	-	675			2	2		2		1
cca-MIR156c-p3_2ss7CT17AT	AGAGCATTGAGAGGACTT	TRINITY_DN44580_c0_g2	predicted protein [Physcomitrella patens]	GO:0005634(nucleus);GO:0008150(biological_process)	-	-	nonTF	4	2071-2088	Y	0	39.1487	5.3765e-10	3.80668e-12	down	-	2079			2	2		2		1
mtr-MIR171c-p5_2ss16GC18TG	TTTGATTTTGATTTTCAG	TRINITY_DN40417_c0_g1	unknown [Picea sitchensis]	GO:0004674(protein serine/threonine kinase activity);GO:0005515(protein binding);GO:0005524(ATP binding);GO:0005886(plasma membrane);GO:0006468(protein phosphorylation);GO:0016301(kinase activity);GO:0045087(innate immune response)	ko04626(Plant-pathogen interaction)	PBL27	MADS	4	128-144	Y	0	39.1487	5.3765e-10	3.80668e-12	down	-	136			2	2		2		1
aly-MIR157c-p5_2ss11AT18AC	TGTATAACAATTTCAAGC	TRINITY_DN42771_c0_g1	PREDICTED: uncharacterized protein At4g15970 [Vitis vinifera]	GO:0008150(biological_process);GO:0009507(chloroplast);GO:0009543(chloroplast thylakoid lumen);GO:0016740(transferase activity)	-	At4g15970	nonTF	4	41-58	Y	0	39.1487	5.3765e-10	3.80668e-12	down	-	49			2	2		2		1
vvi-miR3630-3p_L-2_1ss22CT	TGGGAATCTCTCTGATGCAT	TRINITY_DN36126_c1_g1	PREDICTED: protein root UVB sensitive 2, chloroplastic [Phoenix dactylifera]	GO:0005739(mitochondrion);GO:0009536(plastid);GO:0009926(auxin polar transport);GO:0009941(chloroplast envelope);GO:0010224(response to UV-B)	-	RUS2	nonTF	4	1730-1749	Y	0	39.1487	5.3765e-10	3.80668e-12	down	-	1740			2	2		2		0.996827
mdm-MIR156ac-p3_2ss1AG18GC	GATCTAATTCATAAAATCA	TRINITY_DN46210_c0_g1	PREDICTED: probable GTP diphosphokinase RSH2, chloroplastic [Amborella trichopoda]	GO:0008728(GTP diphosphokinase activity);GO:0008893(guanosine-3',5'-bis(diphosphate) 3'-diphosphatase activity);GO:0009507(chloroplast);GO:0015969(guanosine tetraphosphate metabolic process);GO:0042594(response to starvation)	-	RSH2	FHA	4	683-700	Y	0	39.1487	5.3765e-10	3.80668e-12	down	-	691			2	2		2		1
gma-MIR397a-p3_2ss11TG18CG	TGATGAAGTTGCACTCTGA	TRINITY_DN38052_c1_g1	PREDICTED: origin of replication complex subunit 4 [Vitis vinifera]	GO:0003688(DNA replication origin binding);GO:0005664(nuclear origin of replication recognition complex);GO:0006270(DNA replication initiation)	-	ORC4	PHD	3.5	1116-1134	Y	0	39.1487	5.3765e-10	3.80668e-12	down	-	1125			2	2		2		0.860885
nta-MIR398-p3_2ss8AG17TC	TGTTGGTGCTTTTCTTCT	TRINITY_DN37884_c0_g3	PREDICTED: uncharacterized protein LOC105158870 [Sesamum indicum]	GO:0003674(molecular_function);GO:0009706(chloroplast inner membrane);GO:0009941(chloroplast envelope);GO:0010020(chloroplast fission);GO:0016021(integral component of membrane)	-	MCD1	nonTF	4	832-848	Y	0	39.1487	5.3765e-10	3.80668e-12	down	-	840			2	2		2		1
mtr-MIR171c-p3_2ss1TA17GC	ATTTGATTTTGATTTTCA	TRINITY_DN47028_c1_g3	PREDICTED: uncharacterized protein LOC103984788 [Musa acuminata subsp. malaccensis]	-	-	-	nonTF	2	2343-2360	Y	0	39.1487	5.3765e-10	3.80668e-12	down	-	2351			2	2		2		1
PC-3p-14952_228	TGTTTCGTTTCAGGCTTATGT	TRINITY_DN40347_c0_g1	PREDICTED: uncharacterized protein LOC104601271 [Nelumbo nucifera]	GO:0007067(mitotic nuclear division);GO:0008270(zinc ion binding);GO:0016021(integral component of membrane)	-	-	nonTF	4	824-843	Y	0	39.1487	5.3765e-10	3.80668e-12	down	-	834			2	2		2		0.943668
mtr-MIR171c-p3_2ss1TA17GC	ATTTGATTTTGATTTTCA	TRINITY_DN33795_c0_g1	unknown [Picea sitchensis]	GO:0001054(RNA polymerase I activity);GO:0005736(DNA-directed RNA polymerase I complex)	ko00230(Purine metabolism);ko00240(Pyrimidine metabolism);ko03020(RNA polymerase)	-	nonTF	4	627-645	Y	0	39.1487	5.3765e-10	3.80668e-12	down	-	636			2	2		2		1
vvi-MIR845b-p5_2ss15CA19AT	TCTTCAATGACATCACATT	TRINITY_DN39562_c0_g2	PREDICTED: heat shock protein 90-5, chloroplastic-like isoform X2 [Phoenix dactylifera]	GO:0005524(ATP binding);GO:0005739(mitochondrion);GO:0005774(vacuolar membrane);GO:0005829(cytosol);GO:0006457(protein folding);GO:0009408(response to heat);GO:0009414(response to water deprivation);GO:0009507(chloroplast);GO:0009536(plastid);GO:0009570(chloroplast stroma);GO:0009651(response to salt stress);GO:0009704(de-etiolation);GO:0009793(embryo development ending in seed dormancy);GO:00099…	ko04141(Protein processing in endoplasmic reticulum);ko04626(Plant-pathogen interaction)	HSP90-5	nonTF	3.5	2076-2093	Y	0	39.1487	5.3765e-10	3.80668e-12	down	-	2084			2	2		3		0.692105
PC-5p-34110_73	ATCATTGAGTTTGGTGGTCCA	TRINITY_DN47316_c1_g1	hypothetical protein SELMODRAFT_421953 [Selaginella moellendorffii]	-	-	-	nonTF	4	584-604	Y	0	39.1487	5.3765e-10	3.80668e-12	down	-	595			2	2		2		0.821986
pab-miR482b_L-4_1ss17CA	CCCTATTCCTCCAATTCC	TRINITY_DN29740_c0_g2	unknown [Picea sitchensis]	GO:0004735(pyrroline-5-carboxylate reductase activity);GO:0005618(cell wall);GO:0005737(cytoplasm);GO:0006561(proline biosynthetic process);GO:0009408(response to heat);GO:0009651(response to salt stress);GO:0055114(oxidation-reduction process);GO:0055129(L-proline biosynthetic process)	ko01230(Biosynthesis of amino acids);ko00330(Arginine and proline metabolism)	-	nonTF	4	633-650	Y	0	39.1487	5.3765e-10	3.80668e-12	down	-	641			2	2		2		1
mdm-miR156aa_L+1	TTGACAGAAGATAGAGAGCAC	TRINITY_DN34320_c0_g2	hypothetical protein AMTR_s00019p00224250 [Amborella trichopoda]	GO:0003674(molecular_function);GO:0005739(mitochondrion);GO:0005875(microtubule associated complex);GO:0008150(biological_process)	-	ssx2ip-b	nonTF	4	44-63	Y	0	39.1487	5.3765e-10	3.80668e-12	down	-	54			2	2		2		0.943668
PC-5p-51937_39	GTAAAAGATGCTGAGAGAGAT	TRINITY_DN43796_c7_g1	hypothetical protein AMTR_s00131p00043500 [Amborella trichopoda]	GO:0005085(guanyl-nucleotide exchange factor activity);GO:0005086(ARF guanyl-nucleotide exchange factor activity);GO:0005515(protein binding);GO:0005634(nucleus);GO:0005769(early endosome);GO:0005802(trans-Golgi network);GO:0005829(cytosol);GO:0006897(endocytosis);GO:0006955(immune response);GO:0015031(protein transport);GO:0016032(viral process);GO:0016192(vesicle-mediated transport);GO:0031901(…	ko04144(Endocytosis)	BIG5	nonTF	3.5	4304-4323	Y	0	39.1487	5.3765e-10	3.80668e-12	down	-	4314			2	2		2		0.96265
PC-5p-105444_11	TTGAGGTGTCAATGGTCCAAA	TRINITY_DN41942_c0_g1	hypothetical protein AXG93_242s1320 [Marchantia polymorpha subsp. polymorpha]	GO:0001046(core promoter sequence-specific DNA binding);GO:0001228(transcriptional activator activity, RNA polymerase II transcription regulatory region sequence-specific binding);GO:0005634(nucleus);GO:0006366(transcription from RNA polymerase II promoter)	-	SAC51	bHLH	4	2144-2164	Y	0	39.1487	5.3765e-10	3.80668e-12	down	-	2155			2	2		3		0.240326
mtr-MIR2603-p5_2ss9AC17AC	GTCCCTGCCCTTTGTACA	TRINITY_DN43581_c0_g1	unknown [Picea sitchensis]	GO:0005634(nucleus);GO:0008152(metabolic process);GO:0016787(hydrolase activity)	-	-	nonTF	3.5	2170-2186	Y	0	39.1487	5.3765e-10	3.80668e-12	down	-	2177			2	2		3		0.422895
ath-miR8175_L-2	TCCCCGGCAACGGCGCCA	TRINITY_DN40623_c3_g5	PREDICTED: PRA1 family protein B3 [Amborella trichopoda]	GO:0003674(molecular_function);GO:0005783(endoplasmic reticulum);GO:0010008(endosome membrane);GO:0016021(integral component of membrane);GO:0016192(vesicle-mediated transport)	-	PRA1B3	nonTF	3.5	374-391	Y	0	39.1487	5.3765e-10	3.80668e-12	down	-	382			2	2		3		0.145353
gma-miR395a_1ss7TA	CTGAAGAGTTTGGGGGAACTC	TRINITY_DN45015_c2_g1	PREDICTED: ATP sulfurylase 1, chloroplastic [Ricinus communis]	GO:0000103(sulfate assimilation);GO:0004020(adenylylsulfate kinase activity)	ko00920(Sulfur metabolism);ko00230(Purine metabolism);ko00450(Selenocompound metabolism);ko00261(Monobactam biosynthesis)	APS3	nonTF	2	59-79	Y	0	39.1487	5.3765e-10	3.80668e-12	down	-	70			4	2		2		0.59507
pta-MIR1314-p5_2ss3GA17GA	TCAGCCTTGAATGTTAAGAG	TRINITY_DN42998_c0_g2	PREDICTED: lysosomal beta glucosidase-like [Nelumbo nucifera]	GO:0008422(beta-glucosidase activity);GO:0009251(glucan catabolic process)	ko00500(Starch and sucrose metabolism);ko00460(Cyanoamino acid metabolism);ko00940(Phenylpropanoid biosynthesis)	BACOVA_02659	nonTF	4	1914-1933	Y	0	39.1487	5.3765e-10	3.80668e-12	down	-	1924			2	2		2		0.998215
gma-MIR6300-p5_1	GTATAGTGGTAAGTATTC	TRINITY_DN44103_c0_g2	PREDICTED: GDSL esterase/lipase At5g03610 isoform X1 [Vitis vinifera]	GO:0005576(extracellular region);GO:0016042(lipid catabolic process);GO:0016788(hydrolase activity, acting on ester bonds);GO:0052689(carboxylic ester hydrolase activity)	ko04144(Endocytosis)	At5g03610	FAR1	4	690-707	Y	0	39.1487	5.3765e-10	3.80668e-12	down	-	698			2	2		2		0.999999
ath-miR5021_R-1_1ss1TA	AGAGAAGAAGAAGAAGAAA	TRINITY_DN44377_c2_g1	PREDICTED: bromodomain protein 103 isoform X1 [Zea mays]	GO:0003682(chromatin binding);GO:0005634(nucleus);GO:0016887(ATPase activity);GO:0031936(negative regulation of chromatin silencing);GO:0042393(histone binding);GO:0045944(positive regulation of transcription from RNA polymerase II promoter)	-	-	nonTF	3	55-73	Y	0	39.1487	5.3765e-10	3.80668e-12	down	-	64			2	2		2		1
cme-MIR166e-p5_2ss9CT19GC	TTCTTCTTTCTCTTATTTC	TRINITY_DN46108_c0_g2	SNF2 family DNA-dependent ATPase [Physcomitrella patens]	GO:0003677(DNA binding);GO:0005524(ATP binding);GO:0005634(nucleus);GO:0008026(ATP-dependent helicase activity);GO:0008270(zinc ion binding);GO:0016020(membrane);GO:0060850(regulation of transcription involved in cell fate commitment);GO:0061628(H3K27me3 modified histone binding);GO:0098532(histone H3-K27 trimethylation)	ko03420(Nucleotide excision repair)	Chd5	PHD	4	2841-2858	Y	0	39.1487	5.3765e-10	3.80668e-12	down	-	2849			2	2		2		1
ath-miR5021_R-1_1ss1TA	AGAGAAGAAGAAGAAGAAA	TRINITY_DN45631_c0_g1	hypothetical protein CICLE_v10028594mg [Citrus clementina]	GO:0004332(fructose-bisphosphate aldolase activity);GO:0005737(cytoplasm)	ko01200(Carbon metabolism);ko01230(Biosynthesis of amino acids);ko00010(Glycolysis / Gluconeogenesis);ko00030(Pentose phosphate pathway);ko00051(Fructose and mannose metabolism);ko00710(Carbon fixation in photosynthetic organisms)	ALDP	AP2-EREBP	4	126-144	Y	0	39.1487	5.3765e-10	3.80668e-12	down	-	135			2	2		3		1
nta-MIR398-p3_2ss8AG17TC	TGTTGGTGCTTTTCTTCT	TRINITY_DN44032_c0_g2	unknown [Picea sitchensis]	GO:0000304(response to singlet oxygen);GO:0001666(response to hypoxia);GO:0004806(triglyceride lipase activity);GO:0004871(signal transducer activity);GO:0005515(protein binding);GO:0005634(nucleus);GO:0005737(cytoplasm);GO:0005783(endoplasmic reticulum);GO:0006629(lipid metabolic process);GO:0006952(defense response);GO:0009507(chloroplast);GO:0009626(plant-type hypersensitive response);GO:00096…	ko04626(Plant-pathogen interaction)	EDS1	nonTF	4	3273-3290	Y	0	39.1487	5.3765e-10	3.80668e-12	down	-	3281			2	2		3		0.999359
cme-MIR166e-p5_2ss9CT19GC	TTCTTCTTTCTCTTATTTC	TRINITY_DN46974_c1_g1	-	-	-	-	nonTF	3.5	1161-1179	Y	0	39.1487	5.3765e-10	3.80668e-12	down	-	1170			2	2		2		1
PC-3p-4169_893	TTTTCCCACCGCCTCCCATT	TRINITY_DN47210_c1_g3	hypothetical protein AMTR_s00103p00101630 [Amborella trichopoda]	GO:0000712(resolution of meiotic recombination intermediates);GO:0000819(sister chromatid segregation);GO:0003918(DNA topoisomerase type II (ATP-hydrolyzing) activity);GO:0005634(nucleus);GO:0006265(DNA topological change);GO:0006268(DNA unwinding involved in DNA replication);GO:0006312(mitotic recombination);GO:0009295(nucleoid);GO:0009330(DNA topoisomerase complex (ATP-hydrolyzing));GO:0044774(…	-	TOP2	HMG	4	3755-3774	Y	0	39.1487	5.3765e-10	3.80668e-12	down	-	3765			2	2		2		0.989972
bna-MIR169j-p5_2ss4TG17AT	CGTGGAAGGGTTTTGGTTT	TRINITY_DN34009_c0_g1	unknown [Picea sitchensis]	-	-	-	nonTF	4	359-377	Y	0	39.1487	5.3765e-10	3.80668e-12	down	-	368			2	2		2		0.999982
mtr-MIR5232-p5_1ss10AG	TGCTTTCATGACATCATG	TRINITY_DN45741_c0_g1	PREDICTED: uncharacterized protein LOC109008446 isoform X2 [Juglans regia]	GO:0000166(nucleotide binding);GO:0003676(nucleic acid binding);GO:0003723(RNA binding);GO:0005634(nucleus);GO:0008150(biological_process);GO:0046872(metal ion binding)	-	-	C3H	4	2981-2997	Y	0	39.1487	5.3765e-10	3.80668e-12	down	-	2988			2	2		2		1
bdi-miR5059_L-2	GCCTGGGCAGCACCACCA	TRINITY_DN37385_c0_g2	PREDICTED: pyrophosphate--fructose 6-phosphate 1-phosphotransferase subunit alpha [Amborella trichopoda]	GO:0003872(6-phosphofructokinase activity);GO:0005524(ATP binding);GO:0005737(cytoplasm);GO:0005829(cytosol);GO:0006096(glycolytic process);GO:0010317(pyrophosphate-dependent phosphofructokinase complex, alpha-subunit complex);GO:0015979(photosynthesis);GO:0046872(metal ion binding);GO:0047334(diphosphate-fructose-6-phosphate 1-phosphotransferase activity)	ko00051(Fructose and mannose metabolism)	PFP-ALPHA	nonTF	4	1127-1144	Y	0	39.1487	5.3765e-10	3.80668e-12	down	-	1135			2	2		2		1
PC-5p-97202_13	TGTATTTTTCATGTTGCA	TRINITY_DN33924_c0_g3	-	-	-	-	nonTF	4	730-747	Y	0	39.1487	5.3765e-10	3.80668e-12	down	-	738			2	2		2		1
osa-MIR821a-p3_1ss12AG	GATGAAGAAATGAAAAAA	TRINITY_DN31848_c0_g1	-	-	-	-	nonTF	3.5	1494-1511	Y	0	39.1487	5.3765e-10	3.80668e-12	down	-	1502			2	2		2		1
PC-5p-27911_99	CCATGTTCCTTCAGCCAAATC	TRINITY_DN40672_c0_g2	PREDICTED: uncharacterized protein LOC104612914 isoform X1 [Nelumbo nucifera]	GO:0005737(cytoplasm);GO:0005886(plasma membrane);GO:0016787(hydrolase activity)	-	-	nonTF	3.5	987-1006	Y	0	39.1487	5.3765e-10	3.80668e-12	down	-	998			2	2		2		0.927917
mtr-miR396a-3p_2ss2CT20GA	GTTCAAGAAAGCTGTGGGAAA	TRINITY_DN32828_c0_g2	-	-	-	-	nonTF	1.5	262-282	Y	0	39.1487	5.3765e-10	3.80668e-12	down	-	273			2	2		2		0.948112
mtr-MIR2630s-p5_2ss5AG17TC	GAATGTGAATCAATTTCA	TRINITY_DN41567_c0_g4	predicted protein [Physcomitrella patens]	GO:0005634(nucleus);GO:0016567(protein ubiquitination)	-	At3g50780	Orphans	3.5	234-251	Y	0	39.1487	5.3765e-10	3.80668e-12	down	-	242			2	2		2		1
mtr-MIR171c-p3_2ss1TA17GC	ATTTGATTTTGATTTTCA	TRINITY_DN44200_c1_g2	PREDICTED: ninja-family protein mc410 [Nelumbo nucifera]	GO:0005515(protein binding);GO:0005634(nucleus);GO:0006351(transcription, DNA-templated);GO:0006952(defense response);GO:0009753(response to jasmonic acid);GO:0009867(jasmonic acid mediated signaling pathway);GO:0045892(negative regulation of transcription, DNA-templated)	-	MC410	nonTF	4	712-728	Y	0	39.1487	5.3765e-10	3.80668e-12	down	-	720			2	2		2		1
ath-miR5021_R-1_1ss1TA	AGAGAAGAAGAAGAAGAAA	TRINITY_DN39266_c0_g1	unknown [Picea sitchensis]	GO:0003674(molecular_function);GO:0008150(biological_process);GO:0009507(chloroplast)	-	-	nonTF	4	170-189	Y	0	39.1487	5.3765e-10	3.80668e-12	down	-	179			2	2		2		1
mtr-MIR5232-p5_1ss10AG	TGCTTTCATGACATCATG	TRINITY_DN45994_c1_g2	hypothetical protein AMTR_s00146p00059560 [Amborella trichopoda]	GO:0046740(transport of virus in host, cell to cell)	ko03440(Homologous recombination)	XI-C	NAC	4	1433-1450	Y	0	39.1487	5.3765e-10	3.80668e-12	down	-	1441			2	2		2		1
pta-miR319_R+1	TTGGACTGAAGGGAGCTCCC	TRINITY_DN26761_c0_g1	unknown [Picea sitchensis]	GO:0003677(DNA binding);GO:0005634(nucleus);GO:0008150(biological_process)	-	-	MYB-related	4	329-349	Y	0	39.1487	5.3765e-10	3.80668e-12	down	-	339			2	2		2		0.899861
pta-miR396_L-3	CACAGCTTTCTTGAACTT	TRINITY_DN40819_c1_g2	PREDICTED: nucleolin [Elaeis guineensis]	GO:0000166(nucleotide binding);GO:0003676(nucleic acid binding);GO:0003723(RNA binding)	ko03013(RNA transport);ko03015(mRNA surveillance pathway);ko03018(RNA degradation)	A1cf	bZIP	4	992-1009	Y	0	39.1487	5.3765e-10	3.80668e-12	down	-	1000			2	2		3		0.998076
mtr-MIR2617b-p5_2ss4TC18AT	ATACTTTATATTTAATTT	TRINITY_DN44593_c0_g1	hypothetical protein AXG93_891s1090 [Marchantia polymorpha subsp. polymorpha]	GO:0005634(nucleus)	-	-	nonTF	4	4006-4024	Y	0	39.1487	5.3765e-10	3.80668e-12	down	-	4015			2	2		2		1
mtr-MIR1510b-p3_2ss8TC17CG	TACCCGCCCCTCCCATGCC	TRINITY_DN28747_c0_g2	-	-	-	-	nonTF	4	4-23	Y	0	39.1487	5.3765e-10	3.80668e-12	down	-	14			2	2		2		0.943668
tae-miR160_L-2R+2	CCTGGCTCCCTGTATGCCATC	TRINITY_DN32425_c0_g1	hypothetical protein AMTR_s00155p00082980 [Amborella trichopoda]	GO:0003677(DNA binding);GO:0003700(transcription factor activity, sequence-specific DNA binding);GO:0005634(nucleus);GO:0006351(transcription, DNA-templated);GO:0006355(regulation of transcription, DNA-templated);GO:0007389(pattern specification process);GO:0009734(auxin-activated signaling pathway);GO:0009738(abscisic acid-activated signaling pathway);GO:0009743(response to carbohydrate);GO:0010…	ko04075(Plant hormone signal transduction)	ARF22	ARF	3	1391-1411	Y	0	39.1487	5.3765e-10	3.80668e-12	down	-	1402			2	2		2		0.772212
PC-5p-81514_18	ATAGATCCTCTTAGGGCCAAT	TRINITY_DN45655_c0_g1	hypothetical protein AMTR_s00029p00236390 [Amborella trichopoda]	GO:0004674(protein serine/threonine kinase activity);GO:0005524(ATP binding);GO:0005886(plasma membrane);GO:0006468(protein phosphorylation);GO:0007169(transmembrane receptor protein tyrosine kinase signaling pathway);GO:0016021(integral component of membrane)	ko04626(Plant-pathogen interaction)	At2g24130	FAR1	2.5	222-242	Y	0	39.1487	5.3765e-10	3.80668e-12	down	-	233			2	2		2		0.560384
mtr-MIR5232-p5_1ss9TC	TGCTTTCACAACATCATG	TRINITY_DN38689_c0_g1	unknown [Picea sitchensis]	GO:0004462(lactoylglutathione lyase activity);GO:0005516(calmodulin binding);GO:0005829(cytosol);GO:0005975(carbohydrate metabolic process);GO:0009507(chloroplast);GO:0046686(response to cadmium ion);GO:0046872(metal ion binding)	ko00620(Pyruvate metabolism)	-	nonTF	4	879-895	Y	0	39.1487	5.3765e-10	3.80668e-12	down	-	886			2	2		2		1
cme-MIR166e-p5_2ss9CT19GC	TTCTTCTTTCTCTTATTTC	TRINITY_DN28190_c0_g1	PREDICTED: CRIB domain-containing protein RIC4 isoform X2 [Eucalyptus grandis]	GO:0003674(molecular_function);GO:0005634(nucleus);GO:0005737(cytoplasm);GO:0005886(plasma membrane);GO:0009416(response to light stimulus);GO:0040008(regulation of growth)	-	RIC7	nonTF	4	269-287	Y	0	39.1487	5.3765e-10	3.80668e-12	down	-	278			2	2		2		1
pab-miR396b_L-3	CACGGCTTTCTTGAACTT	TRINITY_DN32828_c0_g2	-	-	-	-	nonTF	1	331-348	Y	0	39.1487	5.3765e-10	3.80668e-12	down	-	339			2	2		2		0.881971
mtr-MIR171c-p5_2ss1TC17GC	CTTTGATTTTGATTTTCA	TRINITY_DN40531_c0_g3	hypothetical protein KFL_001130070 [Klebsormidium flaccidum]	-	-	-	nonTF	4	1852-1869	Y	0	39.1487	5.3765e-10	3.80668e-12	down	-	1860			2	2		2		1
mtr-MIR171c-p5_2ss1TC17GC	CTTTGATTTTGATTTTCA	TRINITY_DN43242_c0_g3	PREDICTED: DDT domain-containing protein DDR4 [Vitis vinifera]	GO:0003674(molecular_function);GO:0005634(nucleus);GO:0008150(biological_process)	-	DDR4	PHD	4	2179-2196	Y	0	39.1487	5.3765e-10	3.80668e-12	down	-	2187			2	2		2		1
PC-3p-340_6557	TGAGATTGTTGGAGAGGTTC	TRINITY_DN44830_c0_g1	PREDICTED: kinesin-like protein KIF3B isoform X1 [Nelumbo nucifera]	GO:0003777(microtubule motor activity);GO:0005871(kinesin complex);GO:0007018(microtubule-based movement);GO:0016887(ATPase activity)	ko03008(Ribosome biogenesis in eukaryotes)	KIN14R	FHA	3	3816-3835	Y	0	39.1487	5.3765e-10	3.80668e-12	down	-	3826			2	2		2		0.891283
mtr-MIR2630s-p5_2ss5AG17TC	GAATGTGAATCAATTTCA	TRINITY_DN29958_c0_g1	-	-	-	-	nonTF	4	189-205	Y	0	39.1487	5.3765e-10	3.80668e-12	down	-	197			2	2		2		1
mtr-MIR171c-p3_2ss1TA17GC	ATTTGATTTTGATTTTCA	TRINITY_DN40839_c1_g1	unknown [Picea sitchensis]	GO:0005737(cytoplasm);GO:0016021(integral component of membrane)	-	-	nonTF	3.5	141-158	Y	0	39.1487	5.3765e-10	3.80668e-12	down	-	149			2	2		2		1
aly-MIR396b-p5	ATTTTTCCACAGCTTTCT	TRINITY_DN32113_c0_g1	PREDICTED: protein PHLOEM PROTEIN 2-LIKE A10 [Amborella trichopoda]	GO:0005739(mitochondrion);GO:0016021(integral component of membrane);GO:0030246(carbohydrate binding)	-	PP2A10	HB	3.5	1378-1396	Y	0	39.1487	5.3765e-10	3.80668e-12	down	-	1386			2	2		2		1
ppt-MIR1030c-p5_1ss18TG	GCATCTGCATCTGCACCG	TRINITY_DN38319_c1_g2	unknown [Picea sitchensis]	GO:0003918(DNA topoisomerase type II (ATP-hydrolyzing) activity);GO:0006265(DNA topological change);GO:0006268(DNA unwinding involved in DNA replication);GO:0007059(chromosome segregation);GO:0009295(nucleoid);GO:0009330(DNA topoisomerase complex (ATP-hydrolyzing))	-	GYRB	MYB-related	4	1948-1965	Y	0	39.1487	5.3765e-10	3.80668e-12	down	-	1956			2	2		2		1
ppt-MIR902k-p3_2ss10AT17GA	TGCGGGTGATGCAAACAA	TRINITY_DN38048_c0_g1	hypothetical protein AXG93_698s1200 [Marchantia polymorpha subsp. polymorpha]	GO:0003674(molecular_function);GO:0005768(endosome);GO:0006810(transport);GO:0006893(Golgi to plasma membrane transport);GO:0015031(protein transport);GO:0016020(membrane);GO:0016021(integral component of membrane)	-	-	nonTF	4	2954-2970	Y	0	39.1487	5.3765e-10	3.80668e-12	down	-	2961			2	2		2		0.999999
mtr-MIR2630s-p5_2ss5AG17TC	GAATGTGAATCAATTTCA	TRINITY_DN38937_c3_g2	-	-	-	-	nonTF	3.5	72-89	Y	0	39.1487	5.3765e-10	3.80668e-12	down	-	80			2	2		0		0.148631
PC-5p-152553_6	AAGACACTGAGAGGTATCATT	TRINITY_DN46121_c0_g2	PREDICTED: callose synthase 10 [Nelumbo nucifera]	GO:0000148(1,3-beta-D-glucan synthase complex);GO:0003843(1,3-beta-D-glucan synthase activity);GO:0005886(plasma membrane)	ko00500(Starch and sucrose metabolism)	CALS10	nonTF	4	1174-1194	Y	0	39.1487	5.3765e-10	3.80668e-12	down	-	1185			2	2		2		0.943668
mtr-miR397-5p_L-3R+1	TTGAGTGCAGCGTTGATGA	TRINITY_DN37404_c0_g1	laccase [Pinus taeda]	GO:0005507(copper ion binding);GO:0009809(lignin biosynthetic process);GO:0016722(oxidoreductase activity, oxidizing metal ions)	ko00053(Ascorbate and aldarate metabolism)	LAC4	nonTF	2.5	725-743	Y	0	39.1487	5.3765e-10	3.80668e-12	down	-	734			2	2		2		0.806738
PC-5p-97202_13	TGTATTTTTCATGTTGCA	TRINITY_DN39816_c0_g1	PREDICTED: E3 ubiquitin-protein ligase At1g63170-like [Nelumbo nucifera]	GO:0043161(proteasome-mediated ubiquitin-dependent protein catabolic process);GO:0061630(ubiquitin protein ligase activity)	-	At1g63170	HB	4	649-665	Y	0	39.1487	5.3765e-10	3.80668e-12	down	-	656			2	2		2		1
stu-miR6027_R-1_2ss11GT20TC	TGAATCCTTCTGCTATCCACA	TRINITY_DN46421_c0_g2	hypothetical protein PHAVU_009G233700g [Phaseolus vulgaris]	GO:0005524(ATP binding);GO:0005575(cellular_component);GO:0006952(defense response);GO:0043531(ADP binding)	ko04626(Plant-pathogen interaction)	At1g59780	WRKY	2	8-28	Y	0	39.1487	5.3765e-10	3.80668e-12	down	-	19			2	2		2		0.973114
ppt-MIR894-p3_1ss1TA	ATTCACGTCGGGTTCACCA	TRINITY_DN39788_c1_g2	-	-	-	-	nonTF	2	863-881	Y	0	39.1487	5.3765e-10	3.80668e-12	down	-	872			2	2		2		0.59507
mtr-MIR2617b-p5_2ss4TC18AT	ATACTTTATATTTAATTT	TRINITY_DN46448_c0_g3	unknown [Picea sitchensis]	GO:0000287(magnesium ion binding);GO:0004450(isocitrate dehydrogenase (NADP+) activity);GO:0005739(mitochondrion);GO:0006099(tricarboxylic acid cycle);GO:0006102(isocitrate metabolic process);GO:0009507(chloroplast);GO:0009534(chloroplast thylakoid);GO:0009570(chloroplast stroma);GO:0051287(NAD binding)	ko01200(Carbon metabolism);ko01210(2-Oxocarboxylic acid metabolism);ko01230(Biosynthesis of amino acids);ko00020(Citrate cycle (TCA cycle));ko00480(Glutathione metabolism);ko04146(Peroxisome)	At5g14590	nonTF	4	651-668	Y	0	39.1487	5.3765e-10	3.80668e-12	down	-	659			2	2		2		1
gma-MIR5368-p3_2	GCTAGAATTCTAACCTTG	TRINITY_DN47168_c1_g1	PREDICTED: protein SUPPRESSOR OF npr1-1, CONSTITUTIVE 1-like isoform X1 [Malus domestica]	GO:0004842(ubiquitin-protein transferase activity);GO:0019005(SCF ubiquitin ligase complex);GO:0031146(SCF-dependent proteasomal ubiquitin-dependent protein catabolic process);GO:0034976(response to endoplasmic reticulum stress)	ko04626(Plant-pathogen interaction)	-	WRKY	3.5	578-595	Y	0	39.1487	5.3765e-10	3.80668e-12	down	-	586			2	2		2		0.999277
vvi-MIR845b-p5_2ss15CA19AT	TCTTCAATGACATCACATT	TRINITY_DN38167_c2_g1	PREDICTED: phosphatidylserine decarboxylase proenzyme 2 [Amborella trichopoda]	GO:0004609(phosphatidylserine decarboxylase activity);GO:0005509(calcium ion binding);GO:0005739(mitochondrion);GO:0006646(phosphatidylethanolamine biosynthetic process);GO:0008654(phospholipid biosynthetic process);GO:0009705(plant-type vacuole membrane);GO:0016540(protein autoprocessing)	ko00564(Glycerophospholipid metabolism)	PSD2	nonTF	3.5	1151-1169	Y	0	39.1487	5.3765e-10	3.80668e-12	down	-	1160			2	2		2		0.999948
nta-MIR398-p3_2ss8AG17TC	TGTTGGTGCTTTTCTTCT	TRINITY_DN41707_c0_g2	PREDICTED: uncharacterized protein At1g04910-like isoform X1 [Solanum lycopersicum]	GO:0005737(cytoplasm)	ko00561(Glycerolipid metabolism);ko00564(Glycerophospholipid metabolism)	At1g04910	AP2-EREBP	4	2937-2955	Y	0	39.1487	5.3765e-10	3.80668e-12	down	-	2945			2	2		2		1
mtr-miR396a-3p_L-1_1ss20GA	CTCAAGAAAGCTGTGGGAAA	TRINITY_DN31407_c0_g5	-	-	-	-	nonTF	1.5	56-75	Y	0	39.1487	5.3765e-10	3.80668e-12	down	-	66			2	2		2		0.860885
gma-MIR172b-p3_1ss5TG	TTGAGGTGAGAATCTTGATGA	TRINITY_DN31865_c2_g4	-	-	-	-	nonTF	3.5	253-273	Y	0	39.1487	5.3765e-10	3.80668e-12	down	-	264			2	2		1		0.00377062
aly-MIR396b-p5	ATTTTTCCACAGCTTTCT	TRINITY_DN45795_c0_g2	PREDICTED: uncharacterized protein LOC104605669 isoform X1 [Nelumbo nucifera]	GO:0071203(WASH complex)	ko04144(Endocytosis)	FAM21A	nonTF	2	3083-3101	Y	0	39.1487	5.3765e-10	3.80668e-12	down	-	3092			2	2		2		0.989113
mtr-miR5248_2ss6AT21AT	TTTTTTGTTGGCATGCATTCT	TRINITY_DN40494_c0_g2	PREDICTED: elongation factor G-1, mitochondrial [Theobroma cacao]	GO:0003746(translation elongation factor activity);GO:0003924(GTPase activity);GO:0005739(mitochondrion);GO:0070125(mitochondrial translational elongation)	ko03008(Ribosome biogenesis in eukaryotes)	MEFG2	nonTF	3.5	2525-2544	Y	0	39.1487	5.3765e-10	3.80668e-12	down	-	2535			2	2		2		0.999277
vvi-MIR172d-p5_2ss7GT17CT	TGGAAGTGCAGTGATGTA	TRINITY_DN40300_c0_g5	NBS/LRR, partial [Pinus taeda]	GO:0006952(defense response);GO:0007165(signal transduction);GO:0043531(ADP binding);GO:0080135(regulation of cellular response to stress)	ko04141(Protein processing in endoplasmic reticulum)	RPP4	NAC	4	1182-1198	Y	0	39.1487	5.3765e-10	3.80668e-12	down	-	1189			2	2		2		1
mdm-miR390a	AAGCTCAGGAGGGATAGCGCC	TRINITY_DN28902_c0_g1	-	-	-	-	nonTF	0	288-308	Y	12067.8	13251.9	5.5856e-10	5.58894e-10	down	-0.135034	299	647	647	677	677	0	0	0.00926379	0.00968526
mdm-miR482c_2ss9AG20TG	TCTTTCCTGACCCTCCCATGCC	TRINITY_DN44600_c0_g1	putative TIR/NBS/LRR disease resistance protein, partial [Pinus taeda]	GO:0005737(cytoplasm);GO:0006952(defense response);GO:0007165(signal transduction);GO:0009507(chloroplast);GO:0043531(ADP binding)	ko04141(Protein processing in endoplasmic reticulum)	VICTR	Orphans	3	794-815	Y	1361.59	1076.59	7.1141e-10	7.08011e-10	up	0.338821	806	73	73	55	55	0	0	0.00556862	0.00582247
cme-MIR166e-p5_2ss9CT19GC	TTCTTCTTTCTCTTATTTC	TRINITY_DN33913_c0_g2	hypothetical protein AXG93_4118s1090 [Marchantia polymorpha subsp. polymorpha]	GO:0006629(lipid metabolic process);GO:0016021(integral component of membrane);GO:0016787(hydrolase activity)	-	DAGLB	nonTF	3.5	1938-1957	Y	37.3038	0	7.4542e-10	5.42524e-12	up	-	1948	2	2			2		1
PC-3p-70353_23	TTTTTCCAATACCACCTATATC	TRINITY_DN44558_c0_g1	hypothetical protein AMTR_s00085p00136920 [Amborella trichopoda]	GO:0005515(protein binding)	ko04141(Protein processing in endoplasmic reticulum)	-	NAC	4	2708-2729	Y	37.3038	0	7.4542e-10	5.42524e-12	up	-	2720	2	2			2		0.897991
cme-MIR166e-p5_2ss9CT19GC	TTCTTCTTTCTCTTATTTC	TRINITY_DN45939_c0_g1	PREDICTED: THO complex subunit 4A-like isoform X1 [Nelumbo nucifera]	GO:0000166(nucleotide binding);GO:0003676(nucleic acid binding);GO:0003723(RNA binding);GO:0005515(protein binding);GO:0005654(nucleoplasm);GO:0051028(mRNA transport)	ko03040(Spliceosome);ko03013(RNA transport);ko03015(mRNA surveillance pathway)	ALY1	CSD	4	217-235	Y	37.3038	0	7.4542e-10	5.42524e-12	up	-	226	2	2			2		1
stu-MIR6026-p3_2ss3TC19AC	TTCCTTGGCTAGAGTTGTCTT	TRINITY_DN42492_c0_g1	PREDICTED: uncharacterized protein LOC104588968 isoform X1 [Nelumbo nucifera]	-	-	-	bHLH	3.5	229-248	Y	37.3038	0	7.4542e-10	5.42524e-12	up	-	239	2	2			2		0.956306
PC-3p-97506_13	TCACCCAACTTGAATATCCAG	TRINITY_DN39441_c0_g1	-	-	-	-	nonTF	3.5	1061-1082	Y	37.3038	0	7.4542e-10	5.42524e-12	up	-	1073	2	2			2		0.406524
bna-MIR169j-p5_2ss4TG17AT	CGTGGAAGGGTTTTGGTTT	TRINITY_DN46234_c5_g1	unknown [Picea sitchensis]	GO:0003674(molecular_function);GO:0005634(nucleus);GO:0008150(biological_process)	-	-	nonTF	4	1720-1738	Y	37.3038	0	7.4542e-10	5.42524e-12	up	-	1729	2	2			2		0.999829
ath-miR5021_R-1_1ss1TA	AGAGAAGAAGAAGAAGAAA	TRINITY_DN41930_c0_g1	hypothetical protein AMTR_s00080p00161640 [Amborella trichopoda]	GO:0000151(ubiquitin ligase complex);GO:0000209(protein polyubiquitination);GO:0005737(cytoplasm);GO:0031624(ubiquitin conjugating enzyme binding);GO:0032436(positive regulation of proteasomal ubiquitin-dependent protein catabolic process);GO:0042787(protein ubiquitination involved in ubiquitin-dependent protein catabolic process);GO:0061630(ubiquitin protein ligase activity)	-	-	nonTF	4	249-268	Y	37.3038	0	7.4542e-10	5.42524e-12	up	-	258	2	2			2		1
pde-MIR159-p5	TTTGGTTTGAAGGGAGCT	TRINITY_DN33831_c0_g2	unknown [Picea sitchensis]	GO:0000224(peptide-N4-(N-acetyl-beta-glucosaminyl)asparagine amidase activity);GO:0003824(catalytic activity);GO:0005737(cytoplasm);GO:0005829(cytosol);GO:0009751(response to salicylic acid);GO:0010188(response to microbial phytotoxin);GO:0010193(response to ozone);GO:0046872(metal ion binding)	ko04141(Protein processing in endoplasmic reticulum)	PNG1	nonTF	4	2007-2023	Y	37.3038	0	7.4542e-10	5.42524e-12	up	-	2015	2	2			2		1
PC-5p-26317_108	TGAGAAATGAAATTTCATCTTT	TRINITY_DN47179_c0_g1	PREDICTED: LOW QUALITY PROTEIN: probable glutamyl endopeptidase, chloroplastic [Elaeis guineensis]	-	-	GEP	nonTF	3	423-444	Y	37.3038	0	7.4542e-10	5.42524e-12	up	-	435	2	2			2		0.690859
PC-5p-11699_306	TGCAGGAGATGTTTCTGTA	TRINITY_DN45192_c0_g1	PREDICTED: acetyl-CoA carboxylase 1-like [Nelumbo nucifera]	GO:0003989(acetyl-CoA carboxylase activity);GO:0004075(biotin carboxylase activity);GO:0005524(ATP binding);GO:0005737(cytoplasm);GO:0005829(cytosol);GO:0005886(plasma membrane);GO:0009631(cold acclimation);GO:0009735(response to cytokinin);GO:0009793(embryo development ending in seed dormancy);GO:0009933(meristem structural organization);GO:0010072(primary shoot apical meristem specification);GO…	ko01212(Fatty acid metabolism);ko00620(Pyruvate metabolism);ko00640(Propanoate metabolism);ko00061(Fatty acid biosynthesis);ko00254(Aflatoxin biosynthesis)	ACC1	nonTF	3.5	3279-3296	Y	37.3038	0	7.4542e-10	5.42524e-12	up	-	3287	2	2			2		0.99999
mtr-MIR171c-p5_2ss16GC18TG	TTTGATTTTGATTTTCAG	TRINITY_DN43410_c0_g1	predicted protein [Physcomitrella patens]	GO:0005524(ATP binding);GO:0005634(nucleus);GO:0005737(cytoplasm);GO:0005829(cytosol);GO:0005886(plasma membrane);GO:0006457(protein folding);GO:0009408(response to heat);GO:0046686(response to cadmium ion)	ko04141(Protein processing in endoplasmic reticulum)	HSP70-14	nonTF	4	1893-1910	Y	37.3038	0	7.4542e-10	5.42524e-12	up	-	1901	2	2			3		0.99992
ppt-miR477a-5p_R+1	CTCTCCCTCAAAGGCTTCCAA	TRINITY_DN37018_c0_g1	unknown [Picea sitchensis]	-	-	-	nonTF	3.5	536-556	Y	37.3038	0	7.4542e-10	5.42524e-12	up	-	547	2	2			2		0.926377
osa-MIR2101-p3_2ss1AT18GA	TGTTTGGCACTCTGAACA	TRINITY_DN41566_c0_g2	PREDICTED: uncharacterized protein LOC103709973 [Phoenix dactylifera]	GO:0003677(DNA binding);GO:0005634(nucleus);GO:0031011(Ino80 complex)	-	NFRKB	nonTF	4	5218-5236	Y	37.3038	0	7.4542e-10	5.42524e-12	up	-	5226	2	2			2		1
mtr-MIR171c-p3_2ss1TA17GC	ATTTGATTTTGATTTTCA	TRINITY_DN35676_c0_g1	Lysine--tRNA ligase [Anthurium amnicola]	GO:0003674(molecular_function);GO:0005739(mitochondrion);GO:0008150(biological_process)	-	-	nonTF	3.5	1238-1256	Y	37.3038	0	7.4542e-10	5.42524e-12	up	-	1247	2	2			2		1
mtr-MIR5232-p5_1ss9TC	TGCTTTCACAACATCATG	TRINITY_DN37625_c0_g1	PREDICTED: DNA mismatch repair protein MSH2 [Amborella trichopoda]	GO:0000228(nuclear chromosome);GO:0000400(four-way junction DNA binding);GO:0000403(Y-form DNA binding);GO:0000404(heteroduplex DNA loop binding);GO:0000406(double-strand/single-strand DNA junction binding);GO:0000710(meiotic mismatch repair);GO:0003684(damaged DNA binding);GO:0006301(postreplication repair);GO:0006311(meiotic gene conversion);GO:0007131(reciprocal meiotic recombination);GO:00321…	ko03430(Mismatch repair)	MSH2	nonTF	4	1271-1287	Y	37.3038	0	7.4542e-10	5.42524e-12	up	-	1279	2	2			2		1
osa-MIR2101-p3_2ss1AT18GA	TGTTTGGCACTCTGAACA	TRINITY_DN47302_c0_g1	hypothetical protein AMTR_s00090p00176020 [Amborella trichopoda]	GO:0000325(plant-type vacuole);GO:0005524(ATP binding);GO:0005773(vacuole);GO:0005774(vacuolar membrane);GO:0005886(plasma membrane);GO:0008559(xenobiotic-transporting ATPase activity);GO:0009506(plasmodesma);GO:0010290(chlorophyll catabolite transmembrane transporter activity);GO:0015431(glutathione S-conjugate-exporting ATPase activity);GO:0016021(integral component of membrane);GO:0042626(ATPa…	ko02010(ABC transporters)	ABCC3	nonTF	4	1524-1542	Y	37.3038	0	7.4542e-10	5.42524e-12	up	-	1533	2	2			2		1
mtr-MIR171c-p3_2ss1TA17GC	ATTTGATTTTGATTTTCA	TRINITY_DN38640_c0_g1	-	-	-	-	nonTF	4	476-492	Y	37.3038	0	7.4542e-10	5.42524e-12	up	-	483	2	2			2		1
cca-MIR156c-p3_2ss7CT17AT	AGAGCATTGAGAGGACTT	TRINITY_DN42995_c0_g1	unknown [Picea sitchensis]	GO:0000139(Golgi membrane);GO:0005515(protein binding);GO:0005739(mitochondrion);GO:0005783(endoplasmic reticulum);GO:0005789(endoplasmic reticulum membrane);GO:0005794(Golgi apparatus);GO:0009723(response to ethylene);GO:0010105(negative regulation of ethylene-activated signaling pathway);GO:0016021(integral component of membrane)	-	RTE1	nonTF	4	1044-1061	Y	37.3038	0	7.4542e-10	5.42524e-12	up	-	1052	2	2			2		1
mtr-MIR171c-p3_2ss1TA17GC	ATTTGATTTTGATTTTCA	TRINITY_DN29441_c1_g1	unknown [Picea sitchensis]	GO:0005525(GTP binding);GO:0005634(nucleus);GO:0007264(small GTPase mediated signal transduction)	-	-	nonTF	3.5	226-243	Y	37.3038	0	7.4542e-10	5.42524e-12	up	-	234	2	2			2		1
mtr-MIR171c-p5_2ss16GC18TG	TTTGATTTTGATTTTCAG	TRINITY_DN41264_c0_g1	unknown [Picea sitchensis]	GO:0000408(EKC/KEOPS complex);GO:0004674(protein serine/threonine kinase activity);GO:0005634(nucleus);GO:0005829(cytosol);GO:0070525(tRNA threonylcarbamoyladenosine metabolic process)	-	bud32	nonTF	4	171-188	Y	37.3038	0	7.4542e-10	5.42524e-12	up	-	179	2	2			2		1
stu-MIR8045-p3_2ss6TC19GT	TTTATCCCTTTTTCCTATT	TRINITY_DN39020_c0_g1	PREDICTED: cytochrome c oxidase assembly protein COX19-like [Amborella trichopoda]	GO:0005758(mitochondrial intermembrane space);GO:0009060(aerobic respiration);GO:0033617(mitochondrial respiratory chain complex IV assembly)	-	COX19	nonTF	4	541-558	Y	37.3038	0	7.4542e-10	5.42524e-12	up	-	549	2	2			2		1
pab-miR396b_L-3	CACGGCTTTCTTGAACTT	TRINITY_DN38224_c0_g1	PREDICTED: uncharacterized protein LOC104592869 [Nelumbo nucifera]	GO:0005737(cytoplasm);GO:0006457(protein folding)	ko04141(Protein processing in endoplasmic reticulum)	Dnajb12	C2H2	3	1784-1801	Y	37.3038	0	7.4542e-10	5.42524e-12	up	-	1792	2	2			2		0.990867
nta-MIR398-p3_2ss8AG17TC	TGTTGGTGCTTTTCTTCT	TRINITY_DN40477_c0_g1	PREDICTED: uncharacterized protein LOC104598963 isoform X1 [Nelumbo nucifera]	GO:0004556(alpha-amylase activity);GO:0005509(calcium ion binding);GO:0005576(extracellular region);GO:0005983(starch catabolic process);GO:0009507(chloroplast);GO:0009570(chloroplast stroma)	ko00500(Starch and sucrose metabolism)	AMY3	SNF2	4	1540-1557	Y	37.3038	0	7.4542e-10	5.42524e-12	up	-	1548	2	2			2		1
osa-miR529b_R-1	AGAAGAGAGAGAGTACAGCT	TRINITY_DN36359_c0_g4	cellulose synthase-like protein D [Cunninghamia lanceolata]	GO:0000139(Golgi membrane);GO:0000271(polysaccharide biosynthetic process);GO:0005768(endosome);GO:0005783(endoplasmic reticulum);GO:0005794(Golgi apparatus);GO:0005802(trans-Golgi network);GO:0005886(plasma membrane);GO:0009409(response to cold);GO:0009832(plant-type cell wall biogenesis);GO:0016021(integral component of membrane);GO:0016757(transferase activity, transferring glycosyl groups);GO…	ko00500(Starch and sucrose metabolism);ko00520(Amino sugar and nucleotide sugar metabolism)	CSLD3	nonTF	4	3252-3271	Y	37.3038	0	7.4542e-10	5.42524e-12	up	-	3262	2	2			2		0.999997
osa-MIR2275a-p3_1ss10TG	CTTTGGCAGGTGAATTTG	TRINITY_DN41605_c0_g3	PREDICTED: nucleolin 2 isoform X2 [Theobroma cacao]	GO:0000166(nucleotide binding);GO:0000478(endonucleolytic cleavage involved in rRNA processing);GO:0003676(nucleic acid binding);GO:0003677(DNA binding);GO:0003723(RNA binding);GO:0005730(nucleolus);GO:0005739(mitochondrion);GO:0005829(cytosol);GO:0006364(rRNA processing);GO:0010305(leaf vascular tissue pattern formation);GO:0010588(cotyledon vascular tissue pattern formation);GO:0042254(ribosome…	ko03013(RNA transport);ko03015(mRNA surveillance pathway);ko03018(RNA degradation)	Os04g0620700	PHD	2.5	941-958	Y	37.3038	0	7.4542e-10	5.42524e-12	up	-	949	2	2			2		0.858661
nta-MIR398-p3_2ss8AG17TC	TGTTGGTGCTTTTCTTCT	TRINITY_DN35028_c0_g2	unknown [Picea sitchensis]	GO:0005737(cytoplasm);GO:0005886(plasma membrane);GO:0006950(response to stress);GO:0006979(response to oxidative stress);GO:0009408(response to heat);GO:0009409(response to cold);GO:0009506(plasmodesma);GO:0016787(hydrolase activity);GO:0061077(chaperone-mediated protein folding)	-	PHOS32	nonTF	4	888-905	Y	37.3038	0	7.4542e-10	5.42524e-12	up	-	896	2	2			3		0.997177
osa-MIR821a-p3_1ss13AG	AGATGAAGAAATGAAAAAA	TRINITY_DN32341_c0_g1	PREDICTED: transcription factor TCP23-like [Nicotiana sylvestris]	GO:0003677(DNA binding);GO:0003700(transcription factor activity, sequence-specific DNA binding);GO:0005634(nucleus);GO:0006351(transcription, DNA-templated);GO:0006355(regulation of transcription, DNA-templated);GO:0048510(regulation of timing of transition from vegetative to reproductive phase)	ko04712(Circadian rhythm - plant)	TCP23	TCP	4	13-31	Y	37.3038	0	7.4542e-10	5.42524e-12	up	-	22	2	2			2		1
gma-MIR5368-p5_1ss1CA	AGAGCTAGAATTCTAACCTT	TRINITY_DN37168_c0_g2	hypothetical protein AMTR_s00160p00017250 [Amborella trichopoda]	GO:0001653(peptide receptor activity);GO:0004674(protein serine/threonine kinase activity);GO:0005524(ATP binding);GO:0005886(plasma membrane);GO:0006468(protein phosphorylation);GO:0007169(transmembrane receptor protein tyrosine kinase signaling pathway);GO:0009507(chloroplast);GO:0009611(response to wounding);GO:0016021(integral component of membrane)	ko04075(Plant hormone signal transduction)	PSKR2	FAR1	4	1496-1515	Y	37.3038	0	7.4542e-10	5.42524e-12	up	-	1506	2	2			2		0.959065
ath-miR396b-3p_L-2_1ss12CT	TCAAGAAAGTTGTGGGAAA	TRINITY_DN35562_c1_g1	unknown [Picea sitchensis]	GO:0004656(procollagen-proline 4-dioxygenase activity);GO:0005506(iron ion binding);GO:0005739(mitochondrion);GO:0005768(endosome);GO:0005789(endoplasmic reticulum membrane);GO:0005794(Golgi apparatus);GO:0005802(trans-Golgi network);GO:0016021(integral component of membrane);GO:0016706(oxidoreductase activity, acting on paired donors, with incorporation or reduction of molecular oxygen, 2-oxoglu…	ko00330(Arginine and proline metabolism)	P4H3	C3H	4	432-449	Y	37.3038	0	7.4542e-10	5.42524e-12	up	-	441	2	2			3		0.836403
ppt-MIR903-p5_2ss16GC18CT	GGAACGAAGCGTGCGCCT	TRINITY_DN39581_c0_g1	unknown [Picea sitchensis]	GO:0004842(ubiquitin-protein transferase activity);GO:0031463(Cul3-RING ubiquitin ligase complex)	-	SKIP20	nonTF	4	541-558	Y	37.3038	0	7.4542e-10	5.42524e-12	up	-	549	2	2			2		0.983573
PC-5p-97202_13	TGTATTTTTCATGTTGCA	TRINITY_DN39007_c0_g1	unknown [Picea sitchensis]	GO:0005737(cytoplasm);GO:0008150(biological_process);GO:0016740(transferase activity)	-	At4g15970	nonTF	4	572-589	Y	37.3038	0	7.4542e-10	5.42524e-12	up	-	580	2	2			2		1
aly-MIR157c-p5_2ss11AT18AT	TGTATAACAATTTCAAGT	TRINITY_DN45532_c0_g2	-	-	-	-	nonTF	3.5	812-828	Y	37.3038	0	7.4542e-10	5.42524e-12	up	-	820	2	2			2		0.999998
mtr-MIR2617b-p5_2ss4TC18AT	ATACTTTATATTTAATTT	TRINITY_DN34069_c0_g1	hypothetical protein 2_1534_01, partial [Pinus lambertiana]	GO:0003674(molecular_function);GO:0005634(nucleus);GO:0008150(biological_process);GO:0016021(integral component of membrane)	-	-	nonTF	4	2165-2181	Y	37.3038	0	7.4542e-10	5.42524e-12	up	-	2172	2	2			2		1
mtr-MIR171c-p3_2ss1TA17GC	ATTTGATTTTGATTTTCA	TRINITY_DN34951_c0_g3	Putative UPF0481 protein At3g02645 family [Cajanus cajan]	GO:0005886(plasma membrane);GO:0008150(biological_process);GO:0016021(integral component of membrane)	-	-	C3H	4	32-48	Y	37.3038	0	7.4542e-10	5.42524e-12	up	-	39	2	2			2		1
atr-MIR8552a-p5_2ss10TA17TA	TAGATTGAAACTGGATAGATC	TRINITY_DN32417_c0_g2	hypothetical protein DCAR_020090 [Daucus carota subsp. sativus]	GO:0000045(autophagosome assembly);GO:0001934(positive regulation of protein phosphorylation);GO:0019901(protein kinase binding);GO:0034045(pre-autophagosomal structure membrane);GO:1990316(ATG1/ULK1 kinase complex)	-	-	nonTF	4	242-261	Y	37.3038	0	7.4542e-10	5.42524e-12	up	-	252	2	2			2		0.598713
mtr-MIR5232-p5_1ss9TC	TGCTTTCACAACATCATG	TRINITY_DN22556_c0_g1	PREDICTED: cytochrome b561 and DOMON domain-containing protein At3g07570 [Amborella trichopoda]	GO:0016020(membrane);GO:0016021(integral component of membrane);GO:0046872(metal ion binding);GO:0055114(oxidation-reduction process)	-	At3g07570	nonTF	3.5	817-834	Y	37.3038	0	7.4542e-10	5.42524e-12	up	-	825	2	2			2		0.999917
ath-miR5021_R-1_1ss1TA	AGAGAAGAAGAAGAAGAAA	TRINITY_DN30261_c0_g1	unknown [Picea sitchensis]	GO:0003723(RNA binding);GO:0005739(mitochondrion);GO:0006353(DNA-templated transcription, termination);GO:0006355(regulation of transcription, DNA-templated);GO:0009507(chloroplast)	-	-	nonTF	3	68-86	Y	37.3038	0	7.4542e-10	5.42524e-12	up	-	77	2	2			2		1
PC-5p-97202_13	TGTATTTTTCATGTTGCA	TRINITY_DN46786_c0_g1	PREDICTED: nuclear pore complex protein NUP62 [Amborella trichopoda]	GO:0005487(nucleocytoplasmic transporter activity);GO:0005543(phospholipid binding);GO:0006405(RNA export from nucleus);GO:0006606(protein import into nucleus);GO:0017056(structural constituent of nuclear pore);GO:0044613(nuclear pore central transport channel);GO:0071426(ribonucleoprotein complex export from nucleus)	ko03013(RNA transport)	NUP62	C3H	4	2436-2452	Y	37.3038	0	7.4542e-10	5.42524e-12	up	-	2444	2	2			2		1
mtr-MIR171c-p5_2ss16GC18TG	TTTGATTTTGATTTTCAG	TRINITY_DN43781_c0_g1	-	-	-	-	nonTF	4	826-843	Y	37.3038	0	7.4542e-10	5.42524e-12	up	-	834	2	2			2		1
mtr-MIR171c-p5_2ss16GC18TG	TTTGATTTTGATTTTCAG	TRINITY_DN33655_c0_g2	-	-	-	-	nonTF	2.5	294-311	Y	37.3038	0	7.4542e-10	5.42524e-12	up	-	302	2	2			2		1
mtr-MIR2630s-p5_2ss5AG17TC	GAATGTGAATCAATTTCA	TRINITY_DN45353_c0_g2	hypothetical protein 0_12933_01, partial [Pinus taeda]	GO:0003674(molecular_function);GO:0005739(mitochondrion);GO:0008150(biological_process);GO:0008270(zinc ion binding)	-	PCMP-H5	nonTF	3	372-388	Y	37.3038	0	7.4542e-10	5.42524e-12	up	-	379	2	2			2		0.999986
gma-MIR6300-p3	GTTGTAGTATAGTGGTAAGT	TRINITY_DN37790_c0_g3	unknown [Picea sitchensis]	GO:0003677(DNA binding);GO:0005634(nucleus);GO:0006351(transcription, DNA-templated);GO:0010030(positive regulation of seed germination);GO:0045893(positive regulation of transcription, DNA-templated)	ko03022(Basal transcription factors)	GTE6	GnonTFT	4	432-451	Y	37.3038	0	7.4542e-10	5.42524e-12	up	-	442	2	2			2		0.989594
mtr-MIR171c-p5_2ss1TC17GC	CTTTGATTTTGATTTTCA	TRINITY_DN32352_c0_g1	unknown [Picea sitchensis]	GO:0005515(protein binding);GO:0005516(calmodulin binding);GO:0005634(nucleus);GO:0005886(plasma membrane);GO:0030414(peptidase inhibitor activity);GO:0042742(defense response to bacterium)	-	-	nonTF	3.5	1389-1407	Y	37.3038	0	7.4542e-10	5.42524e-12	up	-	1397	2	2			2		1
vvi-MIR845b-p5_2ss15CA19AT	TCTTCAATGACATCACATT	TRINITY_DN39434_c0_g1	PREDICTED: myb-related protein 330-like [Jatropha curcas]	GO:0003677(DNA binding);GO:0003700(transcription factor activity, sequence-specific DNA binding);GO:0005515(protein binding);GO:0005634(nucleus);GO:0006351(transcription, DNA-templated);GO:0006355(regulation of transcription, DNA-templated);GO:0045165(cell fate commitment);GO:0045893(positive regulation of transcription, DNA-templated);GO:0048765(root hair cell differentiation)	ko04712(Circadian rhythm - plant)	MYB59	MYB	4	532-551	Y	37.3038	0	7.4542e-10	5.42524e-12	up	-	542	2	2			2		1
osa-MIR821a-p3_1ss13AG	AGATGAAGAAATGAAAAAA	TRINITY_DN38231_c0_g1	pollen allergen CJP38 [Cryptomeria japonica]	GO:0004553(hydrolase activity, hydrolyzing O-glycosyl compounds);GO:0030247(polysaccharide binding);GO:0046658(anchored component of plasma membrane)	ko00500(Starch and sucrose metabolism)	At4g16260	SBP	4	354-371	Y	37.3038	0	7.4542e-10	5.42524e-12	up	-	363	2	2			3		0.998277
mtr-MIR171c-p5_2ss1TC17GC	CTTTGATTTTGATTTTCA	TRINITY_DN35676_c0_g1	Lysine--tRNA ligase [Anthurium amnicola]	GO:0003674(molecular_function);GO:0005739(mitochondrion);GO:0008150(biological_process)	-	-	nonTF	3.5	1238-1256	Y	37.3038	0	7.4542e-10	5.42524e-12	up	-	1247	2	2			2		1
pab-miR482c_R-4_1ss11TG	TCTTTCCTACGCCTCCCA	TRINITY_DN37700_c0_g1	PREDICTED: uncharacterized protein LOC109234473 isoform X1 [Nicotiana attenuata]	GO:0009507(chloroplast);GO:0016491(oxidoreductase activity);GO:0055114(oxidation-reduction process)	-	-	MYB-related	4	2014-2030	Y	37.3038	0	7.4542e-10	5.42524e-12	up	-	2022	2	2			2		0.999996
mtr-MIR171c-p3_2ss1TA17GC	ATTTGATTTTGATTTTCA	TRINITY_DN44202_c1_g2	PREDICTED: DNA repair protein UVH3 [Amborella trichopoda]	GO:0003697(single-stranded DNA binding);GO:0004518(nuclease activity);GO:0004519(endonuclease activity);GO:0005515(protein binding);GO:0005634(nucleus);GO:0006281(DNA repair);GO:0006289(nucleotide-excision repair);GO:0009408(response to heat);GO:0010213(non-photoreactive DNA repair);GO:0010224(response to UV-B);GO:0046872(metal ion binding)	ko03420(Nucleotide excision repair)	UVH3	SET	3	2247-2264	Y	37.3038	0	7.4542e-10	5.42524e-12	up	-	2255	2	2			2		1
cme-MIR166e-p5_2ss9CT19GC	TTCTTCTTTCTCTTATTTC	TRINITY_DN46825_c1_g1	hypothetical protein AXG93_2396s1110 [Marchantia polymorpha subsp. polymorpha]	GO:0003677(DNA binding);GO:0003700(transcription factor activity, sequence-specific DNA binding);GO:0005634(nucleus);GO:0006351(transcription, DNA-templated);GO:0006355(regulation of transcription, DNA-templated);GO:0009739(response to gibberellin);GO:0009740(gibberellic acid mediated signaling pathway);GO:0009873(ethylene-activated signaling pathway);GO:0010030(positive regulation of seed germin…	ko04075(Plant hormone signal transduction)	LEP	AP2-EREBP	4	5011-5029	Y	37.3038	0	7.4542e-10	5.42524e-12	up	-	5020	2	2			2		1
ppt-MIR894-p3_1ss10GA	TTTCACGTCAGGTTCACCA	TRINITY_DN35665_c0_g1	PREDICTED: uncharacterized protein LOC104104408 [Nicotiana tomentosiformis]	-	-	-	nonTF	4	870-888	Y	37.3038	0	7.4542e-10	5.42524e-12	up	-	879	2	2			2		0.989594
mtr-MIR171c-p5_2ss1TC17GC	CTTTGATTTTGATTTTCA	TRINITY_DN44202_c1_g2	PREDICTED: DNA repair protein UVH3 [Amborella trichopoda]	GO:0003697(single-stranded DNA binding);GO:0004518(nuclease activity);GO:0004519(endonuclease activity);GO:0005515(protein binding);GO:0005634(nucleus);GO:0006281(DNA repair);GO:0006289(nucleotide-excision repair);GO:0009408(response to heat);GO:0010213(non-photoreactive DNA repair);GO:0010224(response to UV-B);GO:0046872(metal ion binding)	ko03420(Nucleotide excision repair)	UVH3	SET	3	2247-2264	Y	37.3038	0	7.4542e-10	5.42524e-12	up	-	2255	2	2			2		1
pab-MIR482b-p3_2ss2CT17CA_1	TTTTCCCTATTCCTCCAAT	TRINITY_DN44558_c0_g1	hypothetical protein AMTR_s00085p00136920 [Amborella trichopoda]	GO:0005515(protein binding)	ko04141(Protein processing in endoplasmic reticulum)	-	NAC	4	2711-2729	Y	37.3038	0	7.4542e-10	5.42524e-12	up	-	2720	2	2			2		1
gma-miR1511_R+1	AACCAGGCTCTGATACCATGA	TRINITY_DN46826_c1_g2	-	-	-	-	nonTF	3	125-145	Y	37.3038	0	7.4542e-10	5.42524e-12	up	-	136	2	2			2		0.690859
bna-MIR393-p5_2ss13AT18AT	GAAAGATAGAAATAAAAT	TRINITY_DN19797_c0_g2	hypothetical protein KK1_031818 [Cajanus cajan]	-	-	-	nonTF	4	343-360	Y	37.3038	0	7.4542e-10	5.42524e-12	up	-	351	2	2			3		0.999967
mtr-MIR5232-p5_1ss9TC	TGCTTTCACAACATCATG	TRINITY_DN30691_c1_g1	3-hydroxy-3-methylglutaryl-CoA synthase [Taxus x media]	GO:0003985(acetyl-CoA C-acetyltransferase activity);GO:0004421(hydroxymethylglutaryl-CoA synthase activity);GO:0005739(mitochondrion);GO:0005829(cytosol);GO:0009506(plasmodesma);GO:0016126(sterol biosynthetic process);GO:0019287(isopentenyl diphosphate biosynthetic process, mevalonate pathway)	ko00650(Butanoate metabolism);ko00072(Synthesis and degradation of ketone bodies);ko00280(Valine, leucine and isoleucine degradation);ko00900(Terpenoid backbone biosynthesis)	HMGS	nonTF	3.5	561-577	Y	37.3038	0	7.4542e-10	5.42524e-12	up	-	568	2	2			2		0.999917
mtr-MIR171c-p3_2ss1TA17GC	ATTTGATTTTGATTTTCA	TRINITY_DN39590_c1_g2	hypothetical protein AMTR_s00025p00031700 [Amborella trichopoda]	GO:0003697(single-stranded DNA binding);GO:0005634(nucleus);GO:0005730(nucleolus);GO:0005739(mitochondrion);GO:0009908(flower development);GO:0060195(negative regulation of antisense RNA transcription)	-	NDX	HB	4	2702-2719	Y	37.3038	0	7.4542e-10	5.42524e-12	up	-	2710	2	2			2		1
ata-MIR2118b-p3_2ss8CT18AT	ATTAATTTATAAATCATT	TRINITY_DN43170_c0_g3	unknown [Picea sitchensis]	GO:0006855(drug transmembrane transport);GO:0015238(drug transmembrane transporter activity)	-	DTX27	nonTF	4	804-822	Y	37.3038	0	7.4542e-10	5.42524e-12	up	-	813	2	2			2		1
PC-3p-18298_176	TGGATTCCTTGAGTGCAACAT	TRINITY_DN37277_c0_g1	PREDICTED: DNAJ protein JJJ1 homolog isoform X1 [Nicotiana attenuata]	GO:0003676(nucleic acid binding);GO:0005634(nucleus);GO:0006457(protein folding);GO:0008270(zinc ion binding)	ko04141(Protein processing in endoplasmic reticulum)	JJJ1	C2H2	4	1998-2017	Y	37.3038	0	7.4542e-10	5.42524e-12	up	-	2008	2	2			2		0.838968
bdi-MIR7756-p5_1ss12AT	GTTGGCATTGATTTGGCT	TRINITY_DN40211_c1_g4	-	-	-	-	nonTF	3	61-78	Y	37.3038	0	7.4542e-10	5.42524e-12	up	-	69	2	2			1		0.050722
aly-miR164a-3p_1ss6AG	CACGTGCTCCCCTTCTCCAAC	TRINITY_DN41202_c0_g1	PREDICTED: transcription factor HBP-1b(c38) [Amborella trichopoda]	GO:0005515(protein binding)	ko04075(Plant hormone signal transduction)	-	bZIP	4	223-242	Y	37.3038	0	7.4542e-10	5.42524e-12	up	-	233	2	2			2		0.366527
mtr-miR396a-3p_2ss2CT20GA	GTTCAAGAAAGCTGTGGGAAA	TRINITY_DN33949_c0_g2	unknown [Picea sitchensis]	GO:0009813(flavonoid biosynthetic process);GO:0043231(intracellular membrane-bounded organelle);GO:0052696(flavonoid glucuronidation);GO:0080043(quercetin 3-O-glucosyltransferase activity);GO:0080044(quercetin 7-O-glucosyltransferase activity)	ko01210(2-Oxocarboxylic acid metabolism);ko00380(Tryptophan metabolism);ko00966(Glucosinolate biosynthesis)	UGT74E1	nonTF	4	60-80	Y	37.3038	0	7.4542e-10	5.42524e-12	up	-	71	2	2			2		0.974069
PC-5p-97202_13	TGTATTTTTCATGTTGCA	TRINITY_DN46639_c0_g2	isoamylase, putative [Ricinus communis]	GO:0004556(alpha-amylase activity);GO:0005975(carbohydrate metabolic process);GO:0005983(starch catabolic process);GO:0009507(chloroplast);GO:0009569(chloroplast starch grain);GO:0009570(chloroplast stroma);GO:0019156(isoamylase activity);GO:0043169(cation binding)	-	ISA3	nonTF	4	1280-1298	Y	37.3038	0	7.4542e-10	5.42524e-12	up	-	1289	2	2			2		1
gma-MIR397a-p3_2ss11TG18CG	TGATGAAGTTGCACTCTGA	TRINITY_DN41813_c0_g1	-	-	-	-	nonTF	4	167-186	Y	37.3038	0	7.4542e-10	5.42524e-12	up	-	176	2	2			1		0.0948531
osa-MIR821a-p3_1ss12AG	GATGAAGAAATGAAAAAA	TRINITY_DN45691_c0_g2	PREDICTED: EVI5-like protein [Amborella trichopoda]	GO:0005096(GTPase activator activity);GO:0005622(intracellular);GO:0006886(intracellular protein transport);GO:0012505(endomembrane system);GO:0017137(Rab GTPase binding);GO:0031338(regulation of vesicle fusion)	-	TBC1D8B	SNF2	4	3427-3444	Y	37.3038	0	7.4542e-10	5.42524e-12	up	-	3435	2	2			2		1
ptc-MIR472a-p5_2ss8AG19CT	TTTCCCTGCTCCACCCATT	TRINITY_DN43660_c0_g5	Golgin candidate 2, putative isoform 1 [Theobroma cacao]	GO:0000139(Golgi membrane);GO:0000301(retrograde transport, vesicle recycling within Golgi);GO:0007030(Golgi organization);GO:0031985(Golgi cisterna)	-	GC2	FHA	4	1099-1118	Y	37.3038	0	7.4542e-10	5.42524e-12	up	-	1109	2	2			2		0.999997
hbr-MIR6173-p3_1ss3TG	GAGACCCCAGTAGTCCTA	TRINITY_DN32589_c0_g1	hypothetical protein SOVF_088710 [Spinacia oleracea]	GO:0003674(molecular_function);GO:0005739(mitochondrion);GO:0016020(membrane);GO:0016021(integral component of membrane)	-	-	nonTF	4	308-325	Y	37.3038	0	7.4542e-10	5.42524e-12	up	-	316	2	2			3		0.355237
[truncated: 9,546 more rows]

## Sheet: footnotes
Term	description
Small RNA	ID of mature miRNAs
Small RNA-seq	sequence of mature miRNA
Transcript	ID of Transcript that targeted by miRNA
Transcript Annotation	NR annotation of transcript
GO_Term	Gene Ontology annotation
KEGG_pathways	KEGG pathway annotation
Symbol	The homologues of transcript in model plants (Arabidopsis thaliana, rice etc)
[truncated: 10 more rows]
