# Supplementary material for: Transcriptional reprogramming strategies and miRNA-mediated regulation networks of Taxus media induced into callus cells from tissues
Source: BMC Genomics. 2020 Feb 18;21:168. doi: 10.1186/s12864-020-6576-2 (PMC7029464; doi:10.1186/s12864-020-6576-2)
Supplement: Supplementary file 10 — Additional file 10. Degradome-seq results All the degraded targets and miRNAs were listed. Y in column (DegradomeDetection) means the degraded fragment was sequenced, while N indicated the target was only predicted by software TargetFinder. [file 12864_2020_6576_MOESM10_ESM.xlsx]

## Sheet: Sheet1
pathway_name	SpecificDEdegNO.	DEdegGene	DEG	TotalDE	GeneRatio	pvalue (Fisher' Exact Test)
Ascorbate and aldarate metabolism	51	364	61	4169	0.836066	1.38801e-45
Aminoacyl-tRNA biosynthesis	30	364	32	4169	0.9375	2.3242e-30
Plant hormone signal transduction	74	364	337	4169	0.219585	3.43624e-15
Amino sugar and nucleotide sugar metabolism	1	364	139	4169	0.00719424	3.36367e-05
Starch and sucrose metabolism	11	364	307	4169	0.0358306	0.000131761
Pyrimidine metabolism	1	364	119	4169	0.00840336	0.000189232
Phenylpropanoid biosynthesis	6	364	201	4169	0.0298507	0.000565056
Galactose metabolism	1	364	89	4169	0.011236	0.00234105
Circadian rhythm - plant	12	364	59	4169	0.20339	0.00283547
Glycerolipid metabolism	2	364	94	4169	0.0212766	0.00705248
Carotenoid biosynthesis	2	364	90	4169	0.0222222	0.00937283
Endocytosis	8	364	183	4169	0.0437158	0.00941538
Cyanoamino acid metabolism	1	364	69	4169	0.0144928	0.0116425
Plant-pathogen interaction	64	364	620	4169	0.103226	0.0190713
Protein processing in endoplasmic reticulum	7	364	149	4169	0.0469799	0.0240597
Fructose and mannose metabolism	1	364	55	4169	0.0181818	0.0338949
Other glycan degradation	1	364	52	4169	0.0192308	0.0422732
Terpenoid backbone biosynthesis	6	364	34	4169	0.176471	0.0458678
Purine metabolism	1	364	50	4169	0.02	0.0488848
ABC transporters	2	364	64	4169	0.03125	0.0524234
Fatty acid elongation	1	364	48	4169	0.0208333	0.0564348
Porphyrin and chlorophyll metabolism	2	364	62	4169	0.0322581	0.0591401
Spliceosome	6	364	110	4169	0.0545455	0.0701291
RNA transport	4	364	85	4169	0.0470588	0.0710576
Diterpenoid biosynthesis	2	364	56	4169	0.0357143	0.0837402
Glutathione metabolism	2	364	55	4169	0.0363636	0.0885404
Sphingolipid metabolism	2	364	55	4169	0.0363636	0.0885404
Ribosome biogenesis in eukaryotes	7	364	53	4169	0.132075	0.0892486
Flavonoid biosynthesis	4	364	78	4169	0.0512821	0.0954389
Phagosome	1	364	39	4169	0.025641	0.105033
Glycerophospholipid metabolism	3	364	63	4169	0.047619	0.109468
Brassinosteroid biosynthesis	7	364	58	4169	0.12069	0.110575
Ribosome	8	364	70	4169	0.114286	0.111146
Cysteine and methionine metabolism	2	364	49	4169	0.0408163	0.121792
Cutin, suberine and wax biosynthesis	4	364	71	4169	0.056338	0.123801
RNA degradation	3	364	60	4169	0.05	0.124307
Ubiquitin mediated proteolysis	1	364	36	4169	0.0277778	0.127752
alpha-Linolenic acid metabolism	3	364	53	4169	0.0566038	0.161877
Inositol phosphate metabolism	1	364	29	4169	0.0344828	0.195725
Ubiquinone and other terpenoid-quinone biosynthesis	3	364	24	4169	0.125	0.198337
Benzoxazinoid biosynthesis	1	364	3	4169	0.333333	0.21829
Photosynthesis	3	364	38	4169	0.0789474	0.230351
Vitamin B6 metabolism	1	364	26	4169	0.0384615	0.231059
Proteasome	1	364	4	4169	0.25	0.265693
Folate biosynthesis	1	364	4	4169	0.25	0.265693
Base excision repair	2	364	20	4169	0.1	0.280441
Homologous recombination	1	364	21	4169	0.047619	0.295075
Nitrogen metabolism	1	364	20	4169	0.05	0.307969
Monoterpenoid biosynthesis	1	364	18	4169	0.0555556	0.332847
Anthocyanin biosynthesis	1	364	17	4169	0.0588235	0.344472
Other types of O-glycan biosynthesis	1	364	9	4169	0.111111	0.378834
Photosynthesis - antenna proteins	1	364	13	4169	0.0769231	0.379733
