# Supplementary material for: Transcriptional reprogramming strategies and miRNA-mediated regulation networks of Taxus media induced into callus cells from tissues
Source: BMC Genomics. 2020 Feb 18;21:168. doi: 10.1186/s12864-020-6576-2 (PMC7029464; doi:10.1186/s12864-020-6576-2)
Supplement: Supplementary file 11 — Additional file 11. Statistics of KEGG annotations The KEGG annotations of degraded DEGs were validated along with the DEGs, and the results showed that among 52 DE KEGG pathways, 19 were significantly regulated by miRNAs. [file 12864_2020_6576_MOESM11_ESM.xlsx]

## Sheet: Sheet1
SmallRNA	SmallRNA_seq	Transcript	Transcript Annotation	GO_Term	KEGG_pathways	Symbol	TF family	AlignmentScore	AlignmentRange	DegradomeDetection	Calli_TPB	Tissue_TPB	pvalue(chis_quare2x2)	pvalue(fisher_exact_test)	up/down	log2(fold_change)	DegradomeCleavageSite
mtr-miR5248_2ss6AT21AT	TTTTTTGTTGGCATGCATTCT	TRINITY_DN47122_c5_g4	taxoid 10-beta hydroxylase [Taxus cuspidata]	GO:0036203(taxoid 14-beta-hydroxylase activity);GO:0042616(paclitaxel metabolic process);GO:0043231(intracellular membrane-bounded organelle);GO:0055114(oxidation-reduction process)	ko00905(Brassinosteroid biosynthesis)	T10H	-	3.5	981-1001	Y	74.6076	0	3.14e-18	1.46e-23	up	-	992
mtr-miR5248_2ss6AT21AT	TTTTTTGTTGGCATGCATTCT	TRINITY_DN40494_c0_g2	PREDICTED: elongation factor G-1, mitochondrial [Theobroma cacao]	GO:0003746(translation elongation factor activity);GO:0003924(GTPase activity);GO:0005739(mitochondrion);GO:0070125(mitochondrial translational elongation)	ko03008(Ribosome biogenesis in eukaryotes)	MEFG2	LBD	3.5	2525-2544	Y	0	39.1487	5.38e-10	3.81e-12	down	-	2535
mtr-miR5248_2ss6AT21AT	TTTTTTGTTGGCATGCATTCT	TRINITY_DN37988_c1_g1	predicted protein [Physcomitrella patens]	GO:0004843(thiol-dependent ubiquitin-specific protease activity);GO:0005634(nucleus);GO:0005829(cytosol);GO:0006511(ubiquitin-dependent protein catabolic process);GO:0009506(plasmodesma);GO:0016579(protein deubiquitination);GO:0036459(thiol-dependent ubiquitinyl hydrolase activity)	-	UBP13	ERF	3.5	824-844	Y	0	19.5744	1.14e-05	1.93e-06	down	-	835
mtr-miR5248_2ss6AT21AT	TTTTTTGTTGGCATGCATTCT	TRINITY_DN44034_c0_g1	unknown [Picea sitchensis]	GO:0004497(monooxygenase activity)	ko00905(Brassinosteroid biosynthesis)	CYP709B2	bHLH	4	1174-1194	Y	18.6519	0	1.34e-05	1.64e-06	up	-	1185
PC-5p-97202_13	TGTATTTTTCATGTTGCA	TRINITY_DN43229_c0_g7	unknown [Picea sitchensis]	GO:0005783(endoplasmic reticulum)	ko03060(Protein export);ko04141(Protein processing in endoplasmic reticulum)	BIP2	GATA	4	134-151	Y	3114.87	1683.4	0	2.27e-101	up	0.887796	142
PC-5p-97202_13	TGTATTTTTCATGTTGCA	TRINITY_DN45844_c0_g1	PREDICTED: uncharacterized protein LOC18429373 [Amborella trichopoda]	GO:0003674(molecular_function);GO:0008150(biological_process);GO:0009507(chloroplast);GO:0016021(integral component of membrane)	-	-	-	4	89-106	Y	746.076	97.8719	0	1.13e-126	up	2.93036	97
PC-5p-97202_13	TGTATTTTTCATGTTGCA	TRINITY_DN46969_c0_g3	unnamed protein product [Coffea canephora]	GO:0005634(nucleus);GO:0008150(biological_process)	-	C9orf85	-	4	224-242	Y	708.772	137.021	4.8e-88	7.39e-96	up	2.37093	233
PC-5p-97202_13	TGTATTTTTCATGTTGCA	TRINITY_DN40236_c4_g2	unknown [Picea sitchensis]	GO:0005524(ATP binding);GO:0005618(cell wall);GO:0005634(nucleus);GO:0005739(mitochondrion);GO:0005774(vacuolar membrane);GO:0005794(Golgi apparatus);GO:0005829(cytosol);GO:0005886(plasma membrane);GO:0006351(transcription, DNA-templated);GO:0006355(regulation of transcription, DNA-templated);GO:0006457(protein folding);GO:0009266(response to temperature stimulus);GO:0009408(response to heat);GO:…	ko03040(Spliceosome);ko04141(Protein processing in endoplasmic reticulum);ko04144(Endocytosis)	MED37C	GATA	4	723-740	Y	335.734	880.847	3.26e-53	4.76e-55	down	-1.39157	731
PC-5p-97202_13	TGTATTTTTCATGTTGCA	TRINITY_DN43287_c0_g1	DOX1 [Pinus tabuliformis]	GO:0001561(fatty acid alpha-oxidation);GO:0004601(peroxidase activity);GO:0005576(extracellular region);GO:0006629(lipid metabolic process);GO:0006979(response to oxidative stress);GO:0008219(cell death);GO:0009626(plant-type hypersensitive response);GO:0009627(systemic acquired resistance);GO:0009737(response to abscisic acid);GO:0009751(response to salicylic acid);GO:0012511(monolayer-surrounde…	ko00592(alpha-Linolenic acid metabolism)	DOX1	-	2.5	2067-2084	Y	0	137.021	3.51e-31	1.88e-41	down	-	2075
PC-5p-97202_13	TGTATTTTTCATGTTGCA	TRINITY_DN47138_c1_g1	-	-	-	-	-	4	1611-1627	Y	93.2595	0	2.16e-22	4.83e-29	up	-	1618
PC-5p-97202_13	TGTATTTTTCATGTTGCA	TRINITY_DN33709_c1_g1	PREDICTED: cullin-4-like isoform X1 [Nelumbo nucifera]	GO:0031625(ubiquitin protein ligase binding);GO:0042787(protein ubiquitination involved in ubiquitin-dependent protein catabolic process);GO:0061630(ubiquitin protein ligase activity);GO:0080008(Cul4-RING E3 ubiquitin ligase complex)	ko04120(Ubiquitin mediated proteolysis);ko03420(Nucleotide excision repair)	CUL4	TCP	3.5	2782-2800	Y	0	78.2975	1.65e-18	7.89e-24	down	-	2791
PC-5p-97202_13	TGTATTTTTCATGTTGCA	TRINITY_DN35944_c0_g1	hypothetical protein SELMODRAFT_75526 [Selaginella moellendorffii]	GO:0004842(ubiquitin-protein transferase activity);GO:0019005(SCF ubiquitin ligase complex);GO:0031146(SCF-dependent proteasomal ubiquitin-dependent protein catabolic process)	-	-	LFY	3.5	1111-1127	Y	0	58.7231	2.9e-14	3.84e-18	down	-	1118
PC-5p-97202_13	TGTATTTTTCATGTTGCA	TRINITY_DN40831_c0_g1	hypothetical protein AMTR_s00039p00029750 [Amborella trichopoda]	GO:0004672(protein kinase activity);GO:0004674(protein serine/threonine kinase activity);GO:0005524(ATP binding);GO:0005576(extracellular region);GO:0005886(plasma membrane);GO:0006468(protein phosphorylation);GO:0016021(integral component of membrane)	ko04626(Plant-pathogen interaction)	At1g17230	WRKY	4	4606-4623	Y	18.6519	97.8719	4.05e-13	6.16e-14	down	-2.39157	4614
PC-5p-97202_13	TGTATTTTTCATGTTGCA	TRINITY_DN45707_c0_g1	unknown [Picea sitchensis]	GO:0005509(calcium ion binding);GO:0005544(calcium-dependent phospholipid binding);GO:0005634(nucleus);GO:0009408(response to heat);GO:0009409(response to cold);GO:0009414(response to water deprivation);GO:0009651(response to salt stress)	-	ANNAT8	MYB	4	1667-1684	Y	93.2595	215.318	9.75e-12	6.55e-12	down	-1.20715	1675
PC-5p-97202_13	TGTATTTTTCATGTTGCA	TRINITY_DN30036_c0_g1	hypothetical protein CICLE_v10026120mg [Citrus clementina]	GO:0047995(hydroxyphenylpyruvate reductase activity);GO:0055114(oxidation-reduction process)	ko01200(Carbon metabolism);ko00630(Glyoxylate and dicarboxylate metabolism);ko00260(Glycine, serine and threonine metabolism)	HPPR	bHLH	4	1078-1095	Y	0	39.1487	5.38e-10	3.81e-12	down	-	1086
PC-5p-97202_13	TGTATTTTTCATGTTGCA	TRINITY_DN42914_c0_g1	Calpain-D, partial [Anthurium amnicola]	GO:0003677(DNA binding);GO:0003697(single-stranded DNA binding);GO:0005634(nucleus);GO:0006281(DNA repair);GO:0006351(transcription, DNA-templated);GO:0006355(regulation of transcription, DNA-templated);GO:0006952(defense response);GO:0009295(nucleoid);GO:0009507(chloroplast);GO:0009508(plastid chromosome);GO:0032211(negative regulation of telomere maintenance via telomerase);GO:0042162(telomeric…	ko03008(Ribosome biogenesis in eukaryotes)	WHY1	Whirly	3.5	677-694	Y	0	39.1487	5.38e-10	3.81e-12	down	-	685
PC-5p-97202_13	TGTATTTTTCATGTTGCA	TRINITY_DN46803_c0_g1	PREDICTED: uncharacterized protein LOC104249523 [Nicotiana sylvestris]	GO:0004672(protein kinase activity);GO:0004712(protein serine/threonine/tyrosine kinase activity);GO:0005524(ATP binding);GO:0005634(nucleus);GO:0006468(protein phosphorylation)	ko04075(Plant hormone signal transduction)	EDR1	NF-YC	3.5	5295-5312	Y	0	39.1487	5.38e-10	3.81e-12	down	-	5303
PC-5p-97202_13	TGTATTTTTCATGTTGCA	TRINITY_DN33924_c0_g3	-	-	-	-	-	4	730-747	Y	0	39.1487	5.38e-10	3.81e-12	down	-	738
PC-5p-97202_13	TGTATTTTTCATGTTGCA	TRINITY_DN39816_c0_g1	PREDICTED: E3 ubiquitin-protein ligase At1g63170-like [Nelumbo nucifera]	GO:0043161(proteasome-mediated ubiquitin-dependent protein catabolic process);GO:0061630(ubiquitin protein ligase activity)	-	At1g63170	bHLH	4	649-665	Y	0	39.1487	5.38e-10	3.81e-12	down	-	656
PC-5p-97202_13	TGTATTTTTCATGTTGCA	TRINITY_DN39007_c0_g1	unknown [Picea sitchensis]	GO:0005737(cytoplasm);GO:0008150(biological_process);GO:0016740(transferase activity)	-	At4g15970	-	4	572-589	Y	37.3038	0	7.45e-10	5.43e-12	up	-	580
PC-5p-97202_13	TGTATTTTTCATGTTGCA	TRINITY_DN46786_c0_g1	PREDICTED: nuclear pore complex protein NUP62 [Amborella trichopoda]	GO:0005487(nucleocytoplasmic transporter activity);GO:0005543(phospholipid binding);GO:0006405(RNA export from nucleus);GO:0006606(protein import into nucleus);GO:0017056(structural constituent of nuclear pore);GO:0044613(nuclear pore central transport channel);GO:0071426(ribonucleoprotein complex export from nucleus)	ko03013(RNA transport)	NUP62	C3H	4	2436-2452	Y	37.3038	0	7.45e-10	5.43e-12	up	-	2444
PC-5p-97202_13	TGTATTTTTCATGTTGCA	TRINITY_DN46639_c0_g2	isoamylase, putative [Ricinus communis]	GO:0004556(alpha-amylase activity);GO:0005975(carbohydrate metabolic process);GO:0005983(starch catabolic process);GO:0009507(chloroplast);GO:0009569(chloroplast starch grain);GO:0009570(chloroplast stroma);GO:0019156(isoamylase activity);GO:0043169(cation binding)	-	ISA3	-	4	1280-1298	Y	37.3038	0	7.45e-10	5.43e-12	up	-	1289
PC-5p-97202_13	TGTATTTTTCATGTTGCA	TRINITY_DN37498_c0_g1	unknown [Picea sitchensis]	GO:0016020(membrane);GO:0046961(proton-transporting ATPase activity, rotational mechanism)	ko00190(Oxidative phosphorylation);ko04145(Phagosome)	VHA-e1	-	3.5	2061-2077	Y	18.6519	78.2975	2.23e-09	1.28e-09	down	-2.06964	2068
PC-5p-97202_13	TGTATTTTTCATGTTGCA	TRINITY_DN41480_c0_g1	unknown [Picea sitchensis]	GO:0005886(plasma membrane);GO:0006810(transport);GO:0022857(transmembrane transporter activity)	-	At4g15545	-	3	1304-1321	Y	18.6519	78.2975	2.23e-09	1.28e-09	down	-2.06964	1312
PC-5p-97202_13	TGTATTTTTCATGTTGCA	TRINITY_DN41537_c0_g1	PREDICTED: heat shock cognate 70 kDa protein 2-like [Elaeis guineensis]	GO:0005524(ATP binding);GO:0005618(cell wall);GO:0005634(nucleus);GO:0005739(mitochondrion);GO:0005774(vacuolar membrane);GO:0005794(Golgi apparatus);GO:0005829(cytosol);GO:0005886(plasma membrane);GO:0006351(transcription, DNA-templated);GO:0006355(regulation of transcription, DNA-templated);GO:0006457(protein folding);GO:0009266(response to temperature stimulus);GO:0009408(response to heat);GO:…	ko03040(Spliceosome);ko04141(Protein processing in endoplasmic reticulum);ko04144(Endocytosis)	MED37C	GATA	4	1734-1751	Y	93.2595	176.169	8.58e-07	8.95e-07	down	-0.917641	1742
PC-5p-97202_13	TGTATTTTTCATGTTGCA	TRINITY_DN46207_c0_g1	PREDICTED: uncharacterized protein LOC18421644 [Amborella trichopoda]	GO:0003674(molecular_function);GO:0005634(nucleus);GO:0005737(cytoplasm);GO:0005874(microtubule)	-	WDL4	-	4	490-508	Y	0	19.5744	1.14e-05	1.93e-06	down	-	499
PC-5p-97202_13	TGTATTTTTCATGTTGCA	TRINITY_DN43881_c1_g2	Imidazole glycerol phosphate synthase hisHF, chloroplastic [Ananas comosus]	GO:0000105(histidine biosynthetic process);GO:0000107(imidazoleglycerol-phosphate synthase activity);GO:0005622(intracellular)	ko01230(Biosynthesis of amino acids);ko00340(Histidine metabolism)	HISN4	-	4	65-81	Y	0	19.5744	1.14e-05	1.93e-06	down	-	72
PC-5p-97202_13	TGTATTTTTCATGTTGCA	TRINITY_DN43155_c4_g1	-	-	-	-	NAC	4	199-215	Y	0	19.5744	1.14e-05	1.93e-06	down	-	206
PC-5p-97202_13	TGTATTTTTCATGTTGCA	TRINITY_DN45692_c0_g2	DEAD-box ATP-dependent RNA helicase 42 [Ananas comosus]	GO:0000398(mRNA splicing, via spliceosome);GO:0004004(ATP-dependent RNA helicase activity);GO:0010468(regulation of gene expression);GO:0010501(RNA secondary structure unwinding)	ko03040(Spliceosome)	RH45	PHD	4	287-304	Y	0	19.5744	1.14e-05	1.93e-06	down	-	295
PC-5p-97202_13	TGTATTTTTCATGTTGCA	TRINITY_DN32788_c2_g1	PREDICTED: tRNA-dihydrouridine(20) synthase [NAD(P)+]-like [Juglans regia]	GO:0005829(cytosol);GO:0017150(tRNA dihydrouridine synthase activity)	-	DUS2	C3H	4	492-509	Y	18.6519	0	1.34e-05	1.64e-06	up	-	500
PC-5p-97202_13	TGTATTTTTCATGTTGCA	TRINITY_DN38668_c6_g2	unknown [Picea sitchensis]	GO:0005829(cytosol);GO:0008202(steroid metabolic process);GO:0009611(response to wounding);GO:0010051(xylem and phloem pattern formation);GO:0035671(enone reductase activity);GO:0047787(delta4-3-oxosteroid 5beta-reductase activity);GO:0055114(oxidation-reduction process)	-	VEP1	-	4	95-112	Y	18.6519	0	1.34e-05	1.64e-06	up	-	103
PC-5p-97202_13	TGTATTTTTCATGTTGCA	TRINITY_DN33203_c0_g1	PREDICTED: uncharacterized protein LOC105057707, partial [Elaeis guineensis]	-	-	-	MYB_related	3	945-962	Y	18.6519	0	1.34e-05	1.64e-06	up	-	953
PC-5p-97202_13	TGTATTTTTCATGTTGCA	TRINITY_DN46347_c0_g1	PREDICTED: uncharacterized protein LOC18446851 [Amborella trichopoda]	-	-	-	-	4	3219-3237	Y	18.6519	0	1.34e-05	1.64e-06	up	-	3228
PC-5p-97202_13	TGTATTTTTCATGTTGCA	TRINITY_DN39851_c0_g1	PREDICTED: DNA ligase 4 [Elaeis guineensis]	GO:0003910(DNA ligase (ATP) activity);GO:0005737(cytoplasm);GO:0006273(lagging strand elongation);GO:0051103(DNA ligation involved in DNA repair)	ko03450(Non-homologous end-joining)	LIG4	-	3.5	3145-3163	Y	55.9557	39.1487	0.0718	0.0807	up	0.515319	3154
PC-5p-97202_13	TGTATTTTTCATGTTGCA	TRINITY_DN39852_c1_g2	unknown [Picea sitchensis]	GO:0043161(proteasome-mediated ubiquitin-dependent protein catabolic process);GO:0061630(ubiquitin protein ligase activity)	ko00563(Glycosylphosphatidylinositol(GPI)-anchor biosynthesis)	ATL17	SNF2	3.5	913-930	Y	55.9557	39.1487	0.0718	0.0807	up	0.515319	921
PC-5p-97202_13	TGTATTTTTCATGTTGCA	TRINITY_DN38150_c0_g2	unknown [Picea sitchensis]	GO:0005737(cytoplasm);GO:0005886(plasma membrane);GO:0006508(proteolysis);GO:0008270(zinc ion binding);GO:0042277(peptide binding);GO:0043171(peptide catabolic process);GO:0070006(metalloaminopeptidase activity)	ko00480(Glutathione metabolism)	APM1	-	2.5	2639-2657	Y	111.911	137.021	0.142	0.146	down	-0.292036	2648
PC-5p-97202_13	TGTATTTTTCATGTTGCA	TRINITY_DN30808_c0_g1	PREDICTED: sucrose nonfermenting 4-like protein isoform X1 [Nelumbo nucifera]	GO:0004674(protein serine/threonine kinase activity);GO:0005515(protein binding);GO:0005634(nucleus);GO:0005737(cytoplasm);GO:0005975(carbohydrate metabolic process);GO:0019887(protein kinase regulator activity);GO:0030295(protein kinase activator activity);GO:0042149(cellular response to glucose starvation);GO:0045859(regulation of protein kinase activity);GO:0046777(protein autophosphorylation)	ko00970(Aminoacyl-tRNA biosynthesis)	SNF4	-	4	2778-2795	Y	37.3038	39.1487	0.887	0.909	down	-0.0696437	2786
PC-5p-97202_13	TGTATTTTTCATGTTGCA	TRINITY_DN32118_c2_g5	-	-	-	-	-	4	205-222	Y	18.6519	19.5744	0.92	1	down	-0.0696437	213
ath-miR5021_R-1_1ss1TA	AGAGAAGAAGAAGAAGAAA	TRINITY_DN39729_c2_g2	bark protein-like protein [Thuja occidentalis]	-	-	-	-	3	60-78	Y	186.519	3308.07	0	0	down	-4.1486	69
ath-miR5021_R-1_1ss1TA	AGAGAAGAAGAAGAAGAAA	TRINITY_DN44062_c0_g4	hypothetical protein ACMD2_23657, partial [Ananas comosus]	-	-	-	bHLH	4	43242	Y	7796.49	724.252	0	0	up	3.42826	13
ath-miR5021_R-1_1ss1TA	AGAGAAGAAGAAGAAGAAA	TRINITY_DN32613_c0_g1	unknown [Picea sitchensis]	GO:0005739(mitochondrion);GO:0005759(mitochondrial matrix);GO:0008150(biological_process)	-	At2g39795	MYB	4	338-356	Y	298.43	0	6.61e-68	1.83e-91	up	-	347
ath-miR5021_R-1_1ss1TA	AGAGAAGAAGAAGAAGAAA	TRINITY_DN34240_c0_g2	PREDICTED: 60S ribosomal protein L9-like [Elaeis guineensis]	GO:0002181(cytoplasmic translation);GO:0003723(RNA binding);GO:0003735(structural constituent of ribosome);GO:0022625(cytosolic large ribosomal subunit)	ko03010(Ribosome)	RPL9	-	2	32-50	Y	167.867	0	5.62e-39	7.03e-52	up	-	41
ath-miR5021_R-1_1ss1TA	AGAGAAGAAGAAGAAGAAA	TRINITY_DN39035_c0_g3	PREDICTED: 36.4 kDa proline-rich protein [Amborella trichopoda]	GO:0006869(lipid transport);GO:0008289(lipid binding);GO:0009506(plasmodesma);GO:0009507(chloroplast);GO:0009535(chloroplast thylakoid membrane);GO:0016020(membrane);GO:0048046(apoplast)	ko03010(Ribosome)	TPRP-F1	C2H2	3.5	1573-1591	Y	149.215	0	7.77e-35	4.29e-46	up	-	1582
ath-miR5021_R-1_1ss1TA	AGAGAAGAAGAAGAAGAAA	TRINITY_DN45734_c0_g2	unknown [Picea sitchensis]	GO:0005351(sugar:proton symporter activity);GO:0005355(glucose transmembrane transporter activity);GO:0005887(integral component of plasma membrane);GO:0035428(hexose transmembrane transport);GO:0046323(glucose import)	-	At5g16150	GRAS	3	354-372	Y	111.911	0	1.52e-26	7.91e-35	up	-	363
ath-miR5021_R-1_1ss1TA	AGAGAAGAAGAAGAAGAAA	TRINITY_DN42807_c1_g4	-	-	-	-	bZIP	2	117-135	Y	0	97.8719	9.67e-23	8.26e-30	down	-	126
ath-miR5021_R-1_1ss1TA	AGAGAAGAAGAAGAAGAAA	TRINITY_DN42355_c0_g1	unknown [Picea sitchensis]	GO:0004197(cysteine-type endopeptidase activity);GO:0005615(extracellular space);GO:0005764(lysosome);GO:0051603(proteolysis involved in cellular protein catabolic process)	ko04145(Phagosome)	RD21B	BBR-BPC	4	87-105	Y	0	78.2975	1.65e-18	7.89e-24	down	-	96
ath-miR5021_R-1_1ss1TA	AGAGAAGAAGAAGAAGAAA	TRINITY_DN40834_c0_g4	unknown [Picea sitchensis]	GO:0003677(DNA binding);GO:0005634(nucleus);GO:0008150(biological_process)	-	-	C3H	4	185-203	Y	74.6076	0	3.14e-18	1.46e-23	up	-	194
ath-miR5021_R-1_1ss1TA	AGAGAAGAAGAAGAAGAAA	TRINITY_DN4542_c0_g1	-	-	-	-	-	4	16-34	Y	0	58.7231	2.9e-14	3.84e-18	down	-	25
ath-miR5021_R-1_1ss1TA	AGAGAAGAAGAAGAAGAAA	TRINITY_DN36740_c0_g4	hypothetical protein B456_004G166800 [Gossypium raimondii]	GO:0003700(transcription factor activity, sequence-specific DNA binding);GO:0005634(nucleus);GO:0006351(transcription, DNA-templated);GO:0006355(regulation of transcription, DNA-templated);GO:0043565(sequence-specific DNA binding)	ko04626(Plant-pathogen interaction)	WRKY12	WRKY	4	551-569	Y	0	58.7231	2.9e-14	3.84e-18	down	-	560
ath-miR5021_R-1_1ss1TA	AGAGAAGAAGAAGAAGAAA	TRINITY_DN33982_c0_g1	-	-	-	-	-	2	238-256	Y	55.9557	0	4.71e-14	8.9e-18	up	-	247
ath-miR5021_R-1_1ss1TA	AGAGAAGAAGAAGAAGAAA	TRINITY_DN45352_c0_g1	unknown [Picea sitchensis]	GO:0004712(protein serine/threonine/tyrosine kinase activity);GO:0005524(ATP binding);GO:0005634(nucleus);GO:0006355(regulation of transcription, DNA-templated);GO:0006468(protein phosphorylation);GO:0016301(kinase activity)	ko04075(Plant hormone signal transduction)	CTR1	CAMTA	3	3368-3386	Y	55.9557	0	4.71e-14	8.9e-18	up	-	3377
ath-miR5021_R-1_1ss1TA	AGAGAAGAAGAAGAAGAAA	TRINITY_DN44377_c1_g1	hypothetical protein LR48_Vigan07g138300 [Vigna angularis]	GO:0003674(molecular_function);GO:0005634(nucleus);GO:0005773(vacuole);GO:0008150(biological_process)	-	-	FAR1	3	349-367	Y	55.9557	0	4.71e-14	8.9e-18	up	-	358
ath-miR5021_R-1_1ss1TA	AGAGAAGAAGAAGAAGAAA	TRINITY_DN45442_c0_g1	PREDICTED: probable trehalose-phosphate phosphatase 6 [Elaeis guineensis]	GO:0004805(trehalose-phosphatase activity);GO:0005737(cytoplasm);GO:0005992(trehalose biosynthetic process);GO:0006970(response to osmotic stress);GO:0006979(response to oxidative stress);GO:0009507(chloroplast);GO:0009651(response to salt stress);GO:0015927(trehalase activity)	ko00500(Starch and sucrose metabolism)	TPPD	-	3	364-381	Y	149.215	58.7231	1.66e-10	1.44e-10	up	1.34539	372
ath-miR5021_R-1_1ss1TA	AGAGAAGAAGAAGAAGAAA	TRINITY_DN38184_c2_g1	actin [Picea rubens]	GO:0005200(structural constituent of cytoskeleton);GO:0005515(protein binding);GO:0005524(ATP binding);GO:0005618(cell wall);GO:0005730(nucleolus);GO:0005737(cytoplasm);GO:0005739(mitochondrion);GO:0005829(cytosol);GO:0005856(cytoskeleton);GO:0005886(plasma membrane);GO:0007010(cytoskeleton organization);GO:0009416(response to light stimulus);GO:0009506(plasmodesma);GO:0009570(chloroplast stroma)…	ko04145(Phagosome)	ACT7	Trihelix	3	52-70	Y	37.3038	117.446	2.23e-10	1.27e-10	down	-1.65461	61
ath-miR5021_R-1_1ss1TA	AGAGAAGAAGAAGAAGAAA	TRINITY_DN33482_c0_g1	unknown [Picea sitchensis]	GO:0003674(molecular_function);GO:0008150(biological_process);GO:0009808(lignin metabolic process);GO:0016020(membrane);GO:0016021(integral component of membrane)	-	-	B3	4	297-315	Y	0	39.1487	5.38e-10	3.81e-12	down	-	306
ath-miR5021_R-1_1ss1TA	AGAGAAGAAGAAGAAGAAA	TRINITY_DN44164_c2_g1	unknown [Picea sitchensis]	GO:0004674(protein serine/threonine kinase activity);GO:0005515(protein binding);GO:0005524(ATP binding);GO:0005886(plasma membrane);GO:0006468(protein phosphorylation);GO:0016301(kinase activity);GO:0045087(innate immune response)	ko04626(Plant-pathogen interaction)	PBL27	WRKY	1	138-156	Y	0	39.1487	5.38e-10	3.81e-12	down	-	147
ath-miR5021_R-1_1ss1TA	AGAGAAGAAGAAGAAGAAA	TRINITY_DN43155_c4_g2	-	-	-	-	-	3.5	43151	Y	0	39.1487	5.38e-10	3.81e-12	down	-	11
ath-miR5021_R-1_1ss1TA	AGAGAAGAAGAAGAAGAAA	TRINITY_DN33257_c3_g5	-	-	-	-	-	2.5	2418-2436	Y	0	39.1487	5.38e-10	3.81e-12	down	-	2427
ath-miR5021_R-1_1ss1TA	AGAGAAGAAGAAGAAGAAA	TRINITY_DN40688_c2_g1	PREDICTED: probable protein phosphatase 2C 39 isoform X1 [Nelumbo nucifera]	GO:0004722(protein serine/threonine phosphatase activity);GO:0005634(nucleus);GO:0006470(protein dephosphorylation);GO:0046872(metal ion binding)	-	Os04g0403701	LBD	2	547-565	Y	0	39.1487	5.38e-10	3.81e-12	down	-	556
ath-miR5021_R-1_1ss1TA	AGAGAAGAAGAAGAAGAAA	TRINITY_DN43196_c0_g1	unknown [Picea sitchensis]	GO:0003674(molecular_function);GO:0008150(biological_process)	-	-	-	2	247-265	Y	0	39.1487	5.38e-10	3.81e-12	down	-	256
ath-miR5021_R-1_1ss1TA	AGAGAAGAAGAAGAAGAAA	TRINITY_DN46744_c4_g2	unknown [Picea sitchensis]	-	-	-	G2-like	4	612-630	Y	0	39.1487	5.38e-10	3.81e-12	down	-	621
ath-miR5021_R-1_1ss1TA	AGAGAAGAAGAAGAAGAAA	TRINITY_DN44377_c2_g1	PREDICTED: bromodomain protein 103 isoform X1 [Zea mays]	GO:0003682(chromatin binding);GO:0005634(nucleus);GO:0016887(ATPase activity);GO:0031936(negative regulation of chromatin silencing);GO:0042393(histone binding);GO:0045944(positive regulation of transcription from RNA polymerase II promoter)	-	-	-	3	55-73	Y	0	39.1487	5.38e-10	3.81e-12	down	-	64
ath-miR5021_R-1_1ss1TA	AGAGAAGAAGAAGAAGAAA	TRINITY_DN45631_c0_g1	hypothetical protein CICLE_v10028594mg [Citrus clementina]	GO:0004332(fructose-bisphosphate aldolase activity);GO:0005737(cytoplasm)	ko01200(Carbon metabolism);ko01230(Biosynthesis of amino acids);ko00010(Glycolysis / Gluconeogenesis);ko00030(Pentose phosphate pathway);ko00051(Fructose and mannose metabolism);ko00710(Carbon fixation in photosynthetic organisms)	ALDP	FAR1	4	126-144	Y	0	39.1487	5.38e-10	3.81e-12	down	-	135
ath-miR5021_R-1_1ss1TA	AGAGAAGAAGAAGAAGAAA	TRINITY_DN39266_c0_g1	unknown [Picea sitchensis]	GO:0003674(molecular_function);GO:0008150(biological_process);GO:0009507(chloroplast)	-	-	-	4	170-189	Y	0	39.1487	5.38e-10	3.81e-12	down	-	179
ath-miR5021_R-1_1ss1TA	AGAGAAGAAGAAGAAGAAA	TRINITY_DN41930_c0_g1	hypothetical protein AMTR_s00080p00161640 [Amborella trichopoda]	GO:0000151(ubiquitin ligase complex);GO:0000209(protein polyubiquitination);GO:0005737(cytoplasm);GO:0031624(ubiquitin conjugating enzyme binding);GO:0032436(positive regulation of proteasomal ubiquitin-dependent protein catabolic process);GO:0042787(protein ubiquitination involved in ubiquitin-dependent protein catabolic process);GO:0061630(ubiquitin protein ligase activity)	-	-	C3H	4	249-268	Y	37.3038	0	7.45e-10	5.43e-12	up	-	258
ath-miR5021_R-1_1ss1TA	AGAGAAGAAGAAGAAGAAA	TRINITY_DN30261_c0_g1	unknown [Picea sitchensis]	GO:0003723(RNA binding);GO:0005739(mitochondrion);GO:0006353(DNA-templated transcription, termination);GO:0006355(regulation of transcription, DNA-templated);GO:0009507(chloroplast)	-	-	-	3	68-86	Y	37.3038	0	7.45e-10	5.43e-12	up	-	77
ath-miR5021_R-1_1ss1TA	AGAGAAGAAGAAGAAGAAA	TRINITY_DN48823_c0_g1	-	-	-	-	-	4	80-98	Y	37.3038	0	7.45e-10	5.43e-12	up	-	89
ath-miR5021_R-1_1ss1TA	AGAGAAGAAGAAGAAGAAA	TRINITY_DN34480_c0_g1	hypothetical protein AMTR_s00101p00084550 [Amborella trichopoda]	GO:0003729(mRNA binding);GO:0005634(nucleus);GO:0006379(mRNA cleavage);GO:0031123(RNA 3'-end processing)	ko03015(mRNA surveillance pathway)	-	-	4	1009-1028	Y	37.3038	0	7.45e-10	5.43e-12	up	-	1018
ath-miR5021_R-1_1ss1TA	AGAGAAGAAGAAGAAGAAA	TRINITY_DN38675_c1_g1	PREDICTED: NAC transcription factor 25 [Amborella trichopoda]	GO:0003700(transcription factor activity, sequence-specific DNA binding);GO:0005634(nucleus);GO:0006351(transcription, DNA-templated);GO:0006355(regulation of transcription, DNA-templated);GO:0007275(multicellular organism development);GO:0009753(response to jasmonic acid);GO:0044212(transcription regulatory region DNA binding);GO:0045995(regulation of embryonic development);GO:0048317(seed morph…	ko00561(Glycerolipid metabolism)	ONAC010	NAC	3	60-78	Y	111.911	39.1487	1.77e-09	8.62e-10	up	1.51532	69
ath-miR5021_R-1_1ss1TA	AGAGAAGAAGAAGAAGAAA	TRINITY_DN30935_c0_g1	unknown [Picea sitchensis]	GO:0003746(translation elongation factor activity);GO:0003924(GTPase activity);GO:0005739(mitochondrion);GO:0070125(mitochondrial translational elongation)	ko03013(RNA transport)	TUFB	LBD	4	327-345	Y	93.2595	39.1487	1.64e-06	1.87e-06	up	1.25228	336
ath-miR5021_R-1_1ss1TA	AGAGAAGAAGAAGAAGAAA	TRINITY_DN39660_c0_g1	PREDICTED: transcription factor SCREAM2-like isoform X2 [Gossypium hirsutum]	GO:0005634(nucleus)	-	BHLH93	bHLH	3	266-284	Y	0	19.5744	1.14e-05	1.93e-06	down	-	275
ath-miR5021_R-1_1ss1TA	AGAGAAGAAGAAGAAGAAA	TRINITY_DN40394_c1_g2	-	-	-	-	-	3	343-361	Y	0	19.5744	1.14e-05	1.93e-06	down	-	352
ath-miR5021_R-1_1ss1TA	AGAGAAGAAGAAGAAGAAA	TRINITY_DN38078_c0_g1	PREDICTED: uncharacterized GPI-anchored protein At1g61900-like isoform X1 [Elaeis guineensis]	GO:0003674(molecular_function);GO:0005886(plasma membrane);GO:0008150(biological_process);GO:0016021(integral component of membrane)	-	At1g61900	-	4	215-233	Y	0	19.5744	1.14e-05	1.93e-06	down	-	224
ath-miR5021_R-1_1ss1TA	AGAGAAGAAGAAGAAGAAA	TRINITY_DN33212_c0_g1	unknown [Picea sitchensis]	GO:0004314([acyl-carrier-protein] S-malonyltransferase activity);GO:0005739(mitochondrion);GO:0005829(cytosol);GO:0008152(metabolic process);GO:0009507(chloroplast);GO:0009570(chloroplast stroma);GO:0016740(transferase activity)	ko01212(Fatty acid metabolism);ko00061(Fatty acid biosynthesis)	MCAT	bHLH	4	259-277	Y	0	19.5744	1.14e-05	1.93e-06	down	-	268
ath-miR5021_R-1_1ss1TA	AGAGAAGAAGAAGAAGAAA	TRINITY_DN47331_c0_g1	hypothetical protein KK1_032872, partial [Cajanus cajan]	-	-	-	WRKY	4	206-224	Y	0	19.5744	1.14e-05	1.93e-06	down	-	215
ath-miR5021_R-1_1ss1TA	AGAGAAGAAGAAGAAGAAA	TRINITY_DN42499_c0_g5	-	-	-	-	-	4	43-61	Y	0	19.5744	1.14e-05	1.93e-06	down	-	52
ath-miR5021_R-1_1ss1TA	AGAGAAGAAGAAGAAGAAA	TRINITY_DN40336_c0_g2	PREDICTED: uncharacterized protein LOC18427952 [Amborella trichopoda]	GO:0005634(nucleus);GO:0005819(spindle);GO:0005874(microtubule);GO:0032147(activation of protein kinase activity);GO:0060236(regulation of mitotic spindle organization)	-	-	-	4	551-569	Y	0	19.5744	1.14e-05	1.93e-06	down	-	560
ath-miR5021_R-1_1ss1TA	AGAGAAGAAGAAGAAGAAA	TRINITY_DN36991_c0_g1	PREDICTED: dolichyl-diphosphooligosaccharide--protein glycosyltransferase subunit 1A [Amborella trichopoda]	GO:0004579(dolichyl-diphosphooligosaccharide-protein glycotransferase activity);GO:0008250(oligosaccharyltransferase complex);GO:0018279(protein N-linked glycosylation via asparagine)	ko00510(N-Glycan biosynthesis);ko04141(Protein processing in endoplasmic reticulum)	OST1A	-	3	1718-1736	Y	0	19.5744	1.14e-05	1.93e-06	down	-	1727
ath-miR5021_R-1_1ss1TA	AGAGAAGAAGAAGAAGAAA	TRINITY_DN1023_c0_g1	-	-	-	-	-	3.5	64-82	Y	0	19.5744	1.14e-05	1.93e-06	down	-	73
ath-miR5021_R-1_1ss1TA	AGAGAAGAAGAAGAAGAAA	TRINITY_DN43489_c0_g1	unknown [Picea sitchensis]	GO:0004553(hydrolase activity, hydrolyzing O-glycosyl compounds);GO:0005576(extracellular region);GO:0005618(cell wall);GO:0005829(cytosol);GO:0009044(xylan 1,4-beta-xylosidase activity);GO:0009505(plant-type cell wall);GO:0009506(plasmodesma);GO:0009507(chloroplast);GO:0010411(xyloglucan metabolic process);GO:0030246(carbohydrate binding);GO:0045493(xylan catabolic process);GO:0046556(alpha-L-ar…	ko00052(Galactose metabolism);ko00500(Starch and sucrose metabolism)	XYL1	FAR1	4	2568-2586	Y	0	19.5744	1.14e-05	1.93e-06	down	-	2577
ath-miR5021_R-1_1ss1TA	AGAGAAGAAGAAGAAGAAA	TRINITY_DN39516_c0_g2	BnaA03g20940D [Brassica napus]	GO:0003677(DNA binding);GO:0005515(protein binding);GO:0005634(nucleus);GO:0008150(biological_process);GO:0010167(response to nitrate);GO:0015706(nitrate transport);GO:0071249(cellular response to nitrate);GO:0071705(nitrogen compound transport);GO:1901698(response to nitrogen compound)	-	-	TALE	3	1780-1798	Y	0	19.5744	1.14e-05	1.93e-06	down	-	1789
ath-miR5021_R-1_1ss1TA	AGAGAAGAAGAAGAAGAAA	TRINITY_DN39361_c0_g1	hypothetical protein AMTR_s00012p00232280 [Amborella trichopoda]	GO:0000175(3'-5'-exoribonuclease activity);GO:0000178(exosome (RNase complex));GO:0005739(mitochondrion);GO:0006364(rRNA processing);GO:0006401(RNA catabolic process)	-	RNR1	-	2	192-210	Y	0	19.5744	1.14e-05	1.93e-06	down	-	201
ath-miR5021_R-1_1ss1TA	AGAGAAGAAGAAGAAGAAA	TRINITY_DN29923_c0_g1	unknown [Picea sitchensis]	GO:0042273(ribosomal large subunit biogenesis)	ko03018(RNA degradation)	WDR55	-	4	1153-1172	Y	0	19.5744	1.14e-05	1.93e-06	down	-	1162
ath-miR5021_R-1_1ss1TA	AGAGAAGAAGAAGAAGAAA	TRINITY_DN46537_c0_g1	hypothetical protein SELMODRAFT_94292 [Selaginella moellendorffii]	GO:0005509(calcium ion binding)	ko04626(Plant-pathogen interaction)	CML41	FAR1	4	440-458	Y	0	19.5744	1.14e-05	1.93e-06	down	-	449
ath-miR5021_R-1_1ss1TA	AGAGAAGAAGAAGAAGAAA	TRINITY_DN31858_c2_g1	Stromal cell-derived factor 2-like protein [Anthurium amnicola]	GO:0005783(endoplasmic reticulum)	-	SDF2	-	3	321-339	Y	0	19.5744	1.14e-05	1.93e-06	down	-	330
ath-miR5021_R-1_1ss1TA	AGAGAAGAAGAAGAAGAAA	TRINITY_DN45237_c1_g1	unknown [Picea sitchensis]	GO:0005886(plasma membrane);GO:0008270(zinc ion binding);GO:0016021(integral component of membrane);GO:0019706(protein-cysteine S-palmitoyltransferase activity)	-	PAT07	M-type_MADS	3.5	1646-1664	Y	0	19.5744	1.14e-05	1.93e-06	down	-	1655
ath-miR5021_R-1_1ss1TA	AGAGAAGAAGAAGAAGAAA	TRINITY_DN40190_c0_g2	-	-	-	-	-	3	418-436	Y	0	19.5744	1.14e-05	1.93e-06	down	-	427
ath-miR5021_R-1_1ss1TA	AGAGAAGAAGAAGAAGAAA	TRINITY_DN41604_c0_g7	auxin F-box protein 2 [Larix kaempferi]	GO:0000822(inositol hexakisphosphate binding);GO:0009734(auxin-activated signaling pathway)	ko04075(Plant hormone signal transduction)	At5g49980	WRKY	4	435-453	Y	0	19.5744	1.14e-05	1.93e-06	down	-	444
ath-miR5021_R-1_1ss1TA	AGAGAAGAAGAAGAAGAAA	TRINITY_DN27712_c0_g4	unknown [Picea sitchensis]	GO:0004674(protein serine/threonine kinase activity);GO:0005524(ATP binding);GO:0005634(nucleus);GO:0006468(protein phosphorylation);GO:0016301(kinase activity);GO:0016310(phosphorylation)	ko04626(Plant-pathogen interaction)	At5g57670	MYB_related	2	298-316	Y	0	19.5744	1.14e-05	1.93e-06	down	-	307
ath-miR5021_R-1_1ss1TA	AGAGAAGAAGAAGAAGAAA	TRINITY_DN39870_c0_g4	-	-	-	-	-	4	212-231	Y	0	19.5744	1.14e-05	1.93e-06	down	-	221
ath-miR5021_R-1_1ss1TA	AGAGAAGAAGAAGAAGAAA	TRINITY_DN29933_c0_g3	-	-	-	-	B3	2	102-120	Y	0	19.5744	1.14e-05	1.93e-06	down	-	111
ath-miR5021_R-1_1ss1TA	AGAGAAGAAGAAGAAGAAA	TRINITY_DN34811_c2_g3	unknown [Picea sitchensis]	GO:0003677(DNA binding);GO:0005634(nucleus);GO:0006351(transcription, DNA-templated);GO:0006355(regulation of transcription, DNA-templated)	ko04075(Plant hormone signal transduction)	BZR2	BES1	4	250-268	Y	0	19.5744	1.14e-05	1.93e-06	down	-	259
ath-miR5021_R-1_1ss1TA	AGAGAAGAAGAAGAAGAAA	TRINITY_DN37423_c0_g4	-	-	-	-	-	4	391-408	Y	0	19.5744	1.14e-05	1.93e-06	down	-	400
ath-miR5021_R-1_1ss1TA	AGAGAAGAAGAAGAAGAAA	TRINITY_DN33679_c2_g2	-	-	-	-	GeBP	3	74-92	Y	18.6519	0	1.34e-05	1.64e-06	up	-	83
ath-miR5021_R-1_1ss1TA	AGAGAAGAAGAAGAAGAAA	TRINITY_DN36474_c0_g2	-	-	-	-	-	4	201-219	Y	18.6519	0	1.34e-05	1.64e-06	up	-	210
ath-miR5021_R-1_1ss1TA	AGAGAAGAAGAAGAAGAAA	TRINITY_DN31464_c0_g1	unknown [Picea sitchensis]	GO:0004674(protein serine/threonine kinase activity);GO:0005634(nucleus);GO:0005737(cytoplasm);GO:0005956(protein kinase CK2 complex);GO:0007623(circadian rhythm);GO:0019887(protein kinase regulator activity);GO:0042753(positive regulation of circadian rhythm);GO:0048573(photoperiodism, flowering)	ko03008(Ribosome biogenesis in eukaryotes);ko04712(Circadian rhythm - plant)	CKB4	B3	3	43464	Y	18.6519	0	1.34e-05	1.64e-06	up	-	21
ath-miR5021_R-1_1ss1TA	AGAGAAGAAGAAGAAGAAA	TRINITY_DN34998_c0_g2	hypothetical protein PHAVU_005G016800g [Phaseolus vulgaris]	GO:0003735(structural constituent of ribosome);GO:0005762(mitochondrial large ribosomal subunit)	ko03010(Ribosome)	rplO	-	4	272-290	Y	18.6519	0	1.34e-05	1.64e-06	up	-	281
ath-miR5021_R-1_1ss1TA	AGAGAAGAAGAAGAAGAAA	TRINITY_DN45959_c0_g3	unknown [Picea sitchensis]	GO:0003959(NADPH dehydrogenase activity);GO:0005622(intracellular);GO:0055114(oxidation-reduction process)	ko00592(alpha-Linolenic acid metabolism)	OPR1	NAC	2	997-1015	Y	18.6519	0	1.34e-05	1.64e-06	up	-	1006
ath-miR5021_R-1_1ss1TA	AGAGAAGAAGAAGAAGAAA	TRINITY_DN34002_c0_g1	hypothetical protein AXG93_3256s1150 [Marchantia polymorpha subsp. polymorpha]	GO:0003677(DNA binding);GO:0003700(transcription factor activity, sequence-specific DNA binding);GO:0005622(intracellular);GO:0005634(nucleus);GO:0006351(transcription, DNA-templated);GO:0006355(regulation of transcription, DNA-templated);GO:0006952(defense response);GO:0009873(ethylene-activated signaling pathway)	ko00230(Purine metabolism);ko00240(Pyrimidine metabolism);ko03020(RNA polymerase)	ERF12	ERF	3	321-339	Y	18.6519	0	1.34e-05	1.64e-06	up	-	330
ath-miR5021_R-1_1ss1TA	AGAGAAGAAGAAGAAGAAA	TRINITY_DN29881_c1_g1	-	-	-	-	MYB_related	3	142-160	Y	18.6519	0	1.34e-05	1.64e-06	up	-	151
ath-miR5021_R-1_1ss1TA	AGAGAAGAAGAAGAAGAAA	TRINITY_DN36718_c2_g1	-	-	-	-	-	4	80-98	Y	18.6519	0	1.34e-05	1.64e-06	up	-	89
ath-miR5021_R-1_1ss1TA	AGAGAAGAAGAAGAAGAAA	TRINITY_DN46068_c0_g2	-	-	-	-	-	1	27-45	Y	18.6519	0	1.34e-05	1.64e-06	up	-	36
ath-miR5021_R-1_1ss1TA	AGAGAAGAAGAAGAAGAAA	TRINITY_DN36528_c0_g3	unknown [Picea sitchensis]	-	-	-	GeBP	3	264-282	Y	18.6519	0	1.34e-05	1.64e-06	up	-	273
ath-miR5021_R-1_1ss1TA	AGAGAAGAAGAAGAAGAAA	TRINITY_DN45072_c0_g1	-	-	-	-	-	3	21-39	Y	18.6519	0	1.34e-05	1.64e-06	up	-	30
ath-miR5021_R-1_1ss1TA	AGAGAAGAAGAAGAAGAAA	TRINITY_DN43484_c0_g2	PREDICTED: autophagy-related protein 8C isoform X1 [Nelumbo nucifera]	GO:0006995(cellular response to nitrogen starvation)	ko04140(Regulation of autophagy)	ATG8C	-	4	108-127	Y	18.6519	0	1.34e-05	1.64e-06	up	-	118
ath-miR5021_R-1_1ss1TA	AGAGAAGAAGAAGAAGAAA	TRINITY_DN7146_c0_g1	-	-	-	-	-	4	107-125	Y	18.6519	0	1.34e-05	1.64e-06	up	-	116
ath-miR5021_R-1_1ss1TA	AGAGAAGAAGAAGAAGAAA	TRINITY_DN46586_c0_g1	unknown [Picea sitchensis]	GO:0003674(molecular_function);GO:0005634(nucleus);GO:0008150(biological_process)	-	-	-	4	407-426	Y	18.6519	0	1.34e-05	1.64e-06	up	-	416
ath-miR5021_R-1_1ss1TA	AGAGAAGAAGAAGAAGAAA	TRINITY_DN32997_c0_g4	PREDICTED: MAR-binding filament-like protein 1-1 [Nelumbo nucifera]	GO:0005515(protein binding)	ko01210(2-Oxocarboxylic acid metabolism);ko01230(Biosynthesis of amino acids);ko00270(Cysteine and methionine metabolism);ko00280(Valine, leucine and isoleucine degradation);ko00290(Valine, leucine and isoleucine biosynthesis);ko00770(Pantothenate and CoA biosynthesis)	MFP1	bHLH	3	334-352	Y	18.6519	0	1.34e-05	1.64e-06	up	-	343
ath-miR5021_R-1_1ss1TA	AGAGAAGAAGAAGAAGAAA	TRINITY_DN30044_c0_g1	unknown [Picea sitchensis]	-	-	-	bZIP	3	894-912	Y	18.6519	0	1.34e-05	1.64e-06	up	-	903
ath-miR5021_R-1_1ss1TA	AGAGAAGAAGAAGAAGAAA	TRINITY_DN40977_c0_g1	PREDICTED: spastin isoform X2 [Solanum lycopersicum]	GO:0005634(nucleus);GO:0008568(microtubule-severing ATPase activity);GO:0031122(cytoplasmic microtubule organization)	ko04144(Endocytosis)	DDB_G0287165	FAR1	3	222-240	Y	18.6519	0	1.34e-05	1.64e-06	up	-	231
ath-miR5021_R-1_1ss1TA	AGAGAAGAAGAAGAAGAAA	TRINITY_DN46202_c0_g2	PREDICTED: YTH domain-containing family protein 1 isoform X1 [Amborella trichopoda]	GO:0003723(RNA binding);GO:0005515(protein binding);GO:0005634(nucleus);GO:0005737(cytoplasm);GO:0005829(cytosol)	ko04141(Protein processing in endoplasmic reticulum)	Ythdf1	C3H	3.5	184-202	Y	18.6519	0	1.34e-05	1.64e-06	up	-	193
ath-miR5021_R-1_1ss1TA	AGAGAAGAAGAAGAAGAAA	TRINITY_DN41921_c0_g1	PREDICTED: DEAD-box ATP-dependent RNA helicase 42 [Oryza sativa Japonica Group]	GO:0003674(molecular_function);GO:0005634(nucleus);GO:0008150(biological_process)	-	-	MYB_related	4	371-389	Y	55.9557	19.5744	2.09e-05	2.63e-05	up	1.51532	380
ath-miR5021_R-1_1ss1TA	AGAGAAGAAGAAGAAGAAA	TRINITY_DN43798_c0_g2	-	-	-	-	-	4	242-261	Y	9.32595	0	0.00208	0.00182	up	-	252
ath-miR5021_R-1_1ss1TA	AGAGAAGAAGAAGAAGAAA	TRINITY_DN36277_c0_g1	-	-	-	-	-	4	198-216	Y	18.6519	39.1487	0.00839	0.0121	down	-1.06964	207
ath-miR5021_R-1_1ss1TA	AGAGAAGAAGAAGAAGAAA	TRINITY_DN46520_c1_g1	unknown [Picea sitchensis]	-	-	-	-	4	219-237	Y	37.3038	19.5744	0.0159	0.0239	up	0.930356	228
ath-miR5021_R-1_1ss1TA	AGAGAAGAAGAAGAAGAAA	TRINITY_DN9582_c0_g2	-	-	-	-	-	4	43180	Y	37.3038	19.5744	0.0159	0.0239	up	0.930356	12
ath-miR5021_R-1_1ss1TA	AGAGAAGAAGAAGAAGAAA	TRINITY_DN38731_c1_g2	unknown [Picea sitchensis]	GO:0003676(nucleic acid binding);GO:0005634(nucleus);GO:0005829(cytosol);GO:0005886(plasma membrane);GO:0008150(biological_process)	-	At2g34160	-	3	297-315	Y	37.3038	58.7231	0.035	0.0321	down	-0.654606	306
ath-miR5021_R-1_1ss1TA	AGAGAAGAAGAAGAAGAAA	TRINITY_DN44629_c1_g4	-	-	-	-	-	1.5	126-144	Y	279.778	313.19	0.238	0.25	down	-0.162753	135
ath-miR5021_R-1_1ss1TA	AGAGAAGAAGAAGAAGAAA	TRINITY_DN28795_c0_g1	CRKNOX3 [Ceratopteris richardii]	GO:0003677(DNA binding);GO:0003700(transcription factor activity, sequence-specific DNA binding);GO:0005515(protein binding);GO:0005634(nucleus);GO:0005829(cytosol);GO:0006355(regulation of transcription, DNA-templated);GO:0009416(response to light stimulus);GO:0009722(detection of cytokinin stimulus);GO:0071345(cellular response to cytokine stimulus)	-	LET12	TALE	2	130-148	Y	205.171	195.744	0.529	0.549	up	0.0678598	139
ath-miR5021_R-1_1ss1TA	AGAGAAGAAGAAGAAGAAA	TRINITY_DN40355_c0_g2	unknown [Picea sitchensis]	GO:0000139(Golgi membrane);GO:0005794(Golgi apparatus);GO:0008375(acetylglucosaminyltransferase activity);GO:0015020(glucuronosyltransferase activity);GO:0016020(membrane);GO:0016021(integral component of membrane);GO:0016051(carbohydrate biosynthetic process);GO:0016757(transferase activity, transferring glycosyl groups)	ko00601(Glycosphingolipid biosynthesis - lacto and neolacto series)	GLCAT14B	Dof	4	255-273	Y	55.9557	58.7231	0.862	0.853	down	-0.0696437	264
ath-miR5021_R-1_1ss1TA	AGAGAAGAAGAAGAAGAAA	TRINITY_DN39266_c1_g2	unknown [Picea sitchensis]	GO:0003746(translation elongation factor activity);GO:0005634(nucleus);GO:0006414(translational elongation)	-	-	-	2	479-497	Y	37.3038	39.1487	0.887	0.909	down	-0.0696437	488
ath-miR5021_R-1_1ss1TA	AGAGAAGAAGAAGAAGAAA	TRINITY_DN38485_c0_g1	PREDICTED: BSD domain-containing protein 1-like [Nelumbo nucifera]	GO:0003674(molecular_function);GO:0005737(cytoplasm);GO:0008150(biological_process)	-	-	C3H	4	623-641	Y	18.6519	19.5744	0.92	1	down	-0.0696437	632
gma-MIR1536-p5_1ss14TG	TATTTAGATGATAGATTA	TRINITY_DN43991_c0_g3	-	-	-	-	-	4	361-378	Y	335.734	19.5744	3.06e-64	2.24e-76	up	4.10028	369
gma-MIR1536-p5_1ss14TG	TATTTAGATGATAGATTA	TRINITY_DN34556_c0_g2	-	-	-	-	bHLH	3.5	829-847	Y	298.43	19.5744	4.33e-56	7.39e-66	up	3.93036	838
gma-MIR1536-p5_1ss14TG	TATTTAGATGATAGATTA	TRINITY_DN35355_c0_g2	unknown [Picea sitchensis]	GO:0005215(transporter activity);GO:0005524(ATP binding);GO:0005886(plasma membrane);GO:0006810(transport);GO:0016887(ATPase activity)	ko02010(ABC transporters)	ABCF1	-	3	2257-2274	Y	37.3038	274.041	3.1e-40	2.78e-45	down	-2.877	2265
gma-MIR1536-p5_1ss14TG	TATTTAGATGATAGATTA	TRINITY_DN47055_c1_g1	-	-	-	-	bHLH	4	587-604	Y	0	58.7231	2.9e-14	3.84e-18	down	-	595
gma-MIR1536-p5_1ss14TG	TATTTAGATGATAGATTA	TRINITY_DN33161_c0_g1	hypothetical protein PRUPE_ppa005204mg [Prunus persica]	-	-	-	-	4	1633-1650	Y	0	39.1487	5.38e-10	3.81e-12	down	-	1641
gma-MIR1536-p5_1ss14TG	TATTTAGATGATAGATTA	TRINITY_DN35694_c0_g1	hypothetical protein SELMODRAFT_57757, partial [Selaginella moellendorffii]	GO:0003674(molecular_function);GO:0008150(biological_process);GO:0016021(integral component of membrane)	ko00062(Fatty acid elongation)	HOS3	-	3.5	1454-1470	Y	37.3038	0	7.45e-10	5.43e-12	up	-	1461
gma-MIR1536-p5_1ss14TG	TATTTAGATGATAGATTA	TRINITY_DN27238_c0_g1	unknown [Picea sitchensis]	GO:0003674(molecular_function);GO:0005634(nucleus);GO:0005783(endoplasmic reticulum);GO:0008150(biological_process);GO:0016021(integral component of membrane)	-	-	-	4	959-975	Y	74.6076	19.5744	9.05e-09	6.09e-09	up	1.93036	966
gma-MIR1536-p5_1ss14TG	TATTTAGATGATAGATTA	TRINITY_DN42929_c1_g1	hypothetical protein 0_12580_02, partial [Pinus radiata]	GO:0008270(zinc ion binding);GO:0009507(chloroplast);GO:0031425(chloroplast RNA processing)	ko00561(Glycerolipid metabolism);ko00564(Glycerophospholipid metabolism);ko04070(Phosphatidylinositol signaling system)	PCMP-H33	NAC	4	37-55	Y	31.7082	0	1.38e-08	1.81e-10	up	-	46
gma-MIR1536-p5_1ss14TG	TATTTAGATGATAGATTA	TRINITY_DN40919_c3_g1	-	-	-	-	-	4	217-234	Y	0	19.5744	1.14e-05	1.93e-06	down	-	225
gma-MIR1536-p5_1ss14TG	TATTTAGATGATAGATTA	TRINITY_DN34677_c1_g1	-	-	-	-	-	4	135-153	Y	0	19.5744	1.14e-05	1.93e-06	down	-	143
gma-MIR1536-p5_1ss14TG	TATTTAGATGATAGATTA	TRINITY_DN38232_c0_g1	PREDICTED: histone-lysine N-methyltransferase setd3 [Nicotiana tomentosiformis]	GO:0016279(protein-lysine N-methyltransferase activity);GO:0018026(peptidyl-lysine monomethylation)	-	-	SET	4	63-81	Y	0	19.5744	1.14e-05	1.93e-06	down	-	72
gma-MIR1536-p5_1ss14TG	TATTTAGATGATAGATTA	TRINITY_DN32180_c0_g1	unknown [Picea sitchensis]	GO:0004536(deoxyribonuclease activity);GO:0005634(nucleus);GO:0016788(hydrolase activity, acting on ester bonds)	-	pi038	-	4	1272-1289	Y	18.6519	0	1.34e-05	1.64e-06	up	-	1280
gma-MIR1536-p5_1ss14TG	TATTTAGATGATAGATTA	TRINITY_DN44692_c0_g3	unknown [Picea sitchensis]	GO:0004557(alpha-galactosidase activity);GO:0005576(extracellular region);GO:0005618(cell wall);GO:0005737(cytoplasm);GO:0005829(cytosol);GO:0005975(carbohydrate metabolic process);GO:0009311(oligosaccharide metabolic process);GO:0009505(plant-type cell wall);GO:0016139(glycoside catabolic process);GO:0046477(glycosylceramide catabolic process);GO:0052692(raffinose alpha-galactosidase activity)	ko00052(Galactose metabolism);ko00561(Glycerolipid metabolism);ko00600(Sphingolipid metabolism);ko00603(Glycosphingolipid biosynthesis - globo series)	MEL	-	4	2016-2034	Y	18.6519	0	1.34e-05	1.64e-06	up	-	2025
gma-MIR1536-p5_1ss14TG	TATTTAGATGATAGATTA	TRINITY_DN43378_c0_g2	-	-	-	-	-	3.5	2157-2174	Y	18.6519	0	1.34e-05	1.64e-06	up	-	2165
gma-MIR1536-p5_1ss14TG	TATTTAGATGATAGATTA	TRINITY_DN32921_c0_g1	unknown [Picea sitchensis]	GO:0004029(aldehyde dehydrogenase (NAD) activity)	ko00010(Glycolysis / Gluconeogenesis);ko00040(Pentose and glucuronate interconversions);ko00053(Ascorbate and aldarate metabolism);ko00620(Pyruvate metabolism);ko00071(Fatty acid degradation);ko00561(Glycerolipid metabolism);ko00280(Valine, leucine and isoleucine degradation);ko00310(Lysine degradation);ko00330(Arginine and proline metabolism);ko00340(Histidine metabolism);ko00380(Tryptophan meta…	ALDH2B7	bHLH	4	1496-1512	Y	149.215	97.8719	0.000697	0.0009	up	0.608428	1504
gma-MIR1536-p5_1ss14TG	TATTTAGATGATAGATTA	TRINITY_DN42053_c0_g2	PREDICTED: TATA-binding protein-associated factor 2N-like [Juglans regia]	-	-	ASR2	-	4	268-285	Y	55.9557	97.8719	0.00103	0.0012	down	-0.806609	276
gma-MIR1536-p5_1ss14TG	TATTTAGATGATAGATTA	TRINITY_DN30803_c0_g1	PREDICTED: chlorophyll a-b binding protein CP24, chloroplastic [Amborella trichopoda]	GO:0009416(response to light stimulus);GO:0009535(chloroplast thylakoid membrane);GO:0009768(photosynthesis, light harvesting in photosystem I);GO:0009941(chloroplast envelope);GO:0010287(plastoglobule);GO:0016168(chlorophyll binding);GO:0031409(pigment binding)	ko00196(Photosynthesis - antenna proteins)	CAP10A	ERF	3.5	1119-1136	Y	37.3038	19.5744	0.0159	0.0239	up	0.930356	1127
gma-MIR1536-p5_1ss14TG	TATTTAGATGATAGATTA	TRINITY_DN43556_c1_g4	hypothetical protein 0_12580_02, partial [Pinus radiata]	GO:0003674(molecular_function);GO:0005739(mitochondrion);GO:0010182(sugar mediated signaling pathway);GO:0080156(mitochondrial mRNA modification)	ko00240(Pyrimidine metabolism)	PCMP-E76	bHLH	4	64-82	Y	1.86519	0	0.169	0.246	up	-	73
gma-MIR397a-p3_2ss11TG18CG	TGATGAAGTTGCACTCTGA	TRINITY_DN32562_c0_g1	unknown [Picea sitchensis]	GO:0000166(nucleotide binding);GO:0003676(nucleic acid binding);GO:0003723(RNA binding);GO:0008150(biological_process)	ko03013(RNA transport);ko03015(mRNA surveillance pathway);ko03018(RNA degradation)	RBM42	NAC	4	523-540	Y	55.9557	0	4.71e-14	8.9e-18	up	-	531
gma-MIR397a-p3_2ss11TG18CG	TGATGAAGTTGCACTCTGA	TRINITY_DN44639_c0_g4	PREDICTED: serine/threonine-protein kinase sepA [Amborella trichopoda]	GO:0004702(receptor signaling protein serine/threonine kinase activity);GO:0005737(cytoplasm)	ko04626(Plant-pathogen interaction)	M3KE1	NF-YC	3.5	3624-3642	Y	0	39.1487	5.38e-10	3.81e-12	down	-	3633
gma-MIR397a-p3_2ss11TG18CG	TGATGAAGTTGCACTCTGA	TRINITY_DN38052_c1_g1	PREDICTED: origin of replication complex subunit 4 [Vitis vinifera]	GO:0003688(DNA replication origin binding);GO:0005664(nuclear origin of replication recognition complex);GO:0006270(DNA replication initiation)	-	ORC4	PHD	3.5	1116-1134	Y	0	39.1487	5.38e-10	3.81e-12	down	-	1125
gma-MIR397a-p3_2ss11TG18CG	TGATGAAGTTGCACTCTGA	TRINITY_DN41813_c0_g1	-	-	-	-	-	4	167-186	Y	37.3038	0	7.45e-10	5.43e-12	up	-	176
gma-MIR397a-p3_2ss11TG18CG	TGATGAAGTTGCACTCTGA	TRINITY_DN46941_c2_g1	PREDICTED: uncharacterized ATP-dependent helicase C29A10.10c-like isoform X2 [Glycine max]	GO:0005634(nucleus);GO:0008150(biological_process);GO:0009506(plasmodesma);GO:0016787(hydrolase activity)	-	-	-	4	591-610	Y	0	19.5744	1.14e-05	1.93e-06	down	-	601
gma-MIR397a-p3_2ss11TG18CG	TGATGAAGTTGCACTCTGA	TRINITY_DN43418_c0_g1	PREDICTED: uncharacterized protein LOC18442303 [Amborella trichopoda]	GO:0003674(molecular_function);GO:0008150(biological_process);GO:0016021(integral component of membrane)	-	-	-	4	299-317	Y	0	19.5744	1.14e-05	1.93e-06	down	-	308
gma-MIR397a-p3_2ss11TG18CG	TGATGAAGTTGCACTCTGA	TRINITY_DN38795_c0_g1	PREDICTED: cellulose synthase A catalytic subunit 8 [UDP-forming] [Juglans regia]	GO:0000166(nucleotide binding);GO:0005634(nucleus);GO:0005737(cytoplasm);GO:0005834(heterotrimeric G-protein complex);GO:0008150(biological_process)	-	wdr53	-	4	1141-1159	Y	0	19.5744	1.14e-05	1.93e-06	down	-	1150
gma-MIR397a-p3_2ss11TG18CG	TGATGAAGTTGCACTCTGA	TRINITY_DN44559_c0_g1	unknown [Picea sitchensis]	GO:0005829(cytosol)	ko03010(Ribosome)	RPS3A	-	4	888-906	Y	93.2595	117.446	0.121	0.129	down	-0.332678	897
gma-miR6300	GTCGTTGTAGTATAGTGG	TRINITY_DN41663_c0_g1	unknown [Picea sitchensis]	-	ko00900(Terpenoid backbone biosynthesis)	-	-	4	623-639	Y	18.6519	117.446	5.44e-17	2.71e-18	down	-2.65461	630
gma-miR6300	GTCGTTGTAGTATAGTGG	TRINITY_DN40075_c0_g3	-	-	-	-	-	3.5	110-127	Y	0	39.1487	5.38e-10	3.81e-12	down	-	118
gma-miR6300	GTCGTTGTAGTATAGTGG	TRINITY_DN35741_c0_g1	Subtilisin-like protease [Anthurium amnicola]	GO:0004252(serine-type endopeptidase activity);GO:0005618(cell wall)	-	SBT2.2	NF-YB	4	1909-1926	Y	0	19.5744	1.14e-05	1.93e-06	down	-	1917
gma-miR6300_R+1	GTCGTTGTAGTATAGTGGT	TRINITY_DN35982_c1_g4	unknown [Picea sitchensis]	GO:0003674(molecular_function);GO:0005575(cellular_component);GO:0009793(embryo development ending in seed dormancy)	-	-	G2-like	4	829-846	Y	18.6519	0	1.34e-05	1.64e-06	up	-	837
mtr-MIR5232-p5_1ss9TC	TGCTTTCACAACATCATG	TRINITY_DN32944_c0_g3	PREDICTED: glucose-6-phosphate 1-dehydrogenase, chloroplastic-like [Elaeis guineensis]	GO:0004345(glucose-6-phosphate dehydrogenase activity);GO:0006006(glucose metabolic process);GO:0009051(pentose-phosphate shunt, oxidative branch);GO:0009507(chloroplast);GO:0009570(chloroplast stroma);GO:0050661(NADP binding);GO:0055114(oxidation-reduction process)	ko01200(Carbon metabolism);ko00030(Pentose phosphate pathway);ko00480(Glutathione metabolism)	At5g13110	FAR1	4	494-512	Y	279.778	19.5744	5.04e-52	6.49e-61	up	3.83725	503
mtr-MIR5232-p5_1ss9TC	TGCTTTCACAACATCATG	TRINITY_DN45009_c1_g3	PREDICTED: G-type lectin S-receptor-like serine/threonine-protein kinase At2g19130 isoform X1 [Nelumbo nucifera]	GO:0004674(protein serine/threonine kinase activity);GO:0005886(plasma membrane);GO:0006468(protein phosphorylation)	ko00260(Glycine, serine and threonine metabolism);ko00350(Tyrosine metabolism);ko00360(Phenylalanine metabolism);ko00410(beta-Alanine metabolism);ko00950(Isoquinoline alkaloid biosynthesis);ko00960(Tropane, piperidine and pyridine alkaloid biosynthesis)	At2g19130	bHLH	3	1567-1584	Y	279.778	39.1487	3.21e-42	5.73e-47	up	2.83725	1575
mtr-MIR5232-p5_1ss9TC	TGCTTTCACAACATCATG	TRINITY_DN30185_c0_g2	unknown [Picea sitchensis]	GO:0004177(aminopeptidase activity);GO:0005739(mitochondrion);GO:0006508(proteolysis);GO:0008235(metalloexopeptidase activity);GO:0009507(chloroplast);GO:0009737(response to abscisic acid);GO:0031365(N-terminal protein amino acid modification);GO:0046872(metal ion binding)	ko01200(Carbon metabolism);ko00620(Pyruvate metabolism);ko00710(Carbon fixation in photosynthetic organisms)	MAP1D	ERF	4	849-866	Y	0	137.021	3.51e-31	1.88e-41	down	-	857
mtr-MIR5232-p5_1ss9TC	TGCTTTCACAACATCATG	TRINITY_DN46889_c0_g2	PREDICTED: cytochrome P450 82C4-like [Prunus mume]	GO:0016020(membrane);GO:0016709(oxidoreductase activity, acting on paired donors, with incorporation or reduction of molecular oxygen, NAD(P)H as one donor, and incorporation of one atom of oxygen);GO:0044550(secondary metabolite biosynthetic process)	ko00903(Limonene and pinene degradation);ko00945(Stilbenoid, diarylheptanoid and gingerol biosynthesis)	CYP82A1	B3	3	120-137	Y	93.2595	0	2.16e-22	4.83e-29	up	-	128
mtr-MIR5232-p5_1ss9TC	TGCTTTCACAACATCATG	TRINITY_DN45025_c0_g3	PREDICTED: ATP-dependent DNA helicase DDM1 [Nelumbo nucifera]	GO:0000786(nucleosome);GO:0003677(DNA binding);GO:0004003(ATP-dependent DNA helicase activity);GO:0004386(helicase activity);GO:0005515(protein binding);GO:0005524(ATP binding);GO:0005634(nucleus);GO:0006344(maintenance of chromatin silencing);GO:0006346(methylation-dependent chromatin silencing);GO:0006349(regulation of gene expression by genetic imprinting);GO:0006351(transcription, DNA-templat…	ko03420(Nucleotide excision repair)	DDM1	SNF2	3.5	2572-2589	Y	18.6519	117.446	5.44e-17	2.71e-18	down	-2.65461	2580
mtr-MIR5232-p5_1ss9TC	TGCTTTCACAACATCATG	TRINITY_DN38791_c0_g2	predicted protein [Physcomitrella patens]	GO:0003674(molecular_function);GO:0008150(biological_process);GO:0016021(integral component of membrane)	-	At1g03370	-	4	1753-1770	Y	0	39.1487	5.38e-10	3.81e-12	down	-	1761
mtr-MIR5232-p5_1ss9TC	TGCTTTCACAACATCATG	TRINITY_DN41531_c1_g1	PREDICTED: GTP-binding protein OBGC, chloroplastic [Amborella trichopoda]	GO:0000287(magnesium ion binding);GO:0003924(GTPase activity);GO:0005525(GTP binding);GO:0006364(rRNA processing);GO:0009416(response to light stimulus);GO:0009507(chloroplast);GO:0009570(chloroplast stroma);GO:0009658(chloroplast organization);GO:0009706(chloroplast inner membrane);GO:0009793(embryo development ending in seed dormancy);GO:0010027(thylakoid membrane organization)	ko03008(Ribosome biogenesis in eukaryotes)	OBGL	ERF	4	1136-1153	Y	0	39.1487	5.38e-10	3.81e-12	down	-	1144
mtr-MIR5232-p5_1ss9TC	TGCTTTCACAACATCATG	TRINITY_DN38689_c0_g1	unknown [Picea sitchensis]	GO:0004462(lactoylglutathione lyase activity);GO:0005516(calmodulin binding);GO:0005829(cytosol);GO:0005975(carbohydrate metabolic process);GO:0009507(chloroplast);GO:0046686(response to cadmium ion);GO:0046872(metal ion binding)	ko00620(Pyruvate metabolism)	-	NAC	4	879-895	Y	0	39.1487	5.38e-10	3.81e-12	down	-	886
mtr-MIR5232-p5_1ss9TC	TGCTTTCACAACATCATG	TRINITY_DN37625_c0_g1	PREDICTED: DNA mismatch repair protein MSH2 [Amborella trichopoda]	GO:0000228(nuclear chromosome);GO:0000400(four-way junction DNA binding);GO:0000403(Y-form DNA binding);GO:0000404(heteroduplex DNA loop binding);GO:0000406(double-strand/single-strand DNA junction binding);GO:0000710(meiotic mismatch repair);GO:0003684(damaged DNA binding);GO:0006301(postreplication repair);GO:0006311(meiotic gene conversion);GO:0007131(reciprocal meiotic recombination);GO:00321…	ko03430(Mismatch repair)	MSH2	-	4	1271-1287	Y	37.3038	0	7.45e-10	5.43e-12	up	-	1279
mtr-MIR5232-p5_1ss9TC	TGCTTTCACAACATCATG	TRINITY_DN22556_c0_g1	PREDICTED: cytochrome b561 and DOMON domain-containing protein At3g07570 [Amborella trichopoda]	GO:0016020(membrane);GO:0016021(integral component of membrane);GO:0046872(metal ion binding);GO:0055114(oxidation-reduction process)	-	At3g07570	M-type_MADS	3.5	817-834	Y	37.3038	0	7.45e-10	5.43e-12	up	-	825
mtr-MIR5232-p5_1ss9TC	TGCTTTCACAACATCATG	TRINITY_DN30691_c1_g1	3-hydroxy-3-methylglutaryl-CoA synthase [Taxus x media]	GO:0003985(acetyl-CoA C-acetyltransferase activity);GO:0004421(hydroxymethylglutaryl-CoA synthase activity);GO:0005739(mitochondrion);GO:0005829(cytosol);GO:0009506(plasmodesma);GO:0016126(sterol biosynthetic process);GO:0019287(isopentenyl diphosphate biosynthetic process, mevalonate pathway)	ko00650(Butanoate metabolism);ko00072(Synthesis and degradation of ketone bodies);ko00280(Valine, leucine and isoleucine degradation);ko00900(Terpenoid backbone biosynthesis)	HMGS	TCP	3.5	561-577	Y	37.3038	0	7.45e-10	5.43e-12	up	-	568
mtr-MIR5232-p5_1ss9TC	TGCTTTCACAACATCATG	TRINITY_DN44468_c0_g1	translation initiation factor 2, partial [Ginkgo biloba]	GO:0003924(GTPase activity);GO:0005622(intracellular);GO:0006412(translation)	ko03013(RNA transport)	infB	GRAS	4	1325-1341	Y	37.3038	0	7.45e-10	5.43e-12	up	-	1332
mtr-MIR5232-p5_1ss9TC	TGCTTTCACAACATCATG	TRINITY_DN39058_c1_g1	-	-	-	-	-	3	240-256	Y	37.3038	0	7.45e-10	5.43e-12	up	-	248
mtr-MIR5232-p5_1ss9TC	TGCTTTCACAACATCATG	TRINITY_DN45648_c2_g1	cytochrome P450 CYP726A27 [Euphorbia lathyris]	GO:0016020(membrane);GO:0016709(oxidoreductase activity, acting on paired donors, with incorporation or reduction of molecular oxygen, NAD(P)H as one donor, and incorporation of one atom of oxygen);GO:0042343(indole glucosinolate metabolic process);GO:0044550(secondary metabolite biosynthetic process);GO:0098542(defense response to other organism)	ko00904(Diterpenoid biosynthesis)	CYP71BL1	-	2	161-178	Y	93.2595	39.1487	1.64e-06	1.87e-06	up	1.25228	169
mtr-MIR5232-p5_1ss9TC	TGCTTTCACAACATCATG	TRINITY_DN37641_c0_g1	shaggy-related protein kinase 3 [Physcomitrella patens]	GO:0004672(protein kinase activity);GO:0004674(protein serine/threonine kinase activity);GO:0005524(ATP binding);GO:0005829(cytosol);GO:0006972(hyperosmotic response);GO:0009507(chloroplast);GO:0009651(response to salt stress);GO:0046777(protein autophosphorylation)	ko04075(Plant hormone signal transduction)	ASK5	C3H	4	908-924	Y	223.823	137.021	2.36e-06	2.51e-06	up	0.707964	916
mtr-MIR5232-p5_1ss9TC	TGCTTTCACAACATCATG	TRINITY_DN44165_c0_g2	unknown [Picea sitchensis]	GO:0004518(nuclease activity);GO:0005634(nucleus);GO:0009611(response to wounding)	-	BBD2	bHLH	4	1304-1322	Y	55.9557	117.446	4.97e-06	5.96e-06	down	-1.06964	1312
mtr-MIR5232-p5_1ss9TC	TGCTTTCACAACATCATG	TRINITY_DN26549_c0_g1	unknown [Picea sitchensis]	-	-	-	GRF	4	403-420	Y	0	19.5744	1.14e-05	1.93e-06	down	-	411
mtr-MIR5232-p5_1ss9TC	TGCTTTCACAACATCATG	TRINITY_DN31833_c1_g2	unknown [Picea sitchensis]	GO:0003677(DNA binding);GO:0003700(transcription factor activity, sequence-specific DNA binding);GO:0005515(protein binding);GO:0005634(nucleus);GO:0006351(transcription, DNA-templated);GO:0006355(regulation of transcription, DNA-templated);GO:0007275(multicellular organism development);GO:0009414(response to water deprivation);GO:0009867(jasmonic acid mediated signaling pathway)	ko00561(Glycerolipid metabolism)	NAC055	NAC	4	1812-1828	Y	0	19.5744	1.14e-05	1.93e-06	down	-	1819
mtr-MIR5232-p5_1ss9TC	TGCTTTCACAACATCATG	TRINITY_DN42887_c0_g3	hypothetical protein AXG93_154s1490 [Marchantia polymorpha subsp. polymorpha]	GO:0003723(RNA binding);GO:0005730(nucleolus);GO:0032040(small-subunit processome)	-	RRP5	E2F/DP	4	144-160	Y	0	19.5744	1.14e-05	1.93e-06	down	-	151
mtr-MIR5232-p5_1ss9TC	TGCTTTCACAACATCATG	TRINITY_DN31385_c0_g1	Uncharacterized protein TCM_001073 isoform 1 [Theobroma cacao]	GO:0003674(molecular_function)	-	-	-	2.5	810-827	Y	0	19.5744	1.14e-05	1.93e-06	down	-	818
mtr-MIR5232-p5_1ss9TC	TGCTTTCACAACATCATG	TRINITY_DN46517_c1_g1	hypothetical protein B456_011G079200 [Gossypium raimondii]	GO:0005886(plasma membrane);GO:0016021(integral component of membrane);GO:0042626(ATPase activity, coupled to transmembrane movement of substances)	ko02010(ABC transporters)	ABCG40	MYB_related	4	661-678	Y	0	19.5744	1.14e-05	1.93e-06	down	-	669
mtr-MIR5232-p5_1ss9TC	TGCTTTCACAACATCATG	TRINITY_DN32141_c1_g1	PREDICTED: F-box/LRR-repeat protein At1g67190 [Amborella trichopoda]	GO:0005634(nucleus)	-	At1g67190	bZIP	4	323-340	Y	18.6519	0	1.34e-05	1.64e-06	up	-	331
mtr-MIR5232-p5_1ss9TC	TGCTTTCACAACATCATG	TRINITY_DN33871_c0_g1	unknown [Picea sitchensis]	GO:0005622(intracellular);GO:0005795(Golgi stack);GO:0006886(intracellular protein transport);GO:0006891(intra-Golgi vesicle-mediated transport);GO:0008565(protein transporter activity);GO:0015031(protein transport)	ko04120(Ubiquitin mediated proteolysis)	vps27	-	4	448-465	Y	18.6519	0	1.34e-05	1.64e-06	up	-	456
mtr-MIR5232-p5_1ss9TC	TGCTTTCACAACATCATG	TRINITY_DN37269_c0_g1	unknown [Picea sitchensis]	GO:0005737(cytoplasm);GO:0005829(cytosol);GO:0009055(electron carrier activity);GO:0009408(response to heat);GO:0009926(auxin polar transport);GO:0015035(protein disulfide oxidoreductase activity);GO:0045454(cell redox homeostasis);GO:0046872(metal ion binding);GO:0051537(2 iron, 2 sulfur cluster binding);GO:0051726(regulation of cell cycle);GO:0072593(reactive oxygen species metabolic process)	ko01200(Carbon metabolism);ko01230(Biosynthesis of amino acids);ko00010(Glycolysis / Gluconeogenesis);ko00030(Pentose phosphate pathway);ko00051(Fructose and mannose metabolism);ko00710(Carbon fixation in photosynthetic organisms)	GRXS11	-	4	695-713	Y	18.6519	0	1.34e-05	1.64e-06	up	-	704
mtr-MIR5232-p5_1ss9TC	TGCTTTCACAACATCATG	TRINITY_DN32240_c0_g1	PREDICTED: N-alpha-acetyltransferase 16, NatA auxiliary subunit-like isoform X1 [Nelumbo nucifera]	GO:0004596(peptide alpha-N-acetyltransferase activity);GO:0005737(cytoplasm);GO:0017196(N-terminal peptidyl-methionine acetylation)	ko01210(2-Oxocarboxylic acid metabolism);ko01230(Biosynthesis of amino acids);ko00290(Valine, leucine and isoleucine biosynthesis);ko00770(Pantothenate and CoA biosynthesis)	NAA15	B3	4	715-731	Y	18.6519	0	1.34e-05	1.64e-06	up	-	722
mtr-MIR5232-p5_1ss9TC	TGCTTTCACAACATCATG	TRINITY_DN35254_c1_g1	homeobox transcription factor SKN1 [Picea mariana]	GO:0001708(cell fate specification);GO:0003700(transcription factor activity, sequence-specific DNA binding);GO:0005515(protein binding);GO:0005634(nucleus);GO:0006355(regulation of transcription, DNA-templated);GO:0010051(xylem and phloem pattern formation);GO:0010089(xylem development);GO:0043565(sequence-specific DNA binding);GO:0045165(cell fate commitment)	-	KN1	TALE	4	1047-1063	Y	18.6519	0	1.34e-05	1.64e-06	up	-	1054
mtr-MIR5232-p5_1ss9TC	TGCTTTCACAACATCATG	TRINITY_DN45460_c1_g3	hypothetical protein AXG93_4295s1180 [Marchantia polymorpha subsp. polymorpha]	GO:0009086(methionine biosynthetic process)	ko01230(Biosynthesis of amino acids);ko00920(Sulfur metabolism);ko00270(Cysteine and methionine metabolism);ko00450(Selenocompound metabolism)	metZ	-	4	1479-1496	Y	18.6519	0	1.34e-05	1.64e-06	up	-	1487
mtr-MIR5232-p5_1ss9TC	TGCTTTCACAACATCATG	TRINITY_DN46438_c0_g2	PREDICTED: receptor protein kinase TMK1-like [Solanum tuberosum]	GO:0004674(protein serine/threonine kinase activity);GO:0005524(ATP binding);GO:0005576(extracellular region);GO:0005886(plasma membrane);GO:0006468(protein phosphorylation);GO:0009505(plant-type cell wall);GO:0009506(plasmodesma);GO:0009555(pollen development);GO:0016021(integral component of membrane)	ko04626(Plant-pathogen interaction)	TMK3	CO-like	4	3262-3280	Y	55.9557	19.5744	2.09e-05	2.63e-05	up	1.51532	3271
mtr-MIR5232-p5_1ss9TC	TGCTTTCACAACATCATG	TRINITY_DN29255_c0_g1	unknown [Picea sitchensis]	-	-	-	-	3.5	252-268	Y	55.9557	19.5744	2.09e-05	2.63e-05	up	1.51532	259
mtr-MIR5232-p5_1ss9TC	TGCTTTCACAACATCATG	TRINITY_DN44111_c0_g1	PREDICTED: uncharacterized membrane protein At3g27390 isoform X2 [Vitis vinifera]	GO:0010228(vegetative to reproductive phase transition of meristem);GO:0016021(integral component of membrane)	-	At3g27390	B3	3.5	4974-4991	Y	18.6519	39.1487	0.00839	0.0121	down	-1.06964	4982
mtr-MIR5232-p5_1ss9TC	TGCTTTCACAACATCATG	TRINITY_DN30322_c0_g1	PREDICTED: chromatin remodeling protein EBS-like isoform X1 [Nelumbo nucifera]	GO:0000785(chromatin);GO:0000976(transcription regulatory region sequence-specific DNA binding);GO:0003682(chromatin binding);GO:0005677(chromatin silencing complex);GO:0006342(chromatin silencing);GO:0031507(heterochromatin assembly)	-	EBS	PHD	3.5	1159-1176	Y	18.6519	39.1487	0.00839	0.0121	down	-1.06964	1167
mtr-MIR5232-p5_1ss9TC	TGCTTTCACAACATCATG	TRINITY_DN29328_c1_g1	unknown [Picea sitchensis]	GO:0003746(translation elongation factor activity);GO:0005634(nucleus);GO:0006355(regulation of transcription, DNA-templated);GO:0006414(translational elongation);GO:0032783(ELL-EAF complex)	-	-	HMG	4	786-803	Y	37.3038	19.5744	0.0159	0.0239	up	0.930356	794
mtr-MIR5232-p5_1ss9TC	TGCTTTCACAACATCATG	TRINITY_DN39121_c1_g1	unknown [Picea sitchensis]	GO:0004722(protein serine/threonine phosphatase activity);GO:0005634(nucleus);GO:0005886(plasma membrane);GO:0006470(protein dephosphorylation);GO:0046872(metal ion binding)	-	At4g31860	CAMTA	4	552-569	Y	55.9557	39.1487	0.0718	0.0807	up	0.515319	560
mtr-MIR5232-p5_1ss9TC	TGCTTTCACAACATCATG	TRINITY_DN45959_c0_g3	unknown [Picea sitchensis]	GO:0003959(NADPH dehydrogenase activity);GO:0005622(intracellular);GO:0055114(oxidation-reduction process)	ko00592(alpha-Linolenic acid metabolism)	OPR1	NAC	4	530-547	Y	186.519	176.169	0.488	0.495	up	0.0823594	538
mtr-MIR5232-p5_1ss9TC	TGCTTTCACAACATCATG	TRINITY_DN37352_c0_g2	unknown [Picea sitchensis]	GO:0009269(response to desiccation);GO:0009507(chloroplast);GO:0009535(chloroplast thylakoid membrane);GO:0009695(jasmonic acid biosynthetic process);GO:0009941(chloroplast envelope);GO:0046423(allene-oxide cyclase activity)	ko00592(alpha-Linolenic acid metabolism)	AOC	-	4	302-318	Y	18.6519	19.5744	0.92	1	down	-0.0696437	309
nta-MIR398-p3_2ss8AG17TC	TGTTGGTGCTTTTCTTCT	TRINITY_DN36533_c1_g1	PREDICTED: signal recognition particle receptor subunit alpha-like [Nelumbo nucifera]	GO:0003924(GTPase activity);GO:0005047(signal recognition particle binding);GO:0005525(GTP binding);GO:0005783(endoplasmic reticulum);GO:0005785(signal recognition particle receptor complex);GO:0005786(signal recognition particle, endoplasmic reticulum targeting);GO:0006605(protein targeting);GO:0006614(SRP-dependent cotranslational protein targeting to membrane)	ko03060(Protein export)	Gtp-bp	-	4	673-691	Y	279.778	97.8719	1.82e-21	4.19e-22	up	1.51532	682
nta-MIR398-p3_2ss8AG17TC	TGTTGGTGCTTTTCTTCT	TRINITY_DN31323_c0_g3	unknown [Picea sitchensis]	GO:0005739(mitochondrion);GO:0005750(mitochondrial respiratory chain complex III);GO:0008121(ubiquinol-cytochrome-c reductase activity);GO:0016020(membrane);GO:0022900(electron transport chain)	ko04120(Ubiquitin mediated proteolysis)	-	B3	4	279-296	Y	484.949	274.041	3.44e-15	2.91e-15	up	0.823441	287
nta-MIR398-p3_2ss8AG17TC	TGTTGGTGCTTTTCTTCT	TRINITY_DN40894_c0_g2	PREDICTED: kinesin-13A [Amborella trichopoda]	GO:0003777(microtubule motor activity);GO:0005871(kinesin complex);GO:0007018(microtubule-based movement);GO:0016887(ATPase activity)	ko04144(Endocytosis)	KIN13A	HSF	4	2594-2611	Y	0	58.7231	2.9e-14	3.84e-18	down	-	2602
nta-MIR398-p3_2ss8AG17TC	TGTTGGTGCTTTTCTTCT	TRINITY_DN29929_c0_g1	unknown [Picea sitchensis]	GO:0009507(chloroplast);GO:0009570(chloroplast stroma)	-	CBWD2	-	4	1209-1225	Y	0	58.7231	2.9e-14	3.84e-18	down	-	1216
nta-MIR398-p3_2ss8AG17TC	TGTTGGTGCTTTTCTTCT	TRINITY_DN33592_c0_g1	purple acid phosphatase 1 [Pinus massoniana]	GO:0003993(acid phosphatase activity);GO:0004722(protein serine/threonine phosphatase activity);GO:0005576(extracellular region);GO:0016311(dephosphorylation);GO:0046872(metal ion binding)	-	PAP27	GRAS	3.5	2121-2138	Y	55.9557	0	4.71e-14	8.9e-18	up	-	2129
nta-MIR398-p3_2ss8AG17TC	TGTTGGTGCTTTTCTTCT	TRINITY_DN27180_c0_g1	-	-	-	-	bHLH	4	567-585	Y	0	39.1487	5.38e-10	3.81e-12	down	-	576
nta-MIR398-p3_2ss8AG17TC	TGTTGGTGCTTTTCTTCT	TRINITY_DN42243_c0_g1	-	-	-	-	HB-other	4	195-213	Y	0	39.1487	5.38e-10	3.81e-12	down	-	204
nta-MIR398-p3_2ss8AG17TC	TGTTGGTGCTTTTCTTCT	TRINITY_DN28201_c0_g1	unknown [Picea sitchensis]	GO:0004252(serine-type endopeptidase activity);GO:0005576(extracellular region);GO:0005618(cell wall);GO:0006508(proteolysis);GO:0008152(metabolic process);GO:0008236(serine-type peptidase activity);GO:0016020(membrane)	-	SBT2.5	-	3	106-123	Y	0	39.1487	5.38e-10	3.81e-12	down	-	114
nta-MIR398-p3_2ss8AG17TC	TGTTGGTGCTTTTCTTCT	TRINITY_DN37884_c0_g3	PREDICTED: uncharacterized protein LOC105158870 [Sesamum indicum]	GO:0003674(molecular_function);GO:0009706(chloroplast inner membrane);GO:0009941(chloroplast envelope);GO:0010020(chloroplast fission);GO:0016021(integral component of membrane)	-	MCD1	-	4	832-848	Y	0	39.1487	5.38e-10	3.81e-12	down	-	840
nta-MIR398-p3_2ss8AG17TC	TGTTGGTGCTTTTCTTCT	TRINITY_DN44032_c0_g2	unknown [Picea sitchensis]	GO:0000304(response to singlet oxygen);GO:0001666(response to hypoxia);GO:0004806(triglyceride lipase activity);GO:0004871(signal transducer activity);GO:0005515(protein binding);GO:0005634(nucleus);GO:0005737(cytoplasm);GO:0005783(endoplasmic reticulum);GO:0006629(lipid metabolic process);GO:0006952(defense response);GO:0009507(chloroplast);GO:0009626(plant-type hypersensitive response);GO:00096…	ko04626(Plant-pathogen interaction)	EDS1	Dof	4	3273-3290	Y	0	39.1487	5.38e-10	3.81e-12	down	-	3281
nta-MIR398-p3_2ss8AG17TC	TGTTGGTGCTTTTCTTCT	TRINITY_DN41707_c0_g2	PREDICTED: uncharacterized protein At1g04910-like isoform X1 [Solanum lycopersicum]	GO:0005737(cytoplasm)	ko00561(Glycerolipid metabolism);ko00564(Glycerophospholipid metabolism)	At1g04910	MIKC_MADS	4	2937-2955	Y	0	39.1487	5.38e-10	3.81e-12	down	-	2945
nta-MIR398-p3_2ss8AG17TC	TGTTGGTGCTTTTCTTCT	TRINITY_DN40477_c0_g1	PREDICTED: uncharacterized protein LOC104598963 isoform X1 [Nelumbo nucifera]	GO:0004556(alpha-amylase activity);GO:0005509(calcium ion binding);GO:0005576(extracellular region);GO:0005983(starch catabolic process);GO:0009507(chloroplast);GO:0009570(chloroplast stroma)	ko00500(Starch and sucrose metabolism)	AMY3	SNF2	4	1540-1557	Y	37.3038	0	7.45e-10	5.43e-12	up	-	1548
nta-MIR398-p3_2ss8AG17TC	TGTTGGTGCTTTTCTTCT	TRINITY_DN35028_c0_g2	unknown [Picea sitchensis]	GO:0005737(cytoplasm);GO:0005886(plasma membrane);GO:0006950(response to stress);GO:0006979(response to oxidative stress);GO:0009408(response to heat);GO:0009409(response to cold);GO:0009506(plasmodesma);GO:0016787(hydrolase activity);GO:0061077(chaperone-mediated protein folding)	-	PHOS32	-	4	888-905	Y	37.3038	0	7.45e-10	5.43e-12	up	-	896
nta-MIR398-p3_2ss8AG17TC	TGTTGGTGCTTTTCTTCT	TRINITY_DN25907_c0_g1	-	-	-	-	-	4	308-324	Y	37.3038	0	7.45e-10	5.43e-12	up	-	316
nta-MIR398-p3_2ss8AG17TC	TGTTGGTGCTTTTCTTCT	TRINITY_DN40096_c0_g2	PREDICTED: H/ACA ribonucleoprotein complex subunit 4 [Beta vulgaris subsp. vulgaris]	GO:0000495(box H/ACA snoRNA 3'-end processing);GO:0009982(pseudouridine synthase activity);GO:0031118(rRNA pseudouridine synthesis);GO:0031120(snRNA pseudouridine synthesis);GO:0031429(box H/ACA snoRNP complex);GO:1990481(mRNA pseudouridine synthesis)	ko03008(Ribosome biogenesis in eukaryotes)	CBF5	WRKY	4	260-278	Y	37.3038	0	7.45e-10	5.43e-12	up	-	268
nta-MIR398-p3_2ss8AG17TC	TGTTGGTGCTTTTCTTCT	TRINITY_DN11608_c0_g1	-	-	-	-	-	3.5	353-369	Y	55.9557	137.021	1.03e-08	8.13e-09	down	-1.29204	361
nta-MIR398-p3_2ss8AG17TC	TGTTGGTGCTTTTCTTCT	TRINITY_DN46210_c0_g1	PREDICTED: probable GTP diphosphokinase RSH2, chloroplastic [Amborella trichopoda]	GO:0008728(GTP diphosphokinase activity);GO:0008893(guanosine-3',5'-bis(diphosphate) 3'-diphosphatase activity);GO:0009507(chloroplast);GO:0015969(guanosine tetraphosphate metabolic process);GO:0042594(response to starvation)	-	RSH2	-	4	2441-2458	Y	0	19.5744	1.14e-05	1.93e-06	down	-	2449
nta-MIR398-p3_2ss8AG17TC	TGTTGGTGCTTTTCTTCT	TRINITY_DN34975_c1_g1	PREDICTED: uncharacterized protein LOC100249974 isoform X2 [Vitis vinifera]	GO:0005634(nucleus);GO:0008270(zinc ion binding)	-	trx	PHD	4	1183-1200	Y	0	19.5744	1.14e-05	1.93e-06	down	-	1191
nta-MIR398-p3_2ss8AG17TC	TGTTGGTGCTTTTCTTCT	TRINITY_DN29265_c0_g1	-	-	-	-	-	4	83-99	Y	0	19.5744	1.14e-05	1.93e-06	down	-	90
nta-MIR398-p3_2ss8AG17TC	TGTTGGTGCTTTTCTTCT	TRINITY_DN4282_c0_g1	-	-	-	-	-	3.5	451-468	Y	0	19.5744	1.14e-05	1.93e-06	down	-	459
nta-MIR398-p3_2ss8AG17TC	TGTTGGTGCTTTTCTTCT	TRINITY_DN42286_c0_g2	unknown [Picea sitchensis]	GO:0005886(plasma membrane)	ko04130(SNARE interactions in vesicular transport)	SNAP33	-	4	769-785	Y	0	19.5744	1.14e-05	1.93e-06	down	-	777
nta-MIR398-p3_2ss8AG17TC	TGTTGGTGCTTTTCTTCT	TRINITY_DN46701_c1_g1	unknown [Picea sitchensis]	-	-	-	-	4	2079-2096	Y	0	19.5744	1.14e-05	1.93e-06	down	-	2087
nta-MIR398-p3_2ss8AG17TC	TGTTGGTGCTTTTCTTCT	TRINITY_DN44877_c0_g2	hypothetical protein AXG93_961s1100 [Marchantia polymorpha subsp. polymorpha]	GO:0003677(DNA binding);GO:0005634(nucleus)	-	-	MYB_related	4	1206-1223	Y	0	19.5744	1.14e-05	1.93e-06	down	-	1214
nta-MIR398-p3_2ss8AG17TC	TGTTGGTGCTTTTCTTCT	TRINITY_DN40754_c1_g1	PREDICTED: probable receptor-like protein kinase At5g39030 [Amborella trichopoda]	GO:0005886(plasma membrane)	ko00520(Amino sugar and nucleotide sugar metabolism)	LRK10	PHD	4	947-964	Y	18.6519	0	1.34e-05	1.64e-06	up	-	955
nta-MIR398-p3_2ss8AG17TC	TGTTGGTGCTTTTCTTCT	TRINITY_DN44546_c3_g1	unknown [Picea sitchensis]	GO:0000166(nucleotide binding);GO:0003676(nucleic acid binding);GO:0003723(RNA binding);GO:0005634(nucleus);GO:0008150(biological_process);GO:0016021(integral component of membrane)	ko03040(Spliceosome)	RNP1	SNF2	4	189-205	Y	18.6519	0	1.34e-05	1.64e-06	up	-	197
nta-MIR398-p3_2ss8AG17TC	TGTTGGTGCTTTTCTTCT	TRINITY_DN44923_c2_g1	DCL3a [Pinus tabuliformis]	GO:0003723(RNA binding);GO:0004525(ribonuclease III activity);GO:0005634(nucleus);GO:0005737(cytoplasm);GO:0016442(RISC complex);GO:0030422(production of siRNA involved in RNA interference)	ko03008(Ribosome biogenesis in eukaryotes)	DCL3A	MIKC_MADS	3.5	4845-4863	Y	18.6519	0	1.34e-05	1.64e-06	up	-	4853
nta-MIR398-p3_2ss8AG17TC	TGTTGGTGCTTTTCTTCT	TRINITY_DN45371_c1_g1	-	-	-	-	-	4	363-379	Y	18.6519	0	1.34e-05	1.64e-06	up	-	371
nta-MIR398-p3_2ss8AG17TC	TGTTGGTGCTTTTCTTCT	TRINITY_DN43582_c0_g5	hypothetical protein SELMODRAFT_137082 [Selaginella moellendorffii]	GO:0005886(plasma membrane);GO:0016021(integral component of membrane);GO:0042626(ATPase activity, coupled to transmembrane movement of substances)	-	PDR3	MYB_related	4	194-212	Y	18.6519	0	1.34e-05	1.64e-06	up	-	203
nta-MIR398-p3_2ss8AG17TC	TGTTGGTGCTTTTCTTCT	TRINITY_DN47148_c1_g1	cytochrome P450 CYP76AA20 [Thuja plicata]	GO:0016020(membrane);GO:0016709(oxidoreductase activity, acting on paired donors, with incorporation or reduction of molecular oxygen, NAD(P)H as one donor, and incorporation of one atom of oxygen);GO:0044550(secondary metabolite biosynthetic process)	ko00940(Phenylpropanoid biosynthesis)	CYP76B6	MYB	4	401-417	Y	18.6519	0	1.34e-05	1.64e-06	up	-	409
nta-MIR398-p3_2ss8AG17TC	TGTTGGTGCTTTTCTTCT	TRINITY_DN39663_c1_g3	PREDICTED: uncharacterized protein LOC103322668 [Prunus mume]	GO:0000166(nucleotide binding);GO:0003676(nucleic acid binding);GO:0003723(RNA binding);GO:0005634(nucleus);GO:0008150(biological_process);GO:0046872(metal ion binding)	ko03015(mRNA surveillance pathway)	-	GeBP	4	3760-3776	Y	130.563	78.2975	0.000191	0.000174	up	0.737711	3768
nta-MIR398-p3_2ss8AG17TC	TGTTGGTGCTTTTCTTCT	TRINITY_DN34947_c0_g1	unknown [Picea sitchensis]	GO:0004693(cyclin-dependent protein serine/threonine kinase activity);GO:0005515(protein binding);GO:0005524(ATP binding);GO:0005634(nucleus);GO:0005829(cytosol);GO:0006468(protein phosphorylation);GO:0008353(RNA polymerase II carboxy-terminal domain kinase activity);GO:0009615(response to virus);GO:0016301(kinase activity);GO:0048366(leaf development)	ko03022(Basal transcription factors);ko03420(Nucleotide excision repair)	CDKC-2	MYB	4	1209-1227	Y	37.3038	19.5744	0.0159	0.0239	up	0.930356	1217
nta-MIR398-p3_2ss8AG17TC	TGTTGGTGCTTTTCTTCT	TRINITY_DN34024_c1_g1	hypothetical protein AMTR_s00001p00248330 [Amborella trichopoda]	-	-	-	-	4	343-360	Y	37.3038	58.7231	0.035	0.0321	down	-0.654606	351
nta-MIR398-p3_2ss8AG17TC	TGTTGGTGCTTTTCTTCT	TRINITY_DN40819_c1_g2	PREDICTED: nucleolin [Elaeis guineensis]	GO:0000166(nucleotide binding);GO:0003676(nucleic acid binding);GO:0003723(RNA binding)	ko03013(RNA transport);ko03015(mRNA surveillance pathway);ko03018(RNA degradation)	A1cf	bZIP	4	766-783	Y	74.6076	58.7231	0.142	0.143	up	0.345394	774
nta-MIR398-p3_2ss8AG17TC	TGTTGGTGCTTTTCTTCT	TRINITY_DN45933_c0_g1	unknown [Picea sitchensis]	GO:0019500(cyanide catabolic process);GO:0047427(cyanoalanine nitrilase activity);GO:0047558(3-cyanoalanine hydratase activity);GO:0051410(detoxification of nitrogen compound)	ko00460(Cyanoamino acid metabolism)	NIT4A	TCP	2.5	1359-1376	Y	111.911	117.446	0.806	0.843	down	-0.0696437	1367
nta-MIR398-p3_2ss8AG17TC	TGTTGGTGCTTTTCTTCT	TRINITY_DN31010_c1_g2	PREDICTED: homeobox-leucine zipper protein ATHB-6 [Vitis vinifera]	GO:0003700(transcription factor activity, sequence-specific DNA binding);GO:0005634(nucleus);GO:0006351(transcription, DNA-templated);GO:0006355(regulation of transcription, DNA-templated);GO:0009737(response to abscisic acid);GO:0009738(abscisic acid-activated signaling pathway);GO:0009787(regulation of abscisic acid-activated signaling pathway);GO:0042803(protein homodimerization activity);GO:0…	ko00750(Vitamin B6 metabolism)	HOX20	HD-ZIP	3	846-862	Y	93.2595	97.8719	0.822	0.828	down	-0.0696437	854
nta-MIR398-p3_2ss8AG17TC	TGTTGGTGCTTTTCTTCT	TRINITY_DN44106_c1_g2	Pentatricopeptide repeat-containing protein At5g25630 [Anthurium amnicola]	GO:0004672(protein kinase activity);GO:0005524(ATP binding);GO:0005739(mitochondrion);GO:0006468(protein phosphorylation)	ko03018(RNA degradation)	At5g25630	ARF	3.5	322-339	Y	37.3038	39.1487	0.887	0.909	down	-0.0696437	330
nta-MIR398-p3_2ss8AG17TC	TGTTGGTGCTTTTCTTCT	TRINITY_DN42400_c2_g1	unknown [Picea sitchensis]	GO:0003674(molecular_function);GO:0005737(cytoplasm);GO:0008150(biological_process)	-	-	-	4	211-228	Y	18.6519	19.5744	0.92	1	down	-0.0696437	219
nta-MIR398-p3_2ss8AG17TC	TGTTGGTGCTTTTCTTCT	TRINITY_DN30385_c1_g1	unknown [Picea sitchensis]	-	-	-	-	4	224-242	Y	18.6519	19.5744	0.92	1	down	-0.0696437	233
nta-MIR398-p3_2ss8AG17TC	TGTTGGTGCTTTTCTTCT	TRINITY_DN32676_c1_g4	PREDICTED: mannosyl-oligosaccharide 1,2-alpha-mannosidase MNS1 [Arachis ipaensis]	GO:0000139(Golgi membrane);GO:0004571(mannosyl-oligosaccharide 1,2-alpha-mannosidase activity);GO:0005783(endoplasmic reticulum);GO:0006491(N-glycan processing)	ko00510(N-Glycan biosynthesis);ko04141(Protein processing in endoplasmic reticulum)	MNS1	-	3	521-538	Y	18.6519	19.5744	0.92	1	down	-0.0696437	529
vvi-MIR3631c-p3_2ss15AC17TC	ATAAATAAATGCAACTCTTA	TRINITY_DN30627_c4_g1	unknown [Picea sitchensis]	GO:0000247(C-8 sterol isomerase activity);GO:0005789(endoplasmic reticulum membrane);GO:0005886(plasma membrane);GO:0016021(integral component of membrane);GO:0016126(sterol biosynthetic process);GO:0047750(cholestenol delta-isomerase activity)	ko00100(Steroid biosynthesis)	Os01g0103600	-	4	972-992	Y	18.6519	0	1.34e-05	1.64e-06	up	-	982
vvi-MIR3631c-p3_2ss15AC17TC	ATAAATAAATGCAACTCTTA	TRINITY_DN35425_c0_g1	PREDICTED: mechanosensitive ion channel protein 1, mitochondrial [Vitis vinifera]	GO:0005739(mitochondrion);GO:0005886(plasma membrane);GO:0006811(ion transport);GO:0009507(chloroplast);GO:0009941(chloroplast envelope);GO:0016020(membrane);GO:0016021(integral component of membrane);GO:0031966(mitochondrial membrane);GO:0055085(transmembrane transport)	-	MSL1	-	4	2456-2475	Y	55.9557	19.5744	2.09e-05	2.63e-05	up	1.51532	2466

## Sheet: footnotes
Term	description
Small RNA	ID of mature miRNAs
Small RNA-seq	sequence of mature miRNA
Transcript	ID of Transcript that targeted by miRNA
Transcript Annotation	NR annotation of transcript
GO_Term	Gene Ontology annotation
KEGG_pathways	KEGG pathway annotation
Symbol	The homologues of transcript in model plants (Arabidopsis thaliana, rice etc)
plntfdb	indicated that the transcripts were aligned against plntfdb database, nonTF means this transcript were not annotated as a potential transcription factors
AlignmentScore	The score was generated by Targetfinder
AlignmentRange	Alignment regions of miRNA and mRNA predicted by Targetfinde
DegradomeDetection	If the degradome-seq detected the degradation site in accordance with the prediction result by TargetFinder, then it was a Y for yes; while a N for not
Calli or Tissue_TPB	the normalization numbers of degraded fragments
DegradomeCleavageSite	The degraded sites
Calli or Tissue_DegradomeReadNumber_Raw	Numbers of Raw reads related to degraged fragments
Calli or Tissue_DegradomeReadNumber_Normalized	Normalization numbers of degraded reads
Calli or Tissue_DegradomeCategory	indicated that the abundance levels of degraded reads compared with mRNA abundances
Calli or Tissue_Degradome_Pvalue	p-value of the miRNA-mRNA pair
