# Supplementary material for: Transcriptional reprogramming strategies and miRNA-mediated regulation networks of Taxus media induced into callus cells from tissues
Source: BMC Genomics. 2020 Feb 18;21:168. doi: 10.1186/s12864-020-6576-2 (PMC7029464; doi:10.1186/s12864-020-6576-2)
Supplement: Supplementary file 12 — Additional file 12 Taxus media mapman database annotations. [file 12864_2020_6576_MOESM12_ESM.txt]

BINCODE	NAME	IDENTIFIER	DESCRIPTION	TYPE
'0'	'control genes'	''	''
'1'	'PS'	'trinity_dn26851_c0_g1'	'(at5g38660 : 184.0) mutant has Altered acclimation responses;; ACCLIMATION OF PHOTOSYNTHESIS TO ENVIRONMENT (APE1); CONTAINS InterPro DOMAIN/s: Protein of unknown function DUF2854 (InterPro:IPR021275), Proteasome maturation factor UMP1 (InterPro:IPR008012); BEST Arabidopsis thaliana protein match is: Proteasome maturation factor UMP1 (TAIR:AT5G38650.1). & (reliability: 368.0) & (original descrip…	T
'1'	'PS'	'trinity_dn33682_c0_g1'	'(at5g38660 : 298.0) mutant has Altered acclimation responses;; ACCLIMATION OF PHOTOSYNTHESIS TO ENVIRONMENT (APE1); CONTAINS InterPro DOMAIN/s: Protein of unknown function DUF2854 (InterPro:IPR021275), Proteasome maturation factor UMP1 (InterPro:IPR008012); BEST Arabidopsis thaliana protein match is: Proteasome maturation factor UMP1 (TAIR:AT5G38650.1). & (reliability: 596.0) & (original descrip…	T
'1'	'PS'	'trinity_dn49270_c0_g1'	'(at1g67250 : 181.0) Proteasome maturation factor UMP1; CONTAINS InterPro DOMAIN/s: Proteasome maturation factor UMP1 (InterPro:IPR008012); BEST Arabidopsis thaliana protein match is: acclimation of photosynthesis to environment (TAIR:AT5G38660.2); Has 220 Blast hits to 220 proteins in 80 species: Archae - 0; Bacteria - 0; Metazoa - 106; Fungi - 2; Plants - 90; Viruses - 0; Other Eukaryotes - 22 …	T
'1.1'	'PS.lightreaction'	''	''
'1.1.1'	'PS.lightreaction.photosystem II'	''	''
'1.1.1.1'	'PS.lightreaction.photosystem II.LHC-II'	'trinity_dn20636_c0_g1'	'(p36494|cb4_spiol : 397.0) Chlorophyll a-b binding protein CP24, chloroplast precursor - Spinacia oleracea (Spinach) & (at1g15820 : 387.0) Lhcb6 protein (Lhcb6), light harvesting complex of photosystem II.; light harvesting complex photosystem II subunit 6 (LHCB6); FUNCTIONS IN: chlorophyll binding; INVOLVED IN: photosynthesis, nonphotochemical quenching; LOCATED IN: in 7 components; EXPRESSED I…	T
'1.1.1.1'	'PS.lightreaction.photosystem II.LHC-II'	'trinity_dn23540_c0_g1'	'(p14273|cb2_chlre : 199.0) Chlorophyll a-b binding protein of LHCII type I, chloroplast precursor (CAB) (LHCP) - Chlamydomonas reinhardtii & (at2g05070 : 180.0) Encodes Lhcb2.2. Belongs to the Lhc super-gene family encodes the light-harvesting chlorophyll a/b-binding (LHC) proteins that constitute the antenna system of the photosynthetic apparatus.; photosystem II light harvesting complex gene 2…	T
'1.1.1.1'	'PS.lightreaction.photosystem II.LHC-II'	'trinity_dn27310_c0_g1'	'(p08221|cb21_cucsa : 484.0) Chlorophyll a-b binding protein of LHCII type I, chloroplast precursor (CAB) (LHCP) (Fragment) - Cucumis sativus (Cucumber) & (at2g34430 : 465.0) Photosystem II type I chlorophyll a/b-binding protein; light-harvesting chlorophyll-protein complex II subunit B1 (LHB1B1); FUNCTIONS IN: chlorophyll binding; INVOLVED IN: photosynthesis, light harvesting in photosystem II, …	T
'1.1.1.1'	'PS.lightreaction.photosystem II.LHC-II'	'trinity_dn27963_c0_g1'	'(p12333|cb2a_spiol : 483.0) Chlorophyll a-b binding protein, chloroplast precursor (LHCII type I CAB) (LHCP) - Spinacia oleracea (Spinach) & (at2g34430 : 466.0) Photosystem II type I chlorophyll a/b-binding protein; light-harvesting chlorophyll-protein complex II subunit B1 (LHB1B1); FUNCTIONS IN: chlorophyll binding; INVOLVED IN: photosynthesis, light harvesting in photosystem II, photosynthesi…	T
'1.1.1.1'	'PS.lightreaction.photosystem II.LHC-II'	'trinity_dn30803_c0_g1'	'(p36494|cb4_spiol : 302.0) Chlorophyll a-b binding protein CP24, chloroplast precursor - Spinacia oleracea (Spinach) & (at1g15820 : 291.0) Lhcb6 protein (Lhcb6), light harvesting complex of photosystem II.; light harvesting complex photosystem II subunit 6 (LHCB6); FUNCTIONS IN: chlorophyll binding; INVOLVED IN: photosynthesis, nonphotochemical quenching; LOCATED IN: in 7 components; EXPRESSED I…	T
'1.1.1.1'	'PS.lightreaction.photosystem II.LHC-II'	'trinity_dn32837_c0_g1'	'(at1g76570 : 225.0) Chlorophyll A-B binding family protein; FUNCTIONS IN: chlorophyll binding; INVOLVED IN: response to blue light, response to far red light, photosynthesis; LOCATED IN: light-harvesting complex, chloroplast, membrane; EXPRESSED IN: 28 plant structures; EXPRESSED DURING: 13 growth stages; CONTAINS InterPro DOMAIN/s: Chlorophyll A-B binding protein (InterPro:IPR001344); BEST Arab…	T
'1.1.1.1'	'PS.lightreaction.photosystem II.LHC-II'	'trinity_dn32966_c1_g1'	'(at2g05100 : 283.0) Lhcb2.1 protein encoding a subunit of the light harvesting complex II. Member of a gene family with high degree of sequence similarity. Initially LHCB2.3 was considered as a separate gene but appears to be an allele of LHCB2.1.; photosystem II light harvesting complex gene 2.1 (LHCB2.1); FUNCTIONS IN: chlorophyll binding; INVOLVED IN: response to salt stress, response to blue…	T
'1.1.1.1'	'PS.lightreaction.photosystem II.LHC-II'	'trinity_dn34991_c0_g2'	'(at2g40100 : 347.0) Lhcb4:3 protein (Lhcb4.3, light harvesting complex of photosystem II; light harvesting complex photosystem II (LHCB4.3); CONTAINS InterPro DOMAIN/s: Chlorophyll A-B binding protein (InterPro:IPR001344); BEST Arabidopsis thaliana protein match is: light harvesting complex photosystem II (TAIR:AT3G08940.2). & (q93wd2|cb29_chlre : 240.0) Chlorophyll a-b binding protein CP29 - Ch…	T
'1.1.1.1'	'PS.lightreaction.photosystem II.LHC-II'	'trinity_dn34991_c1_g1'	'(at3g08940 : 88.6) Lhcb4.2 protein (Lhcb4.2, protein involved in the light harvesting complex of photosystem II; light harvesting complex photosystem II (LHCB4.2); FUNCTIONS IN: chlorophyll binding; INVOLVED IN: response to blue light, response to red light, response to far red light; LOCATED IN: thylakoid, chloroplast thylakoid membrane, chloroplast, membrane, chloroplast envelope; EXPRESSED IN…	T
'1.1.1.1'	'PS.lightreaction.photosystem II.LHC-II'	'trinity_dn34991_c1_g3'	'(at5g01530 : 395.0) light harvesting complex photosystem II (LHCB4.1); FUNCTIONS IN: chlorophyll binding; INVOLVED IN: response to blue light, response to red light, response to far red light, photosynthesis; LOCATED IN: in 6 components; EXPRESSED IN: 27 plant structures; EXPRESSED DURING: 14 growth stages; CONTAINS InterPro DOMAIN/s: Chlorophyll A-B binding protein (InterPro:IPR001344); BEST Ar…	T
'1.1.1.1'	'PS.lightreaction.photosystem II.LHC-II'	'trinity_dn37768_c0_g1'	'(at4g10340 : 351.0) photosystem II encoding the light-harvesting chlorophyll a/b binding protein CP26 of the antenna system of the photosynthetic apparatus; light harvesting complex of photosystem II 5 (LHCB5); FUNCTIONS IN: chlorophyll binding; INVOLVED IN: response to blue light, response to red light, response to far red light, photosynthesis, nonphotochemical quenching; LOCATED IN: in 9 comp…	T
'1.1.1.1'	'PS.lightreaction.photosystem II.LHC-II'	'trinity_dn37768_c0_g2'	'(p27493|cb22_tobac : 459.0) Chlorophyll a-b binding protein 21, chloroplast precursor (LHCII type I CAB-21) (LHCP) - Nicotiana tabacum (Common tobacco) & (at1g29930 : 443.0) Subunit of light-harvesting complex II (LHCII),which absorbs light and transfers energy to the photosynthetic reaction center.; chlorophyll A/B binding protein 1 (CAB1); FUNCTIONS IN: chlorophyll binding; INVOLVED IN: photos…	T
'1.1.1.1'	'PS.lightreaction.photosystem II.LHC-II'	'trinity_dn39849_c1_g3'	'(at4g10340 : 362.0) photosystem II encoding the light-harvesting chlorophyll a/b binding protein CP26 of the antenna system of the photosynthetic apparatus; light harvesting complex of photosystem II 5 (LHCB5); FUNCTIONS IN: chlorophyll binding; INVOLVED IN: response to blue light, response to red light, response to far red light, photosynthesis, nonphotochemical quenching; LOCATED IN: in 9 comp…	T
'1.1.1.1'	'PS.lightreaction.photosystem II.LHC-II'	'trinity_dn43783_c0_g1'	'(at5g54270 : 328.0) Lhcb3 protein is a component of the main light harvesting chlorophyll a/b-protein complex of Photosystem II (LHC II).; light-harvesting chlorophyll B-binding protein 3 (LHCB3); FUNCTIONS IN: structural molecule activity; INVOLVED IN: photosynthesis; LOCATED IN: light-harvesting complex, thylakoid, chloroplast thylakoid membrane, chloroplast; EXPRESSED IN: 24 plant structures;…	T
'1.1.1.1'	'PS.lightreaction.photosystem II.LHC-II'	'trinity_dn47003_c1_g2'	'(at4g10340 : 115.0) photosystem II encoding the light-harvesting chlorophyll a/b binding protein CP26 of the antenna system of the photosynthetic apparatus; light harvesting complex of photosystem II 5 (LHCB5); FUNCTIONS IN: chlorophyll binding; INVOLVED IN: response to blue light, response to red light, response to far red light, photosynthesis, nonphotochemical quenching; LOCATED IN: in 9 comp…	T
'1.1.1.1'	'PS.lightreaction.photosystem II.LHC-II'	'trinity_dn6945_c0_g1'	'(at3g08940 : 318.0) Lhcb4.2 protein (Lhcb4.2, protein involved in the light harvesting complex of photosystem II; light harvesting complex photosystem II (LHCB4.2); FUNCTIONS IN: chlorophyll binding; INVOLVED IN: response to blue light, response to red light, response to far red light; LOCATED IN: thylakoid, chloroplast thylakoid membrane, chloroplast, membrane, chloroplast envelope; EXPRESSED I…	T
'1.1.1.1'	'PS.lightreaction.photosystem II.LHC-II'	'trinity_dn6945_c0_g2'	'(at5g01530 : 133.0) light harvesting complex photosystem II (LHCB4.1); FUNCTIONS IN: chlorophyll binding; INVOLVED IN: response to blue light, response to red light, response to far red light, photosynthesis; LOCATED IN: in 6 components; EXPRESSED IN: 27 plant structures; EXPRESSED DURING: 14 growth stages; CONTAINS InterPro DOMAIN/s: Chlorophyll A-B binding protein (InterPro:IPR001344); BEST Ar…	T
'1.1.1.1'	'PS.lightreaction.photosystem II.LHC-II'	'trinity_dn9703_c0_g1'	'(at5g54270 : 479.0) Lhcb3 protein is a component of the main light harvesting chlorophyll a/b-protein complex of Photosystem II (LHC II).; light-harvesting chlorophyll B-binding protein 3 (LHCB3); FUNCTIONS IN: structural molecule activity; INVOLVED IN: photosynthesis; LOCATED IN: light-harvesting complex, thylakoid, chloroplast thylakoid membrane, chloroplast; EXPRESSED IN: 24 plant structures;…	T
'1.1.1.2'	'PS.lightreaction.photosystem II.PSII polypeptide subunits'	'trinity_dn16599_c0_g2'	'(q9thz3|psbe_ginbi : 164.0) Cytochrome b559 alpha subunit (PSII reaction center subunit V) - Ginkgo biloba (Ginkgo) & (atcg00580 : 159.0) PSII cytochrome b559. There have been many speculations about the function of Cyt b559, but the most favored at present is that it plays a protective role by acting as an electron acceptor or electron donor under conditions when electron flow through PSII is n…	T
'1.1.1.2'	'PS.lightreaction.photosystem II.PSII polypeptide subunits'	'trinity_dn19939_c0_g1'	'(at5g11450 : 271.0) Mog1/PsbP/DUF1795-like photosystem II reaction center PsbP family protein; FUNCTIONS IN: calcium ion binding; INVOLVED IN: photosynthesis; LOCATED IN: thylakoid, thylakoid lumen, chloroplast thylakoid membrane, chloroplast thylakoid lumen, chloroplast; EXPRESSED IN: 23 plant structures; EXPRESSED DURING: 13 growth stages; CONTAINS InterPro DOMAIN/s: Photosystem II oxygen evol…	T
'1.1.1.2'	'PS.lightreaction.photosystem II.PSII polypeptide subunits'	'trinity_dn28302_c1_g1'	'(q40459|psbo_tobac : 452.0) Oxygen-evolving enhancer protein 1, chloroplast precursor (OEE1) (33 kDa subunit of oxygen evolving system of photosystem II) (OEC 33 kDa subunit) (33 kDa thylakoid membrane protein) - Nicotiana tabacum (Common tobacco) & (at3g50820 : 432.0) Encodes a protein which is an extrinsic subunit of photosystem II and which has been proposed to play a central role in stabiliz…	T
'1.1.1.2'	'PS.lightreaction.photosystem II.PSII polypeptide subunits'	'trinity_dn28613_c0_g1'	'(at3g56650 : 292.0) Mog1/PsbP/DUF1795-like photosystem II reaction center PsbP family protein; FUNCTIONS IN: calcium ion binding; INVOLVED IN: photosynthesis; LOCATED IN: thylakoid, thylakoid lumen, chloroplast thylakoid lumen, chloroplast stroma, chloroplast; EXPRESSED IN: 21 plant structures; EXPRESSED DURING: 14 growth stages; CONTAINS InterPro DOMAIN/s: Photosystem II oxygen evolving complex…	T
'1.1.1.2'	'PS.lightreaction.photosystem II.PSII polypeptide subunits'	'trinity_dn28613_c0_g2'	'(at3g56650 : 129.0) Mog1/PsbP/DUF1795-like photosystem II reaction center PsbP family protein; FUNCTIONS IN: calcium ion binding; INVOLVED IN: photosynthesis; LOCATED IN: thylakoid, thylakoid lumen, chloroplast thylakoid lumen, chloroplast stroma, chloroplast; EXPRESSED IN: 21 plant structures; EXPRESSED DURING: 14 growth stages; CONTAINS InterPro DOMAIN/s: Photosystem II oxygen evolving complex…	T
'1.1.1.2'	'PS.lightreaction.photosystem II.PSII polypeptide subunits'	'trinity_dn28895_c0_g1'	'(p06183|psbr_soltu : 229.0) Photosystem II 10 kDa polypeptide, chloroplast precursor (Light-inducible tissue-specific ST-LS1 protein) - Solanum tuberosum (Potato) & (at1g79040 : 182.0) Encodes for the 10 kDa PsbR subunit of photosystem II (PSII). This subunit appears to be involved in the stable assembly of PSII, particularly that of the oxygen-evolving complex subunit PsbP. Mutants defective in…	T
'1.1.1.2'	'PS.lightreaction.photosystem II.PSII polypeptide subunits'	'trinity_dn29026_c0_g1'	'(at5g51545 : 82.0) Encodes LPA2 (low psii accumulation2), an intrinsic thylakoid membrane protein required for efficient assembly of Photosystem II.; low psii accumulation2 (LPA2); INVOLVED IN: photosystem II assembly; LOCATED IN: chloroplast, thylakoid membrane; EXPRESSED IN: 22 plant structures; EXPRESSED DURING: 13 growth stages; Has 38 Blast hits to 38 proteins in 19 species: Archae - 0; Bac…	T
'1.1.1.2'	'PS.lightreaction.photosystem II.PSII polypeptide subunits'	'trinity_dn29252_c0_g1'	'(at1g76450 : 213.0) Photosystem II reaction center PsbP family protein; FUNCTIONS IN: calcium ion binding; INVOLVED IN: photosynthesis; LOCATED IN: thylakoid, thylakoid lumen, chloroplast thylakoid membrane, chloroplast thylakoid lumen, chloroplast; EXPRESSED IN: 23 plant structures; EXPRESSED DURING: 14 growth stages; CONTAINS InterPro DOMAIN/s: Photosystem II oxygen evolving complex protein Ps…	T
'1.1.1.2'	'PS.lightreaction.photosystem II.PSII polypeptide subunits'	'trinity_dn29252_c0_g2'	'(at1g76450 : 93.6) Photosystem II reaction center PsbP family protein; FUNCTIONS IN: calcium ion binding; INVOLVED IN: photosynthesis; LOCATED IN: thylakoid, thylakoid lumen, chloroplast thylakoid membrane, chloroplast thylakoid lumen, chloroplast; EXPRESSED IN: 23 plant structures; EXPRESSED DURING: 14 growth stages; CONTAINS InterPro DOMAIN/s: Photosystem II oxygen evolving complex protein Psb…	T
'1.1.1.2'	'PS.lightreaction.photosystem II.PSII polypeptide subunits'	'trinity_dn30195_c0_g1'	'(at2g39470 : 176.0) PsbP-like protein 2 (PPL2); FUNCTIONS IN: calcium ion binding; INVOLVED IN: photosynthesis; LOCATED IN: chloroplast thylakoid membrane, chloroplast thylakoid lumen, chloroplast photosystem II, chloroplast, oxygen evolving complex; EXPRESSED IN: 21 plant structures; EXPRESSED DURING: 13 growth stages; CONTAINS InterPro DOMAIN/s: Photosystem II oxygen evolving complex protein P…	T
'1.1.1.2'	'PS.lightreaction.photosystem II.PSII polypeptide subunits'	'trinity_dn30706_c0_g1'	'(p10690|psbr_spiol : 129.0) Photosystem II 10 kDa polypeptide, chloroplast precursor - Spinacia oleracea (Spinach) & (at1g79040 : 115.0) Encodes for the 10 kDa PsbR subunit of photosystem II (PSII). This subunit appears to be involved in the stable assembly of PSII, particularly that of the oxygen-evolving complex subunit PsbP. Mutants defective in this gene have reduced amounts of subunits PsbP…	T
'1.1.1.2'	'PS.lightreaction.photosystem II.PSII polypeptide subunits'	'trinity_dn31049_c0_g1'	'(at4g15510 : 288.0) Photosystem II reaction center PsbP family protein; FUNCTIONS IN: calcium ion binding; INVOLVED IN: photosynthesis; LOCATED IN: in 6 components; EXPRESSED IN: 21 plant structures; EXPRESSED DURING: 14 growth stages; CONTAINS InterPro DOMAIN/s: Photosystem II oxygen evolving complex protein PsbP (InterPro:IPR002683), Mog1/PsbP/DUF1795, alpha/beta/alpha sandwich (InterPro:IPR01…	T
'1.1.1.2'	'PS.lightreaction.photosystem II.PSII polypeptide subunits'	'trinity_dn31590_c1_g1'	'(at1g77090 : 293.0) Mog1/PsbP/DUF1795-like photosystem II reaction center PsbP family protein; FUNCTIONS IN: calcium ion binding; INVOLVED IN: photosynthesis; LOCATED IN: thylakoid, thylakoid lumen, chloroplast thylakoid lumen, chloroplast stroma, chloroplast; EXPRESSED IN: 21 plant structures; EXPRESSED DURING: 13 growth stages; CONTAINS InterPro DOMAIN/s: Photosystem II oxygen evolving complex…	T
'1.1.1.2'	'PS.lightreaction.photosystem II.PSII polypeptide subunits'	'trinity_dn31776_c0_g1'	'(at2g28605 : 175.0) Encodes a PsbP domain-OEC23 like protein localized in thylakoid (peripheral-lumenal side).; Photosystem II reaction center PsbP family protein; FUNCTIONS IN: calcium ion binding; INVOLVED IN: photosynthesis; LOCATED IN: thylakoid, chloroplast; EXPRESSED IN: 21 plant structures; EXPRESSED DURING: 13 growth stages; CONTAINS InterPro DOMAIN/s: Photosystem II oxygen evolving comp…	T
'1.1.1.2'	'PS.lightreaction.photosystem II.PSII polypeptide subunits'	'trinity_dn32399_c0_g1'	'(p93566|psbp_soltu : 310.0) Oxygen-evolving enhancer protein 2, chloroplast precursor (OEE2) (23 kDa subunit of oxygen evolving system of photosystem II) (OEC 23 kDa subunit) (23 kDa thylakoid membrane protein) - Solanum tuberosum (Potato) & (at1g06680 : 305.0) Encodes a 23 kD extrinsic protein that is part of photosystem II and participates in the regulation of oxygen evolution.; photosystem II…	T
'1.1.1.2'	'PS.lightreaction.photosystem II.PSII polypeptide subunits'	'trinity_dn33384_c4_g6'	'(p41643|psbc_pinth : 876.0) Photosystem II 44 kDa reaction center protein (P6 protein) (CP43) - Pinus thunbergii (Green pine) (Japanese black pine) & (atcg00280 : 872.0) chloroplast gene encoding a CP43 subunit of the photosystem II reaction center. promoter contains a blue-light responsive element.; photosystem II reaction center protein C (PSBC); FUNCTIONS IN: chlorophyll binding; INVOLVED IN:…	T
'1.1.1.2'	'PS.lightreaction.photosystem II.PSII polypeptide subunits'	'trinity_dn34614_c0_g11'	'(p06412|psbb_marpo : 158.0) Photosystem II P680 chlorophyll A apoprotein (CP-47 protein) - Marchantia polymorpha (Liverwort) & (atcg00680 : 155.0) encodes for CP47, subunit of the photosystem II reaction center.; photosystem II reaction center protein B (PSBB); FUNCTIONS IN: chlorophyll binding; INVOLVED IN: photosynthesis, light reaction, photosystem II assembly; LOCATED IN: in 6 components; EX…	T
'1.1.1.2'	'PS.lightreaction.photosystem II.PSII polypeptide subunits'	'trinity_dn34614_c0_g2'	'(q85ai7|psbb_antfo : 241.0) Photosystem II P680 chlorophyll A apoprotein (CP-47 protein) - Anthoceros formosae (Hornwort) & (atcg00680 : 229.0) encodes for CP47, subunit of the photosystem II reaction center.; photosystem II reaction center protein B (PSBB); FUNCTIONS IN: chlorophyll binding; INVOLVED IN: photosynthesis, light reaction, photosystem II assembly; LOCATED IN: in 6 components; EXPRE…	T
'1.1.1.2'	'PS.lightreaction.photosystem II.PSII polypeptide subunits'	'trinity_dn34614_c0_g7'	'(p06412|psbb_marpo : 271.0) Photosystem II P680 chlorophyll A apoprotein (CP-47 protein) - Marchantia polymorpha (Liverwort) & (atcg00680 : 264.0) encodes for CP47, subunit of the photosystem II reaction center.; photosystem II reaction center protein B (PSBB); FUNCTIONS IN: chlorophyll binding; INVOLVED IN: photosynthesis, light reaction, photosystem II assembly; LOCATED IN: in 6 components; EX…	T
'1.1.1.2'	'PS.lightreaction.photosystem II.PSII polypeptide subunits'	'trinity_dn35290_c0_g2'	'(at1g05385 : 100.0) Encodes a Psb27 homolog involved in photosystem II biogenesis.; LOW PSII ACCUMULATION 19 (LPA19); FUNCTIONS IN: molecular_function unknown; INVOLVED IN: photosystem II assembly; LOCATED IN: chloroplast thylakoid lumen, chloroplast; EXPRESSED IN: 24 plant structures; EXPRESSED DURING: 15 growth stages; Has 214 Blast hits to 214 proteins in 55 species: Archae - 0; Bacteria - 73…	T
'1.1.1.2'	'PS.lightreaction.photosystem II.PSII polypeptide subunits'	'trinity_dn35290_c0_g4'	'(at1g05385 : 166.0) Encodes a Psb27 homolog involved in photosystem II biogenesis.; LOW PSII ACCUMULATION 19 (LPA19); FUNCTIONS IN: molecular_function unknown; INVOLVED IN: photosystem II assembly; LOCATED IN: chloroplast thylakoid lumen, chloroplast; EXPRESSED IN: 24 plant structures; EXPRESSED DURING: 15 growth stages; Has 214 Blast hits to 214 proteins in 55 species: Archae - 0; Bacteria - 73…	T
'1.1.1.2'	'PS.lightreaction.photosystem II.PSII polypeptide subunits'	'trinity_dn35409_c2_g9'	'(p41627|psbh_pinth : 120.0) Photosystem II reaction center protein H (PSII-H) (Photosystem II 10 kDa phosphoprotein) - Pinus thunbergii (Green pine) (Japanese black pine) & (atcg00710 : 114.0) Encodes a 8 kD phosphoprotein that is a component of the photosystem II oxygen evolving core. Its exact molecular function has not been determined but it may play a role in mediating electron transfer betw…	T
'1.1.1.2'	'PS.lightreaction.photosystem II.PSII polypeptide subunits'	'trinity_dn36142_c1_g1'	'(at1g03600 : 151.0) PSB27; FUNCTIONS IN: molecular_function unknown; INVOLVED IN: photosystem II repair; LOCATED IN: thylakoid, chloroplast thylakoid membrane, chloroplast thylakoid lumen, chloroplast photosystem II, chloroplast; EXPRESSED IN: 23 plant structures; EXPRESSED DURING: 13 growth stages; Has 273 Blast hits to 273 proteins in 82 species: Archae - 0; Bacteria - 114; Metazoa - 0; Fungi …	T
'1.1.1.2'	'PS.lightreaction.photosystem II.PSII polypeptide subunits'	'trinity_dn36176_c3_g1'	'(p41624|psbb_pinth : 729.0) Photosystem II P680 chlorophyll A apoprotein (CP-47 protein) - Pinus thunbergii (Green pine) (Japanese black pine) & (atcg00680 : 717.0) encodes for CP47, subunit of the photosystem II reaction center.; photosystem II reaction center protein B (PSBB); FUNCTIONS IN: chlorophyll binding; INVOLVED IN: photosynthesis, light reaction, photosystem II assembly; LOCATED IN: i…	T
'1.1.1.2'	'PS.lightreaction.photosystem II.PSII polypeptide subunits'	'trinity_dn36963_c0_g1'	'(q9smb4|psbs_tobac : 300.0) Photosystem II 22 kDa protein, chloroplast precursor (CP22) - Nicotiana tabacum (Common tobacco) & (at1g44575 : 286.0) Encoding PSII-S (CP22), a ubiquitous pigment-binding protein associated with photosystem II (PSII) of higher plants. Involved in nonphotochemical quenching rather than in photosynthesis. Mutant has a normal violaxanthin cycle but has a limited capacit…	T
'1.1.1.2'	'PS.lightreaction.photosystem II.PSII polypeptide subunits'	'trinity_dn38388_c1_g2'	'(p80470|psby_spiol : 123.0) Photosystem II core complex proteins psbY, chloroplast precursor (L-arginine-metabolizing enzyme) (L-AME) [Contains: Photosystem II protein psbY-1 (psbY-A1); Photosystem II protein psbY-2 (psbY-A2)] - Spinacia oleracea (Spinach) & (at1g67740 : 120.0) PsbY precursor (psbY) mRNA. This single nuclear gene is imported into the chloroplasts where it is processed into two i…	T
'1.1.1.2'	'PS.lightreaction.photosystem II.PSII polypeptide subunits'	'trinity_dn38570_c0_g1'	'(at4g05180 : 113.0) Encodes the PsbQ subunit of the oxygen evolving complex of photosystem II.; photosystem II subunit Q-2 (PSBQ-2); FUNCTIONS IN: calcium ion binding; INVOLVED IN: peptidyl-cysteine S-nitrosylation; LOCATED IN: in 9 components; EXPRESSED IN: 23 plant structures; EXPRESSED DURING: 14 growth stages; CONTAINS InterPro DOMAIN/s: Photosystem II oxygen evolving complex protein PsbQ (I…	T
'1.1.1.2'	'PS.lightreaction.photosystem II.PSII polypeptide subunits'	'trinity_dn38831_c1_g4'	'(p13910|psba_vicfa : 117.0) Photosystem Q(B) protein (32 kDa thylakoid membrane protein) (Photosystem II protein D1) - Vicia faba (Broad bean) & (atcg00020 : 116.0) Encodes chlorophyll binding protein D1, a part of the photosystem II reaction center core; photosystem II reaction center protein A (PSBA); FUNCTIONS IN: chlorophyll binding; INVOLVED IN: photosynthesis, light reaction; LOCATED IN: i…	T
'1.1.1.2'	'PS.lightreaction.photosystem II.PSII polypeptide subunits'	'trinity_dn38831_c1_g6'	'(q85bh5|psba_antfo : 678.0) Photosystem Q(B) protein (32 kDa thylakoid membrane protein) (Photosystem II protein D1) (PSII D1 protein) - Anthoceros formosae (Hornwort) & (atcg00020 : 673.0) Encodes chlorophyll binding protein D1, a part of the photosystem II reaction center core; photosystem II reaction center protein A (PSBA); FUNCTIONS IN: chlorophyll binding; INVOLVED IN: photosynthesis, ligh…	T
'1.1.1.2'	'PS.lightreaction.photosystem II.PSII polypeptide subunits'	'trinity_dn39074_c1_g1'	'(p12301|psbq_spiol : 250.0) Oxygen-evolving enhancer protein 3, chloroplast precursor (OEE3) (16 kDa subunit of oxygen evolving system of photosystem II) (OEC 16 kDa subunit) - Spinacia oleracea (Spinach) & (at4g05180 : 243.0) Encodes the PsbQ subunit of the oxygen evolving complex of photosystem II.; photosystem II subunit Q-2 (PSBQ-2); FUNCTIONS IN: calcium ion binding; INVOLVED IN: peptidyl-c…	T
'1.1.1.2'	'PS.lightreaction.photosystem II.PSII polypeptide subunits'	'trinity_dn40444_c1_g1'	'(at3g55330 : 209.0) PsbP-like protein 1 (PPL1); FUNCTIONS IN: calcium ion binding; INVOLVED IN: photosynthesis; LOCATED IN: in 6 components; EXPRESSED IN: 24 plant structures; EXPRESSED DURING: 14 growth stages; CONTAINS InterPro DOMAIN/s: Photosystem II oxygen evolving complex protein PsbP (InterPro:IPR002683), Mog1/PsbP/DUF1795, alpha/beta/alpha sandwich (InterPro:IPR016124), Mog1/PsbP, alpha/…	T
'1.1.1.2'	'PS.lightreaction.photosystem II.PSII polypeptide subunits'	'trinity_dn4189_c0_g1'	'(p93566|psbp_soltu : 151.0) Oxygen-evolving enhancer protein 2, chloroplast precursor (OEE2) (23 kDa subunit of oxygen evolving system of photosystem II) (OEC 23 kDa subunit) (23 kDa thylakoid membrane protein) - Solanum tuberosum (Potato) & (at1g06680 : 135.0) Encodes a 23 kD extrinsic protein that is part of photosystem II and participates in the regulation of oxygen evolution.; photosystem II…	T
'1.1.1.2'	'PS.lightreaction.photosystem II.PSII polypeptide subunits'	'trinity_dn42545_c0_g1'	'(at4g28660 : 200.0) Similar to PsbW subunit of photosystem II.; photosystem II reaction center PSB28 protein (PSB28); FUNCTIONS IN: molecular_function unknown; INVOLVED IN: photosynthesis; LOCATED IN: chloroplast thylakoid membrane, photosystem II reaction center; EXPRESSED IN: 22 plant structures; EXPRESSED DURING: 13 growth stages; CONTAINS InterPro DOMAIN/s: Photosystem II protein Psb28, clas…	T
'1.1.1.2'	'PS.lightreaction.photosystem II.PSII polypeptide subunits'	'trinity_dn43024_c2_g1'	'(q7dm39|psbp1_tobac : 365.0) Oxygen-evolving enhancer protein 2-1, chloroplast precursor (OEE2) (23 kDa subunit of oxygen evolving system of photosystem II) (OEC 23 kDa subunit) (23 kDa thylakoid membrane protein) - Nicotiana tabacum (Common tobacco) & (at1g06680 : 359.0) Encodes a 23 kD extrinsic protein that is part of photosystem II and participates in the regulation of oxygen evolution.; pho…	T
'1.1.1.2'	'PS.lightreaction.photosystem II.PSII polypeptide subunits'	'trinity_dn46277_c1_g4'	'(at5g02120 : 80.5) Encodes a one helix protein homologous to cyanobacterial high-light inducible proteins. The protein is localized to the thylakoid membrane and its transcript is transiently induced by exposure to high light conditions.; one helix protein (OHP); FUNCTIONS IN: molecular_function unknown; INVOLVED IN: response to high light intensity; LOCATED IN: chloroplast thylakoid membrane, c…	T
'1.1.1.2'	'PS.lightreaction.photosystem II.PSII polypeptide subunits'	'trinity_dn47811_c0_g1'	'(p06412|psbb_marpo : 145.0) Photosystem II P680 chlorophyll A apoprotein (CP-47 protein) - Marchantia polymorpha (Liverwort) & (atcg00680 : 141.0) encodes for CP47, subunit of the photosystem II reaction center.; photosystem II reaction center protein B (PSBB); FUNCTIONS IN: chlorophyll binding; INVOLVED IN: photosynthesis, light reaction, photosystem II assembly; LOCATED IN: in 6 components; EX…	T
'1.1.1.2'	'PS.lightreaction.photosystem II.PSII polypeptide subunits'	'trinity_dn48066_c0_g1'	'(p26320|psbo_soltu : 455.0) Oxygen-evolving enhancer protein 1, chloroplast precursor (OEE1) (33 kDa subunit of oxygen evolving system of photosystem II) (OEC 33 kDa subunit) (33 kDa thylakoid membrane protein) - Solanum tuberosum (Potato) & (at3g50820 : 426.0) Encodes a protein which is an extrinsic subunit of photosystem II and which has been proposed to play a central role in stabilization of…	T
'1.1.1.2'	'PS.lightreaction.photosystem II.PSII polypeptide subunits'	'trinity_dn48460_c0_g1'	'(q02060|psbs_spiol : 286.0) Photosystem II 22 kDa protein, chloroplast precursor (CP22) - Spinacia oleracea (Spinach) & (at1g44575 : 278.0) Encoding PSII-S (CP22), a ubiquitous pigment-binding protein associated with photosystem II (PSII) of higher plants. Involved in nonphotochemical quenching rather than in photosynthesis. Mutant has a normal violaxanthin cycle but has a limited capacity of qu…	T
'1.1.1.2'	'PS.lightreaction.photosystem II.PSII polypeptide subunits'	'trinity_dn4943_c0_g1'	'(q40070|psbr_horvu : 138.0) Photosystem II 10 kDa polypeptide, chloroplast precursor - Hordeum vulgare (Barley) & (at1g79040 : 122.0) Encodes for the 10 kDa PsbR subunit of photosystem II (PSII). This subunit appears to be involved in the stable assembly of PSII, particularly that of the oxygen-evolving complex subunit PsbP. Mutants defective in this gene have reduced amounts of subunits PsbP an…	T
'1.1.1.3'	'PS.lightreaction.photosystem II.biogenesis'	'trinity_dn30194_c0_g1'	'(at5g23120 : 568.0) encodes a stability and/or assembly factor of photosystem II; HIGH CHLOROPHYLL FLUORESCENCE 136 (HCF136); INVOLVED IN: response to cadmium ion, plastid organization, protein complex assembly; LOCATED IN: in 8 components; EXPRESSED IN: 25 plant structures; EXPRESSED DURING: 14 growth stages; CONTAINS InterPro DOMAIN/s: BNR repeat (InterPro:IPR002860), Photosystem II stability/…	T
'1.1.1.4'	'PS.lightreaction.photosystem II.LHC biogenesis'	''	''
'1.1.2'	'PS.lightreaction.photosystem I'	'trinity_dn44941_c1_g1'	'(at3g21740 : 313.0) ACCUMULATION OF PHOTOSYSTEM ONE 4; ACCUMULATION OF PHOTOSYSTEM ONE 4 (APO4); INVOLVED IN: biological_process unknown; LOCATED IN: mitochondrion; EXPRESSED IN: 22 plant structures; EXPRESSED DURING: 13 growth stages; CONTAINS InterPro DOMAIN/s: Protein of unknown function DUF794, plant (InterPro:IPR008512); BEST Arabidopsis thaliana protein match is: Arabidopsis thaliana prote…	T
'1.1.2'	'PS.lightreaction.photosystem I'	'trinity_dn44941_c1_g5'	'(at3g21740 : 89.4) ACCUMULATION OF PHOTOSYSTEM ONE 4; ACCUMULATION OF PHOTOSYSTEM ONE 4 (APO4); INVOLVED IN: biological_process unknown; LOCATED IN: mitochondrion; EXPRESSED IN: 22 plant structures; EXPRESSED DURING: 13 growth stages; CONTAINS InterPro DOMAIN/s: Protein of unknown function DUF794, plant (InterPro:IPR008512); BEST Arabidopsis thaliana protein match is: Arabidopsis thaliana protei…	T
'1.1.2'	'PS.lightreaction.photosystem I'	'trinity_dn45061_c0_g2'	'(at3g21740 : 271.0) ACCUMULATION OF PHOTOSYSTEM ONE 4; ACCUMULATION OF PHOTOSYSTEM ONE 4 (APO4); INVOLVED IN: biological_process unknown; LOCATED IN: mitochondrion; EXPRESSED IN: 22 plant structures; EXPRESSED DURING: 13 growth stages; CONTAINS InterPro DOMAIN/s: Protein of unknown function DUF794, plant (InterPro:IPR008512); BEST Arabidopsis thaliana protein match is: Arabidopsis thaliana prote…	T
'1.1.2.1'	'PS.lightreaction.photosystem I.LHC-I'	'trinity_dn1283_c0_g1'	'(at1g61520 : 338.0) PSI type III chlorophyll a/b-binding protein (Lhca3*1); photosystem I light harvesting complex gene 3 (LHCA3); FUNCTIONS IN: chlorophyll binding; INVOLVED IN: photosynthesis, light harvesting, photosynthesis; LOCATED IN: light-harvesting complex, chloroplast thylakoid membrane, plastoglobule; EXPRESSED IN: 23 plant structures; EXPRESSED DURING: 14 growth stages; CONTAINS Inte…	T
'1.1.2.1'	'PS.lightreaction.photosystem I.LHC-I'	'trinity_dn15906_c0_g1'	'(at3g54890 : 290.0) Encodes a component of the light harvesting complex associated with photosystem I.; photosystem I light harvesting complex gene 1 (LHCA1); FUNCTIONS IN: chlorophyll binding; INVOLVED IN: response to blue light, response to red light, photosynthesis, light harvesting in photosystem I, response to far red light, photosynthesis; LOCATED IN: light-harvesting complex, chloroplast …	T
'1.1.2.1'	'PS.lightreaction.photosystem I.LHC-I'	'trinity_dn20234_c0_g1'	'(p13869|cb12_pethy : 358.0) Chlorophyll a-b binding protein, chloroplast precursor (LHCI type II CAB) - Petunia hybrida (Petunia) & (at3g61470 : 356.0) Encodes a component of the light harvesting antenna complex of photosystem I.; photosystem I light harvesting complex gene 2 (LHCA2); FUNCTIONS IN: chlorophyll binding; INVOLVED IN: photosynthesis, light harvesting in photosystem I, photosynthesi…	T
'1.1.2.1'	'PS.lightreaction.photosystem I.LHC-I'	'trinity_dn27059_c0_g1'	'(at1g34000 : 126.0) Encodes a novel member of the Lhc family from Arabidopsis with one predicted transmembrane alpha-helix closely related to helix I of Lhc protein from PSI (Lhca4). Gene expression is triggered by light stress and both transcript and protein accumulate in a light intensity-dependent manner. Ohp2 is associated with PSI under low- or high-light conditions.; one-helix protein 2 (O…	T
'1.1.2.1'	'PS.lightreaction.photosystem I.LHC-I'	'trinity_dn31913_c1_g4'	'(at1g61520 : 328.0) PSI type III chlorophyll a/b-binding protein (Lhca3*1); photosystem I light harvesting complex gene 3 (LHCA3); FUNCTIONS IN: chlorophyll binding; INVOLVED IN: photosynthesis, light harvesting, photosynthesis; LOCATED IN: light-harvesting complex, chloroplast thylakoid membrane, plastoglobule; EXPRESSED IN: 23 plant structures; EXPRESSED DURING: 14 growth stages; CONTAINS Inte…	T
'1.1.2.1'	'PS.lightreaction.photosystem I.LHC-I'	'trinity_dn39096_c1_g2'	'(at1g45474 : 294.0) Encodes a component of the light harvesting complex of photosystem I.; photosystem I light harvesting complex gene 5 (LHCA5); FUNCTIONS IN: pigment binding; INVOLVED IN: photosynthesis, light harvesting in photosystem I, photosynthesis; LOCATED IN: light-harvesting complex, chloroplast thylakoid membrane, photosystem I antenna complex, chloroplast, membrane; EXPRESSED IN: 21 …	T
'1.1.2.1'	'PS.lightreaction.photosystem I.LHC-I'	'trinity_dn39120_c0_g2'	'(at3g47470 : 340.0) Encodes a chlorophyll a/b-binding protein that is more similar to the PSI Cab proteins than the PSII cab proteins. The predicted protein is about 20 amino acids shorter than most known Cab proteins.; light-harvesting chlorophyll-protein complex I subunit A4 (LHCA4); FUNCTIONS IN: chlorophyll binding; INVOLVED IN: response to karrikin, photosynthesis; LOCATED IN: in 7 componen…	T
'1.1.2.1'	'PS.lightreaction.photosystem I.LHC-I'	'trinity_dn41401_c4_g1'	'(at3g54890 : 150.0) Encodes a component of the light harvesting complex associated with photosystem I.; photosystem I light harvesting complex gene 1 (LHCA1); FUNCTIONS IN: chlorophyll binding; INVOLVED IN: response to blue light, response to red light, photosynthesis, light harvesting in photosystem I, response to far red light, photosynthesis; LOCATED IN: light-harvesting complex, chloroplast …	T
'1.1.2.1'	'PS.lightreaction.photosystem I.LHC-I'	'trinity_dn41477_c1_g1'	'(at3g61470 : 409.0) Encodes a component of the light harvesting antenna complex of photosystem I.; photosystem I light harvesting complex gene 2 (LHCA2); FUNCTIONS IN: chlorophyll binding; INVOLVED IN: photosynthesis, light harvesting in photosystem I, photosynthesis; LOCATED IN: in 6 components; EXPRESSED IN: leaf; EXPRESSED DURING: seedling growth; CONTAINS InterPro DOMAIN/s: Chlorophyll A-B b…	T
'1.1.2.1'	'PS.lightreaction.photosystem I.LHC-I'	'trinity_dn7048_c0_g1'	'(at3g47470 : 130.0) Encodes a chlorophyll a/b-binding protein that is more similar to the PSI Cab proteins than the PSII cab proteins. The predicted protein is about 20 amino acids shorter than most known Cab proteins.; light-harvesting chlorophyll-protein complex I subunit A4 (LHCA4); FUNCTIONS IN: chlorophyll binding; INVOLVED IN: response to karrikin, photosynthesis; LOCATED IN: in 7 componen…	T
'1.1.2.1'	'PS.lightreaction.photosystem I.LHC-I'	'trinity_dn7048_c0_g2'	'(at3g47470 : 271.0) Encodes a chlorophyll a/b-binding protein that is more similar to the PSI Cab proteins than the PSII cab proteins. The predicted protein is about 20 amino acids shorter than most known Cab proteins.; light-harvesting chlorophyll-protein complex I subunit A4 (LHCA4); FUNCTIONS IN: chlorophyll binding; INVOLVED IN: response to karrikin, photosynthesis; LOCATED IN: in 7 componen…	T
'1.1.2.2'	'PS.lightreaction.photosystem I.PSI polypeptide subunits'	'trinity_dn11274_c0_g1'	'(at1g52230 : 134.0) photosystem I subunit H2 (PSAH2); FUNCTIONS IN: molecular_function unknown; INVOLVED IN: photosynthesis; LOCATED IN: in 6 components; EXPRESSED IN: 21 plant structures; EXPRESSED DURING: 13 growth stages; CONTAINS InterPro DOMAIN/s: Photosystem I reaction centre subunit VI (InterPro:IPR004928); BEST Arabidopsis thaliana protein match is: photosystem I subunit H-1 (TAIR:AT3G16…	T
'1.1.2.2'	'PS.lightreaction.photosystem I.PSI polypeptide subunits'	'trinity_dn12715_c0_g1'	'(p13192|psaf_horvu : 101.0) Photosystem I reaction center subunit III, chloroplast precursor (Light-harvesting complex I 17 kDa protein) (PSI-F) - Hordeum vulgare (Barley) & (at1g31330 : 98.6) Encodes subunit F of photosystem I.; photosystem I subunit F (PSAF); FUNCTIONS IN: molecular_function unknown; INVOLVED IN: photosynthesis; LOCATED IN: in 7 components; EXPRESSED IN: 25 plant structures; E…	T
'1.1.2.2'	'PS.lightreaction.photosystem I.PSI polypeptide subunits'	'trinity_dn12715_c0_g2'	'(at1g31330 : 251.0) Encodes subunit F of photosystem I.; photosystem I subunit F (PSAF); FUNCTIONS IN: molecular_function unknown; INVOLVED IN: photosynthesis; LOCATED IN: in 7 components; EXPRESSED IN: 25 plant structures; EXPRESSED DURING: 14 growth stages; CONTAINS InterPro DOMAIN/s: Photosystem I reaction centre protein PsaF, subunit III (InterPro:IPR003666); Has 387 Blast hits to 387 protei…	T
'1.1.2.2'	'PS.lightreaction.photosystem I.PSI polypeptide subunits'	'trinity_dn27306_c0_g2'	'(at1g55670 : 177.0) Encodes subunit G of photosystem I, an 11-kDa membrane protein that plays an important role in electron transport between plastocyanin and PSI and is involved in the stability of the PSI complex. PSI-G subunit is bound to PSI-B and is in contact with Lhca1. The protein inserts into thylakoids by a direct or "spontaneous" pathway that does not involve the activities of any kno…	T
'1.1.2.2'	'PS.lightreaction.photosystem I.PSI polypeptide subunits'	'trinity_dn27395_c0_g1'	'(q41385|psal_spiol : 107.0) Photosystem I reaction center subunit XI, chloroplast precursor (PSI-L) (PSI subunit V) - Spinacia oleracea (Spinach) & (at4g12800 : 97.1) Encodes subunit L of photosystem I reaction center.; photosystem I subunit l (PSAL); FUNCTIONS IN: molecular_function unknown; INVOLVED IN: photosynthesis, light reaction, photosynthesis; LOCATED IN: in 7 components; EXPRESSED IN: …	T
'1.1.2.2'	'PS.lightreaction.photosystem I.PSI polypeptide subunits'	'trinity_dn27395_c0_g2'	'(q39654|psal_cucsa : 160.0) Photosystem I reaction center subunit XI, chloroplast precursor (PSI-L) (PSI subunit V) - Cucumis sativus (Cucumber) & (at4g12800 : 150.0) Encodes subunit L of photosystem I reaction center.; photosystem I subunit l (PSAL); FUNCTIONS IN: molecular_function unknown; INVOLVED IN: photosynthesis, light reaction, photosynthesis; LOCATED IN: in 7 components; EXPRESSED IN: …	T
'1.1.2.2'	'PS.lightreaction.photosystem I.PSI polypeptide subunits'	'trinity_dn2784_c0_g1'	'(q9zt05|psak_medsa : 144.0) Photosystem I reaction center subunit psaK, chloroplast precursor (Photosystem I subunit X) (PSI-K) - Medicago sativa (Alfalfa) & (at1g30380 : 143.0) Encodes subunit K of photosystem I reaction center.; photosystem I subunit K (PSAK); FUNCTIONS IN: molecular_function unknown; INVOLVED IN: photosynthesis; LOCATED IN: thylakoid, chloroplast thylakoid membrane, photosyst…	T
'1.1.2.2'	'PS.lightreaction.photosystem I.PSI polypeptide subunits'	'trinity_dn31221_c0_g1'	'(p22179|psah_spiol : 83.6) Photosystem I reaction center subunit VI, chloroplast precursor (PSI-H) (Light-harvesting complex I 11 kDa protein) - Spinacia oleracea (Spinach) & (at1g52230 : 82.4) photosystem I subunit H2 (PSAH2); FUNCTIONS IN: molecular_function unknown; INVOLVED IN: photosynthesis; LOCATED IN: in 6 components; EXPRESSED IN: 21 plant structures; EXPRESSED DURING: 13 growth stages;…	T
'1.1.2.2'	'PS.lightreaction.photosystem I.PSI polypeptide subunits'	'trinity_dn31863_c2_g1'	'(p36886|psak_horvu : 133.0) Photosystem I reaction center subunit psaK, chloroplast precursor (Photosystem I subunit X) (PSI-K) (Light-harvesting complex I 7 kDa protein) - Hordeum vulgare (Barley) & (at1g30380 : 132.0) Encodes subunit K of photosystem I reaction center.; photosystem I subunit K (PSAK); FUNCTIONS IN: molecular_function unknown; INVOLVED IN: photosynthesis; LOCATED IN: thylakoid,…	T
'1.1.2.2'	'PS.lightreaction.photosystem I.PSI polypeptide subunits'	'trinity_dn33218_c0_g1'	'(o65107|psan_maize : 129.0) Photosystem I reaction center subunit N, chloroplast precursor (PSI-N) (Fragment) - Zea mays (Maize) & (at5g64040 : 123.0) Encodes the only subunit of photosystem I located entirely in the thylakoid lumen. May be involved in the interaction between plastocyanin and the photosystem I complex.; PSAN; FUNCTIONS IN: calmodulin binding; INVOLVED IN: photosynthetic electron…	T
'1.1.2.2'	'PS.lightreaction.photosystem I.PSI polypeptide subunits'	'trinity_dn34472_c0_g1'	'(q39654|psal_cucsa : 222.0) Photosystem I reaction center subunit XI, chloroplast precursor (PSI-L) (PSI subunit V) - Cucumis sativus (Cucumber) & (at4g12800 : 221.0) Encodes subunit L of photosystem I reaction center.; photosystem I subunit l (PSAL); FUNCTIONS IN: molecular_function unknown; INVOLVED IN: photosynthesis, light reaction, photosynthesis; LOCATED IN: in 7 components; EXPRESSED IN: …	T
'1.1.2.2'	'PS.lightreaction.photosystem I.PSI polypeptide subunits'	'trinity_dn34869_c1_g3'	'(p12353|psad_spiol : 268.0) Photosystem I reaction center subunit II, chloroplast precursor (Photosystem I 20 kDa subunit) (PSI-D) - Spinacia oleracea (Spinach) & (at4g02770 : 263.0) Encodes a protein predicted by sequence similarity with spinach PsaD to be photosystem I reaction center subunit II (PsaD1); photosystem I subunit D-1 (PSAD-1); FUNCTIONS IN: molecular_function unknown; INVOLVED IN:…	T
'1.1.2.2'	'PS.lightreaction.photosystem I.PSI polypeptide subunits'	'trinity_dn34869_c1_g5'	'(at4g02770 : 129.0) Encodes a protein predicted by sequence similarity with spinach PsaD to be photosystem I reaction center subunit II (PsaD1); photosystem I subunit D-1 (PSAD-1); FUNCTIONS IN: molecular_function unknown; INVOLVED IN: photosynthesis; LOCATED IN: in 6 components; EXPRESSED IN: 25 plant structures; EXPRESSED DURING: 14 growth stages; CONTAINS InterPro DOMAIN/s: Photosystem I prot…	T
'1.1.2.2'	'PS.lightreaction.photosystem I.PSI polypeptide subunits'	'trinity_dn35851_c0_g1'	'(at1g52220 : 119.0) FUNCTIONS IN: molecular_function unknown; INVOLVED IN: biological_process unknown; LOCATED IN: chloroplast thylakoid membrane, chloroplast; EXPRESSED IN: 23 plant structures; EXPRESSED DURING: 13 growth stages; BEST Arabidopsis thaliana protein match is: photosystem I P subunit (TAIR:AT2G46820.2); Has 251 Blast hits to 251 proteins in 43 species: Archae - 0; Bacteria - 66; Me…	T
'1.1.2.2'	'PS.lightreaction.photosystem I.PSI polypeptide subunits'	'trinity_dn36335_c0_g4'	'(at2g20260 : 112.0) Encodes subunit E of photosystem I.; photosystem I subunit E-2 (PSAE-2); FUNCTIONS IN: catalytic activity; INVOLVED IN: photosynthesis; LOCATED IN: thylakoid, chloroplast thylakoid membrane, chloroplast, plastoglobule, photosystem I reaction center; EXPRESSED IN: 25 plant structures; EXPRESSED DURING: 13 growth stages; CONTAINS InterPro DOMAIN/s: Photosystem I reaction centre…	T
'1.1.2.2'	'PS.lightreaction.photosystem I.PSI polypeptide subunits'	'trinity_dn37275_c0_g1'	'(at1g08380 : 110.0) Encodes subunit O of photosystem I.; photosystem I subunit O (PSAO); FUNCTIONS IN: molecular_function unknown; INVOLVED IN: response to salt stress, photosynthesis, light harvesting in photosystem I; LOCATED IN: thylakoid, photosystem I, chloroplast; EXPRESSED IN: 21 plant structures; EXPRESSED DURING: 13 growth stages; CONTAINS InterPro DOMAIN/s: Photosystem I PsaO (InterPro…	T
'1.1.2.2'	'PS.lightreaction.photosystem I.PSI polypeptide subunits'	'trinity_dn40368_c0_g1'	'(at2g46820 : 131.0) Encodes the P subunit of Photosystem I. About 25% of the TMP14 pool appeared to be phosphorylated, and this ratio is not affected by light. Contains seven phosphorylation sites on threonine residue and chloroplast targeting signal. Located in the proximity of PSI-L, -H and -O subunits.; photosystem I P subunit (PSI-P); FUNCTIONS IN: DNA binding; INVOLVED IN: photosynthetic el…	T
'1.1.2.2'	'PS.lightreaction.photosystem I.PSI polypeptide subunits'	'trinity_dn41477_c0_g1'	'(p13194|psae_horvu : 122.0) Photosystem I reaction center subunit IV, chloroplast precursor (PSI-E) (Photosystem I 10.8 kDa polypeptide) - Hordeum vulgare (Barley) & (at4g28750 : 115.0) mutant has Decreased effective quantum yield of photosystem II; Pale green plants; Reduced growth rate; Subunit E of Photosystem I; PSA E1 KNOCKOUT (PSAE-1); FUNCTIONS IN: catalytic activity; INVOLVED IN: respons…	T
'1.1.2.2'	'PS.lightreaction.photosystem I.PSI polypeptide subunits'	'trinity_dn41956_c1_g1'	'(p41649|psac_pinth : 89.7) Photosystem I iron-sulfur center (Photosystem I subunit VII) (9 kDa polypeptide) (PSI-C) (PsaC) - Pinus thunbergii (Green pine) (Japanese black pine) & (atcg01060 : 89.4) Encodes the PsaC subunit of photosystem I.; PSAC; FUNCTIONS IN: 4 iron, 4 sulfur cluster binding, electron carrier activity, iron-sulfur cluster binding; INVOLVED IN: photosynthesis; LOCATED IN: chlor…	T
'1.1.2.2'	'PS.lightreaction.photosystem I.PSI polypeptide subunits'	'trinity_dn43785_c3_g2'	'(q85wu9|psac_pinko : 178.0) Photosystem I iron-sulfur center (Photosystem I subunit VII) (9 kDa polypeptide) (PSI-C) (PsaC) - Pinus koraiensis (Korean pine) & (atcg01060 : 177.0) Encodes the PsaC subunit of photosystem I.; PSAC; FUNCTIONS IN: 4 iron, 4 sulfur cluster binding, electron carrier activity, iron-sulfur cluster binding; INVOLVED IN: photosynthesis; LOCATED IN: chloroplast stromal thyl…	T
'1.1.2.2'	'PS.lightreaction.photosystem I.PSI polypeptide subunits'	'trinity_dn45637_c1_g3'	'(q85b27|psaa_antfo : 84.3) Photosystem I P700 chlorophyll a apoprotein A1 (PsaA) (PSI-A) - Anthoceros formosae (Hornwort) & (atcg00350 : 80.9) Encodes psaA protein comprising the reaction center for photosystem I along with psaB protein; hydrophobic protein encoded by the chloroplast genome.; PSAA; FUNCTIONS IN: chlorophyll binding; INVOLVED IN: photosynthesis; LOCATED IN: in 6 components; EXPRE…	T
'1.1.2.2'	'PS.lightreaction.photosystem I.PSI polypeptide subunits'	'trinity_dn45637_c1_g4'	'(q85wx0|psab_pinko : 1467.0) Photosystem I P700 chlorophyll a apoprotein A2 (PsaB) (PSI-B) - Pinus koraiensis (Korean pine) & (atcg00340 : 1450.0) Encodes the D1 subunit of photosystem I and II reaction centers.; PSAB; FUNCTIONS IN: chlorophyll binding; INVOLVED IN: photosynthesis, light harvesting in photosystem II, photosynthesis, light harvesting in photosystem I; LOCATED IN: in 7 components;…	T
'1.1.2.2'	'PS.lightreaction.photosystem I.PSI polypeptide subunits'	'trinity_dn47842_c0_g1'	'(at5g64040 : 125.0) Encodes the only subunit of photosystem I located entirely in the thylakoid lumen. May be involved in the interaction between plastocyanin and the photosystem I complex.; PSAN; FUNCTIONS IN: calmodulin binding; INVOLVED IN: photosynthetic electron transport in photosystem I; LOCATED IN: chloroplast thylakoid membrane, photosystem I, chloroplast thylakoid lumen, chloroplast, c…	T
'1.1.2.2'	'PS.lightreaction.photosystem I.PSI polypeptide subunits'	'trinity_dn48687_c0_g1'	'(p12355|psaf_spiol : 217.0) Photosystem I reaction center subunit III, chloroplast precursor (Light-harvesting complex I 17 kDa protein) (PSI-F) - Spinacia oleracea (Spinach) & (at1g31330 : 214.0) Encodes subunit F of photosystem I.; photosystem I subunit F (PSAF); FUNCTIONS IN: molecular_function unknown; INVOLVED IN: photosynthesis; LOCATED IN: in 7 components; EXPRESSED IN: 25 plant structure…	T
'1.1.2.2'	'PS.lightreaction.photosystem I.PSI polypeptide subunits'	'trinity_dn49218_c0_g1'	'(at1g08380 : 199.0) Encodes subunit O of photosystem I.; photosystem I subunit O (PSAO); FUNCTIONS IN: molecular_function unknown; INVOLVED IN: response to salt stress, photosynthesis, light harvesting in photosystem I; LOCATED IN: thylakoid, photosystem I, chloroplast; EXPRESSED IN: 21 plant structures; EXPRESSED DURING: 13 growth stages; CONTAINS InterPro DOMAIN/s: Photosystem I PsaO (InterPro…	T
'1.1.2.2'	'PS.lightreaction.photosystem I.PSI polypeptide subunits'	'trinity_dn6088_c0_g1'	'(at1g55670 : 182.0) Encodes subunit G of photosystem I, an 11-kDa membrane protein that plays an important role in electron transport between plastocyanin and PSI and is involved in the stability of the PSI complex. PSI-G subunit is bound to PSI-B and is in contact with Lhca1. The protein inserts into thylakoids by a direct or "spontaneous" pathway that does not involve the activities of any kno…	T
'1.1.2.3'	'PS.lightreaction.photosystem I.biogenesis'	''	''
'1.1.3'	'PS.lightreaction.cytochrome b6/f'	'trinity_dn31689_c0_g1'	'(at5g36120 : 109.0) "cofactor assembly, complex C (B6F)" (CCB3); FUNCTIONS IN: molecular_function unknown; INVOLVED IN: cytochrome b6f complex assembly; LOCATED IN: chloroplast thylakoid membrane, chloroplast; CONTAINS InterPro DOMAIN/s: Protein of unknown function YGGT (InterPro:IPR003425); Has 30201 Blast hits to 17322 proteins in 780 species: Archae - 12; Bacteria - 1396; Metazoa - 17338; Fun…	T
'1.1.3'	'PS.lightreaction.cytochrome b6/f'	'trinity_dn39548_c2_g1'	'(at4g03280 : 285.0) Encodes the Rieske FeS center of cytochrome b6f complex. Gene is expressed in shoot but not in root. Mutant has reduced electron transport at saturating light intensities and Q-cycle activity is hypersensitive to acidification of the thylakoid lumen.; photosynthetic electron transfer C (PETC); FUNCTIONS IN: electron transporter, transferring electrons from cytochrome b6/f com…	T
'1.1.3.1'	'PS.lightreaction.cytochrome b6/f.iron sulfur subunit'	''	''
'1.1.3.2'	'PS.lightreaction.cytochrome b6/f.subunit 4 (PETD)'	'trinity_dn32513_c3_g9'	'(p00166|petd_spiol : 312.0) Cytochrome b6-f complex subunit 4 (17 kDa polypeptide) - Spinacia oleracea (Spinach) & (atcg00730 : 308.0) A chloroplast gene encoding subunit IV of the cytochrome b6/f complex; photosynthetic electron transfer D (PETD); FUNCTIONS IN: electron carrier activity, oxidoreductase activity, electron transporter, transferring electrons within the cyclic electron transport p…	T
'1.1.3.2'	'PS.lightreaction.cytochrome b6/f.subunit 4 (PETD)'	'trinity_dn48906_c0_g1'	'(p06250|petd_marpo : 244.0) Cytochrome b6-f complex subunit 4 (17 kDa polypeptide) - Marchantia polymorpha (Liverwort) & (atcg00730 : 239.0) A chloroplast gene encoding subunit IV of the cytochrome b6/f complex; photosynthetic electron transfer D (PETD); FUNCTIONS IN: electron carrier activity, oxidoreductase activity, electron transporter, transferring electrons within the cyclic electron trans…	T
'1.1.3.3'	'PS.lightreaction.cytochrome b6/f.cytochrome b6 (CYB6)'	'trinity_dn35409_c2_g3'	'(p06248|cyb6_marpo : 429.0) Cytochrome b6 - Marchantia polymorpha (Liverwort) & (atcg00720 : 420.0) Encodes the cytochrome b(6) subunit of the cytochrome b6f complex.; photosynthetic electron transfer B (PETB); FUNCTIONS IN: heme binding; INVOLVED IN: photosynthesis, light reaction; LOCATED IN: thylakoid, chloroplast thylakoid membrane, cytochrome b6f complex, chloroplast, membrane; EXPRESSED IN…	T
'1.1.3.3'	'PS.lightreaction.cytochrome b6/f.cytochrome b6 (CYB6)'	'trinity_dn35409_c2_g5'	'(atcg00720 : 82.8) Encodes the cytochrome b(6) subunit of the cytochrome b6f complex.; photosynthetic electron transfer B (PETB); FUNCTIONS IN: heme binding; INVOLVED IN: photosynthesis, light reaction; LOCATED IN: thylakoid, chloroplast thylakoid membrane, cytochrome b6f complex, chloroplast, membrane; EXPRESSED IN: 25 plant structures; EXPRESSED DURING: 13 growth stages; CONTAINS InterPro DOMA…	T
'1.1.3.4'	'PS.lightreaction.cytochrome b6/f.apocytochrome f (CYF)'	'trinity_dn45637_c1_g1'	'(o47042|cyf_picab : 537.0) Apocytochrome f precursor - Picea abies (Norway spruce) (Picea excelsa) & (atcg00540 : 504.0) Encodes cytochrome f apoprotein; involved in photosynthetic electron transport chain; encoded by the chloroplast genome and is transcriptionally repressed by a nuclear gene HCF2.; photosynthetic electron transfer A (PETA); FUNCTIONS IN: electron transporter, transferring elect…	T
'1.1.3.5'	'PS.lightreaction.cytochrome b6/f.biogenesis'	''	''
'1.1.4'	'PS.lightreaction.ATP synthase'	'trinity_dn28023_c0_g1'	'(at2g31040 : 333.0) ATP synthase protein I -related; LOCATED IN: chloroplast; EXPRESSED IN: 22 plant structures; EXPRESSED DURING: 13 growth stages; Has 182 Blast hits to 182 proteins in 74 species: Archae - 0; Bacteria - 104; Metazoa - 0; Fungi - 0; Plants - 50; Viruses - 2; Other Eukaryotes - 26 (source: NCBI BLink). & (reliability: 666.0) & (original description: Trans_ID=TRINITY_DN28023_c0_g…	T
'1.1.4.1'	'PS.lightreaction.ATP synthase.alpha subunit'	'trinity_dn41956_c2_g2'	'(q85au2|atpa_antfo : 828.0) ATP synthase subunit alpha (EC 3.6.3.14) (ATPase subunit alpha) (ATP synthase F1 sector subunit alpha) - Anthoceros formosae (Hornwort) & (atcg00120 : 799.0) Encodes the ATPase alpha subunit, which is a subunit of ATP synthase and part of the CF1 portion which catalyzes the conversion of ADP to ATP using the proton motive force. This complex is located in the thylakoi…	T
'1.1.4.1'	'PS.lightreaction.ATP synthase.alpha subunit'	'trinity_dn48638_c0_g1'	'(p06283|atpa_marpo : 126.0) ATP synthase subunit alpha (EC 3.6.3.14) (ATPase subunit alpha) (ATP synthase F1 sector subunit alpha) - Marchantia polymorpha (Liverwort) & (atcg00120 : 121.0) Encodes the ATPase alpha subunit, which is a subunit of ATP synthase and part of the CF1 portion which catalyzes the conversion of ADP to ATP using the proton motive force. This complex is located in the thyla…	T
'1.1.4.2'	'PS.lightreaction.ATP synthase.beta subunit'	'trinity_dn30689_c0_g1'	'(at5g08690 : 412.0) Encodes the mitochondrial ATP synthase beta-subunit. This subunit is encoded by a multigene family of three members (At5g08670, At5g08680, At5g08690) that shared 98% sequence identity at the amino acid level.; ATP synthase alpha/beta family protein; FUNCTIONS IN: hydrogen ion transporting ATP synthase activity, rotational mechanism, poly(U) RNA binding, copper ion binding; IN…	T
'1.1.4.2'	'PS.lightreaction.ATP synthase.beta subunit'	'trinity_dn36653_c2_g1'	'(p41621|rbl_pinth : 927.0) Ribulose bisphosphate carboxylase large chain precursor (EC 4.1.1.39) (RuBisCO large subunit) - Pinus thunbergii (Green pine) (Japanese black pine) & (atcg00490 : 900.0) large subunit of RUBISCO. Protein is tyrosine-phosphorylated and its phosphorylation state is modulated in response to ABA in Arabidopsis thaliana seeds.; RBCL; FUNCTIONS IN: ribulose-bisphosphate carb…	T
'1.1.4.3'	'PS.lightreaction.ATP synthase.epsilon chain'	''	''
'1.1.4.4'	'PS.lightreaction.ATP synthase.gamma chain'	'trinity_dn31379_c1_g1'	'(at4g04640 : 108.0) One of two genes (with ATPC2) encoding the gamma subunit of Arabidopsis chloroplast ATP synthase.; ATPC1; FUNCTIONS IN: enzyme regulator activity; INVOLVED IN: photosynthetic electron transport in photosystem II, ATP synthesis coupled proton transport, ATP biosynthetic process; LOCATED IN: in 6 components; EXPRESSED IN: 24 plant structures; EXPRESSED DURING: 14 growth stages;…	T
'1.1.4.4'	'PS.lightreaction.ATP synthase.gamma chain'	'trinity_dn31379_c1_g2'	'(at4g04640 : 499.0) One of two genes (with ATPC2) encoding the gamma subunit of Arabidopsis chloroplast ATP synthase.; ATPC1; FUNCTIONS IN: enzyme regulator activity; INVOLVED IN: photosynthetic electron transport in photosystem II, ATP synthesis coupled proton transport, ATP biosynthetic process; LOCATED IN: in 6 components; EXPRESSED IN: 24 plant structures; EXPRESSED DURING: 14 growth stages;…	T
'1.1.4.5'	'PS.lightreaction.ATP synthase.subunit C'	'trinity_dn46234_c3_g2'	'(atcg00140 : 80.5) ATPase III subunit; ATPH; FUNCTIONS IN: hydrogen ion transmembrane transporter activity; INVOLVED IN: ATP synthesis coupled proton transport; LOCATED IN: chloroplast thylakoid membrane; EXPRESSED IN: 23 plant structures; EXPRESSED DURING: 13 growth stages; CONTAINS InterPro DOMAIN/s: ATPase, F0 complex, subunit C, DCCD-binding site (InterPro:IPR020537), ATPase, F0/V0 complex, …	T
'1.1.4.5'	'PS.lightreaction.ATP synthase.subunit C'	'trinity_dn46234_c3_g5'	'(p06286|atph_tobac : 115.0) ATP synthase C chain (EC 3.6.3.14) (Lipid-binding protein) (ATPase subunit III) - Nicotiana tabacum (Common tobacco) & (atcg00140 : 114.0) ATPase III subunit; ATPH; FUNCTIONS IN: hydrogen ion transmembrane transporter activity; INVOLVED IN: ATP synthesis coupled proton transport; LOCATED IN: chloroplast thylakoid membrane; EXPRESSED IN: 23 plant structures; EXPRESSED …	T
'1.1.4.6'	'PS.lightreaction.ATP synthase.chloroplastic subunit a'	'trinity_dn38392_c2_g3'	'(p41604|atpi_pinth : 416.0) Chloroplast ATP synthase a chain precursor (EC 3.6.3.14) (ATPase subunit IV) - Pinus thunbergii (Green pine) (Japanese black pine) & (atcg00150 : 380.0) Encodes a subunit of ATPase complex CF0, which is a proton channel that supplies the proton motive force to drive ATP synthesis by CF1 portion of the complex.; ATPI; FUNCTIONS IN: hydrogen ion channel activity; INVOLV…	T
'1.1.4.6'	'PS.lightreaction.ATP synthase.chloroplastic subunit a'	'trinity_dn4532_c0_g1'	'(p41604|atpi_pinth : 164.0) Chloroplast ATP synthase a chain precursor (EC 3.6.3.14) (ATPase subunit IV) - Pinus thunbergii (Green pine) (Japanese black pine) & (atcg00150 : 145.0) Encodes a subunit of ATPase complex CF0, which is a proton channel that supplies the proton motive force to drive ATP synthesis by CF1 portion of the complex.; ATPI; FUNCTIONS IN: hydrogen ion channel activity; INVOLV…	T
'1.1.4.7'	'PS.lightreaction.ATP synthase.delta chain'	'trinity_dn30946_c0_g1'	'(p11402|atpd_spiol : 170.0) ATP synthase delta chain, chloroplast precursor (EC 3.6.3.14) - Spinacia oleracea (Spinach) & (at4g09650 : 165.0) Encodes the chloroplast ATPase delta-subunit.; ATP synthase delta-subunit gene (ATPD); FUNCTIONS IN: hydrogen ion transporting ATP synthase activity, rotational mechanism; INVOLVED IN: response to cold, defense response to bacterium, photosynthetic electro…	T
'1.1.4.7'	'PS.lightreaction.ATP synthase.delta chain'	'trinity_dn36363_c1_g1'	'(p32980|atpd_tobac : 204.0) ATP synthase delta chain, chloroplast precursor (EC 3.6.3.14) - Nicotiana tabacum (Common tobacco) & (at4g09650 : 190.0) Encodes the chloroplast ATPase delta-subunit.; ATP synthase delta-subunit gene (ATPD); FUNCTIONS IN: hydrogen ion transporting ATP synthase activity, rotational mechanism; INVOLVED IN: response to cold, defense response to bacterium, photosynthetic …	T
'1.1.4.8'	'PS.lightreaction.ATP synthase.subunit B (ATPF)'	'trinity_dn41956_c2_g1'	'(o62939|atpf_pinth : 136.0) ATP synthase B chain (EC 3.6.3.14) (ATPase subunit I) - Pinus thunbergii (Green pine) (Japanese black pine) & (atcg00130 : 118.0) ATPase F subunit.; ATPF; FUNCTIONS IN: hydrogen ion transporting ATP synthase activity, rotational mechanism; INVOLVED IN: cellular respiration, mitochondrial ATP synthesis coupled proton transport; LOCATED IN: proton-transporting ATP synth…	T
'1.1.4.8'	'PS.lightreaction.ATP synthase.subunit B (ATPF)'	'trinity_dn46234_c3_g1'	'(p06290|atpf_tobac : 92.4) ATP synthase B chain (EC 3.6.3.14) (ATPase subunit I) - Nicotiana tabacum (Common tobacco) & (atcg00130 : 86.3) ATPase F subunit.; ATPF; FUNCTIONS IN: hydrogen ion transporting ATP synthase activity, rotational mechanism; INVOLVED IN: cellular respiration, mitochondrial ATP synthesis coupled proton transport; LOCATED IN: proton-transporting ATP synthase complex, thylak…	T
'1.1.4.8'	'PS.lightreaction.ATP synthase.subunit B (ATPF)'	'trinity_dn8541_c0_g1'	'(p06528|atpf_wheat : 115.0) ATP synthase B chain (EC 3.6.3.14) (ATPase subunit I) - Triticum aestivum (Wheat) & (atcg00130 : 105.0) ATPase F subunit.; ATPF; FUNCTIONS IN: hydrogen ion transporting ATP synthase activity, rotational mechanism; INVOLVED IN: cellular respiration, mitochondrial ATP synthesis coupled proton transport; LOCATED IN: proton-transporting ATP synthase complex, thylakoid, ch…	T
'1.1.4.9'	'PS.lightreaction.ATP synthase.subunit B_ (ATPX)'	'trinity_dn27415_c0_g1'	'(p31853|atpx_spiol : 174.0) ATP synthase B' chain, chloroplast precursor (EC 3.6.3.14) (Subunit II) - Spinacia oleracea (Spinach) & (at4g32260 : 172.0) ATPase, F0 complex, subunit B/B', bacterial/chloroplast; FUNCTIONS IN: hydrogen ion transmembrane transporter activity; INVOLVED IN: defense response to bacterium; LOCATED IN: thylakoid, chloroplast thylakoid membrane, chloroplast, membrane, chlo…	T
'1.1.5'	'PS.lightreaction.other electron carrier (ox/red)'	'trinity_dn33618_c0_g1'	'(at5g45040 : 171.0) Cytochrome c; FUNCTIONS IN: electron carrier activity, iron ion binding, heme binding; EXPRESSED IN: 21 plant structures; EXPRESSED DURING: 13 growth stages; CONTAINS InterPro DOMAIN/s: Cytochrome c, class I (InterPro:IPR003088), Cytochrome c domain (InterPro:IPR009056); Has 30201 Blast hits to 17322 proteins in 780 species: Archae - 12; Bacteria - 1396; Metazoa - 17338; Fung…	T
'1.1.5.1'	'PS.lightreaction.other electron carrier (ox/red).plastocyanin'	'trinity_dn36198_c1_g1'	'(p84338|plas_ginbi : 163.0) Plastocyanin - Ginkgo biloba (Ginkgo) & (at1g20340 : 143.0) recombination and DNA-damage resistance protein (DRT112) One of two Arabidopsis plastocyanin genes. Predominant form, expressed 10x higher than PETE1. PETE2 is thought to be post-transcriptionally regulated via copper accumulation and is involved in copper homeostasis.; DNA-DAMAGE-REPAIR/TOLERATION PROTEIN 11…	T
'1.1.5.1'	'PS.lightreaction.other electron carrier (ox/red).plastocyanin'	'trinity_dn47829_c0_g1'	'(p16002|plas_pea : 119.0) Plastocyanin, chloroplast precursor - Pisum sativum (Garden pea) & (at1g76100 : 115.0) One of two Arabidopsis plastocyanin genes. Expressed at 1/10th level of PETE2. Does not respond to increased copper levels and is thought to be the isoform that participates in electron transport under copper-limiting conditions.; plastocyanin 1 (PETE1); FUNCTIONS IN: electron carrier…	T
'1.1.5.1'	'PS.lightreaction.other electron carrier (ox/red).plastocyanin'	'trinity_dn49039_c0_g1'	'(p00289|plas_spiol : 206.0) Plastocyanin, chloroplast precursor - Spinacia oleracea (Spinach) & (at1g76100 : 197.0) One of two Arabidopsis plastocyanin genes. Expressed at 1/10th level of PETE2. Does not respond to increased copper levels and is thought to be the isoform that participates in electron transport under copper-limiting conditions.; plastocyanin 1 (PETE1); FUNCTIONS IN: electron carr…	T
'1.1.5.2'	'PS.lightreaction.other electron carrier (ox/red).ferredoxin'	'trinity_dn10607_c0_g1'	'(p27788|fer3_maize : 121.0) Ferredoxin-3, chloroplast precursor (Ferredoxin III) (Fd III) - Zea mays (Maize) & (at2g27510 : 110.0) ferredoxin 3 (FD3); FUNCTIONS IN: electron carrier activity, iron-sulfur cluster binding, 2 iron, 2 sulfur cluster binding; INVOLVED IN: electron transport chain; LOCATED IN: chloroplast; EXPRESSED IN: 22 plant structures; EXPRESSED DURING: 13 growth stages; CONTAINS…	T
'1.1.5.2'	'PS.lightreaction.other electron carrier (ox/red).ferredoxin'	'trinity_dn16948_c0_g2'	'(at4g32590 : 186.0) 2Fe-2S ferredoxin-like superfamily protein; FUNCTIONS IN: electron carrier activity, iron-sulfur cluster binding; LOCATED IN: chloroplast; EXPRESSED IN: 21 plant structures; EXPRESSED DURING: 15 growth stages; CONTAINS InterPro DOMAIN/s: Ferredoxin (InterPro:IPR001041); BEST Arabidopsis thaliana protein match is: NDH-dependent cyclic electron flow 1 (TAIR:AT3G16250.1); Has 35…	T
'1.1.5.2'	'PS.lightreaction.other electron carrier (ox/red).ferredoxin'	'trinity_dn31553_c0_g1'	'(at1g10960 : 127.0) ferredoxin 1 (FD1); FUNCTIONS IN: electron carrier activity, iron-sulfur cluster binding, 2 iron, 2 sulfur cluster binding; INVOLVED IN: response to karrikin; LOCATED IN: chloroplast stroma, chloroplast; EXPRESSED IN: 22 plant structures; EXPRESSED DURING: 13 growth stages; CONTAINS InterPro DOMAIN/s: 2Fe-2S ferredoxin, iron-sulphur binding site (InterPro:IPR006058), Ferredox…	T
'1.1.5.2'	'PS.lightreaction.other electron carrier (ox/red).ferredoxin'	'trinity_dn36223_c2_g2'	'(at3g16250 : 127.0) encodes a novel subunit of the chloroplast NAD(P)H dehydrogenase complex, involved in cyclic electron flow around photosystem I to produce ATP. Contains a 4Fe-4S cluster.; NDH-dependent cyclic electron flow 1 (NDF4); FUNCTIONS IN: electron carrier activity, iron-sulfur cluster binding; INVOLVED IN: photosynthetic electron transport in photosystem I; LOCATED IN: chloroplast th…	T
'1.1.5.2'	'PS.lightreaction.other electron carrier (ox/red).ferredoxin'	'trinity_dn38399_c0_g1'	'(p27788|fer3_maize : 177.0) Ferredoxin-3, chloroplast precursor (Ferredoxin III) (Fd III) - Zea mays (Maize) & (at2g27510 : 157.0) ferredoxin 3 (FD3); FUNCTIONS IN: electron carrier activity, iron-sulfur cluster binding, 2 iron, 2 sulfur cluster binding; INVOLVED IN: electron transport chain; LOCATED IN: chloroplast; EXPRESSED IN: 22 plant structures; EXPRESSED DURING: 13 growth stages; CONTAINS…	T
'1.1.5.2'	'PS.lightreaction.other electron carrier (ox/red).ferredoxin'	'trinity_dn39298_c0_g2'	'(at5g07950 : 173.0) unknown protein; FUNCTIONS IN: molecular_function unknown; INVOLVED IN: biological_process unknown; LOCATED IN: chloroplast; EXPRESSED IN: 20 plant structures; EXPRESSED DURING: 9 growth stages; Has 30201 Blast hits to 17322 proteins in 780 species: Archae - 12; Bacteria - 1396; Metazoa - 17338; Fungi - 3422; Plants - 5037; Viruses - 0; Other Eukaryotes - 2996 (source: NCBI B…	T
'1.1.5.2'	'PS.lightreaction.other electron carrier (ox/red).ferredoxin'	'trinity_dn40003_c0_g1'	'(at1g02180 : 159.0) ferredoxin-related; FUNCTIONS IN: molecular_function unknown; INVOLVED IN: biological_process unknown; LOCATED IN: endomembrane system; EXPRESSED IN: 23 plant structures; EXPRESSED DURING: 15 growth stages; Has 54 Blast hits to 54 proteins in 11 species: Archae - 0; Bacteria - 0; Metazoa - 0; Fungi - 0; Plants - 54; Viruses - 0; Other Eukaryotes - 0 (source: NCBI BLink). & (r…	T
'1.1.5.2'	'PS.lightreaction.other electron carrier (ox/red).ferredoxin'	'trinity_dn46217_c2_g1'	'(p27788|fer3_maize : 155.0) Ferredoxin-3, chloroplast precursor (Ferredoxin III) (Fd III) - Zea mays (Maize) & (at1g60950 : 141.0) encodes a major leaf ferredoxin; FED A; FUNCTIONS IN: electron carrier activity, iron-sulfur cluster binding, 2 iron, 2 sulfur cluster binding; INVOLVED IN: photosynthetic electron transport chain, response to light stimulus; LOCATED IN: chloroplast stroma, chloropla…	T
'1.1.5.2'	'PS.lightreaction.other electron carrier (ox/red).ferredoxin'	'trinity_dn46744_c4_g2'	'(at1g02180 : 113.0) ferredoxin-related; FUNCTIONS IN: molecular_function unknown; INVOLVED IN: biological_process unknown; LOCATED IN: endomembrane system; EXPRESSED IN: 23 plant structures; EXPRESSED DURING: 15 growth stages; Has 54 Blast hits to 54 proteins in 11 species: Archae - 0; Bacteria - 0; Metazoa - 0; Fungi - 0; Plants - 54; Viruses - 0; Other Eukaryotes - 0 (source: NCBI BLink). & (r…	T
'1.1.5.2'	'PS.lightreaction.other electron carrier (ox/red).ferredoxin'	'trinity_dn47587_c0_g1'	'(at1g60950 : 168.0) encodes a major leaf ferredoxin; FED A; FUNCTIONS IN: electron carrier activity, iron-sulfur cluster binding, 2 iron, 2 sulfur cluster binding; INVOLVED IN: photosynthetic electron transport chain, response to light stimulus; LOCATED IN: chloroplast stroma, chloroplast; EXPRESSED IN: 22 plant structures; EXPRESSED DURING: 13 growth stages; CONTAINS InterPro DOMAIN/s: 2Fe-2S f…	T
'1.1.5.3'	'PS.lightreaction.other electron carrier (ox/red).ferredoxin reductase'	'trinity_dn17319_c0_g1'	'(at5g66190 : 320.0) Encodes a leaf-type ferredoxin:NADP(H) oxidoreductase. It is present in both chloroplast stroma and thylakoid membranes but is more abundant in the thylakoid. The affinity of this enzyme for ferredoxin is slightly, but significantly, higher than AtLFNR2, an isoform of the same enzyme. AtLFNR1 forms a heterodimer with AtFNR2 and is also a prerequisite to attach AtFNR2 to the t…	T
'1.1.5.3'	'PS.lightreaction.other electron carrier (ox/red).ferredoxin reductase'	'trinity_dn17319_c0_g2'	'(p41344|fenr1_orysa : 197.0) Ferredoxin--NADP reductase, leaf isozyme, chloroplast precursor (EC 1.18.1.2) (FNR) - Oryza sativa (Rice) & (at5g66190 : 195.0) Encodes a leaf-type ferredoxin:NADP(H) oxidoreductase. It is present in both chloroplast stroma and thylakoid membranes but is more abundant in the thylakoid. The affinity of this enzyme for ferredoxin is slightly, but significantly, higher …	T
'1.1.5.3'	'PS.lightreaction.other electron carrier (ox/red).ferredoxin reductase'	'trinity_dn38112_c2_g3'	'(at5g66190 : 574.0) Encodes a leaf-type ferredoxin:NADP(H) oxidoreductase. It is present in both chloroplast stroma and thylakoid membranes but is more abundant in the thylakoid. The affinity of this enzyme for ferredoxin is slightly, but significantly, higher than AtLFNR2, an isoform of the same enzyme. AtLFNR1 forms a heterodimer with AtFNR2 and is also a prerequisite to attach AtFNR2 to the t…	T
'1.1.5.3'	'PS.lightreaction.other electron carrier (ox/red).ferredoxin reductase'	'trinity_dn42568_c0_g1'	'(at4g32360 : 306.0) Pyridine nucleotide-disulphide oxidoreductase family protein; FUNCTIONS IN: electron carrier activity, binding, catalytic activity; INVOLVED IN: metabolic process; LOCATED IN: plasma membrane; EXPRESSED IN: 22 plant structures; EXPRESSED DURING: 13 growth stages; CONTAINS InterPro DOMAIN/s: FAD-dependent pyridine nucleotide-disulphide oxidoreductase (InterPro:IPR013027), Adre…	T
'1.1.5.4'	'PS.lightreaction.other electron carrier (ox/red).ferredoxin oxireductase'	'trinity_dn30735_c0_g1'	'(at3g09150 : 311.0) Required for biosynthesis of the tetrapyrrole phytochrome chromophore phytochromobilin. Encodes phytochromobilin synthase, a ferredoxin-dependent biliverdin reductase. It is necessary for coupling the expression of some nuclear genes to the functional state of the chloroplast.; ELONGATED HYPOCOTYL 2 (HY2); CONTAINS InterPro DOMAIN/s: Ferredoxin-dependent bilin reductase (Inte…	T
'1.1.5.4'	'PS.lightreaction.other electron carrier (ox/red).ferredoxin oxireductase'	'trinity_dn35829_c0_g2'	'(at1g15140 : 317.0) FAD/NAD(P)-binding oxidoreductase; FUNCTIONS IN: oxidoreductase activity, copper ion binding; INVOLVED IN: oxidation reduction; LOCATED IN: thylakoid, chloroplast; EXPRESSED IN: 23 plant structures; EXPRESSED DURING: 15 growth stages; CONTAINS InterPro DOMAIN/s: Oxidoreductase FAD/NAD(P)-binding (InterPro:IPR001433), Ferredoxin reductase-type FAD-binding domain (InterPro:IPR0…	T
'1.1.5.4'	'PS.lightreaction.other electron carrier (ox/red).ferredoxin oxireductase'	'trinity_dn47657_c0_g1'	'(at1g15140 : 269.0) FAD/NAD(P)-binding oxidoreductase; FUNCTIONS IN: oxidoreductase activity, copper ion binding; INVOLVED IN: oxidation reduction; LOCATED IN: thylakoid, chloroplast; EXPRESSED IN: 23 plant structures; EXPRESSED DURING: 15 growth stages; CONTAINS InterPro DOMAIN/s: Oxidoreductase FAD/NAD(P)-binding (InterPro:IPR001433), Ferredoxin reductase-type FAD-binding domain (InterPro:IPR0…	T
'1.1.6'	'PS.lightreaction.NADH DH'	'trinity_dn30265_c0_g1'	'(at1g74880 : 167.0) Encodes subunit NDH-O of NAD(P)H:plastoquinone dehydrogenase complex (Ndh complex) present in the thylakoid membrane of chloroplasts. This subunit is thought to be required for Ndh complex assembly.; NAD(P)H:plastoquinone dehydrogenase complex subunit O (NDH-O); FUNCTIONS IN: oxidoreductase activity, acting on NADH or NADPH, quinone or similar compound as acceptor; INVOLVED I…	T
'1.1.6'	'PS.lightreaction.NADH DH'	'trinity_dn31483_c0_g1'	'(at1g36320 : 379.0) unknown protein; BEST Arabidopsis thaliana protein match is: unknown protein (TAIR:AT4G37920.1); Has 93 Blast hits to 90 proteins in 22 species: Archae - 0; Bacteria - 0; Metazoa - 0; Fungi - 0; Plants - 85; Viruses - 0; Other Eukaryotes - 8 (source: NCBI BLink). & (reliability: 686.0) & (original description: Trans_ID=TRINITY_DN31483_c0_g1_i2)'	T
'1.1.6'	'PS.lightreaction.NADH DH'	'trinity_dn36177_c0_g1'	'(at4g37925 : 198.0) Encodes subunit NDH-M of NAD(P)H:plastoquinone dehydrogenase complex (Ndh complex) present in the thylakoid membrane of chloroplasts. This subunit is thought to be required for Ndh complex assembly.; subunit NDH-M of NAD(P)H:plastoquinone dehydrogenase complex (NDH-M); FUNCTIONS IN: oxidoreductase activity, acting on NADH or NADPH, quinone or similar compound as acceptor; INV…	T
'1.1.6'	'PS.lightreaction.NADH DH'	'trinity_dn36318_c0_g3'	'(at5g58260 : 250.0) Encodes subunit NDH-N of NAD(P)H:plastoquinone dehydrogenase complex (Ndh complex) present in the thylakoid membrane of chloroplasts. This subunit is thought to be required for Ndh complex assembly.; oxidoreductases, acting on NADH or NADPH, quinone or similar compound as acceptor; FUNCTIONS IN: oxidoreductase activity, acting on NADH or NADPH, quinone or similar compound as …	T
'1.1.6'	'PS.lightreaction.NADH DH'	'trinity_dn38060_c3_g3'	'(p31175|ndhk_soybn : 328.0) NAD(P)H-quinone oxidoreductase chain K, chloroplast (EC 1.6.5.-) (NAD(P)H dehydrogenase, chain K) (NADH-plastoquinone oxidoreductase subunit K) - Glycine max (Soybean) & (atcg00430 : 315.0) Encodes a protein which was originally thought to be part of photosystem II but its wheat homolog was later shown to encode for subunit K of NADH dehydrogenase.; photosystem II rea…	T
'1.1.6'	'PS.lightreaction.NADH DH'	'trinity_dn38060_c3_g4'	'(q9mtp3|ndhj_oenho : 126.0) NAD(P)H-quinone oxidoreductase chain J, chloroplast (EC 1.6.5.-) (NAD(P)H dehydrogenase, chain J) (NADH-plastoquinone oxidoreductase subunit J) - Oenothera hookeri (Hooker's evening primrose) & (atcg00420 : 121.0) Encodes NADH dehydrogenase subunit J. Its transcription is increased upon sulfur depletion.; NADH dehydrogenase subunit J (NDHJ); FUNCTIONS IN: NADH dehydro…	T
'1.1.6'	'PS.lightreaction.NADH DH'	'trinity_dn38060_c3_g5'	'(q85bb2|ndhj_antfo : 162.0) NAD(P)H-quinone oxidoreductase chain J, chloroplast (EC 1.6.5.-) (NAD(P)H dehydrogenase, chain J) (NADH-plastoquinone oxidoreductase subunit J) - Anthoceros formosae (Hornwort) & (atcg00420 : 146.0) Encodes NADH dehydrogenase subunit J. Its transcription is increased upon sulfur depletion.; NADH dehydrogenase subunit J (NDHJ); FUNCTIONS IN: NADH dehydrogenase (ubiquin…	T
'1.1.6'	'PS.lightreaction.NADH DH'	'trinity_dn42395_c0_g2'	'(p06265|nu5c_tobac : 134.0) NAD(P)H-quinone oxidoreductase chain 5, chloroplast (EC 1.6.5.-) (NAD(P)H dehydrogenase, chain 5) (NADH-plastoquinone oxidoreductase chain 5) - Nicotiana tabacum (Common tobacco) & (atcg01010 : 127.0) Chloroplast encoded NADH dehydrogenase unit.; NDHF; FUNCTIONS IN: NADH dehydrogenase activity; INVOLVED IN: photosynthesis; LOCATED IN: chloroplast; EXPRESSED IN: 21 pla…	T
'1.1.6'	'PS.lightreaction.NADH DH'	'trinity_dn42395_c0_g3'	'(q859v1|nu5c_antfo : 230.0) NAD(P)H-quinone oxidoreductase chain 5, chloroplast (EC 1.6.5.-) (NAD(P)H dehydrogenase, chain 5) (NADH-plastoquinone oxidoreductase chain 5) - Anthoceros formosae (Hornwort) & (atcg01010 : 216.0) Chloroplast encoded NADH dehydrogenase unit.; NDHF; FUNCTIONS IN: NADH dehydrogenase activity; INVOLVED IN: photosynthesis; LOCATED IN: chloroplast; EXPRESSED IN: 21 plant s…	T
'1.1.6'	'PS.lightreaction.NADH DH'	'trinity_dn42395_c0_g4'	'(q9m3j4|nu5c_spiol : 389.0) NAD(P)H-quinone oxidoreductase chain 5, chloroplast (EC 1.6.5.-) (NAD(P)H dehydrogenase, chain 5) (NADH-plastoquinone oxidoreductase chain 5) - Spinacia oleracea (Spinach) & (atcg01010 : 381.0) Chloroplast encoded NADH dehydrogenase unit.; NDHF; FUNCTIONS IN: NADH dehydrogenase activity; INVOLVED IN: photosynthesis; LOCATED IN: chloroplast; EXPRESSED IN: 21 plant stru…	T
'1.1.6'	'PS.lightreaction.NADH DH'	'trinity_dn42844_c1_g3'	'(p06262|nu4c_tobac : 135.0) NAD(P)H-quinone oxidoreductase chain 4, chloroplast (EC 1.6.5.-) (NAD(P)H dehydrogenase, chain 4) (NADH-plastoquinone oxidoreductase chain 4) - Nicotiana tabacum (Common tobacco) & (atcg01050 : 130.0) Represents a plastid-encoded subunit of a NAD(P)H dehydrogenase complex. Its mRNA is edited at four positions. Translation data is not available for this gene.; NDHD; FU…	T
'1.1.6'	'PS.lightreaction.NADH DH'	'trinity_dn43785_c3_g1'	'(q85bg0|nu4c_antfo : 295.0) NAD(P)H-quinone oxidoreductase chain 4, chloroplast (EC 1.6.5.-) (NAD(P)H dehydrogenase, chain 4) (NADH-plastoquinone oxidoreductase chain 4) - Anthoceros formosae (Hornwort) & (atcg01050 : 263.0) Represents a plastid-encoded subunit of a NAD(P)H dehydrogenase complex. Its mRNA is edited at four positions. Translation data is not available for this gene.; NDHD; FUNCTI…	T
'1.1.6'	'PS.lightreaction.NADH DH'	'trinity_dn47378_c0_g1'	'(q32539|nu5c_lacsa : 120.0) NAD(P)H-quinone oxidoreductase chain 5, chloroplast (EC 1.6.5.-) (NAD(P)H dehydrogenase, chain 5) (NADH-plastoquinone oxidoreductase chain 5) - Lactuca sativa (Garden lettuce) & (atcg01010 : 109.0) Chloroplast encoded NADH dehydrogenase unit.; NDHF; FUNCTIONS IN: NADH dehydrogenase activity; INVOLVED IN: photosynthesis; LOCATED IN: chloroplast; EXPRESSED IN: 21 plant …	T
'1.1.6'	'PS.lightreaction.NADH DH'	'trinity_dn48007_c0_g1'	'(p06264|nu5c_marpo : 119.0) NAD(P)H-quinone oxidoreductase chain 5, chloroplast (EC 1.6.5.-) (NAD(P)H dehydrogenase, chain 5) (NADH-plastoquinone oxidoreductase chain 5) - Marchantia polymorpha (Liverwort) & (atcg01010 : 106.0) Chloroplast encoded NADH dehydrogenase unit.; NDHF; FUNCTIONS IN: NADH dehydrogenase activity; INVOLVED IN: photosynthesis; LOCATED IN: chloroplast; EXPRESSED IN: 21 plan…	T
'1.1.6'	'PS.lightreaction.NADH DH'	'trinity_dn5629_c0_g2'	'(p06409|ndhk_tobac : 263.0) NAD(P)H-quinone oxidoreductase chain K, chloroplast (EC 1.6.5.-) (NAD(P)H dehydrogenase, chain K) (NADH-plastoquinone oxidoreductase subunit K) - Nicotiana tabacum (Common tobacco) & (atcg00430 : 261.0) Encodes a protein which was originally thought to be part of photosystem II but its wheat homolog was later shown to encode for subunit K of NADH dehydrogenase.; photo…	T
'1.1.30'	'PS.lightreaction.state transition'	'trinity_dn35096_c0_g1'	'(at1g68830 : 485.0) STN7 protein kinase; required for state transitions, phosphorylation of the major antenna complex (LHCII) between PSII and PSI, and light adaptation; STT7 homolog STN7 (STN7); FUNCTIONS IN: protein kinase activity, kinase activity; INVOLVED IN: regulation of photosynthesis, light reaction, circadian rhythm; LOCATED IN: chloroplast; EXPRESSED IN: 25 plant structures; EXPRESSED…	T
'1.1.30'	'PS.lightreaction.state transition'	'trinity_dn35096_c0_g2'	'(at1g68830 : 119.0) STN7 protein kinase; required for state transitions, phosphorylation of the major antenna complex (LHCII) between PSII and PSI, and light adaptation; STT7 homolog STN7 (STN7); FUNCTIONS IN: protein kinase activity, kinase activity; INVOLVED IN: regulation of photosynthesis, light reaction, circadian rhythm; LOCATED IN: chloroplast; EXPRESSED IN: 25 plant structures; EXPRESSED…	T
'1.1.30'	'PS.lightreaction.state transition'	'trinity_dn39939_c1_g1'	'(at4g01330 : 543.0) Protein kinase superfamily protein; FUNCTIONS IN: protein serine/threonine kinase activity, protein kinase activity, kinase activity, ATP binding; INVOLVED IN: protein amino acid phosphorylation; EXPRESSED IN: 22 plant structures; EXPRESSED DURING: 13 growth stages; CONTAINS InterPro DOMAIN/s: Protein kinase, ATP binding site (InterPro:IPR017441), Protein kinase, catalytic do…	T
'1.1.30'	'PS.lightreaction.state transition'	'trinity_dn39939_c1_g4'	'(at4g02630 : 138.0) Protein kinase superfamily protein; FUNCTIONS IN: protein serine/threonine kinase activity, protein kinase activity, kinase activity, ATP binding; INVOLVED IN: protein amino acid phosphorylation; LOCATED IN: plasma membrane; EXPRESSED IN: 22 plant structures; EXPRESSED DURING: 13 growth stages; CONTAINS InterPro DOMAIN/s: Protein kinase, ATP binding site (InterPro:IPR017441),…	T
'1.1.30'	'PS.lightreaction.state transition'	'trinity_dn39939_c1_g5'	'(at1g01540 : 129.0) Protein kinase superfamily protein; FUNCTIONS IN: protein serine/threonine kinase activity, protein kinase activity, kinase activity, ATP binding; INVOLVED IN: protein amino acid phosphorylation; LOCATED IN: plasma membrane; EXPRESSED IN: 23 plant structures; EXPRESSED DURING: 13 growth stages; CONTAINS InterPro DOMAIN/s: Protein kinase, ATP binding site (InterPro:IPR017441),…	T
'1.1.30'	'PS.lightreaction.state transition'	'trinity_dn45652_c0_g1'	'(at1g01540 : 370.0) Protein kinase superfamily protein; FUNCTIONS IN: protein serine/threonine kinase activity, protein kinase activity, kinase activity, ATP binding; INVOLVED IN: protein amino acid phosphorylation; LOCATED IN: plasma membrane; EXPRESSED IN: 23 plant structures; EXPRESSED DURING: 13 growth stages; CONTAINS InterPro DOMAIN/s: Protein kinase, ATP binding site (InterPro:IPR017441),…	T
'1.1.30'	'PS.lightreaction.state transition'	'trinity_dn45652_c0_g2'	'(at1g01540 : 86.3) Protein kinase superfamily protein; FUNCTIONS IN: protein serine/threonine kinase activity, protein kinase activity, kinase activity, ATP binding; INVOLVED IN: protein amino acid phosphorylation; LOCATED IN: plasma membrane; EXPRESSED IN: 23 plant structures; EXPRESSED DURING: 13 growth stages; CONTAINS InterPro DOMAIN/s: Protein kinase, ATP binding site (InterPro:IPR017441), …	T
'1.1.30'	'PS.lightreaction.state transition'	'trinity_dn47309_c3_g1'	'(at2g04300 : 171.0) Leucine-rich repeat protein kinase family protein; FUNCTIONS IN: kinase activity; INVOLVED IN: protein amino acid phosphorylation; LOCATED IN: endomembrane system; EXPRESSED IN: sperm cell; CONTAINS InterPro DOMAIN/s: Protein kinase, ATP binding site (InterPro:IPR017441), Protein kinase, catalytic domain (InterPro:IPR000719), Serine-threonine/tyrosine-protein kinase (InterPro…	T
'1.1.40'	'PS.lightreaction.cyclic electron flow-chlororespiration'	'trinity_dn31350_c0_g1'	'(at1g64770 : 146.0) encodes a novel subunit of the chloroplast NAD(P)H dehydrogenase complex, involved in cyclic electron flow around photosystem I to produce ATP.; NDH-dependent cyclic electron flow 1 (NDF2); BEST Arabidopsis thaliana protein match is: NDH-dependent cyclic electron flow 5 (TAIR:AT1G55370.2). & (reliability: 292.0) & (original description: Trans_ID=TRINITY_DN31350_c0_g1_i1)'	T
'1.1.40'	'PS.lightreaction.cyclic electron flow-chlororespiration'	'trinity_dn32846_c1_g1'	'(at3g15840 : 310.0) Encodes a chloroplast-targeted protein localized in the stroma that is a novel component essential for NDH-mediated non-photochemical reduction of the plastoquinone pool in chlororespiratory electron transport.; post-illumination chlorophyll fluorescence increase (PIFI); FUNCTIONS IN: molecular_function unknown; INVOLVED IN: chlororespiration; LOCATED IN: chloroplast stroma; …	T
'1.1.40'	'PS.lightreaction.cyclic electron flow-chlororespiration'	'trinity_dn33465_c0_g1'	'(at4g11960 : 329.0) Encodes PGRL1B, a transmembrane protein present in thylakoids. PGRL1B has a highly homologous isoform PGRL1A encoded by At4g22890. Plants lacking PGRL1 show perturbation of cyclic electron flow, similar to PGR5-deficient plants. PGRL1 and PGR5 interact physically and associate with PSI (photosystem I).; PGR5-like B (PGRL1B); FUNCTIONS IN: molecular_function unknown; INVOLVED …	T
'1.1.40'	'PS.lightreaction.cyclic electron flow-chlororespiration'	'trinity_dn43785_c4_g2'	'(p12131|ndhh_marpo : 725.0) NAD(P)H-quinone oxidoreductase chain H, chloroplast (EC 1.6.5.-) (NAD(P)H dehydrogenase, chain H) (NADH-plastoquinone oxidoreductase 49 kDa subunit) - Marchantia polymorpha (Liverwort) & (atcg01110 : 685.0) Encodes the 49KDa plastid NAD(P)H dehydrogenase subunit H protein. Its transcription is regulated by an ndhF-specific plastid sigma factor, SIG4.; NAD(P)H dehydrog…	T
'1.1.40'	'PS.lightreaction.cyclic electron flow-chlororespiration'	'trinity_dn45939_c0_g2'	'(at4g22260 : 404.0) Similar to mitochondrial alternative oxidase. im mutants have a variegated phenotype and fail to differentiate chloroplasts in the majority of their cells under high light intensity continuous illumination. The white tissues of immutans accumulate phytoene, a non-colored C40 carotenoid intermediate. This suggests that immutans controls, either directly or indirectly, the acti…	T
'1.1.40'	'PS.lightreaction.cyclic electron flow-chlororespiration'	'trinity_dn46232_c2_g5'	'(q6evy9|nu2c_nymal : 330.0) NAD(P)H-quinone oxidoreductase chain 2, chloroplast (EC 1.6.5.-) (NAD(P)H dehydrogenase, chain 2) (NADH-plastoquinone oxidoreductase chain 2) - Nymphaea alba (White water-lily) & (atcg01250 : 314.0) NADH dehydrogenase ND2; NDHB.2; FUNCTIONS IN: NADH dehydrogenase (ubiquinone) activity; INVOLVED IN: oxidation reduction, ATP synthesis coupled electron transport; LOCATED…	T
'1.1.40'	'PS.lightreaction.cyclic electron flow-chlororespiration'	'trinity_dn5567_c0_g1'	'(p12131|ndhh_marpo : 211.0) NAD(P)H-quinone oxidoreductase chain H, chloroplast (EC 1.6.5.-) (NAD(P)H dehydrogenase, chain H) (NADH-plastoquinone oxidoreductase 49 kDa subunit) - Marchantia polymorpha (Liverwort) & (atcg01110 : 199.0) Encodes the 49KDa plastid NAD(P)H dehydrogenase subunit H protein. Its transcription is regulated by an ndhF-specific plastid sigma factor, SIG4.; NAD(P)H dehydrog…	T
'1.1.50'	'PS.lightreaction.NPQ'	''	''
'1.1.60'	'PS.lightreaction.state transition'	''	''
'1.1.70'	'PS.lightreaction.hydrogenase'	''	''
'1.1.70.1'	'PS.lightreaction.hydrogenase.FeFe-hydrogenase'	''	''
'1.1.70.2'	'PS.lightreaction.hydrogenase.NiFe-hydrogenase'	''	''
'1.1.99'	'PS.lightreaction.unspecified'	''	''
'1.1.99.1'	'PS.lightreaction.unspecified.TEF'	''	''
'1.1.1001'	'PS.lightreaction'	'phytol'	'PS.lightreaction, chlorophyll'	M
'1.1.1002'	'PS.lightreaction.binding proteins.Chlorophyll a'	'chlorophyll a'	'PS.lightreaction, chlorophyll'	M
'1.1.1003'	'PS.lightreaction.binding proteins.Chlorophyll b'	'chlorophyll b'	'PS.lightreaction, chlorophyll'	M
'1.1.1004'	'PS.lightreaction.PS II.PQ'	'decyl-plastoquinone'	'PS.lightreaction'	M
'1.2'	'PS.photorespiration'	'trinity_dn29323_c0_g1'	'(at5g47435 : 426.0) encodes one of the two putative formyltetrahydrofolate deformylase. Located in the mitochondrion. Involved in photorespiratory tetrahydrofolate cycle.; formyltetrahydrofolate deformylase, putative; FUNCTIONS IN: hydroxymethyl-, formyl- and related transferase activity, formyltetrahydrofolate deformylase activity; INVOLVED IN: tetrahydrofolate metabolic process, purine ribonuc…	T
'1.2.1'	'PS.photorespiration.phosphoglycolate phosphatase'	'trinity_dn36038_c1_g1'	'(at5g36700 : 478.0) 2-phosphoglycolate phosphatase 1 (PGLP1); FUNCTIONS IN: phosphoglycolate phosphatase activity; INVOLVED IN: metabolic process; EXPRESSED IN: 7 plant structures; CONTAINS InterPro DOMAIN/s: HAD-superfamily hydrolase, subfamily IIA (InterPro:IPR006357), 2-phosphoglycolate phosphatase, eukaryotic (InterPro:IPR006349); BEST Arabidopsis thaliana protein match is: Haloacid dehaloge…	T
'1.2.1'	'PS.photorespiration.phosphoglycolate phosphatase'	'trinity_dn37234_c0_g2'	'(at5g36700 : 433.0) 2-phosphoglycolate phosphatase 1 (PGLP1); FUNCTIONS IN: phosphoglycolate phosphatase activity; INVOLVED IN: metabolic process; EXPRESSED IN: 7 plant structures; CONTAINS InterPro DOMAIN/s: HAD-superfamily hydrolase, subfamily IIA (InterPro:IPR006357), 2-phosphoglycolate phosphatase, eukaryotic (InterPro:IPR006349); BEST Arabidopsis thaliana protein match is: Haloacid dehaloge…	T
'1.2.2'	'PS.photorespiration.glycolate oxydase'	'trinity_dn16803_c0_g1'	'(at3g14420 : 614.0) Aldolase-type TIM barrel family protein; FUNCTIONS IN: glycolate oxidase activity; INVOLVED IN: oxidation reduction, metabolic process; LOCATED IN: apoplast, chloroplast, peroxisome, membrane; EXPRESSED IN: cotyledon, guard cell, leaf; EXPRESSED DURING: seedling growth; CONTAINS InterPro DOMAIN/s: Aldolase-type TIM barrel (InterPro:IPR013785), FMN-dependent alpha-hydroxy acid…	T
'1.2.2'	'PS.photorespiration.glycolate oxydase'	'trinity_dn43382_c0_g1'	'(at3g14420 : 447.0) Aldolase-type TIM barrel family protein; FUNCTIONS IN: glycolate oxidase activity; INVOLVED IN: oxidation reduction, metabolic process; LOCATED IN: apoplast, chloroplast, peroxisome, membrane; EXPRESSED IN: cotyledon, guard cell, leaf; EXPRESSED DURING: seedling growth; CONTAINS InterPro DOMAIN/s: Aldolase-type TIM barrel (InterPro:IPR013785), FMN-dependent alpha-hydroxy acid…	T
'1.2.2'	'PS.photorespiration.glycolate oxydase'	'trinity_dn43382_c0_g3'	'(at3g14420 : 551.0) Aldolase-type TIM barrel family protein; FUNCTIONS IN: glycolate oxidase activity; INVOLVED IN: oxidation reduction, metabolic process; LOCATED IN: apoplast, chloroplast, peroxisome, membrane; EXPRESSED IN: cotyledon, guard cell, leaf; EXPRESSED DURING: seedling growth; CONTAINS InterPro DOMAIN/s: Aldolase-type TIM barrel (InterPro:IPR013785), FMN-dependent alpha-hydroxy acid…	T
'1.2.2'	'PS.photorespiration.glycolate oxydase'	'trinity_dn45806_c0_g1'	'(at3g14130 : 402.0) Aldolase-type TIM barrel family protein; FUNCTIONS IN: glycolate oxidase activity, oxidoreductase activity, FMN binding, catalytic activity; INVOLVED IN: oxidation reduction, metabolic process; CONTAINS InterPro DOMAIN/s: Aldolase-type TIM barrel (InterPro:IPR013785), FMN-dependent alpha-hydroxy acid dehydrogenase, active site (InterPro:IPR008259), FMN-dependent dehydrogenase…	T
'1.2.2'	'PS.photorespiration.glycolate oxydase'	'trinity_dn49471_c0_g1'	'(at3g14130 : 105.0) Aldolase-type TIM barrel family protein; FUNCTIONS IN: glycolate oxidase activity, oxidoreductase activity, FMN binding, catalytic activity; INVOLVED IN: oxidation reduction, metabolic process; CONTAINS InterPro DOMAIN/s: Aldolase-type TIM barrel (InterPro:IPR013785), FMN-dependent alpha-hydroxy acid dehydrogenase, active site (InterPro:IPR008259), FMN-dependent dehydrogenase…	T
'1.2.3'	'PS.photorespiration.aminotransferases peroxisomal'	'trinity_dn32554_c0_g1'	'(at2g13360 : 639.0) Encodes a peroxisomal photorespiratory enzyme that catalyzes transamination reactions with multiple substrates. It is involved in photorespiration.; alanine:glyoxylate aminotransferase (AGT); FUNCTIONS IN: serine-pyruvate transaminase activity, serine-glyoxylate transaminase activity, alanine-glyoxylate transaminase activity; INVOLVED IN: photorespiration; LOCATED IN: apoplas…	T
'1.2.3'	'PS.photorespiration.aminotransferases peroxisomal'	'trinity_dn32554_c0_g3'	'(at2g13360 : 212.0) Encodes a peroxisomal photorespiratory enzyme that catalyzes transamination reactions with multiple substrates. It is involved in photorespiration.; alanine:glyoxylate aminotransferase (AGT); FUNCTIONS IN: serine-pyruvate transaminase activity, serine-glyoxylate transaminase activity, alanine-glyoxylate transaminase activity; INVOLVED IN: photorespiration; LOCATED IN: apoplas…	T
'1.2.3'	'PS.photorespiration.aminotransferases peroxisomal'	'trinity_dn44020_c0_g1'	'(at1g70580 : 167.0) Encodes a protein with glyoxylate aminotransferase activity. It can act on a number of different small substrates and amino acids in vitro.; alanine-2-oxoglutarate aminotransferase 2 (AOAT2); FUNCTIONS IN: glycine:2-oxoglutarate aminotransferase activity, L-alanine:2-oxoglutarate aminotransferase activity, alanine-glyoxylate transaminase activity; INVOLVED IN: photorespiratio…	T
'1.2.3'	'PS.photorespiration.aminotransferases peroxisomal'	'trinity_dn44020_c0_g2'	'(at1g70580 : 191.0) Encodes a protein with glyoxylate aminotransferase activity. It can act on a number of different small substrates and amino acids in vitro.; alanine-2-oxoglutarate aminotransferase 2 (AOAT2); FUNCTIONS IN: glycine:2-oxoglutarate aminotransferase activity, L-alanine:2-oxoglutarate aminotransferase activity, alanine-glyoxylate transaminase activity; INVOLVED IN: photorespiratio…	T
'1.2.3'	'PS.photorespiration.aminotransferases peroxisomal'	'trinity_dn44020_c0_g4'	'(at1g70580 : 821.0) Encodes a protein with glyoxylate aminotransferase activity. It can act on a number of different small substrates and amino acids in vitro.; alanine-2-oxoglutarate aminotransferase 2 (AOAT2); FUNCTIONS IN: glycine:2-oxoglutarate aminotransferase activity, L-alanine:2-oxoglutarate aminotransferase activity, alanine-glyoxylate transaminase activity; INVOLVED IN: photorespiratio…	T
'1.2.4'	'PS.photorespiration.glycine cleavage'	''	''
'1.2.4.1'	'PS.photorespiration.glycine cleavage.P subunit'	'trinity_dn37652_c0_g1'	'(o49954|gcsp_soltu : 140.0) Glycine dehydrogenase [decarboxylating], mitochondrial precursor (EC 1.4.4.2) (Glycine decarboxylase) (Glycine cleavage system P-protein) - Solanum tuberosum (Potato) & (at4g33010 : 138.0) glycine decarboxylase P-protein 1 (GLDP1); FUNCTIONS IN: glycine dehydrogenase (decarboxylating) activity, protein binding; INVOLVED IN: glycine catabolic process, response to cadmi…	T
'1.2.4.1'	'PS.photorespiration.glycine cleavage.P subunit'	'trinity_dn37652_c2_g1'	'(o49954|gcsp_soltu : 1204.0) Glycine dehydrogenase [decarboxylating], mitochondrial precursor (EC 1.4.4.2) (Glycine decarboxylase) (Glycine cleavage system P-protein) - Solanum tuberosum (Potato) & (at4g33010 : 1184.0) glycine decarboxylase P-protein 1 (GLDP1); FUNCTIONS IN: glycine dehydrogenase (decarboxylating) activity, protein binding; INVOLVED IN: glycine catabolic process, response to cad…	T
'1.2.4.1'	'PS.photorespiration.glycine cleavage.P subunit'	'trinity_dn41965_c1_g2'	'(at4g33010 : 1576.0) glycine decarboxylase P-protein 1 (GLDP1); FUNCTIONS IN: glycine dehydrogenase (decarboxylating) activity, protein binding; INVOLVED IN: glycine catabolic process, response to cadmium ion, glycine decarboxylation via glycine cleavage system; LOCATED IN: mitochondrion, apoplast, glycine cleavage complex, chloroplast; EXPRESSED IN: 31 plant structures; EXPRESSED DURING: 15 gro…	T
'1.2.4.1'	'PS.photorespiration.glycine cleavage.P subunit'	'trinity_dn41965_c1_g3'	'(o49954|gcsp_soltu : 156.0) Glycine dehydrogenase [decarboxylating], mitochondrial precursor (EC 1.4.4.2) (Glycine decarboxylase) (Glycine cleavage system P-protein) - Solanum tuberosum (Potato) & (at4g33010 : 154.0) glycine decarboxylase P-protein 1 (GLDP1); FUNCTIONS IN: glycine dehydrogenase (decarboxylating) activity, protein binding; INVOLVED IN: glycine catabolic process, response to cadmi…	T
'1.2.4.2'	'PS.photorespiration.glycine cleavage.T subunit'	'trinity_dn33230_c1_g1'	'(p54260|gcst_soltu : 350.0) Aminomethyltransferase, mitochondrial precursor (EC 2.1.2.10) (Glycine cleavage system T protein) (GCVT) - Solanum tuberosum (Potato) & (at1g11860 : 338.0) Glycine cleavage T-protein family; FUNCTIONS IN: aminomethyltransferase activity; EXPRESSED IN: 23 plant structures; EXPRESSED DURING: 14 growth stages; CONTAINS InterPro DOMAIN/s: Glycine cleavage system T protein…	T
'1.2.4.3'	'PS.photorespiration.glycine cleavage.L subunit'	''	''
'1.2.4.4'	'PS.photorespiration.glycine cleavage.H protein'	'trinity_dn27768_c0_g1'	'(p49359|gcsh_flapr : 201.0) Glycine cleavage system H protein, mitochondrial precursor - Flaveria pringlei & (at2g35120 : 197.0) Single hybrid motif superfamily protein; FUNCTIONS IN: glycine dehydrogenase (decarboxylating) activity, ATP binding; INVOLVED IN: glycine catabolic process, glycine decarboxylation via glycine cleavage system; LOCATED IN: mitochondrion, glycine cleavage complex; EXPRE…	T
'1.2.4.4'	'PS.photorespiration.glycine cleavage.H protein'	'trinity_dn31786_c0_g1'	'(at2g35120 : 215.0) Single hybrid motif superfamily protein; FUNCTIONS IN: glycine dehydrogenase (decarboxylating) activity, ATP binding; INVOLVED IN: glycine catabolic process, glycine decarboxylation via glycine cleavage system; LOCATED IN: mitochondrion, glycine cleavage complex; EXPRESSED IN: 22 plant structures; EXPRESSED DURING: 13 growth stages; CONTAINS InterPro DOMAIN/s: 2-oxo acid dehy…	T
'1.2.4.4'	'PS.photorespiration.glycine cleavage.H protein'	'trinity_dn42878_c0_g1'	'(p49359|gcsh_flapr : 153.0) Glycine cleavage system H protein, mitochondrial precursor - Flaveria pringlei & (at2g35120 : 143.0) Single hybrid motif superfamily protein; FUNCTIONS IN: glycine dehydrogenase (decarboxylating) activity, ATP binding; INVOLVED IN: glycine catabolic process, glycine decarboxylation via glycine cleavage system; LOCATED IN: mitochondrion, glycine cleavage complex; EXPRE…	T
'1.2.4.4'	'PS.photorespiration.glycine cleavage.H protein'	'trinity_dn42878_c0_g2'	'(p49359|gcsh_flapr : 116.0) Glycine cleavage system H protein, mitochondrial precursor - Flaveria pringlei & (at2g35120 : 112.0) Single hybrid motif superfamily protein; FUNCTIONS IN: glycine dehydrogenase (decarboxylating) activity, ATP binding; INVOLVED IN: glycine catabolic process, glycine decarboxylation via glycine cleavage system; LOCATED IN: mitochondrion, glycine cleavage complex; EXPRE…	T
'1.2.4.4'	'PS.photorespiration.glycine cleavage.H protein'	'trinity_dn6324_c0_g1'	'(o22535|gcsh_orysa : 176.0) Glycine cleavage system H protein, mitochondrial precursor - Oryza sativa (Rice) & (at1g32470 : 168.0) Single hybrid motif superfamily protein; FUNCTIONS IN: glycine dehydrogenase (decarboxylating) activity; INVOLVED IN: glycine catabolic process, glycine decarboxylation via glycine cleavage system; LOCATED IN: mitochondrion, glycine cleavage complex, chloroplast; EXP…	T
'1.2.5'	'PS.photorespiration.serine hydroxymethyltransferase'	'trinity_dn40880_c0_g1'	'(at4g32520 : 721.0) Encodes a serine hydroxymethyltransferase SHMT3 located in the plastid.; serine hydroxymethyltransferase 3 (SHM3); FUNCTIONS IN: glycine hydroxymethyltransferase activity; INVOLVED IN: glycine metabolic process, L-serine metabolic process; LOCATED IN: chloroplast, plastid; EXPRESSED IN: 24 plant structures; EXPRESSED DURING: 14 growth stages; CONTAINS InterPro DOMAIN/s: Pyrid…	T
'1.2.5'	'PS.photorespiration.serine hydroxymethyltransferase'	'trinity_dn40880_c0_g2'	'(p50433|glym_soltu : 101.0) Serine hydroxymethyltransferase, mitochondrial precursor (EC 2.1.2.1) (Serine methylase) (Glycine hydroxymethyltransferase) (SHMT) - Solanum tuberosum (Potato) & (at4g32520 : 100.0) Encodes a serine hydroxymethyltransferase SHMT3 located in the plastid.; serine hydroxymethyltransferase 3 (SHM3); FUNCTIONS IN: glycine hydroxymethyltransferase activity; INVOLVED IN: gly…	T
'1.2.5'	'PS.photorespiration.serine hydroxymethyltransferase'	'trinity_dn6097_c0_g1'	'(p34899|glym_pea : 109.0) Serine hydroxymethyltransferase, mitochondrial precursor (EC 2.1.2.1) (Serine methylase) (Glycine hydroxymethyltransferase) (SHMT) - Pisum sativum (Garden pea) & (at5g26780 : 108.0) Encodes a protein with serine hydroxymethyltransferase activity which is thought to be localized in the mitochondrial matrix. SHM2 expression fails to rescue the conditional lethal phenotype…	T
'1.2.5'	'PS.photorespiration.serine hydroxymethyltransferase'	'trinity_dn6097_c0_g2'	'(at1g22020 : 90.9) Encodes a putative serine hydroxymethyltransferase.; serine hydroxymethyltransferase 6 (SHM6); FUNCTIONS IN: pyridoxal phosphate binding, glycine hydroxymethyltransferase activity, catalytic activity; INVOLVED IN: glycine metabolic process, L-serine metabolic process; LOCATED IN: cellular_component unknown; EXPRESSED IN: 23 plant structures; EXPRESSED DURING: 15 growth stages;…	T
'1.2.6'	'PS.photorespiration.hydroxypyruvate reductase'	'trinity_dn25736_c0_g1'	'(at1g79870 : 126.0) D-isomer specific 2-hydroxyacid dehydrogenase family protein; FUNCTIONS IN: in 6 functions; INVOLVED IN: metabolic process; EXPRESSED IN: 22 plant structures; EXPRESSED DURING: 13 growth stages; CONTAINS InterPro DOMAIN/s: D-isomer specific 2-hydroxyacid dehydrogenase, catalytic domain (InterPro:IPR006139), D-isomer specific 2-hydroxyacid dehydrogenase, NAD-binding (InterPro:…	T
'1.2.6'	'PS.photorespiration.hydroxypyruvate reductase'	'trinity_dn25736_c0_g2'	'(at1g79870 : 234.0) D-isomer specific 2-hydroxyacid dehydrogenase family protein; FUNCTIONS IN: in 6 functions; INVOLVED IN: metabolic process; EXPRESSED IN: 22 plant structures; EXPRESSED DURING: 13 growth stages; CONTAINS InterPro DOMAIN/s: D-isomer specific 2-hydroxyacid dehydrogenase, catalytic domain (InterPro:IPR006139), D-isomer specific 2-hydroxyacid dehydrogenase, NAD-binding (InterPro:…	T
'1.2.6'	'PS.photorespiration.hydroxypyruvate reductase'	'trinity_dn26261_c0_g1'	'(p13443|dhgy_cucsa : 137.0) Glycerate dehydrogenase (EC 1.1.1.29) (NADH-dependent hydroxypyruvate reductase) (HPR) (GDH) - Cucumis sativus (Cucumber) & (at1g68010 : 136.0) Encodes hydroxypyruvate reductase.; hydroxypyruvate reductase (HPR); CONTAINS InterPro DOMAIN/s: D-isomer specific 2-hydroxyacid dehydrogenase, catalytic domain (InterPro:IPR006139), D-isomer specific 2-hydroxyacid dehydrogena…	T
'1.2.6'	'PS.photorespiration.hydroxypyruvate reductase'	'trinity_dn26261_c0_g2'	'(at1g68010 : 188.0) Encodes hydroxypyruvate reductase.; hydroxypyruvate reductase (HPR); CONTAINS InterPro DOMAIN/s: D-isomer specific 2-hydroxyacid dehydrogenase, catalytic domain (InterPro:IPR006139), D-isomer specific 2-hydroxyacid dehydrogenase, NAD-binding (InterPro:IPR006140), NAD(P)-binding domain (InterPro:IPR016040); BEST Arabidopsis thaliana protein match is: D-3-phosphoglycerate dehyd…	T
'1.2.6'	'PS.photorespiration.hydroxypyruvate reductase'	'trinity_dn30036_c0_g1'	'(at1g79870 : 360.0) D-isomer specific 2-hydroxyacid dehydrogenase family protein; FUNCTIONS IN: in 6 functions; INVOLVED IN: metabolic process; EXPRESSED IN: 22 plant structures; EXPRESSED DURING: 13 growth stages; CONTAINS InterPro DOMAIN/s: D-isomer specific 2-hydroxyacid dehydrogenase, catalytic domain (InterPro:IPR006139), D-isomer specific 2-hydroxyacid dehydrogenase, NAD-binding (InterPro:…	T
'1.2.6'	'PS.photorespiration.hydroxypyruvate reductase'	'trinity_dn32916_c0_g1'	'(at1g79870 : 373.0) D-isomer specific 2-hydroxyacid dehydrogenase family protein; FUNCTIONS IN: in 6 functions; INVOLVED IN: metabolic process; EXPRESSED IN: 22 plant structures; EXPRESSED DURING: 13 growth stages; CONTAINS InterPro DOMAIN/s: D-isomer specific 2-hydroxyacid dehydrogenase, catalytic domain (InterPro:IPR006139), D-isomer specific 2-hydroxyacid dehydrogenase, NAD-binding (InterPro:…	T
'1.2.6'	'PS.photorespiration.hydroxypyruvate reductase'	'trinity_dn39564_c0_g1'	'(p13443|dhgy_cucsa : 613.0) Glycerate dehydrogenase (EC 1.1.1.29) (NADH-dependent hydroxypyruvate reductase) (HPR) (GDH) - Cucumis sativus (Cucumber) & (at1g68010 : 599.0) Encodes hydroxypyruvate reductase.; hydroxypyruvate reductase (HPR); CONTAINS InterPro DOMAIN/s: D-isomer specific 2-hydroxyacid dehydrogenase, catalytic domain (InterPro:IPR006139), D-isomer specific 2-hydroxyacid dehydrogena…	T
'1.2.7'	'PS.photorespiration.glycerate kinase'	'trinity_dn39356_c0_g1'	'(at1g80380 : 94.4) encodes a glycerate kinase which catalyzes the last step of photorespiration C2 cycle.; P-loop containing nucleoside triphosphate hydrolases superfamily protein; FUNCTIONS IN: glycerate kinase activity; INVOLVED IN: photorespiration; LOCATED IN: chloroplast; EXPRESSED IN: 22 plant structures; EXPRESSED DURING: 13 growth stages. & (reliability: 188.8) & (original description: T…	T
'1.2.1001'	'PS.photorespiration.glycerate'	'glycerate'	'PS.photorepiration; lipid metabolism; amino acid degradation.serine; amino acid degradation.glycine; gluconeogenese/ glyoxylate cycle; TCA / org transformation'	M
'1.2.1002'	'PS.photorepiration.glycolate'	'glycolate'	'PS.photorepiration'	M
'1.2.1003'	'PS.photorepiration.glycine'	'glycine'	'PS.photorepiration; amino acid synthesis.serine; amino acid synthesis.glycine; amino acid degradation.glycine; redox regulation; nucleotide metabolism.synthesis; C1-metabolism'	M
'1.2.1004'	'PS.photorepiration.serine'	'serine'	'PS.photorepiration; lipid metabolism; amino acid degradation.homoserine; amino acid synthesis.serine; amino acid degradation.serine; amino acid degradation.methionine; S-assimilation'	M
'1.2.1005'	'PS.photorepiration.glyoxylate'	'glyoxylate'	'PS.photorepiration'	M
'1.2.1006'	'PS.photorepiration.hydroxypyruvate'	'hydroxypyruvate'	'PS.photorepiration'	M
'1.3'	'PS.calvin cycle'	'trinity_dn30916_c0_g1'	'(at1g76560 : 92.8) CP12 domain-containing protein 3 (CP12-3); FUNCTIONS IN: molecular_function unknown; INVOLVED IN: negative regulation of reductive pentose-phosphate cycle; LOCATED IN: chloroplast; EXPRESSED IN: 20 plant structures; EXPRESSED DURING: 13 growth stages; CONTAINS InterPro DOMAIN/s: Protein of unknown function CP12 (InterPro:IPR003823); BEST Arabidopsis thaliana protein match is: …	T
'1.3'	'PS.calvin cycle'	'trinity_dn49171_c0_g1'	'(at3g62410 : 102.0) CP12-2 encodes a small peptide found in the chloroplast stroma. It belongs to the CP12 gene family thought to be involved in the formation of a supramolecular complex with glyceraldehyde-3-phosphate dehydrogenase (GAPDH) and phosphoribulokinase (PRK) embedded in the Calvin cycle. CP12-2 is coordinately regulated by light with the photosynthetic GAPDH and PRK. The annotation o…	T
'1.3.1'	'PS.calvin cycle.rubisco large subunit'	'trinity_dn36653_c2_g1'	'(p41621|rbl_pinth : 927.0) Ribulose bisphosphate carboxylase large chain precursor (EC 4.1.1.39) (RuBisCO large subunit) - Pinus thunbergii (Green pine) (Japanese black pine) & (atcg00490 : 900.0) large subunit of RUBISCO. Protein is tyrosine-phosphorylated and its phosphorylation state is modulated in response to ABA in Arabidopsis thaliana seeds.; RBCL; FUNCTIONS IN: ribulose-bisphosphate carb…	T
'1.3.2'	'PS.calvin cycle.rubisco small subunit'	'trinity_dn34212_c0_g1'	'(q41373|rbs_sachy : 95.1) Ribulose bisphosphate carboxylase small chain, chloroplast precursor (EC 4.1.1.39) (RuBisCO small subunit) - Saccharum hybrid (Sugarcane) & (at1g67090 : 84.7) ribulose bisphosphate carboxylase small chain 1A (RBCS1A); FUNCTIONS IN: ribulose-bisphosphate carboxylase activity, copper ion binding; INVOLVED IN: carbon fixation, response to cold, response to blue light, resp…	T
'1.3.2'	'PS.calvin cycle.rubisco small subunit'	'trinity_dn42114_c0_g1'	'(p26574|rbs1_soltu : 197.0) Ribulose bisphosphate carboxylase small chain 1, chloroplast precursor (EC 4.1.1.39) (RuBisCO small subunit 1) - Solanum tuberosum (Potato) & (at1g67090 : 180.0) ribulose bisphosphate carboxylase small chain 1A (RBCS1A); FUNCTIONS IN: ribulose-bisphosphate carboxylase activity, copper ion binding; INVOLVED IN: carbon fixation, response to cold, response to blue light,…	T
'1.3.2'	'PS.calvin cycle.rubisco small subunit'	'trinity_dn42114_c0_g2'	'(p26574|rbs1_soltu : 135.0) Ribulose bisphosphate carboxylase small chain 1, chloroplast precursor (EC 4.1.1.39) (RuBisCO small subunit 1) - Solanum tuberosum (Potato) & (at1g67090 : 126.0) ribulose bisphosphate carboxylase small chain 1A (RBCS1A); FUNCTIONS IN: ribulose-bisphosphate carboxylase activity, copper ion binding; INVOLVED IN: carbon fixation, response to cold, response to blue light,…	T
'1.3.2'	'PS.calvin cycle.rubisco small subunit'	'trinity_dn48044_c0_g1'	'(p05347|rbs1_orysa : 271.0) Ribulose bisphosphate carboxylase small chain, chloroplast precursor (EC 4.1.1.39) (RuBisCO small subunit) (Ribulose bisphosphate carboxylase small chain C) (RuBisCO small subunit C) - Oryza sativa (Rice) & (at5g38420 : 254.0) Ribulose bisphosphate carboxylase (small chain) family protein; FUNCTIONS IN: ribulose-bisphosphate carboxylase activity; INVOLVED IN: carbon f…	T
'1.3.3'	'PS.calvin cycle.phosphoglycerate kinase'	'trinity_dn17248_c0_g1'	'(q42962|pgky_tobac : 734.0) Phosphoglycerate kinase, cytosolic (EC 2.7.2.3) - Nicotiana tabacum (Common tobacco) & (at1g79550 : 692.0) Encodes cytosolic phosphoglycerate kinase (PGK).; phosphoglycerate kinase (PGK); FUNCTIONS IN: phosphoglycerate kinase activity; INVOLVED IN: glycolysis; LOCATED IN: cytosol, apoplast, plasma membrane, nucleus, membrane; EXPRESSED IN: 26 plant structures; EXPRESS…	T
'1.3.3'	'PS.calvin cycle.phosphoglycerate kinase'	'trinity_dn25238_c0_g1'	'(at1g79550 : 149.0) Encodes cytosolic phosphoglycerate kinase (PGK).; phosphoglycerate kinase (PGK); FUNCTIONS IN: phosphoglycerate kinase activity; INVOLVED IN: glycolysis; LOCATED IN: cytosol, apoplast, plasma membrane, nucleus, membrane; EXPRESSED IN: 26 plant structures; EXPRESSED DURING: 15 growth stages; CONTAINS InterPro DOMAIN/s: Phosphoglycerate kinase, N-terminal (InterPro:IPR015824), …	T
'1.3.3'	'PS.calvin cycle.phosphoglycerate kinase'	'trinity_dn25238_c2_g1'	'(p12783|pgky_wheat : 667.0) Phosphoglycerate kinase, cytosolic (EC 2.7.2.3) - Triticum aestivum (Wheat) & (at1g79550 : 666.0) Encodes cytosolic phosphoglycerate kinase (PGK).; phosphoglycerate kinase (PGK); FUNCTIONS IN: phosphoglycerate kinase activity; INVOLVED IN: glycolysis; LOCATED IN: cytosol, apoplast, plasma membrane, nucleus, membrane; EXPRESSED IN: 26 plant structures; EXPRESSED DURING…	T
'1.3.3'	'PS.calvin cycle.phosphoglycerate kinase'	'trinity_dn30088_c0_g1'	'(q42961|pgkh_tobac : 709.0) Phosphoglycerate kinase, chloroplast precursor (EC 2.7.2.3) - Nicotiana tabacum (Common tobacco) & (at1g56190 : 693.0) Phosphoglycerate kinase family protein; FUNCTIONS IN: phosphoglycerate kinase activity; INVOLVED IN: glycolysis; LOCATED IN: thylakoid, mitochondrion, chloroplast, membrane; EXPRESSED IN: 25 plant structures; EXPRESSED DURING: 14 growth stages; CONTAI…	T
'1.3.3'	'PS.calvin cycle.phosphoglycerate kinase'	'trinity_dn32296_c0_g1'	'(q9sbn4|pgkh_volca : 205.0) Phosphoglycerate kinase, chloroplast precursor (EC 2.7.2.3) - Volvox carteri & (at3g12780 : 199.0) nuclear phosphoglycerate kinase (PGK1); phosphoglycerate kinase 1 (PGK1); FUNCTIONS IN: phosphoglycerate kinase activity; INVOLVED IN: response to cadmium ion, response to cold, glycolysis, peptidyl-cysteine S-nitrosylation; LOCATED IN: in 11 components; EXPRESSED IN: 26…	T
'1.3.3'	'PS.calvin cycle.phosphoglycerate kinase'	'trinity_dn34683_c0_g4'	'(q42962|pgky_tobac : 148.0) Phosphoglycerate kinase, cytosolic (EC 2.7.2.3) - Nicotiana tabacum (Common tobacco) & (at1g79550 : 147.0) Encodes cytosolic phosphoglycerate kinase (PGK).; phosphoglycerate kinase (PGK); FUNCTIONS IN: phosphoglycerate kinase activity; INVOLVED IN: glycolysis; LOCATED IN: cytosol, apoplast, plasma membrane, nucleus, membrane; EXPRESSED IN: 26 plant structures; EXPRESS…	T
'1.3.4'	'PS.calvin cycle.GAP'	'trinity_dn30676_c0_g1'	'(p19866|g3pa_spiol : 570.0) Glyceraldehyde-3-phosphate dehydrogenase A, chloroplast precursor (EC 1.2.1.13) (NADP-dependent glyceraldehydephosphate dehydrogenase subunit A) - Spinacia oleracea (Spinach) & (at1g12900 : 559.0) glyceraldehyde 3-phosphate dehydrogenase A subunit 2 (GAPA-2); FUNCTIONS IN: NAD or NADH binding, glyceraldehyde-3-phosphate dehydrogenase activity; INVOLVED IN: oxidation r…	T
'1.3.4'	'PS.calvin cycle.GAP'	'trinity_dn33044_c1_g1'	'(at1g42970 : 632.0) Encodes chloroplast localized glyceraldehyde-3-phosphate dehydrogenase that can use both NADH and NADPH to reduce 1,3-diphosphate glycerate. It forms A2B2 heterotetramers with GapA forms of the GADPH enzyme. These complexes are active in the light under reducing conditions, but show reduced NADPH-dependent activity in response to oxidized thioredoxins and increased NAD(H)/NAD…	T
'1.3.4'	'PS.calvin cycle.GAP'	'trinity_dn4900_c0_g1'	'(at1g12900 : 140.0) glyceraldehyde 3-phosphate dehydrogenase A subunit 2 (GAPA-2); FUNCTIONS IN: NAD or NADH binding, glyceraldehyde-3-phosphate dehydrogenase activity; INVOLVED IN: oxidation reduction, glycolysis, glucose metabolic process; EXPRESSED IN: 22 plant structures; EXPRESSED DURING: 13 growth stages; CONTAINS InterPro DOMAIN/s: Glyceraldehyde 3-phosphate dehydrogenase subfamily (Inter…	T
'1.3.5'	'PS.calvin cycle.TPI'	'trinity_dn28107_c0_g1'	'(p46225|tpic_secce : 464.0) Triosephosphate isomerase, chloroplast precursor (EC 5.3.1.1) (TIM) (Triose-phosphate isomerase) - Secale cereale (Rye) & (at2g21170 : 448.0) Encodes a plastidic triose phosphate isomerase. Mutants with reduced pdTPI levels have difficulty transitioning from heterotrophic to autotrophic growth. The related phenotypes, such as chlorosis in light-grown seedlings may res…	T
'1.3.5'	'PS.calvin cycle.TPI'	'trinity_dn39059_c1_g1'	'(q9m4s8|tpic_fraan : 454.0) Triosephosphate isomerase, chloroplast precursor (EC 5.3.1.1) (TIM) (Triose-phosphate isomerase) - Fragaria ananassa (Strawberry) & (at2g21170 : 449.0) Encodes a plastidic triose phosphate isomerase. Mutants with reduced pdTPI levels have difficulty transitioning from heterotrophic to autotrophic growth. The related phenotypes, such as chlorosis in light-grown seedlin…	T
'1.3.6'	'PS.calvin cycle.aldolase'	'trinity_dn15429_c0_g1'	'(q40677|alfc_orysa : 390.0) Fructose-bisphosphate aldolase, chloroplast precursor (EC 4.1.2.13) (ALDP) - Oryza sativa (Rice) & (at4g38970 : 377.0) Protein is tyrosine-phosphorylated and its phosphorylation state is modulated in response to ABA in Arabidopsis thaliana seeds.; fructose-bisphosphate aldolase 2 (FBA2); FUNCTIONS IN: fructose-bisphosphate aldolase activity, catalytic activity; INVOLV…	T
'1.3.6'	'PS.calvin cycle.aldolase'	'trinity_dn1840_c0_g1'	'(at2g36460 : 608.0) Aldolase superfamily protein; FUNCTIONS IN: copper ion binding; INVOLVED IN: response to salt stress, pentose-phosphate shunt; LOCATED IN: mitochondrion, plasma membrane, membrane; EXPRESSED IN: 24 plant structures; EXPRESSED DURING: 14 growth stages; CONTAINS InterPro DOMAIN/s: Aldolase-type TIM barrel (InterPro:IPR013785), Fructose-bisphosphate aldolase, class-I (InterPro:I…	T
'1.3.6'	'PS.calvin cycle.aldolase'	'trinity_dn19820_c0_g1'	'(p16096|alfc_spiol : 136.0) Fructose-bisphosphate aldolase, chloroplast precursor (EC 4.1.2.13) - Spinacia oleracea (Spinach) & (at2g21330 : 130.0) fructose-bisphosphate aldolase 1 (FBA1); FUNCTIONS IN: fructose-bisphosphate aldolase activity, catalytic activity; INVOLVED IN: response to cadmium ion, pentose-phosphate shunt; LOCATED IN: in 6 components; EXPRESSED IN: 24 plant structures; EXPRESS…	T
'1.3.6'	'PS.calvin cycle.aldolase'	'trinity_dn20173_c0_g1'	'(at2g01140 : 137.0) Aldolase superfamily protein; FUNCTIONS IN: fructose-bisphosphate aldolase activity; INVOLVED IN: response to oxidative stress, response to cadmium ion, pentose-phosphate shunt; LOCATED IN: mitochondrion, chloroplast, plastoglobule; EXPRESSED IN: 25 plant structures; EXPRESSED DURING: 15 growth stages; CONTAINS InterPro DOMAIN/s: Aldolase-type TIM barrel (InterPro:IPR013785),…	T
'1.3.6'	'PS.calvin cycle.aldolase'	'trinity_dn20173_c0_g2'	'(at2g01140 : 512.0) Aldolase superfamily protein; FUNCTIONS IN: fructose-bisphosphate aldolase activity; INVOLVED IN: response to oxidative stress, response to cadmium ion, pentose-phosphate shunt; LOCATED IN: mitochondrion, chloroplast, plastoglobule; EXPRESSED IN: 25 plant structures; EXPRESSED DURING: 15 growth stages; CONTAINS InterPro DOMAIN/s: Aldolase-type TIM barrel (InterPro:IPR013785),…	T
'1.3.6'	'PS.calvin cycle.aldolase'	'trinity_dn26632_c0_g1'	'(p17784|alf_orysa : 623.0) Fructose-bisphosphate aldolase cytoplasmic isozyme (EC 4.1.2.13) (Gravity-specific protein GSC 233) - Oryza sativa (Rice) & (at2g36460 : 592.0) Aldolase superfamily protein; FUNCTIONS IN: copper ion binding; INVOLVED IN: response to salt stress, pentose-phosphate shunt; LOCATED IN: mitochondrion, plasma membrane, membrane; EXPRESSED IN: 24 plant structures; EXPRESSED D…	T
'1.3.6'	'PS.calvin cycle.aldolase'	'trinity_dn27577_c0_g1'	'(at3g52930 : 126.0) Aldolase superfamily protein; FUNCTIONS IN: copper ion binding; INVOLVED IN: response to cadmium ion, response to karrikin, response to salt stress, pentose-phosphate shunt; LOCATED IN: in 8 components; EXPRESSED IN: 29 plant structures; EXPRESSED DURING: 15 growth stages; CONTAINS InterPro DOMAIN/s: Aldolase-type TIM barrel (InterPro:IPR013785), Fructose-bisphosphate aldolas…	T
'1.3.6'	'PS.calvin cycle.aldolase'	'trinity_dn27577_c0_g3'	'(at5g03690 : 150.0) Aldolase superfamily protein; FUNCTIONS IN: fructose-bisphosphate aldolase activity, catalytic activity; INVOLVED IN: pentose-phosphate shunt; EXPRESSED IN: 25 plant structures; EXPRESSED DURING: 16 growth stages; CONTAINS InterPro DOMAIN/s: Aldolase-type TIM barrel (InterPro:IPR013785), Fructose-bisphosphate aldolase, class-I (InterPro:IPR000741); BEST Arabidopsis thaliana p…	T
'1.3.6'	'PS.calvin cycle.aldolase'	'trinity_dn33740_c0_g2'	'(p46256|alf1_pea : 599.0) Fructose-bisphosphate aldolase, cytoplasmic isozyme 1 (EC 4.1.2.13) - Pisum sativum (Garden pea) & (at4g26530 : 580.0) Aldolase superfamily protein; FUNCTIONS IN: fructose-bisphosphate aldolase activity; INVOLVED IN: glycolysis, metabolic process; EXPRESSED IN: 17 plant structures; EXPRESSED DURING: 11 growth stages; CONTAINS InterPro DOMAIN/s: Aldolase-type TIM barrel …	T
'1.3.6'	'PS.calvin cycle.aldolase'	'trinity_dn36141_c1_g1'	'(at2g01140 : 219.0) Aldolase superfamily protein; FUNCTIONS IN: fructose-bisphosphate aldolase activity; INVOLVED IN: response to oxidative stress, response to cadmium ion, pentose-phosphate shunt; LOCATED IN: mitochondrion, chloroplast, plastoglobule; EXPRESSED IN: 25 plant structures; EXPRESSED DURING: 15 growth stages; CONTAINS InterPro DOMAIN/s: Aldolase-type TIM barrel (InterPro:IPR013785),…	T
'1.3.6'	'PS.calvin cycle.aldolase'	'trinity_dn36141_c1_g2'	'(at2g01140 : 335.0) Aldolase superfamily protein; FUNCTIONS IN: fructose-bisphosphate aldolase activity; INVOLVED IN: response to oxidative stress, response to cadmium ion, pentose-phosphate shunt; LOCATED IN: mitochondrion, chloroplast, plastoglobule; EXPRESSED IN: 25 plant structures; EXPRESSED DURING: 15 growth stages; CONTAINS InterPro DOMAIN/s: Aldolase-type TIM barrel (InterPro:IPR013785),…	T
'1.3.6'	'PS.calvin cycle.aldolase'	'trinity_dn36141_c1_g3'	'(at4g38970 : 123.0) Protein is tyrosine-phosphorylated and its phosphorylation state is modulated in response to ABA in Arabidopsis thaliana seeds.; fructose-bisphosphate aldolase 2 (FBA2); FUNCTIONS IN: fructose-bisphosphate aldolase activity, catalytic activity; INVOLVED IN: response to cadmium ion, pentose-phosphate shunt, response to abscisic acid stimulus; LOCATED IN: in 6 components; EXPRE…	T
'1.3.6'	'PS.calvin cycle.aldolase'	'trinity_dn36141_c1_g4'	'(at2g01140 : 277.0) Aldolase superfamily protein; FUNCTIONS IN: fructose-bisphosphate aldolase activity; INVOLVED IN: response to oxidative stress, response to cadmium ion, pentose-phosphate shunt; LOCATED IN: mitochondrion, chloroplast, plastoglobule; EXPRESSED IN: 25 plant structures; EXPRESSED DURING: 15 growth stages; CONTAINS InterPro DOMAIN/s: Aldolase-type TIM barrel (InterPro:IPR013785),…	T
'1.3.6'	'PS.calvin cycle.aldolase'	'trinity_dn36251_c0_g1'	'(at2g01140 : 211.0) Aldolase superfamily protein; FUNCTIONS IN: fructose-bisphosphate aldolase activity; INVOLVED IN: response to oxidative stress, response to cadmium ion, pentose-phosphate shunt; LOCATED IN: mitochondrion, chloroplast, plastoglobule; EXPRESSED IN: 25 plant structures; EXPRESSED DURING: 15 growth stages; CONTAINS InterPro DOMAIN/s: Aldolase-type TIM barrel (InterPro:IPR013785),…	T
'1.3.6'	'PS.calvin cycle.aldolase'	'trinity_dn45631_c0_g1'	'(q40677|alfc_orysa : 346.0) Fructose-bisphosphate aldolase, chloroplast precursor (EC 4.1.2.13) (ALDP) - Oryza sativa (Rice) & (at4g38970 : 341.0) Protein is tyrosine-phosphorylated and its phosphorylation state is modulated in response to ABA in Arabidopsis thaliana seeds.; fructose-bisphosphate aldolase 2 (FBA2); FUNCTIONS IN: fructose-bisphosphate aldolase activity, catalytic activity; INVOLV…	T
'1.3.6'	'PS.calvin cycle.aldolase'	'trinity_dn45631_c0_g2'	'(at2g01140 : 168.0) Aldolase superfamily protein; FUNCTIONS IN: fructose-bisphosphate aldolase activity; INVOLVED IN: response to oxidative stress, response to cadmium ion, pentose-phosphate shunt; LOCATED IN: mitochondrion, chloroplast, plastoglobule; EXPRESSED IN: 25 plant structures; EXPRESSED DURING: 15 growth stages; CONTAINS InterPro DOMAIN/s: Aldolase-type TIM barrel (InterPro:IPR013785),…	T
'1.3.6'	'PS.calvin cycle.aldolase'	'trinity_dn45631_c0_g3'	'(at2g01140 : 539.0) Aldolase superfamily protein; FUNCTIONS IN: fructose-bisphosphate aldolase activity; INVOLVED IN: response to oxidative stress, response to cadmium ion, pentose-phosphate shunt; LOCATED IN: mitochondrion, chloroplast, plastoglobule; EXPRESSED IN: 25 plant structures; EXPRESSED DURING: 15 growth stages; CONTAINS InterPro DOMAIN/s: Aldolase-type TIM barrel (InterPro:IPR013785),…	T
'1.3.6'	'PS.calvin cycle.aldolase'	'trinity_dn45631_c0_g4'	'(at2g01140 : 95.1) Aldolase superfamily protein; FUNCTIONS IN: fructose-bisphosphate aldolase activity; INVOLVED IN: response to oxidative stress, response to cadmium ion, pentose-phosphate shunt; LOCATED IN: mitochondrion, chloroplast, plastoglobule; EXPRESSED IN: 25 plant structures; EXPRESSED DURING: 15 growth stages; CONTAINS InterPro DOMAIN/s: Aldolase-type TIM barrel (InterPro:IPR013785), …	T
'1.3.6'	'PS.calvin cycle.aldolase'	'trinity_dn45631_c0_g5'	'(at2g01140 : 133.0) Aldolase superfamily protein; FUNCTIONS IN: fructose-bisphosphate aldolase activity; INVOLVED IN: response to oxidative stress, response to cadmium ion, pentose-phosphate shunt; LOCATED IN: mitochondrion, chloroplast, plastoglobule; EXPRESSED IN: 25 plant structures; EXPRESSED DURING: 15 growth stages; CONTAINS InterPro DOMAIN/s: Aldolase-type TIM barrel (InterPro:IPR013785),…	T
'1.3.6'	'PS.calvin cycle.aldolase'	'trinity_dn46554_c0_g1'	'(at2g36460 : 573.0) Aldolase superfamily protein; FUNCTIONS IN: copper ion binding; INVOLVED IN: response to salt stress, pentose-phosphate shunt; LOCATED IN: mitochondrion, plasma membrane, membrane; EXPRESSED IN: 24 plant structures; EXPRESSED DURING: 14 growth stages; CONTAINS InterPro DOMAIN/s: Aldolase-type TIM barrel (InterPro:IPR013785), Fructose-bisphosphate aldolase, class-I (InterPro:I…	T
'1.3.6'	'PS.calvin cycle.aldolase'	'trinity_dn46554_c0_g2'	'(at4g26530 : 133.0) Aldolase superfamily protein; FUNCTIONS IN: fructose-bisphosphate aldolase activity; INVOLVED IN: glycolysis, metabolic process; EXPRESSED IN: 17 plant structures; EXPRESSED DURING: 11 growth stages; CONTAINS InterPro DOMAIN/s: Aldolase-type TIM barrel (InterPro:IPR013785), Fructose-bisphosphate aldolase, class-I (InterPro:IPR000741); BEST Arabidopsis thaliana protein match i…	T
'1.3.6'	'PS.calvin cycle.aldolase'	'trinity_dn46554_c0_g3'	'(p29356|alf_spiol : 128.0) Fructose-bisphosphate aldolase, cytoplasmic isozyme (EC 4.1.2.13) - Spinacia oleracea (Spinach) & (at2g36460 : 126.0) Aldolase superfamily protein; FUNCTIONS IN: copper ion binding; INVOLVED IN: response to salt stress, pentose-phosphate shunt; LOCATED IN: mitochondrion, plasma membrane, membrane; EXPRESSED IN: 24 plant structures; EXPRESSED DURING: 14 growth stages; C…	T
'1.3.6'	'PS.calvin cycle.aldolase'	'trinity_dn48881_c0_g1'	'(at2g01140 : 650.0) Aldolase superfamily protein; FUNCTIONS IN: fructose-bisphosphate aldolase activity; INVOLVED IN: response to oxidative stress, response to cadmium ion, pentose-phosphate shunt; LOCATED IN: mitochondrion, chloroplast, plastoglobule; EXPRESSED IN: 25 plant structures; EXPRESSED DURING: 15 growth stages; CONTAINS InterPro DOMAIN/s: Aldolase-type TIM barrel (InterPro:IPR013785),…	T
'1.3.6'	'PS.calvin cycle.aldolase'	'trinity_dn9883_c0_g1'	'(at4g38970 : 684.0) Protein is tyrosine-phosphorylated and its phosphorylation state is modulated in response to ABA in Arabidopsis thaliana seeds.; fructose-bisphosphate aldolase 2 (FBA2); FUNCTIONS IN: fructose-bisphosphate aldolase activity, catalytic activity; INVOLVED IN: response to cadmium ion, pentose-phosphate shunt, response to abscisic acid stimulus; LOCATED IN: in 6 components; EXPRE…	T
'1.3.7'	'PS.calvin cycle.FBPase'	'trinity_dn28928_c0_g1'	'(at5g64380 : 501.0) Inositol monophosphatase family protein; FUNCTIONS IN: phosphoric ester hydrolase activity; INVOLVED IN: carbohydrate metabolic process; LOCATED IN: chloroplast; EXPRESSED IN: 21 plant structures; EXPRESSED DURING: 13 growth stages; CONTAINS InterPro DOMAIN/s: Fructose-1,6-bisphosphatase (InterPro:IPR000146); BEST Arabidopsis thaliana protein match is: high cyclic electron fl…	T
'1.3.7'	'PS.calvin cycle.FBPase'	'trinity_dn33651_c1_g1'	'(q07204|f16p1_brana : 548.0) Fructose-1,6-bisphosphatase, chloroplast precursor (EC 3.1.3.11) (D-fructose-1,6-bisphosphate 1-phosphohydrolase) (FBPase) - Brassica napus (Rape) & (at3g54050 : 545.0) Encodes HCEF1 (High Cyclic Electron Flow 1). Mutant phenotype: constitutively elevated electron flow (CEFI).; high cyclic electron flow 1 (HCEF1); FUNCTIONS IN: fructose 1,6-bisphosphate 1-phosphatase…	T
'1.3.8'	'PS.calvin cycle.transketolase'	'trinity_dn10880_c0_g1'	'(q43848|tktc_soltu : 202.0) Transketolase, chloroplast precursor (EC 2.2.1.1) (TK) - Solanum tuberosum (Potato) & (at3g60750 : 195.0) Transketolase; FUNCTIONS IN: catalytic activity, transketolase activity; EXPRESSED IN: 24 plant structures; EXPRESSED DURING: 16 growth stages; CONTAINS InterPro DOMAIN/s: Transketolase, N-terminal (InterPro:IPR005474), Transketolase, C-terminal (InterPro:IPR00547…	T
'1.3.8'	'PS.calvin cycle.transketolase'	'trinity_dn19818_c0_g2'	'(q43848|tktc_soltu : 126.0) Transketolase, chloroplast precursor (EC 2.2.1.1) (TK) - Solanum tuberosum (Potato) & (at3g60750 : 125.0) Transketolase; FUNCTIONS IN: catalytic activity, transketolase activity; EXPRESSED IN: 24 plant structures; EXPRESSED DURING: 16 growth stages; CONTAINS InterPro DOMAIN/s: Transketolase, N-terminal (InterPro:IPR005474), Transketolase, C-terminal (InterPro:IPR00547…	T
'1.3.8'	'PS.calvin cycle.transketolase'	'trinity_dn24688_c0_g1'	'(q7sic9|tktc_maize : 295.0) Transketolase, chloroplast (EC 2.2.1.1) (TK) - Zea mays (Maize) & (at2g45290 : 277.0) Transketolase; FUNCTIONS IN: catalytic activity, transketolase activity; INVOLVED IN: response to cadmium ion; LOCATED IN: chloroplast stroma, chloroplast; EXPRESSED IN: 25 plant structures; EXPRESSED DURING: 16 growth stages; CONTAINS InterPro DOMAIN/s: Transketolase, bacterial-like…	T
'1.3.8'	'PS.calvin cycle.transketolase'	'trinity_dn25468_c0_g1'	'(at3g60750 : 80.9) Transketolase; FUNCTIONS IN: catalytic activity, transketolase activity; EXPRESSED IN: 24 plant structures; EXPRESSED DURING: 16 growth stages; CONTAINS InterPro DOMAIN/s: Transketolase, N-terminal (InterPro:IPR005474), Transketolase, C-terminal (InterPro:IPR005476), Transketolase, C-terminal/Pyruvate-ferredoxin oxidoreductase, domain II (InterPro:IPR009014), Transketolase-lik…	T
'1.3.8'	'PS.calvin cycle.transketolase'	'trinity_dn25468_c0_g3'	'(at3g60750 : 199.0) Transketolase; FUNCTIONS IN: catalytic activity, transketolase activity; EXPRESSED IN: 24 plant structures; EXPRESSED DURING: 16 growth stages; CONTAINS InterPro DOMAIN/s: Transketolase, N-terminal (InterPro:IPR005474), Transketolase, C-terminal (InterPro:IPR005476), Transketolase, C-terminal/Pyruvate-ferredoxin oxidoreductase, domain II (InterPro:IPR009014), Transketolase-li…	T
'1.3.8'	'PS.calvin cycle.transketolase'	'trinity_dn36470_c0_g2'	'(q43848|tktc_soltu : 1180.0) Transketolase, chloroplast precursor (EC 2.2.1.1) (TK) - Solanum tuberosum (Potato) & (at3g60750 : 1161.0) Transketolase; FUNCTIONS IN: catalytic activity, transketolase activity; EXPRESSED IN: 24 plant structures; EXPRESSED DURING: 16 growth stages; CONTAINS InterPro DOMAIN/s: Transketolase, N-terminal (InterPro:IPR005474), Transketolase, C-terminal (InterPro:IPR005…	T
'1.3.8'	'PS.calvin cycle.transketolase'	'trinity_dn36470_c0_g5'	'(at2g45290 : 139.0) Transketolase; FUNCTIONS IN: catalytic activity, transketolase activity; INVOLVED IN: response to cadmium ion; LOCATED IN: chloroplast stroma, chloroplast; EXPRESSED IN: 25 plant structures; EXPRESSED DURING: 16 growth stages; CONTAINS InterPro DOMAIN/s: Transketolase, bacterial-like (InterPro:IPR005478), Transketolase, N-terminal (InterPro:IPR005474), Transketolase, C-termin…	T
'1.3.9'	'PS.calvin cycle.seduheptulose bisphosphatase'	'trinity_dn35064_c0_g1'	'(p46285|s17p_wheat : 540.0) Sedoheptulose-1,7-bisphosphatase, chloroplast precursor (EC 3.1.3.37) (Sedoheptulose-bisphosphatase) (SBPase) (SED(1,7)P2ase) - Triticum aestivum (Wheat) & (at3g55800 : 526.0) Encodes the chloroplast enzyme sedoheptulose-1,7-bisphosphatase (SBPase), involved in the carbon reduction of the Calvin cycle. Increase in SBPase activity in transgenic lines accumulate up to 5…	T
'1.3.10'	'PS.calvin cycle.Rib5P Isomerase'	'trinity_dn31519_c0_g2'	'(at3g04790 : 165.0) Ribose 5-phosphate isomerase, type A protein; FUNCTIONS IN: ribose-5-phosphate isomerase activity; INVOLVED IN: defense response to bacterium, reductive pentose-phosphate cycle; LOCATED IN: thylakoid, chloroplast thylakoid membrane, chloroplast stroma, chloroplast, chloroplast envelope; EXPRESSED IN: 26 plant structures; EXPRESSED DURING: 14 growth stages; CONTAINS InterPro D…	T
'1.3.10'	'PS.calvin cycle.Rib5P Isomerase'	'trinity_dn33620_c0_g1'	'(at3g04790 : 335.0) Ribose 5-phosphate isomerase, type A protein; FUNCTIONS IN: ribose-5-phosphate isomerase activity; INVOLVED IN: defense response to bacterium, reductive pentose-phosphate cycle; LOCATED IN: thylakoid, chloroplast thylakoid membrane, chloroplast stroma, chloroplast, chloroplast envelope; EXPRESSED IN: 26 plant structures; EXPRESSED DURING: 14 growth stages; CONTAINS InterPro D…	T
'1.3.11'	'PS.calvin cycle.RPE'	'trinity_dn29213_c0_g1'	'(q9ztp5|rpe_orysa : 303.0) Ribulose-phosphate 3-epimerase, chloroplast precursor (EC 5.1.3.1) (Pentose-5-phosphate 3-epimerase) (PPE) (RPE) (R5P3E) - Oryza sativa (Rice) & (at5g61410 : 301.0) Arabidopsis thaliana ribulose-5-phosphate-3-epimerase mRNA; D-ribulose-5-phosphate-3-epimerase (RPE); FUNCTIONS IN: ribulose-phosphate 3-epimerase activity, catalytic activity; INVOLVED IN: response to cold…	T
'1.3.11'	'PS.calvin cycle.RPE'	'trinity_dn37818_c2_g2'	'(at5g61410 : 458.0) Arabidopsis thaliana ribulose-5-phosphate-3-epimerase mRNA; D-ribulose-5-phosphate-3-epimerase (RPE); FUNCTIONS IN: ribulose-phosphate 3-epimerase activity, catalytic activity; INVOLVED IN: response to cold, carbohydrate metabolic process, response to nematode, embryo development ending in seed dormancy; LOCATED IN: thylakoid, apoplast, stromule, chloroplast, chloroplast enve…	T
'1.3.12'	'PS.calvin cycle.PRK'	'trinity_dn36515_c1_g1'	'(p27774|kppr_mescr : 629.0) Phosphoribulokinase, chloroplast precursor (EC 2.7.1.19) (Phosphopentokinase) (PRKase) (PRK) - Mesembryanthemum crystallinum (Common ice plant) & (at1g32060 : 622.0) phosphoribulokinase (PRK); FUNCTIONS IN: protein binding, phosphoribulokinase activity, ATP binding; INVOLVED IN: response to cold, defense response to bacterium, biosynthetic process, peptidyl-cysteine S…	T
'1.3.13'	'PS.calvin cycle.rubisco interacting'	'trinity_dn16839_c0_g1'	'(p08927|rubb_pea : 415.0) RuBisCO large subunit-binding protein subunit beta, chloroplast precursor (60 kDa chaperonin subunit beta) (CPN-60 beta) - Pisum sativum (Garden pea) & (at1g55490 : 403.0) encodes the beta subunit of the chloroplast chaperonin 60, a homologue of bacterial GroEL. Mutants in this gene develops lesions on its leaves, expresses systemic acquired resistance (SAR) and develop…	T
'1.3.13'	'PS.calvin cycle.rubisco interacting'	'trinity_dn16839_c0_g2'	'(p21241|rubb_brana : 271.0) RuBisCO large subunit-binding protein subunit beta, chloroplast precursor (60 kDa chaperonin subunit beta) (CPN-60 beta) - Brassica napus (Rape) & (at5g56500 : 270.0) TCP-1/cpn60 chaperonin family protein; FUNCTIONS IN: ATP binding; INVOLVED IN: protein folding, protein refolding, cellular protein metabolic process; LOCATED IN: mitochondrion, chloroplast, membrane; EX…	T
'1.3.13'	'PS.calvin cycle.rubisco interacting'	'trinity_dn16839_c0_g3'	'(p08927|rubb_pea : 226.0) RuBisCO large subunit-binding protein subunit beta, chloroplast precursor (60 kDa chaperonin subunit beta) (CPN-60 beta) - Pisum sativum (Garden pea) & (at3g13470 : 224.0) TCP-1/cpn60 chaperonin family protein; FUNCTIONS IN: ATP binding; INVOLVED IN: protein folding, protein refolding, cellular protein metabolic process; LOCATED IN: in 7 components; EXPRESSED IN: 26 pla…	T
'1.3.13'	'PS.calvin cycle.rubisco interacting'	'trinity_dn25796_c0_g1'	'(p93431|rca_orysa : 501.0) Ribulose bisphosphate carboxylase/oxygenase activase, chloroplast precursor (RuBisCO activase) (RA) - Oryza sativa (Rice) & (at2g39730 : 483.0) Rubisco activase, a nuclear-encoded chloroplast protein that consists of two isoforms arising from alternative splicing in most plants. Required for the light activation of rubisco.; rubisco activase (RCA); FUNCTIONS IN: enzyme…	T
'1.3.13'	'PS.calvin cycle.rubisco interacting'	'trinity_dn2638_c0_g1'	'(q40281|rca_maldo : 261.0) Ribulose bisphosphate carboxylase/oxygenase activase, chloroplast precursor (RuBisCO activase) (RA) - Malus domestica (Apple) (Malus sylvestris) & (at2g39730 : 241.0) Rubisco activase, a nuclear-encoded chloroplast protein that consists of two isoforms arising from alternative splicing in most plants. Required for the light activation of rubisco.; rubisco activase (RCA…	T
'1.3.13'	'PS.calvin cycle.rubisco interacting'	'trinity_dn29733_c0_g1'	'(p08926|ruba_pea : 837.0) RuBisCO large subunit-binding protein subunit alpha, chloroplast precursor (60 kDa chaperonin subunit alpha) (CPN-60 alpha) - Pisum sativum (Garden pea) & (at2g28000 : 796.0) Encodes chaperonin-60 alpha, a molecular chaperone involved in Rubisco folding. Mutants display aberrant chloroplast and embryo development.; chaperonin-60alpha (CPN60A); FUNCTIONS IN: ATP binding;…	T
'1.3.13'	'PS.calvin cycle.rubisco interacting'	'trinity_dn33222_c3_g1'	'(at1g73110 : 583.0) P-loop containing nucleoside triphosphate hydrolases superfamily protein; FUNCTIONS IN: ATPase activity, ATP binding; LOCATED IN: chloroplast thylakoid membrane, chloroplast; EXPRESSED IN: 21 plant structures; EXPRESSED DURING: 13 growth stages; CONTAINS InterPro DOMAIN/s: ATPase, AAA-type, core (InterPro:IPR003959); BEST Arabidopsis thaliana protein match is: rubisco activas…	T
'1.3.13'	'PS.calvin cycle.rubisco interacting'	'trinity_dn33578_c1_g2'	'(at1g14030 : 355.0) Rubisco methyltransferase family protein; FUNCTIONS IN: [ribulose-bisphosphate carboxylase]-lysine N-methyltransferase activity; LOCATED IN: chloroplast, chloroplast stroma; EXPRESSED IN: 20 plant structures; EXPRESSED DURING: 13 growth stages; CONTAINS InterPro DOMAIN/s: Rubisco methyltransferase (InterPro:IPR011192), SET domain (InterPro:IPR001214), Rubisco LSMT substrate-b…	T
'1.3.13'	'PS.calvin cycle.rubisco interacting'	'trinity_dn37130_c0_g3'	'(p08927|rubb_pea : 547.0) RuBisCO large subunit-binding protein subunit beta, chloroplast precursor (60 kDa chaperonin subunit beta) (CPN-60 beta) - Pisum sativum (Garden pea) & (at3g13470 : 545.0) TCP-1/cpn60 chaperonin family protein; FUNCTIONS IN: ATP binding; INVOLVED IN: protein folding, protein refolding, cellular protein metabolic process; LOCATED IN: in 7 components; EXPRESSED IN: 26 pla…	T
'1.3.13'	'PS.calvin cycle.rubisco interacting'	'trinity_dn37130_c0_g4'	'(at3g13470 : 153.0) TCP-1/cpn60 chaperonin family protein; FUNCTIONS IN: ATP binding; INVOLVED IN: protein folding, protein refolding, cellular protein metabolic process; LOCATED IN: in 7 components; EXPRESSED IN: 26 plant structures; EXPRESSED DURING: 14 growth stages; CONTAINS InterPro DOMAIN/s: Chaperonin Cpn60/TCP-1 (InterPro:IPR002423), Chaperonin Cpn60, conserved site (InterPro:IPR018370),…	T
'1.3.13'	'PS.calvin cycle.rubisco interacting'	'trinity_dn39618_c0_g1'	'(p08927|rubb_pea : 87.4) RuBisCO large subunit-binding protein subunit beta, chloroplast precursor (60 kDa chaperonin subunit beta) (CPN-60 beta) - Pisum sativum (Garden pea) & (at3g13470 : 85.9) TCP-1/cpn60 chaperonin family protein; FUNCTIONS IN: ATP binding; INVOLVED IN: protein folding, protein refolding, cellular protein metabolic process; LOCATED IN: in 7 components; EXPRESSED IN: 26 plant…	T
'1.3.13'	'PS.calvin cycle.rubisco interacting'	'trinity_dn39618_c0_g3'	'(at3g13470 : 171.0) TCP-1/cpn60 chaperonin family protein; FUNCTIONS IN: ATP binding; INVOLVED IN: protein folding, protein refolding, cellular protein metabolic process; LOCATED IN: in 7 components; EXPRESSED IN: 26 plant structures; EXPRESSED DURING: 14 growth stages; CONTAINS InterPro DOMAIN/s: Chaperonin Cpn60/TCP-1 (InterPro:IPR002423), Chaperonin Cpn60, conserved site (InterPro:IPR018370),…	T
'1.3.13'	'PS.calvin cycle.rubisco interacting'	'trinity_dn39618_c0_g4'	'(at3g13470 : 133.0) TCP-1/cpn60 chaperonin family protein; FUNCTIONS IN: ATP binding; INVOLVED IN: protein folding, protein refolding, cellular protein metabolic process; LOCATED IN: in 7 components; EXPRESSED IN: 26 plant structures; EXPRESSED DURING: 14 growth stages; CONTAINS InterPro DOMAIN/s: Chaperonin Cpn60/TCP-1 (InterPro:IPR002423), Chaperonin Cpn60, conserved site (InterPro:IPR018370),…	T
'1.3.13'	'PS.calvin cycle.rubisco interacting'	'trinity_dn39767_c0_g1'	'(p08927|rubb_pea : 357.0) RuBisCO large subunit-binding protein subunit beta, chloroplast precursor (60 kDa chaperonin subunit beta) (CPN-60 beta) - Pisum sativum (Garden pea) & (at5g56500 : 347.0) TCP-1/cpn60 chaperonin family protein; FUNCTIONS IN: ATP binding; INVOLVED IN: protein folding, protein refolding, cellular protein metabolic process; LOCATED IN: mitochondrion, chloroplast, membrane;…	T
'1.3.13'	'PS.calvin cycle.rubisco interacting'	'trinity_dn39767_c0_g2'	'(p08927|rubb_pea : 122.0) RuBisCO large subunit-binding protein subunit beta, chloroplast precursor (60 kDa chaperonin subunit beta) (CPN-60 beta) - Pisum sativum (Garden pea) & (at3g13470 : 112.0) TCP-1/cpn60 chaperonin family protein; FUNCTIONS IN: ATP binding; INVOLVED IN: protein folding, protein refolding, cellular protein metabolic process; LOCATED IN: in 7 components; EXPRESSED IN: 26 pla…	T
'1.3.13'	'PS.calvin cycle.rubisco interacting'	'trinity_dn39767_c0_g3'	'(at5g56500 : 228.0) TCP-1/cpn60 chaperonin family protein; FUNCTIONS IN: ATP binding; INVOLVED IN: protein folding, protein refolding, cellular protein metabolic process; LOCATED IN: mitochondrion, chloroplast, membrane; EXPRESSED IN: 22 plant structures; EXPRESSED DURING: 12 growth stages; CONTAINS InterPro DOMAIN/s: Chaperonin Cpn60/TCP-1 (InterPro:IPR002423), Chaperonin Cpn60, conserved site …	T
'1.3.13'	'PS.calvin cycle.rubisco interacting'	'trinity_dn39767_c0_g4'	'(p08927|rubb_pea : 399.0) RuBisCO large subunit-binding protein subunit beta, chloroplast precursor (60 kDa chaperonin subunit beta) (CPN-60 beta) - Pisum sativum (Garden pea) & (at3g13470 : 393.0) TCP-1/cpn60 chaperonin family protein; FUNCTIONS IN: ATP binding; INVOLVED IN: protein folding, protein refolding, cellular protein metabolic process; LOCATED IN: in 7 components; EXPRESSED IN: 26 pla…	T
'1.3.13'	'PS.calvin cycle.rubisco interacting'	'trinity_dn39767_c0_g5'	'(at1g55490 : 244.0) encodes the beta subunit of the chloroplast chaperonin 60, a homologue of bacterial GroEL. Mutants in this gene develops lesions on its leaves, expresses systemic acquired resistance (SAR) and develops accelerated cell death to heat shock stress. The protein has molecular chaperone activity for suppressing protein aggregation in vitro.; chaperonin 60 beta (CPN60B); FUNCTIONS …	T
'1.3.13'	'PS.calvin cycle.rubisco interacting'	'trinity_dn39767_c1_g2'	'(at5g56500 : 360.0) TCP-1/cpn60 chaperonin family protein; FUNCTIONS IN: ATP binding; INVOLVED IN: protein folding, protein refolding, cellular protein metabolic process; LOCATED IN: mitochondrion, chloroplast, membrane; EXPRESSED IN: 22 plant structures; EXPRESSED DURING: 12 growth stages; CONTAINS InterPro DOMAIN/s: Chaperonin Cpn60/TCP-1 (InterPro:IPR002423), Chaperonin Cpn60, conserved site …	T
'1.3.13'	'PS.calvin cycle.rubisco interacting'	'trinity_dn41080_c0_g2'	'(o98997|rca_phaau : 505.0) Ribulose bisphosphate carboxylase/oxygenase activase, chloroplast precursor (RuBisCO activase) (RA) - Phaseolus aureus (Mung bean) (Vigna radiata) & (at2g39730 : 481.0) Rubisco activase, a nuclear-encoded chloroplast protein that consists of two isoforms arising from alternative splicing in most plants. Required for the light activation of rubisco.; rubisco activase (R…	T
'1.3.13'	'PS.calvin cycle.rubisco interacting'	'trinity_dn42097_c0_g1'	'(p08926|ruba_pea : 673.0) RuBisCO large subunit-binding protein subunit alpha, chloroplast precursor (60 kDa chaperonin subunit alpha) (CPN-60 alpha) - Pisum sativum (Garden pea) & (at2g28000 : 665.0) Encodes chaperonin-60 alpha, a molecular chaperone involved in Rubisco folding. Mutants display aberrant chloroplast and embryo development.; chaperonin-60alpha (CPN60A); FUNCTIONS IN: ATP binding;…	T
'1.3.13'	'PS.calvin cycle.rubisco interacting'	'trinity_dn42097_c0_g2'	'(p08824|ruba_ricco : 118.0) RuBisCO large subunit-binding protein subunit alpha (60 kDa chaperonin subunit alpha) (CPN-60 alpha) (Fragment) - Ricinus communis (Castor bean) & (at2g28000 : 115.0) Encodes chaperonin-60 alpha, a molecular chaperone involved in Rubisco folding. Mutants display aberrant chloroplast and embryo development.; chaperonin-60alpha (CPN60A); FUNCTIONS IN: ATP binding; INVOL…	T
'1.3.13'	'PS.calvin cycle.rubisco interacting'	'trinity_dn42097_c0_g4'	'(at2g28000 : 111.0) Encodes chaperonin-60 alpha, a molecular chaperone involved in Rubisco folding. Mutants display aberrant chloroplast and embryo development.; chaperonin-60alpha (CPN60A); FUNCTIONS IN: ATP binding; INVOLVED IN: protein folding, chloroplast organization, embryo development; LOCATED IN: in 8 components; EXPRESSED IN: 26 plant structures; EXPRESSED DURING: 15 growth stages; CONT…	T
'1.3.13'	'PS.calvin cycle.rubisco interacting'	'trinity_dn42447_c2_g1'	'(at4g20130 : 497.0) plastid transcriptionally active 14 (PTAC14); LOCATED IN: plastid chromosome, chloroplast, nucleoid; EXPRESSED IN: 22 plant structures; EXPRESSED DURING: 13 growth stages; CONTAINS InterPro DOMAIN/s: SET domain (InterPro:IPR001214), Rubisco LSMT substrate-binding (InterPro:IPR015353); BEST Arabidopsis thaliana protein match is: Rubisco methyltransferase family protein (TAIR:A…	T
'1.3.13'	'PS.calvin cycle.rubisco interacting'	'trinity_dn46880_c1_g1'	'(p08927|rubb_pea : 533.0) RuBisCO large subunit-binding protein subunit beta, chloroplast precursor (60 kDa chaperonin subunit beta) (CPN-60 beta) - Pisum sativum (Garden pea) & (at1g55490 : 529.0) encodes the beta subunit of the chloroplast chaperonin 60, a homologue of bacterial GroEL. Mutants in this gene develops lesions on its leaves, expresses systemic acquired resistance (SAR) and develop…	T
'1.3.13'	'PS.calvin cycle.rubisco interacting'	'trinity_dn46880_c1_g6'	'(p08927|rubb_pea : 231.0) RuBisCO large subunit-binding protein subunit beta, chloroplast precursor (60 kDa chaperonin subunit beta) (CPN-60 beta) - Pisum sativum (Garden pea) & (at5g56500 : 228.0) TCP-1/cpn60 chaperonin family protein; FUNCTIONS IN: ATP binding; INVOLVED IN: protein folding, protein refolding, cellular protein metabolic process; LOCATED IN: mitochondrion, chloroplast, membrane;…	T
'1.3.13'	'PS.calvin cycle.rubisco interacting'	'trinity_dn46881_c1_g1'	'(at2g28000 : 736.0) Encodes chaperonin-60 alpha, a molecular chaperone involved in Rubisco folding. Mutants display aberrant chloroplast and embryo development.; chaperonin-60alpha (CPN60A); FUNCTIONS IN: ATP binding; INVOLVED IN: protein folding, chloroplast organization, embryo development; LOCATED IN: in 8 components; EXPRESSED IN: 26 plant structures; EXPRESSED DURING: 15 growth stages; CONT…	T
'1.3.13'	'PS.calvin cycle.rubisco interacting'	'trinity_dn46881_c1_g2'	'(p08824|ruba_ricco : 118.0) RuBisCO large subunit-binding protein subunit alpha (60 kDa chaperonin subunit alpha) (CPN-60 alpha) (Fragment) - Ricinus communis (Castor bean) & (at2g28000 : 110.0) Encodes chaperonin-60 alpha, a molecular chaperone involved in Rubisco folding. Mutants display aberrant chloroplast and embryo development.; chaperonin-60alpha (CPN60A); FUNCTIONS IN: ATP binding; INVOL…	T
'1.3.1001'	'PS.calvin cycle.ribulose-1,5-bisP'	'ribulose-1,5-bisp'	'major CHO metabolism; PS.calvin cycle'	M
'1.3.1002'	'PS.calvin cycle'	'glycerate-3-p'	'major CHO metabolism; PS.calvin cycle; glycolysis; OPP.oxidative PP'	M
'1.3.1003'	'PS.calvin cycle'	'glycerate-1,3-bisp'	'major CHO metabolism; PS.calvin cycle; glycolysis; OPP.oxidative PP'	M
'1.3.1004'	'PS.calvin cycle'	'glyceraldehyde-3-p'	'major CHO metabolism; PS.calvin cycle; glycolysis; OPP.oxidative PP'	M
'1.3.1005'	'PS.calvin cycle'	'dihydroxyacetone-p'	'major CHO metabolism; PS.calvin cycle; glycolysis; OPP.oxidative PP'	M
'1.3.1006'	'PS.calvin cycle'	'fructose-1,6-bisp'	'major CHO metabolism; PS.calvin cycle; glycolysis; OPP.oxidative PP'	M
'1.3.1007'	'PS.calvin cycle'	'fructose-6-p'	'cell wall synthesis.cellulose synthesis; major CHO metabolism.synthesis.sucrose; major CHO metabolism.synthesis.starch; calvin cycle; glycolysis; OPP.oxidative PP'	M
'1.4'	'PS.reductive PP'	''	''
'1.5'	'PS.carbon concentrating mechanism'	''	''
'1.5.1'	'PS.carbon concentrating mechanism.C4'	''	''
'1.5.2'	'PS.carbon concentrating mechanism.CAM'	''	''
'1.5.3'	'PS.carbon concentrating mechanism.algal'	''	''
'2'	'major CHO metabolism'	''	''
'2.1'	'major CHO metabolism.synthesis'	''	''
'2.1.1'	'major CHO metabolism.synthesis.sucrose'	''	''
'2.1.1.1'	'major CHO metabolism.synthesis.sucrose.SPS'	'trinity_dn21046_c0_g1'	'(q43845|sps_soltu : 288.0) Sucrose-phosphate synthase (EC 2.4.1.14) (UDP-glucose-fructose-phosphate glucosyltransferase) - Solanum tuberosum (Potato) & (at5g20280 : 239.0) Encodes a protein with putative sucrose-phosphate synthase activity. When the gene was expressed in transgenic tobacco plants, a clear trend for increased SPS activity was noted.; sucrose phosphate synthase 1F (SPS1F); FUNCTIO…	T
'2.1.1.1'	'major CHO metabolism.synthesis.sucrose.SPS'	'trinity_dn24508_c0_g1'	'(q43845|sps_soltu : 328.0) Sucrose-phosphate synthase (EC 2.4.1.14) (UDP-glucose-fructose-phosphate glucosyltransferase) - Solanum tuberosum (Potato) & (at5g20280 : 199.0) Encodes a protein with putative sucrose-phosphate synthase activity. When the gene was expressed in transgenic tobacco plants, a clear trend for increased SPS activity was noted.; sucrose phosphate synthase 1F (SPS1F); FUNCTIO…	T
'2.1.1.1'	'major CHO metabolism.synthesis.sucrose.SPS'	'trinity_dn24508_c0_g2'	'(q43845|sps_soltu : 342.0) Sucrose-phosphate synthase (EC 2.4.1.14) (UDP-glucose-fructose-phosphate glucosyltransferase) - Solanum tuberosum (Potato) & (at5g20280 : 213.0) Encodes a protein with putative sucrose-phosphate synthase activity. When the gene was expressed in transgenic tobacco plants, a clear trend for increased SPS activity was noted.; sucrose phosphate synthase 1F (SPS1F); FUNCTIO…	T
'2.1.1.1'	'major CHO metabolism.synthesis.sucrose.SPS'	'trinity_dn41495_c0_g1'	'(at1g04920 : 1151.0) Encodes a protein with putative sucrose-phosphate synthase activity.; sucrose phosphate synthase 3F (SPS3F); FUNCTIONS IN: sucrose-phosphate synthase activity, transferase activity, transferring glycosyl groups; INVOLVED IN: biosynthetic process, sucrose metabolic process; LOCATED IN: cellular_component unknown; EXPRESSED IN: 9 plant structures; EXPRESSED DURING: LP.04 four …	T
'2.1.1.1'	'major CHO metabolism.synthesis.sucrose.SPS'	'trinity_dn41495_c0_g2'	'(at1g04920 : 85.5) Encodes a protein with putative sucrose-phosphate synthase activity.; sucrose phosphate synthase 3F (SPS3F); FUNCTIONS IN: sucrose-phosphate synthase activity, transferase activity, transferring glycosyl groups; INVOLVED IN: biosynthetic process, sucrose metabolic process; LOCATED IN: cellular_component unknown; EXPRESSED IN: 9 plant structures; EXPRESSED DURING: LP.04 four le…	T
'2.1.1.1'	'major CHO metabolism.synthesis.sucrose.SPS'	'trinity_dn44421_c0_g1'	'(at1g04920 : 1399.0) Encodes a protein with putative sucrose-phosphate synthase activity.; sucrose phosphate synthase 3F (SPS3F); FUNCTIONS IN: sucrose-phosphate synthase activity, transferase activity, transferring glycosyl groups; INVOLVED IN: biosynthetic process, sucrose metabolic process; LOCATED IN: cellular_component unknown; EXPRESSED IN: 9 plant structures; EXPRESSED DURING: LP.04 four …	T
'2.1.1.1'	'major CHO metabolism.synthesis.sucrose.SPS'	'trinity_dn48864_c0_g1'	'(at1g04920 : 124.0) Encodes a protein with putative sucrose-phosphate synthase activity.; sucrose phosphate synthase 3F (SPS3F); FUNCTIONS IN: sucrose-phosphate synthase activity, transferase activity, transferring glycosyl groups; INVOLVED IN: biosynthetic process, sucrose metabolic process; LOCATED IN: cellular_component unknown; EXPRESSED IN: 9 plant structures; EXPRESSED DURING: LP.04 four l…	T
'2.1.1.1'	'major CHO metabolism.synthesis.sucrose.SPS'	'trinity_dn5678_c0_g1'	'(at1g04920 : 100.0) Encodes a protein with putative sucrose-phosphate synthase activity.; sucrose phosphate synthase 3F (SPS3F); FUNCTIONS IN: sucrose-phosphate synthase activity, transferase activity, transferring glycosyl groups; INVOLVED IN: biosynthetic process, sucrose metabolic process; LOCATED IN: cellular_component unknown; EXPRESSED IN: 9 plant structures; EXPRESSED DURING: LP.04 four l…	T
'2.1.1.2'	'major CHO metabolism.synthesis.sucrose.SPP'	'trinity_dn19927_c0_g1'	'(at3g54270 : 117.0) sucrose-6F-phosphate phosphohydrolase family protein; FUNCTIONS IN: phosphatase activity, magnesium ion binding, sucrose-phosphatase activity, catalytic activity; INVOLVED IN: sucrose biosynthetic process, metabolic process; EXPRESSED IN: 7 plant structures; EXPRESSED DURING: petal differentiation and expansion stage, E expanded cotyledon stage, D bilateral stage; CONTAINS In…	T
'2.1.1.2'	'major CHO metabolism.synthesis.sucrose.SPP'	'trinity_dn19927_c0_g2'	'(at2g35840 : 198.0) Sucrose-6F-phosphate phosphohydrolase family protein; FUNCTIONS IN: phosphatase activity, magnesium ion binding, sucrose-phosphatase activity, catalytic activity; INVOLVED IN: sucrose biosynthetic process; LOCATED IN: nucleus, cytoplasm; EXPRESSED IN: 24 plant structures; EXPRESSED DURING: 13 growth stages; CONTAINS InterPro DOMAIN/s: Sucrose-phosphate synthase (InterPro:IPR0…	T
'2.1.1.2'	'major CHO metabolism.synthesis.sucrose.SPP'	'trinity_dn19927_c0_g3'	'(at2g35840 : 251.0) Sucrose-6F-phosphate phosphohydrolase family protein; FUNCTIONS IN: phosphatase activity, magnesium ion binding, sucrose-phosphatase activity, catalytic activity; INVOLVED IN: sucrose biosynthetic process; LOCATED IN: nucleus, cytoplasm; EXPRESSED IN: 24 plant structures; EXPRESSED DURING: 13 growth stages; CONTAINS InterPro DOMAIN/s: Sucrose-phosphate synthase (InterPro:IPR0…	T
'2.1.1.2'	'major CHO metabolism.synthesis.sucrose.SPP'	'trinity_dn33325_c0_g1'	'(at2g35840 : 338.0) Sucrose-6F-phosphate phosphohydrolase family protein; FUNCTIONS IN: phosphatase activity, magnesium ion binding, sucrose-phosphatase activity, catalytic activity; INVOLVED IN: sucrose biosynthetic process; LOCATED IN: nucleus, cytoplasm; EXPRESSED IN: 24 plant structures; EXPRESSED DURING: 13 growth stages; CONTAINS InterPro DOMAIN/s: Sucrose-phosphate synthase (InterPro:IPR0…	T
'2.1.1.2'	'major CHO metabolism.synthesis.sucrose.SPP'	'trinity_dn40869_c0_g1'	'(at2g35840 : 457.0) Sucrose-6F-phosphate phosphohydrolase family protein; FUNCTIONS IN: phosphatase activity, magnesium ion binding, sucrose-phosphatase activity, catalytic activity; INVOLVED IN: sucrose biosynthetic process; LOCATED IN: nucleus, cytoplasm; EXPRESSED IN: 24 plant structures; EXPRESSED DURING: 13 growth stages; CONTAINS InterPro DOMAIN/s: Sucrose-phosphate synthase (InterPro:IPR0…	T
'2.1.1.3'	'major CHO metabolism.synthesis.sucrose.FBPase'	'trinity_dn33493_c0_g1'	'(o64421|f16p2_orysa : 597.0) Fructose-1,6-bisphosphatase, cytosolic (EC 3.1.3.11) (D-fructose-1,6-bisphosphate 1-phosphohydrolase) (FBPase) - Oryza sativa (Rice) & (at1g43670 : 582.0) Inositol monophosphatase family protein; FUNCTIONS IN: fructose 1,6-bisphosphate 1-phosphatase activity, phosphoric ester hydrolase activity; INVOLVED IN: carbohydrate metabolic process, fructose metabolic process;…	T
'2.1.1.3'	'major CHO metabolism.synthesis.sucrose.FBPase'	'trinity_dn33493_c0_g2'	'(p46276|f16p2_soltu : 124.0) Fructose-1,6-bisphosphatase, cytosolic (EC 3.1.3.11) (D-fructose-1,6-bisphosphate 1-phosphohydrolase) (FBPase) (CY-F1) - Solanum tuberosum (Potato) & (at1g43670 : 121.0) Inositol monophosphatase family protein; FUNCTIONS IN: fructose 1,6-bisphosphate 1-phosphatase activity, phosphoric ester hydrolase activity; INVOLVED IN: carbohydrate metabolic process, fructose met…	T
'2.1.1.3'	'major CHO metabolism.synthesis.sucrose.FBPase'	'trinity_dn44613_c0_g1'	'(p46276|f16p2_soltu : 367.0) Fructose-1,6-bisphosphatase, cytosolic (EC 3.1.3.11) (D-fructose-1,6-bisphosphate 1-phosphohydrolase) (FBPase) (CY-F1) - Solanum tuberosum (Potato) & (at1g43670 : 362.0) Inositol monophosphatase family protein; FUNCTIONS IN: fructose 1,6-bisphosphate 1-phosphatase activity, phosphoric ester hydrolase activity; INVOLVED IN: carbohydrate metabolic process, fructose met…	T
'2.1.1.3'	'major CHO metabolism.synthesis.sucrose.FBPase'	'trinity_dn44613_c0_g5'	'(p14766|f16p2_spiol : 202.0) Fructose-1,6-bisphosphatase, cytosolic (EC 3.1.3.11) (D-fructose-1,6-bisphosphate 1-phosphohydrolase) (FBPase) - Spinacia oleracea (Spinach) & (at1g43670 : 198.0) Inositol monophosphatase family protein; FUNCTIONS IN: fructose 1,6-bisphosphate 1-phosphatase activity, phosphoric ester hydrolase activity; INVOLVED IN: carbohydrate metabolic process, fructose metabolic …	T
'2.1.1.1001'	'major CHO metabolism.synthesis.sucrose'	'fructose-6-p'	'cell wall synthesis.cellulose synthesis; major CHO metabolism.synthesis.sucrose; major CHO metabolism.synthesis.starch; glycolysis; OPP.oxidative PP'	M
'2.1.1.1002'	'major CHO metabolism.synthesis.sucrose'	'glucose-6-p'	'cell wall synthesis.cellulose synthesis; major CHO metabolism.synthesis.sucrose; major CHO metabolism.synthesis.starch; glycolysis; OPP.oxidative PP'	M
'2.1.1.1003'	'major CHO metabolism.synthesis.sucrose'	'glucose-1-p'	'cell wall synthesis.cellulose synthesis; major CHO metabolism.synthesis.sucrose; major CHO metabolism.synthesis.starch'	M
'2.1.1.1004'	'major CHO metabolism.synthesis.sucrose'	'glucose-1,6-bisp'	'cell wall synthesis.cellulose synthesis; major CHO metabolism.synthesis.sucrose; major CHO metabolism.synthesis.starch'	M
'2.1.1.1005'	'major CHO metabolism.synthesis.sucrose'	'fructose-2,6-bisp'	'major CHO metabolism.synthesis.sucrose'	M
'2.1.1.1006'	'major CHO metabolism.synthesis.sucrose'	'udp-glucose'	'cell wall synthesis.cellulose synthesis; major CHO metabolism.synthesis.sucrose'	M
'2.1.1.1007'	'major CHO metabolism.synthesis.sucrose'	'sucrose-6-p'	'major CHO metabolism.synthesis.sucrose'	M
'2.1.1.1008'	'major CHO metabolism.synthesis.sucrose'	'sucrose'	'major CHO metabolism.synthesis.sucrose; major CHO metabolism.degradation.sucrose'	M
'2.1.2'	'major CHO metabolism.synthesis.starch'	'trinity_dn38714_c0_g1'	'(at5g18480 : 635.0) plant glycogenin-like starch initiation protein 6 (PGSIP6); FUNCTIONS IN: transferase activity, transferring hexosyl groups, transferase activity, transferring glycosyl groups; INVOLVED IN: carbohydrate biosynthetic process, biosynthetic process; LOCATED IN: membrane; EXPRESSED IN: guard cell, leaf; CONTAINS InterPro DOMAIN/s: Glycosyl transferase, family 8 (InterPro:IPR00249…	T
'2.1.2.1'	'major CHO metabolism.synthesis.starch.AGPase'	'trinity_dn10947_c0_g1'	'(at1g74910 : 150.0) ADP-glucose pyrophosphorylase family protein; FUNCTIONS IN: transferase activity, nucleotidyltransferase activity; INVOLVED IN: response to cadmium ion, biosynthetic process; LOCATED IN: peroxisome; EXPRESSED IN: 24 plant structures; EXPRESSED DURING: 13 growth stages; CONTAINS InterPro DOMAIN/s: Trimeric LpxA-like (InterPro:IPR011004), Nucleotidyl transferase (InterPro:IPR00…	T
'2.1.2.1'	'major CHO metabolism.synthesis.starch.AGPase'	'trinity_dn25331_c0_g1'	'(p23509|glgs_soltu : 172.0) Glucose-1-phosphate adenylyltransferase small subunit, chloroplast precursor (EC 2.7.7.27) (ADP-glucose synthase) (ADP-glucose pyrophosphorylase) (AGPase B) (Alpha-D-glucose-1-phosphate adenyl transferase) - Solanum tuberosum (Potato) & (at5g48300 : 170.0) Encodes the small subunit of ADP-glucose pyrophosphorylase. The small subunit is the catalytic isoform responsibl…	T
'2.1.2.1'	'major CHO metabolism.synthesis.starch.AGPase'	'trinity_dn30533_c0_g1'	'(at1g74910 : 541.0) ADP-glucose pyrophosphorylase family protein; FUNCTIONS IN: transferase activity, nucleotidyltransferase activity; INVOLVED IN: response to cadmium ion, biosynthetic process; LOCATED IN: peroxisome; EXPRESSED IN: 24 plant structures; EXPRESSED DURING: 13 growth stages; CONTAINS InterPro DOMAIN/s: Trimeric LpxA-like (InterPro:IPR011004), Nucleotidyl transferase (InterPro:IPR00…	T
'2.1.2.1'	'major CHO metabolism.synthesis.starch.AGPase'	'trinity_dn33903_c1_g1'	'(at1g74910 : 666.0) ADP-glucose pyrophosphorylase family protein; FUNCTIONS IN: transferase activity, nucleotidyltransferase activity; INVOLVED IN: response to cadmium ion, biosynthetic process; LOCATED IN: peroxisome; EXPRESSED IN: 24 plant structures; EXPRESSED DURING: 13 growth stages; CONTAINS InterPro DOMAIN/s: Trimeric LpxA-like (InterPro:IPR011004), Nucleotidyl transferase (InterPro:IPR00…	T
'2.1.2.1'	'major CHO metabolism.synthesis.starch.AGPase'	'trinity_dn39389_c1_g4'	'(p55233|glgl1_betvu : 142.0) Glucose-1-phosphate adenylyltransferase large subunit, chloroplast precursor (EC 2.7.7.27) (ADP-glucose synthase) (ADP-glucose pyrophosphorylase) (AGPase S) (Alpha-D-glucose-1-phosphate adenyl transferase) - Beta vulgaris (Sugar beet) & (at5g19220 : 139.0) Encodes the large subunit of ADP-glucose pyrophosphorylase which catalyzes the first, rate limiting step in star…	T
'2.1.2.1'	'major CHO metabolism.synthesis.starch.AGPase'	'trinity_dn39389_c1_g8'	'(at5g19220 : 709.0) Encodes the large subunit of ADP-glucose pyrophosphorylase which catalyzes the first, rate limiting step in starch biosynthesis. The large subunit plays a regulatory role whereas the small subunit (ApS) is the catalytic isoform. Four isoforms (ApL1-4) have been identified. ApL1 is the major large subunit isoform present in leaves. Mutational analysis of APS1 suggests that APL…	T
'2.1.2.1'	'major CHO metabolism.synthesis.starch.AGPase'	'trinity_dn39812_c0_g1'	'(q9m462|glgs_brana : 833.0) Glucose-1-phosphate adenylyltransferase small subunit, chloroplast precursor (EC 2.7.7.27) (ADP-glucose synthase) (ADP-glucose pyrophosphorylase) (AGPase B) (Alpha-D-glucose-1-phosphate adenyl transferase) - Brassica napus (Rape) & (at5g48300 : 825.0) Encodes the small subunit of ADP-glucose pyrophosphorylase. The small subunit is the catalytic isoform responsible for…	T
'2.1.2.1'	'major CHO metabolism.synthesis.starch.AGPase'	'trinity_dn43750_c1_g1'	'(p55233|glgl1_betvu : 455.0) Glucose-1-phosphate adenylyltransferase large subunit, chloroplast precursor (EC 2.7.7.27) (ADP-glucose synthase) (ADP-glucose pyrophosphorylase) (AGPase S) (Alpha-D-glucose-1-phosphate adenyl transferase) - Beta vulgaris (Sugar beet) & (at5g19220 : 441.0) Encodes the large subunit of ADP-glucose pyrophosphorylase which catalyzes the first, rate limiting step in star…	T
'2.1.2.1'	'major CHO metabolism.synthesis.starch.AGPase'	'trinity_dn43750_c1_g4'	'(p55233|glgl1_betvu : 706.0) Glucose-1-phosphate adenylyltransferase large subunit, chloroplast precursor (EC 2.7.7.27) (ADP-glucose synthase) (ADP-glucose pyrophosphorylase) (AGPase S) (Alpha-D-glucose-1-phosphate adenyl transferase) - Beta vulgaris (Sugar beet) & (at1g27680 : 702.0) ADP-glucose pyrophosphorylase catalyzes the first, rate limiting step in starch biosynthesis. The large subunit …	T
'2.1.2.2'	'major CHO metabolism.synthesis.starch.starch synthase'	'trinity_dn19485_c0_g1'	'(p93568|ssy1_soltu : 183.0) Soluble starch synthase 1, chloroplast precursor (EC 2.4.1.21) (SS I) (Soluble starch synthase I) - Solanum tuberosum (Potato) & (at5g24300 : 153.0) SSI is a plastidial enzyme and crucial for the synthesis of normal amylopectin in the leaves of Arabidopsis. The absence of SSI results in a deficiency in the number of shorter glucans which in turn affect the formation a…	T
'2.1.2.2'	'major CHO metabolism.synthesis.starch.starch synthase'	'trinity_dn31580_c0_g1'	'(q43847|ssy2_soltu : 789.0) Granule-bound starch synthase 2, chloroplast precursor (EC 2.4.1.21) (Granule-bound starch synthase II) (SS II) (GBSS-II) - Solanum tuberosum (Potato) & (at3g01180 : 772.0) starch synthase 2 (SS2); FUNCTIONS IN: transferase activity, transferring glycosyl groups; INVOLVED IN: cellulose biosynthetic process, glucan biosynthetic process, biosynthetic process, glycogen b…	T
'2.1.2.2'	'major CHO metabolism.synthesis.starch.starch synthase'	'trinity_dn35579_c0_g1'	'(p93568|ssy1_soltu : 452.0) Soluble starch synthase 1, chloroplast precursor (EC 2.4.1.21) (SS I) (Soluble starch synthase I) - Solanum tuberosum (Potato) & (at5g24300 : 448.0) SSI is a plastidial enzyme and crucial for the synthesis of normal amylopectin in the leaves of Arabidopsis. The absence of SSI results in a deficiency in the number of shorter glucans which in turn affect the formation a…	T
'2.1.2.2'	'major CHO metabolism.synthesis.starch.starch synthase'	'trinity_dn37040_c3_g1'	'(o82627|ssg1_antma : 769.0) Granule-bound starch synthase 1, chloroplast precursor (EC 2.4.1.21) (Granule-bound starch synthase I) (GBSS-I) - Antirrhinum majus (Garden snapdragon) & (at1g32900 : 730.0) UDP-Glycosyltransferase superfamily protein; FUNCTIONS IN: protein binding, transferase activity, transferring glycosyl groups; INVOLVED IN: biosynthetic process, glucan biosynthetic process; LOCA…	T
'2.1.2.2'	'major CHO metabolism.synthesis.starch.starch synthase'	'trinity_dn37040_c3_g2'	'(o82627|ssg1_antma : 148.0) Granule-bound starch synthase 1, chloroplast precursor (EC 2.4.1.21) (Granule-bound starch synthase I) (GBSS-I) - Antirrhinum majus (Garden snapdragon) & (at1g32900 : 129.0) UDP-Glycosyltransferase superfamily protein; FUNCTIONS IN: protein binding, transferase activity, transferring glycosyl groups; INVOLVED IN: biosynthetic process, glucan biosynthetic process; LOCA…	T
'2.1.2.2'	'major CHO metabolism.synthesis.starch.starch synthase'	'trinity_dn38799_c0_g1'	'(at4g18240 : 537.0) starch synthase 4 (SS4); FUNCTIONS IN: transferase activity, transferring glycosyl groups; INVOLVED IN: starch metabolic process; LOCATED IN: chloroplast; EXPRESSED IN: 24 plant structures; EXPRESSED DURING: 13 growth stages; CONTAINS InterPro DOMAIN/s: Glycogen/starch synthases, ADP-glucose type (InterPro:IPR011835), Starch synthase, catalytic domain (InterPro:IPR013534), Gl…	T
'2.1.2.2'	'major CHO metabolism.synthesis.starch.starch synthase'	'trinity_dn39374_c0_g1'	'(at4g18240 : 412.0) starch synthase 4 (SS4); FUNCTIONS IN: transferase activity, transferring glycosyl groups; INVOLVED IN: starch metabolic process; LOCATED IN: chloroplast; EXPRESSED IN: 24 plant structures; EXPRESSED DURING: 13 growth stages; CONTAINS InterPro DOMAIN/s: Glycogen/starch synthases, ADP-glucose type (InterPro:IPR011835), Starch synthase, catalytic domain (InterPro:IPR013534), Gl…	T
'2.1.2.2'	'major CHO metabolism.synthesis.starch.starch synthase'	'trinity_dn40379_c0_g2'	'(at4g18240 : 222.0) starch synthase 4 (SS4); FUNCTIONS IN: transferase activity, transferring glycosyl groups; INVOLVED IN: starch metabolic process; LOCATED IN: chloroplast; EXPRESSED IN: 24 plant structures; EXPRESSED DURING: 13 growth stages; CONTAINS InterPro DOMAIN/s: Glycogen/starch synthases, ADP-glucose type (InterPro:IPR011835), Starch synthase, catalytic domain (InterPro:IPR013534), Gl…	T
'2.1.2.2'	'major CHO metabolism.synthesis.starch.starch synthase'	'trinity_dn43402_c0_g1'	'(at3g01180 : 900.0) starch synthase 2 (SS2); FUNCTIONS IN: transferase activity, transferring glycosyl groups; INVOLVED IN: cellulose biosynthetic process, glucan biosynthetic process, biosynthetic process, glycogen biosynthetic process; LOCATED IN: chloroplast; EXPRESSED IN: 24 plant structures; EXPRESSED DURING: 13 growth stages; CONTAINS InterPro DOMAIN/s: Glycogen/starch synthases, ADP-gluco…	T
'2.1.2.2'	'major CHO metabolism.synthesis.starch.starch synthase'	'trinity_dn44345_c0_g1'	'(o82627|ssg1_antma : 483.0) Granule-bound starch synthase 1, chloroplast precursor (EC 2.4.1.21) (Granule-bound starch synthase I) (GBSS-I) - Antirrhinum majus (Garden snapdragon) & (at1g32900 : 463.0) UDP-Glycosyltransferase superfamily protein; FUNCTIONS IN: protein binding, transferase activity, transferring glycosyl groups; INVOLVED IN: biosynthetic process, glucan biosynthetic process; LOCA…	T
'2.1.2.2'	'major CHO metabolism.synthesis.starch.starch synthase'	'trinity_dn44345_c0_g3'	'(q43092|ssg1_pea : 128.0) Granule-bound starch synthase 1, chloroplast precursor (EC 2.4.1.242) (Granule-bound starch synthase I) (GBSS-I) - Pisum sativum (Garden pea) & (at1g32900 : 123.0) UDP-Glycosyltransferase superfamily protein; FUNCTIONS IN: protein binding, transferase activity, transferring glycosyl groups; INVOLVED IN: biosynthetic process, glucan biosynthetic process; LOCATED IN: chlo…	T
'2.1.2.2'	'major CHO metabolism.synthesis.starch.starch synthase'	'trinity_dn45437_c0_g1'	'(q43846|ssy3_soltu : 1223.0) Soluble starch synthase 3, chloroplast precursor (EC 2.4.1.21) (SS III) (Soluble starch synthase III) - Solanum tuberosum (Potato) & (at1g11720 : 1182.0) Encodes a starch synthase that in addition to its role in starch biosynthesis also has a negative regulatory function in the biosynthesis of transient starch. The protein apparently contains a starch-binding domain …	T
'2.1.2.2'	'major CHO metabolism.synthesis.starch.starch synthase'	'trinity_dn45437_c0_g2'	'(at1g11720 : 80.9) Encodes a starch synthase that in addition to its role in starch biosynthesis also has a negative regulatory function in the biosynthesis of transient starch. The protein apparently contains a starch-binding domain (SBD).; starch synthase 3 (SS3); CONTAINS InterPro DOMAIN/s: Glycogen/starch synthases, ADP-glucose type (InterPro:IPR011835), Starch synthase, catalytic domain (In…	T
'2.1.2.2'	'major CHO metabolism.synthesis.starch.starch synthase'	'trinity_dn6274_c0_g1'	'(at3g01180 : 105.0) starch synthase 2 (SS2); FUNCTIONS IN: transferase activity, transferring glycosyl groups; INVOLVED IN: cellulose biosynthetic process, glucan biosynthetic process, biosynthetic process, glycogen biosynthetic process; LOCATED IN: chloroplast; EXPRESSED IN: 24 plant structures; EXPRESSED DURING: 13 growth stages; CONTAINS InterPro DOMAIN/s: Glycogen/starch synthases, ADP-gluco…	T
'2.1.2.3'	'major CHO metabolism.synthesis.starch.starch branching'	'trinity_dn33159_c2_g3'	'(p30924|glgb_soltu : 145.0) 1,4-alpha-glucan branching enzyme (EC 2.4.1.18) (Starch branching enzyme) (Q-enzyme) - Solanum tuberosum (Potato) & (at5g03650 : 103.0) Encodes starch branching enzyme (E.C.2.4.1.18) similar to SBE2 from maize and rice. Expressed throughout the plant and highest in seedlings and cauline leaves.; starch branching enzyme 2.2 (SBE2.2); FUNCTIONS IN: 1,4-alpha-glucan bran…	T
'2.1.2.3'	'major CHO metabolism.synthesis.starch.starch branching'	'trinity_dn33159_c2_g4'	'(p30924|glgb_soltu : 1157.0) 1,4-alpha-glucan branching enzyme (EC 2.4.1.18) (Starch branching enzyme) (Q-enzyme) - Solanum tuberosum (Potato) & (at5g03650 : 830.0) Encodes starch branching enzyme (E.C.2.4.1.18) similar to SBE2 from maize and rice. Expressed throughout the plant and highest in seedlings and cauline leaves.; starch branching enzyme 2.2 (SBE2.2); FUNCTIONS IN: 1,4-alpha-glucan bra…	T
'2.1.2.3'	'major CHO metabolism.synthesis.starch.starch branching'	'trinity_dn33159_c2_g5'	'(at5g03650 : 102.0) Encodes starch branching enzyme (E.C.2.4.1.18) similar to SBE2 from maize and rice. Expressed throughout the plant and highest in seedlings and cauline leaves.; starch branching enzyme 2.2 (SBE2.2); FUNCTIONS IN: 1,4-alpha-glucan branching enzyme activity; INVOLVED IN: amylopectin biosynthetic process, starch metabolic process; LOCATED IN: chloroplast, chloroplast stroma; EXP…	T
'2.1.2.3'	'major CHO metabolism.synthesis.starch.starch branching'	'trinity_dn41564_c0_g1'	'(at5g03650 : 1235.0) Encodes starch branching enzyme (E.C.2.4.1.18) similar to SBE2 from maize and rice. Expressed throughout the plant and highest in seedlings and cauline leaves.; starch branching enzyme 2.2 (SBE2.2); FUNCTIONS IN: 1,4-alpha-glucan branching enzyme activity; INVOLVED IN: amylopectin biosynthetic process, starch metabolic process; LOCATED IN: chloroplast, chloroplast stroma; EX…	T
'2.1.2.3'	'major CHO metabolism.synthesis.starch.starch branching'	'trinity_dn43638_c0_g1'	'(at3g20440 : 1052.0) BE1 ia a putative glycoside hydrolase. It plays vital roles during embryogenesis and in carbohydrate metabolism. Mutation in BE1 has pleotrophic effect on the whole plant development.; EMBRYO DEFECTIVE 2729 (EMB2729); FUNCTIONS IN: cation binding, catalytic activity, alpha-amylase activity; INVOLVED IN: post-embryonic development, carbohydrate metabolic process, embryo devel…	T
'2.1.2.4'	'major CHO metabolism.synthesis.starch.debranching'	'trinity_dn39460_c0_g1'	'(at2g39930 : 120.0) Encodes an isoamylase-type debranching enzyme. Mutations in this gene cause the loss of detectable isoamylase activity and the disruption of normal starch structure. Mutants have reduced starch content and abnormally structured amylopectins and phytoglycogens. It has been postulated that AtISA1 interacts with AtISA2 to form the Iso1 complex.; isoamylase 1 (ISA1); FUNCTIONS IN…	T
'2.1.2.4'	'major CHO metabolism.synthesis.starch.debranching'	'trinity_dn39460_c3_g1'	'(at2g39930 : 941.0) Encodes an isoamylase-type debranching enzyme. Mutations in this gene cause the loss of detectable isoamylase activity and the disruption of normal starch structure. Mutants have reduced starch content and abnormally structured amylopectins and phytoglycogens. It has been postulated that AtISA1 interacts with AtISA2 to form the Iso1 complex.; isoamylase 1 (ISA1); FUNCTIONS IN…	T
'2.1.2.4'	'major CHO metabolism.synthesis.starch.debranching'	'trinity_dn42314_c0_g1'	'(at1g03310 : 744.0) Encodes a protein with strong similarity to isoamylase (EC:3.2.1.68) however lacks critical residues known to be important for activity. Appears to co localize with ISA1 in the chloroplast isoamylase complex. Mutations in this gene cause the loss of detectable isoamylase activity and the disruption of normal starch structure. It has been postulated that AtISA2 interacts with …	T
'2.1.2.4'	'major CHO metabolism.synthesis.starch.debranching'	'trinity_dn46899_c0_g1'	'(at2g39930 : 157.0) Encodes an isoamylase-type debranching enzyme. Mutations in this gene cause the loss of detectable isoamylase activity and the disruption of normal starch structure. Mutants have reduced starch content and abnormally structured amylopectins and phytoglycogens. It has been postulated that AtISA1 interacts with AtISA2 to form the Iso1 complex.; isoamylase 1 (ISA1); FUNCTIONS IN…	T
'2.1.2.5'	'major CHO metabolism.synthesis.starch.transporter'	''	''
'2.1.2.60'	'major CHO metabolism.synthesis.starch.ADP Glucose Phosphorylase'	'trinity_dn31268_c0_g3'	'(at5g18200 : 357.0) encodes an adenylyltransferase; UTP:galactose-1-phosphate uridylyltransferases;ribose-5-phosphate adenylyltransferases; CONTAINS InterPro DOMAIN/s: Galactose-1-phosphate uridyl transferase, N-terminal (InterPro:IPR005849), Histidine triad-like motif (InterPro:IPR011146), Galactose-1-phosphate uridyl transferase, class I (InterPro:IPR001937), Histidine triad motif (InterPro:IP…	T
'2.1.2.1001'	'major CHO metabolism.synthesis.starch'	'fructose-6-p'	'cell wall synthesis.cellulose synthesis; major CHO metabolism.synthesis.sucrose; major CHO metabolism.synthesis.starch; glycolysis; OPP.oxidative PP'	M
'2.1.2.1002'	'major CHO metabolism.synthesis.starch'	'glucose-6-p'	'cell wall synthesis.cellulose synthesis; major CHO metabolism.synthesis.sucrose; major CHO metabolism.synthesis.starch; glycolysis; OPP.oxidative PP'	M
'2.1.2.1003'	'major CHO metabolism.synthesis.starch'	'glucose-1-p'	'cell wall synthesis.cellulose synthesis; major CHO metabolism.synthesis.sucrose; major CHO metabolism.synthesis.starch'	M
'2.1.2.1004'	'major CHO metabolism.synthesis.starch'	'adp-glucose'	'major CHO metabolism.synthesis.starch'	M
'2.2'	'major CHO metabolism.degradation'	''	''
'2.2.1'	'major CHO metabolism.degradation.sucrose'	''	''
'2.2.1.1'	'major CHO metabolism.degradation.sucrose.fructokinase'	'trinity_dn11321_c0_g1'	'(p37829|scrk_soltu : 135.0) Fructokinase (EC 2.7.1.4) - Solanum tuberosum (Potato) & (at3g59480 : 109.0) pfkB-like carbohydrate kinase family protein; FUNCTIONS IN: kinase activity, ribokinase activity; INVOLVED IN: D-ribose metabolic process, acetate fermentation, sucrose biosynthetic process, sucrose catabolic process, using beta-fructofuranosidase; LOCATED IN: cellular_component unknown; EXPR…	T
'2.2.1.1'	'major CHO metabolism.degradation.sucrose.fructokinase'	'trinity_dn18100_c0_g1'	'(p37829|scrk_soltu : 209.0) Fructokinase (EC 2.7.1.4) - Solanum tuberosum (Potato) & (at3g59480 : 194.0) pfkB-like carbohydrate kinase family protein; FUNCTIONS IN: kinase activity, ribokinase activity; INVOLVED IN: D-ribose metabolic process, acetate fermentation, sucrose biosynthetic process, sucrose catabolic process, using beta-fructofuranosidase; LOCATED IN: cellular_component unknown; EXPR…	T
'2.2.1.1'	'major CHO metabolism.degradation.sucrose.fructokinase'	'trinity_dn23371_c0_g1'	'(at2g31390 : 176.0) pfkB-like carbohydrate kinase family protein; FUNCTIONS IN: kinase activity, ribokinase activity; INVOLVED IN: D-ribose metabolic process, acetate fermentation, sucrose biosynthetic process, sucrose catabolic process, using beta-fructofuranosidase; LOCATED IN: plasma membrane; EXPRESSED IN: 27 plant structures; EXPRESSED DURING: 16 growth stages; CONTAINS InterPro DOMAIN/s: C…	T
'2.2.1.1'	'major CHO metabolism.degradation.sucrose.fructokinase'	'trinity_dn23371_c0_g2'	'(p37829|scrk_soltu : 122.0) Fructokinase (EC 2.7.1.4) - Solanum tuberosum (Potato) & (at3g59480 : 120.0) pfkB-like carbohydrate kinase family protein; FUNCTIONS IN: kinase activity, ribokinase activity; INVOLVED IN: D-ribose metabolic process, acetate fermentation, sucrose biosynthetic process, sucrose catabolic process, using beta-fructofuranosidase; LOCATED IN: cellular_component unknown; EXPR…	T
'2.2.1.1'	'major CHO metabolism.degradation.sucrose.fructokinase'	'trinity_dn34756_c0_g1'	'(at1g06030 : 159.0) pfkB-like carbohydrate kinase family protein; FUNCTIONS IN: kinase activity, ribokinase activity; INVOLVED IN: D-ribose metabolic process, acetate fermentation, sucrose biosynthetic process, sucrose catabolic process, using beta-fructofuranosidase; EXPRESSED IN: guard cell; CONTAINS InterPro DOMAIN/s: Carbohydrate/purine kinase (InterPro:IPR011611), Ribokinase (InterPro:IPR00…	T
'2.2.1.1'	'major CHO metabolism.degradation.sucrose.fructokinase'	'trinity_dn34756_c0_g2'	'(at4g10260 : 268.0) pfkB-like carbohydrate kinase family protein; FUNCTIONS IN: kinase activity, ribokinase activity; INVOLVED IN: D-ribose metabolic process, acetate fermentation, sucrose biosynthetic process, sucrose catabolic process, using beta-fructofuranosidase; LOCATED IN: cellular_component unknown; EXPRESSED IN: petal, leaf whorl, sepal, male gametophyte, flower; EXPRESSED DURING: 4 ant…	T
'2.2.1.1'	'major CHO metabolism.degradation.sucrose.fructokinase'	'trinity_dn34756_c0_g3'	'(at1g66430 : 151.0) pfkB-like carbohydrate kinase family protein; FUNCTIONS IN: kinase activity, ribokinase activity; INVOLVED IN: D-ribose metabolic process, acetate fermentation, sucrose biosynthetic process, sucrose catabolic process, using beta-fructofuranosidase; LOCATED IN: chloroplast, chloroplast stroma; EXPRESSED IN: 22 plant structures; EXPRESSED DURING: 14 growth stages; CONTAINS Inte…	T
'2.2.1.1'	'major CHO metabolism.degradation.sucrose.fructokinase'	'trinity_dn34756_c0_g4'	'(q944f4|scrk1_orysa : 147.0) Fructokinase-1 (EC 2.7.1.4) (Fructokinase I) (OsFKI) - Oryza sativa (Rice) & (at1g06020 : 146.0) pfkB-like carbohydrate kinase family protein; FUNCTIONS IN: kinase activity, ribokinase activity; INVOLVED IN: D-ribose metabolic process, acetate fermentation, sucrose biosynthetic process, sucrose catabolic process, using beta-fructofuranosidase; EXPRESSED IN: central c…	T
'2.2.1.1'	'major CHO metabolism.degradation.sucrose.fructokinase'	'trinity_dn37769_c1_g2'	'(at3g54090 : 326.0) Encodes a fructokinase-like protein (AT3G54090/FLN1, AT1G69200/FLN2), a member of the pfkB-carbohydrate kinase family. FLN1 and FLN2 are potential plastidial thioredoxin z (TRX z) targets.; fructokinase-like 1 (FLN1); FUNCTIONS IN: kinase activity; INVOLVED IN: acetate fermentation, sucrose biosynthetic process, sucrose catabolic process, using beta-fructofuranosidase; LOCATE…	T
'2.2.1.1'	'major CHO metabolism.degradation.sucrose.fructokinase'	'trinity_dn40069_c2_g1'	'(at3g59480 : 108.0) pfkB-like carbohydrate kinase family protein; FUNCTIONS IN: kinase activity, ribokinase activity; INVOLVED IN: D-ribose metabolic process, acetate fermentation, sucrose biosynthetic process, sucrose catabolic process, using beta-fructofuranosidase; LOCATED IN: cellular_component unknown; EXPRESSED IN: 9 plant structures; EXPRESSED DURING: 4 anthesis, C globular stage, petal d…	T
'2.2.1.1'	'major CHO metabolism.degradation.sucrose.fructokinase'	'trinity_dn40069_c2_g2'	'(at3g59480 : 430.0) pfkB-like carbohydrate kinase family protein; FUNCTIONS IN: kinase activity, ribokinase activity; INVOLVED IN: D-ribose metabolic process, acetate fermentation, sucrose biosynthetic process, sucrose catabolic process, using beta-fructofuranosidase; LOCATED IN: cellular_component unknown; EXPRESSED IN: 9 plant structures; EXPRESSED DURING: 4 anthesis, C globular stage, petal d…	T
'2.2.1.1'	'major CHO metabolism.degradation.sucrose.fructokinase'	'trinity_dn40828_c0_g1'	'(at1g66430 : 458.0) pfkB-like carbohydrate kinase family protein; FUNCTIONS IN: kinase activity, ribokinase activity; INVOLVED IN: D-ribose metabolic process, acetate fermentation, sucrose biosynthetic process, sucrose catabolic process, using beta-fructofuranosidase; LOCATED IN: chloroplast, chloroplast stroma; EXPRESSED IN: 22 plant structures; EXPRESSED DURING: 14 growth stages; CONTAINS Inte…	T
'2.2.1.1'	'major CHO metabolism.degradation.sucrose.fructokinase'	'trinity_dn40828_c0_g3'	'(at1g66430 : 108.0) pfkB-like carbohydrate kinase family protein; FUNCTIONS IN: kinase activity, ribokinase activity; INVOLVED IN: D-ribose metabolic process, acetate fermentation, sucrose biosynthetic process, sucrose catabolic process, using beta-fructofuranosidase; LOCATED IN: chloroplast, chloroplast stroma; EXPRESSED IN: 22 plant structures; EXPRESSED DURING: 14 growth stages; CONTAINS Inte…	T
'2.2.1.1'	'major CHO metabolism.degradation.sucrose.fructokinase'	'trinity_dn42449_c0_g1'	'(at1g66430 : 467.0) pfkB-like carbohydrate kinase family protein; FUNCTIONS IN: kinase activity, ribokinase activity; INVOLVED IN: D-ribose metabolic process, acetate fermentation, sucrose biosynthetic process, sucrose catabolic process, using beta-fructofuranosidase; LOCATED IN: chloroplast, chloroplast stroma; EXPRESSED IN: 22 plant structures; EXPRESSED DURING: 14 growth stages; CONTAINS Inte…	T
'2.2.1.1'	'major CHO metabolism.degradation.sucrose.fructokinase'	'trinity_dn42449_c0_g3'	'(at1g66430 : 143.0) pfkB-like carbohydrate kinase family protein; FUNCTIONS IN: kinase activity, ribokinase activity; INVOLVED IN: D-ribose metabolic process, acetate fermentation, sucrose biosynthetic process, sucrose catabolic process, using beta-fructofuranosidase; LOCATED IN: chloroplast, chloroplast stroma; EXPRESSED IN: 22 plant structures; EXPRESSED DURING: 14 growth stages; CONTAINS Inte…	T
'2.2.1.1'	'major CHO metabolism.degradation.sucrose.fructokinase'	'trinity_dn42753_c1_g5'	'(at3g54090 : 483.0) Encodes a fructokinase-like protein (AT3G54090/FLN1, AT1G69200/FLN2), a member of the pfkB-carbohydrate kinase family. FLN1 and FLN2 are potential plastidial thioredoxin z (TRX z) targets.; fructokinase-like 1 (FLN1); FUNCTIONS IN: kinase activity; INVOLVED IN: acetate fermentation, sucrose biosynthetic process, sucrose catabolic process, using beta-fructofuranosidase; LOCATE…	T
'2.2.1.1'	'major CHO metabolism.degradation.sucrose.fructokinase'	'trinity_dn44576_c1_g2'	'(at1g66430 : 175.0) pfkB-like carbohydrate kinase family protein; FUNCTIONS IN: kinase activity, ribokinase activity; INVOLVED IN: D-ribose metabolic process, acetate fermentation, sucrose biosynthetic process, sucrose catabolic process, using beta-fructofuranosidase; LOCATED IN: chloroplast, chloroplast stroma; EXPRESSED IN: 22 plant structures; EXPRESSED DURING: 14 growth stages; CONTAINS Inte…	T
'2.2.1.3'	'major CHO metabolism.degradation.sucrose.invertases'	''	''
'2.2.1.3.1'	'major CHO metabolism.degradation.sucrose.invertases.neutral'	'trinity_dn11971_c0_g1'	'(at4g09510 : 122.0) CINV2 appears to function as a neutral invertase based on the phenotype of a cinv1(AT1G35580)/cinv2 double mutant. It is predicted to be a cytosolic enzyme. CINV1, CINV2, and possibly other cytosolic invertases may play an important role in supplying carbon from sucrose to non-photosynthetic tissues.; cytosolic invertase 2 (CINV2); FUNCTIONS IN: sucrose alpha-glucosidase acti…	T
'2.2.1.3.1'	'major CHO metabolism.degradation.sucrose.invertases.neutral'	'trinity_dn15809_c0_g2'	'(at1g72000 : 577.0) Plant neutral invertase family protein; FUNCTIONS IN: catalytic activity, beta-fructofuranosidase activity; INVOLVED IN: biological_process unknown; LOCATED IN: cellular_component unknown; CONTAINS InterPro DOMAIN/s: Plant neutral invertase (InterPro:IPR006937), Six-hairpin glycosidase-like (InterPro:IPR008928); BEST Arabidopsis thaliana protein match is: Plant neutral invert…	T
'2.2.1.3.1'	'major CHO metabolism.degradation.sucrose.invertases.neutral'	'trinity_dn32336_c0_g1'	'(at5g22510 : 831.0) Encodes a chloroplast-targeted alkaline/neutral invertase that is implicated in the development of the photosynthetic apparatus and nitrogen assimilation in seedlings to control the sucrose to hexose ratio.; alkaline/neutral invertase (INV-E); FUNCTIONS IN: beta-fructofuranosidase activity; INVOLVED IN: cotyledon development, starch metabolic process; LOCATED IN: chloroplast;…	T
'2.2.1.3.1'	'major CHO metabolism.degradation.sucrose.invertases.neutral'	'trinity_dn35733_c0_g2'	'(at4g34860 : 825.0) Plant neutral invertase family protein; FUNCTIONS IN: catalytic activity, beta-fructofuranosidase activity; LOCATED IN: cytosol; EXPRESSED IN: 20 plant structures; EXPRESSED DURING: 11 growth stages; CONTAINS InterPro DOMAIN/s: Plant neutral invertase (InterPro:IPR006937), Six-hairpin glycosidase-like (InterPro:IPR008928); BEST Arabidopsis thaliana protein match is: cytosolic…	T
'2.2.1.3.1'	'major CHO metabolism.degradation.sucrose.invertases.neutral'	'trinity_dn38671_c1_g2'	'(at1g56560 : 815.0) Plant neutral invertase family protein; FUNCTIONS IN: catalytic activity, beta-fructofuranosidase activity; INVOLVED IN: biological_process unknown; EXPRESSED IN: 24 plant structures; EXPRESSED DURING: 14 growth stages; CONTAINS InterPro DOMAIN/s: Plant neutral invertase (InterPro:IPR006937), Six-hairpin glycosidase-like (InterPro:IPR008928); BEST Arabidopsis thaliana protein…	T
'2.2.1.3.1'	'major CHO metabolism.degradation.sucrose.invertases.neutral'	'trinity_dn39243_c1_g6'	'(at4g09510 : 917.0) CINV2 appears to function as a neutral invertase based on the phenotype of a cinv1(AT1G35580)/cinv2 double mutant. It is predicted to be a cytosolic enzyme. CINV1, CINV2, and possibly other cytosolic invertases may play an important role in supplying carbon from sucrose to non-photosynthetic tissues.; cytosolic invertase 2 (CINV2); FUNCTIONS IN: sucrose alpha-glucosidase acti…	T
'2.2.1.3.2'	'major CHO metabolism.degradation.sucrose.invertases.cell wall'	'trinity_dn39591_c1_g1'	'(at3g13790 : 524.0) Encodes a protein with invertase activity.; ATBFRUCT1; CONTAINS InterPro DOMAIN/s: Glycoside hydrolase, family 32 (InterPro:IPR001362), Glycosyl hydrolases family 32, N-terminal (InterPro:IPR013148), Glycosyl hydrolase family 32, C-terminal (InterPro:IPR013189), Concanavalin A-like lectin/glucanase (InterPro:IPR008985); BEST Arabidopsis thaliana protein match is: beta-fructof…	T
'2.2.1.3.2'	'major CHO metabolism.degradation.sucrose.invertases.cell wall'	'trinity_dn43747_c0_g1'	'(p26792|inv1_dauca : 631.0) Beta-fructofuranosidase, insoluble isoenzyme 1 precursor (EC 3.2.1.26) (Sucrose hydrolase 1) (Invertase 1) (Cell wall beta-fructosidase 1) - Daucus carota (Carrot) & (at3g13790 : 624.0) Encodes a protein with invertase activity.; ATBFRUCT1; CONTAINS InterPro DOMAIN/s: Glycoside hydrolase, family 32 (InterPro:IPR001362), Glycosyl hydrolases family 32, N-terminal (Inter…	T
'2.2.1.3.2'	'major CHO metabolism.degradation.sucrose.invertases.cell wall'	'trinity_dn43747_c0_g3'	'(at1g55120 : 95.9) Encodes a protein with fructan exohydrolase (FEH) activity acting on levan-type fructans (6-FEH, levanase). The enzyme does not have invertase activity.; beta-fructofuranosidase 5 (FRUCT5); FUNCTIONS IN: hydrolase activity, hydrolyzing O-glycosyl compounds, levanase activity; INVOLVED IN: carbohydrate metabolic process; EXPRESSED IN: 23 plant structures; EXPRESSED DURING: 13 g…	T
'2.2.1.3.2'	'major CHO metabolism.degradation.sucrose.invertases.cell wall'	'trinity_dn43747_c0_g5'	'(q56ud3|inv3_orysa : 86.3) Beta-fructofuranosidase, insoluble isoenzyme 3 precursor (EC 3.2.1.26) (Sucrose hydrolase 3) (Invertase 3) (Cell wall beta-fructosidase 3) (OsCIN3) - Oryza sativa (Rice) & (at3g13790 : 85.9) Encodes a protein with invertase activity.; ATBFRUCT1; CONTAINS InterPro DOMAIN/s: Glycoside hydrolase, family 32 (InterPro:IPR001362), Glycosyl hydrolases family 32, N-terminal (I…	T
'2.2.1.3.3'	'major CHO metabolism.degradation.sucrose.invertases.vacuolar'	'trinity_dn39591_c1_g1'	'(at3g13790 : 524.0) Encodes a protein with invertase activity.; ATBFRUCT1; CONTAINS InterPro DOMAIN/s: Glycoside hydrolase, family 32 (InterPro:IPR001362), Glycosyl hydrolases family 32, N-terminal (InterPro:IPR013148), Glycosyl hydrolase family 32, C-terminal (InterPro:IPR013189), Concanavalin A-like lectin/glucanase (InterPro:IPR008985); BEST Arabidopsis thaliana protein match is: beta-fructof…	T
'2.2.1.3.3'	'major CHO metabolism.degradation.sucrose.invertases.vacuolar'	'trinity_dn39813_c2_g1'	'(p80065|invb_dauca : 455.0) Beta-fructofuranosidase, soluble isoenzyme I precursor (EC 3.2.1.26) (Sucrose hydrolase) (Invertase) (Saccharase) - Daucus carota (Carrot) & (at1g62660 : 429.0) Glycosyl hydrolases family 32 protein; FUNCTIONS IN: hydrolase activity, hydrolyzing O-glycosyl compounds; INVOLVED IN: sucrose catabolic process, using beta-fructofuranosidase, carbohydrate metabolic process;…	T
'2.2.1.3.3'	'major CHO metabolism.degradation.sucrose.invertases.vacuolar'	'trinity_dn44835_c0_g1'	'(p49175|inv1_maize : 444.0) Beta-fructofuranosidase 1 precursor (EC 3.2.1.26) (Sucrose 1) (Invertase 1) - Zea mays (Maize) & (at1g12240 : 383.0) ATBETAFRUCT4; FUNCTIONS IN: hydrolase activity, hydrolyzing O-glycosyl compounds, beta-fructofuranosidase activity; INVOLVED IN: sucrose catabolic process, using beta-fructofuranosidase, carbohydrate metabolic process; LOCATED IN: vacuole, plant-type ce…	T
'2.2.1.3.3'	'major CHO metabolism.degradation.sucrose.invertases.vacuolar'	'trinity_dn44835_c0_g2'	'(p93761|inv1_capan : 177.0) Acid beta-fructofuranosidase AIV-18 (EC 3.2.1.26) (Acid sucrose hydrolase) (Acid invertase) - Capsicum annuum (Bell pepper) & (at1g62660 : 167.0) Glycosyl hydrolases family 32 protein; FUNCTIONS IN: hydrolase activity, hydrolyzing O-glycosyl compounds; INVOLVED IN: sucrose catabolic process, using beta-fructofuranosidase, carbohydrate metabolic process; LOCATED IN: va…	T
'2.2.1.3.3'	'major CHO metabolism.degradation.sucrose.invertases.vacuolar'	'trinity_dn48003_c0_g1'	'(p93761|inv1_capan : 1129.0) Acid beta-fructofuranosidase AIV-18 (EC 3.2.1.26) (Acid sucrose hydrolase) (Acid invertase) - Capsicum annuum (Bell pepper) & (at1g62660 : 750.0) Glycosyl hydrolases family 32 protein; FUNCTIONS IN: hydrolase activity, hydrolyzing O-glycosyl compounds; INVOLVED IN: sucrose catabolic process, using beta-fructofuranosidase, carbohydrate metabolic process; LOCATED IN: v…	T
'2.2.1.3.30'	'major CHO metabolism.degradation.sucrose.invertases.inhibitors'	''	''
'2.2.1.4'	'major CHO metabolism.degradation.sucrose.hexokinase'	'trinity_dn37709_c0_g2'	'(at1g50460 : 549.0) hexokinase-like 1 (HKL1); FUNCTIONS IN: hexokinase activity, ATP binding; INVOLVED IN: response to salt stress, response to cold, response to osmotic stress; LOCATED IN: mitochondrion, plastid; EXPRESSED IN: 26 plant structures; EXPRESSED DURING: 13 growth stages; CONTAINS InterPro DOMAIN/s: Hexokinase, N-terminal (InterPro:IPR022672), Hexokinase, C-terminal (InterPro:IPR0226…	T
'2.2.1.4'	'major CHO metabolism.degradation.sucrose.hexokinase'	'trinity_dn37742_c0_g1'	'(q2knb9|hxk2_orysa : 250.0) Hexokinase-2 (EC 2.7.1.1) (Hexokinase-3) - Oryza sativa (Rice) & (at2g19860 : 243.0) Encodes a protein with hexokinase activity (AtHXK2) and acts as a sensor for plant sugar responses.; hexokinase 2 (HXK2); CONTAINS InterPro DOMAIN/s: Hexokinase, N-terminal (InterPro:IPR022672), Hexokinase, conserved site (InterPro:IPR019807), Hexokinase, C-terminal (InterPro:IPR02267…	T
'2.2.1.4'	'major CHO metabolism.degradation.sucrose.hexokinase'	'trinity_dn38054_c0_g2'	'(q9sek3|hxk1_spiol : 168.0) Hexokinase-1 (EC 2.7.1.1) (SoHxK1) - Spinacia oleracea (Spinach) & (at4g29130 : 156.0) Encodes a hexokinase (HXK1) in the plant glucose-signaling network. Functions as a glucose sensor to interrelate nutrient, light, and hormone signaling networks for controlling growth and development in response to the changing environment.; hexokinase 1 (HXK1); FUNCTIONS IN: fructo…	T
'2.2.1.4'	'major CHO metabolism.degradation.sucrose.hexokinase'	'trinity_dn38054_c0_g3'	'(q9sek3|hxk1_spiol : 565.0) Hexokinase-1 (EC 2.7.1.1) (SoHxK1) - Spinacia oleracea (Spinach) & (at4g29130 : 534.0) Encodes a hexokinase (HXK1) in the plant glucose-signaling network. Functions as a glucose sensor to interrelate nutrient, light, and hormone signaling networks for controlling growth and development in response to the changing environment.; hexokinase 1 (HXK1); FUNCTIONS IN: fructo…	T
'2.2.1.4'	'major CHO metabolism.degradation.sucrose.hexokinase'	'trinity_dn38054_c0_g4'	'(q9sek3|hxk1_spiol : 647.0) Hexokinase-1 (EC 2.7.1.1) (SoHxK1) - Spinacia oleracea (Spinach) & (at4g29130 : 627.0) Encodes a hexokinase (HXK1) in the plant glucose-signaling network. Functions as a glucose sensor to interrelate nutrient, light, and hormone signaling networks for controlling growth and development in response to the changing environment.; hexokinase 1 (HXK1); FUNCTIONS IN: fructo…	T
'2.2.1.5'	'major CHO metabolism.degradation.sucrose.Susy'	'trinity_dn20702_c0_g1'	'(at4g02280 : 387.0) Encodes a protein with sucrose synthase activity (SUS3). It appears to be important for sucrose metabolism in developing seeds, especially during the late maturation phase, about 18 days after flowering.; sucrose synthase 3 (SUS3); CONTAINS InterPro DOMAIN/s: Sucrose synthase, plant/cyanobacteria (InterPro:IPR012820), Sucrose synthase (InterPro:IPR000368), Glycosyl transferas…	T
'2.2.1.5'	'major CHO metabolism.degradation.sucrose.Susy'	'trinity_dn20702_c0_g2'	'(o24301|sus2_pea : 165.0) Sucrose synthase 2 (EC 2.4.1.13) (Sucrose-UDP glucosyltransferase 2) - Pisum sativum (Garden pea) & (at5g49190 : 160.0) Encodes a sucrose synthase (SUS2). The activity of the enzyme could not be assayed as proved to be insoluble (PMID 17257168). However, analyses of an sus2 mutant revealed a deficiency in sucrose synthase activity 12 and 15 days after flowering. There a…	T
'2.2.1.5'	'major CHO metabolism.degradation.sucrose.Susy'	'trinity_dn36647_c0_g1'	'(o24301|sus2_pea : 1087.0) Sucrose synthase 2 (EC 2.4.1.13) (Sucrose-UDP glucosyltransferase 2) - Pisum sativum (Garden pea) & (at4g02280 : 1081.0) Encodes a protein with sucrose synthase activity (SUS3). It appears to be important for sucrose metabolism in developing seeds, especially during the late maturation phase, about 18 days after flowering.; sucrose synthase 3 (SUS3); CONTAINS InterPro …	T
'2.2.1.5'	'major CHO metabolism.degradation.sucrose.Susy'	'trinity_dn36647_c0_g2'	'(o24301|sus2_pea : 1087.0) Sucrose synthase 2 (EC 2.4.1.13) (Sucrose-UDP glucosyltransferase 2) - Pisum sativum (Garden pea) & (at4g02280 : 1085.0) Encodes a protein with sucrose synthase activity (SUS3). It appears to be important for sucrose metabolism in developing seeds, especially during the late maturation phase, about 18 days after flowering.; sucrose synthase 3 (SUS3); CONTAINS InterPro …	T
'2.2.1.5'	'major CHO metabolism.degradation.sucrose.Susy'	'trinity_dn36647_c0_g3'	'(p49039|sus2_soltu : 210.0) Sucrose synthase (EC 2.4.1.13) (Sucrose-UDP glucosyltransferase) (SS65) - Solanum tuberosum (Potato) & (at3g43190 : 194.0) Encodes a protein with sucrose synthase activity (SUS4).; sucrose synthase 4 (SUS4); FUNCTIONS IN: UDP-glycosyltransferase activity, sucrose synthase activity, transferase activity, transferring glycosyl groups; INVOLVED IN: sucrose biosynthetic p…	T
'2.2.1.5'	'major CHO metabolism.degradation.sucrose.Susy'	'trinity_dn36647_c0_g5'	'(p49039|sus2_soltu : 295.0) Sucrose synthase (EC 2.4.1.13) (Sucrose-UDP glucosyltransferase) (SS65) - Solanum tuberosum (Potato) & (at5g20830 : 253.0) Encodes a protein with sucrose synthase activity (SUS1).; sucrose synthase 1 (SUS1); FUNCTIONS IN: UDP-glycosyltransferase activity, sucrose synthase activity; INVOLVED IN: in 6 processes; LOCATED IN: cellular_component unknown; EXPRESSED IN: 31 p…	T
'2.2.1.5'	'major CHO metabolism.degradation.sucrose.Susy'	'trinity_dn36647_c0_g6'	'(p49039|sus2_soltu : 176.0) Sucrose synthase (EC 2.4.1.13) (Sucrose-UDP glucosyltransferase) (SS65) - Solanum tuberosum (Potato) & (at3g43190 : 154.0) Encodes a protein with sucrose synthase activity (SUS4).; sucrose synthase 4 (SUS4); FUNCTIONS IN: UDP-glycosyltransferase activity, sucrose synthase activity, transferase activity, transferring glycosyl groups; INVOLVED IN: sucrose biosynthetic p…	T
'2.2.1.5'	'major CHO metabolism.degradation.sucrose.Susy'	'trinity_dn36647_c1_g1'	'(q43009|sus3_orysa : 1374.0) Sucrose synthase 3 (EC 2.4.1.13) (Sucrose-UDP glucosyltransferase 3) - Oryza sativa (Rice) & (at3g43190 : 1246.0) Encodes a protein with sucrose synthase activity (SUS4).; sucrose synthase 4 (SUS4); FUNCTIONS IN: UDP-glycosyltransferase activity, sucrose synthase activity, transferase activity, transferring glycosyl groups; INVOLVED IN: sucrose biosynthetic process, …	T
'2.2.1.5'	'major CHO metabolism.degradation.sucrose.Susy'	'trinity_dn39359_c2_g2'	'(at4g02280 : 172.0) Encodes a protein with sucrose synthase activity (SUS3). It appears to be important for sucrose metabolism in developing seeds, especially during the late maturation phase, about 18 days after flowering.; sucrose synthase 3 (SUS3); CONTAINS InterPro DOMAIN/s: Sucrose synthase, plant/cyanobacteria (InterPro:IPR012820), Sucrose synthase (InterPro:IPR000368), Glycosyl transferas…	T
'2.2.1.5'	'major CHO metabolism.degradation.sucrose.Susy'	'trinity_dn46063_c0_g1'	'(o24301|sus2_pea : 788.0) Sucrose synthase 2 (EC 2.4.1.13) (Sucrose-UDP glucosyltransferase 2) - Pisum sativum (Garden pea) & (at5g49190 : 776.0) Encodes a sucrose synthase (SUS2). The activity of the enzyme could not be assayed as proved to be insoluble (PMID 17257168). However, analyses of an sus2 mutant revealed a deficiency in sucrose synthase activity 12 and 15 days after flowering. There a…	T
'2.2.1.5'	'major CHO metabolism.degradation.sucrose.Susy'	'trinity_dn46063_c0_g2'	'(q43009|sus3_orysa : 120.0) Sucrose synthase 3 (EC 2.4.1.13) (Sucrose-UDP glucosyltransferase 3) - Oryza sativa (Rice) & (at5g49190 : 114.0) Encodes a sucrose synthase (SUS2). The activity of the enzyme could not be assayed as proved to be insoluble (PMID 17257168). However, analyses of an sus2 mutant revealed a deficiency in sucrose synthase activity 12 and 15 days after flowering. There are so…	T
'2.2.1.99'	'major CHO metabolism.degradation.sucrose.misc'	'trinity_dn17967_c0_g2'	'(at4g26620 : 140.0) Sucrase/ferredoxin-like family protein; CONTAINS InterPro DOMAIN/s: Thioredoxin fold (InterPro:IPR012335), Sucraseferredoxin-like (InterPro:IPR009737), Thioredoxin-like fold (InterPro:IPR012336); BEST Arabidopsis thaliana protein match is: Sucrase/ferredoxin-like family protein (TAIR:AT5G55900.1); Has 30201 Blast hits to 17322 proteins in 780 species: Archae - 12; Bacteria - …	T
'2.2.1.99'	'major CHO metabolism.degradation.sucrose.misc'	'trinity_dn31611_c0_g1'	'(at4g26620 : 395.0) Sucrase/ferredoxin-like family protein; CONTAINS InterPro DOMAIN/s: Thioredoxin fold (InterPro:IPR012335), Sucraseferredoxin-like (InterPro:IPR009737), Thioredoxin-like fold (InterPro:IPR012336); BEST Arabidopsis thaliana protein match is: Sucrase/ferredoxin-like family protein (TAIR:AT5G55900.1); Has 30201 Blast hits to 17322 proteins in 780 species: Archae - 12; Bacteria - …	T
'2.2.1.1001'	'major CHO metabolism.degradation.sucrose'	'fructose'	'major CHO metabolism.synthesis.sucrose; major CHO metabolism.degradation.sucrose'	M
'2.2.1.1002'	'major CHO metabolism.degradation.sucrose'	'glucose'	'cell wall degradation; major CHO metabolism.synthesis.sucrose; major CHO metabolism.degradation.starch'	M
'2.2.2'	'major CHO metabolism.degradation.starch'	''	''
'2.2.2.1'	'major CHO metabolism.degradation.starch.starch cleavage'	'trinity_dn39472_c0_g1'	'(at3g23640 : 1201.0) heteroglycan glucosidase 1 (HGL1); FUNCTIONS IN: hydrolase activity, hydrolyzing O-glycosyl compounds; INVOLVED IN: carbohydrate metabolic process; LOCATED IN: chloroplast; EXPRESSED IN: 22 plant structures; EXPRESSED DURING: 13 growth stages; CONTAINS InterPro DOMAIN/s: Glycoside hydrolase, family 31 (InterPro:IPR000322), Glycoside hydrolase, catalytic core (InterPro:IPR017…	T
'2.2.2.1'	'major CHO metabolism.degradation.starch.starch cleavage'	'trinity_dn46268_c2_g1'	'(at3g23640 : 219.0) heteroglycan glucosidase 1 (HGL1); FUNCTIONS IN: hydrolase activity, hydrolyzing O-glycosyl compounds; INVOLVED IN: carbohydrate metabolic process; LOCATED IN: chloroplast; EXPRESSED IN: 22 plant structures; EXPRESSED DURING: 13 growth stages; CONTAINS InterPro DOMAIN/s: Glycoside hydrolase, family 31 (InterPro:IPR000322), Glycoside hydrolase, catalytic core (InterPro:IPR0178…	T
'2.2.2.1.1'	'major CHO metabolism.degradation.starch.starch cleavage.alpha amylase'	'trinity_dn22976_c0_g1'	'(at1g69830 : 1202.0) Encodes a plastid-localized &#945;-amylase. Expression is reduced in the SEX4 mutant. Loss of function mutations show normal diurnal pattern of starch accumulation/degradation. Expression follows circadian rhythms.; alpha-amylase-like 3 (AMY3); FUNCTIONS IN: alpha-amylase activity; INVOLVED IN: circadian rhythm, starch catabolic process; LOCATED IN: chloroplast stroma, chlor…	T
'2.2.2.1.1'	'major CHO metabolism.degradation.starch.starch cleavage.alpha amylase'	'trinity_dn35587_c0_g1'	'(p04063|amy2_horvu : 452.0) Alpha-amylase type B isozyme precursor (EC 3.2.1.1) (1,4-alpha-D-glucan glucanohydrolase) (AMY2-2) (High pI alpha-amylase) - Hordeum vulgare (Barley) & (at4g25000 : 383.0) Predicted to be secreted protein based on signalP prediction. Involved in starch mobilization. Mutants are defective in alpha-amylase activity. (Note: AMY1 has been found in the literature to be ref…	T
'2.2.2.1.1'	'major CHO metabolism.degradation.starch.starch cleavage.alpha amylase'	'trinity_dn38355_c0_g1'	'(at1g69830 : 931.0) Encodes a plastid-localized &#945;-amylase. Expression is reduced in the SEX4 mutant. Loss of function mutations show normal diurnal pattern of starch accumulation/degradation. Expression follows circadian rhythms.; alpha-amylase-like 3 (AMY3); FUNCTIONS IN: alpha-amylase activity; INVOLVED IN: circadian rhythm, starch catabolic process; LOCATED IN: chloroplast stroma, chloro…	T
'2.2.2.1.1'	'major CHO metabolism.degradation.starch.starch cleavage.alpha amylase'	'trinity_dn38470_c1_g1'	'(at1g76130 : 649.0) alpha-amylase, putative / 1,4-alpha-D-glucan glucanohydrolase, putative, strong similarity to alpha-amylase GI:7532799 from (Malus x domestica);contains Pfam profile PF00128: Alpha amylase, catalytic domain. Predicted to be secreted based on SignalP analysis.; alpha-amylase-like 2 (AMY2); FUNCTIONS IN: cation binding, catalytic activity, alpha-amylase activity, calcium ion bi…	T
'2.2.2.1.1'	'major CHO metabolism.degradation.starch.starch cleavage.alpha amylase'	'trinity_dn39074_c3_g1'	'(p27933|amy3d_orysa : 287.0) Alpha-amylase isozyme 3D precursor (EC 3.2.1.1) (1,4-alpha-D-glucan glucanohydrolase) - Oryza sativa (Rice) & (at4g25000 : 286.0) Predicted to be secreted protein based on signalP prediction. Involved in starch mobilization. Mutants are defective in alpha-amylase activity. (Note: AMY1 has been found in the literature to be referred to as AMY3, which is not to be conf…	T
'2.2.2.1.1'	'major CHO metabolism.degradation.starch.starch cleavage.alpha amylase'	'trinity_dn39074_c3_g2'	'(p27933|amy3d_orysa : 97.4) Alpha-amylase isozyme 3D precursor (EC 3.2.1.1) (1,4-alpha-D-glucan glucanohydrolase) - Oryza sativa (Rice) & (at4g25000 : 91.7) Predicted to be secreted protein based on signalP prediction. Involved in starch mobilization. Mutants are defective in alpha-amylase activity. (Note: AMY1 has been found in the literature to be referred to as AMY3, which is not to be confus…	T
'2.2.2.1.1'	'major CHO metabolism.degradation.starch.starch cleavage.alpha amylase'	'trinity_dn39074_c3_g3'	'(p27933|amy3d_orysa : 230.0) Alpha-amylase isozyme 3D precursor (EC 3.2.1.1) (1,4-alpha-D-glucan glucanohydrolase) - Oryza sativa (Rice) & (at4g25000 : 219.0) Predicted to be secreted protein based on signalP prediction. Involved in starch mobilization. Mutants are defective in alpha-amylase activity. (Note: AMY1 has been found in the literature to be referred to as AMY3, which is not to be conf…	T
'2.2.2.1.1'	'major CHO metabolism.degradation.starch.starch cleavage.alpha amylase'	'trinity_dn40477_c0_g1'	'(at1g69830 : 525.0) Encodes a plastid-localized &#945;-amylase. Expression is reduced in the SEX4 mutant. Loss of function mutations show normal diurnal pattern of starch accumulation/degradation. Expression follows circadian rhythms.; alpha-amylase-like 3 (AMY3); FUNCTIONS IN: alpha-amylase activity; INVOLVED IN: circadian rhythm, starch catabolic process; LOCATED IN: chloroplast stroma, chloro…	T
'2.2.2.1.1'	'major CHO metabolism.degradation.starch.starch cleavage.alpha amylase'	'trinity_dn43955_c0_g3'	'(p27933|amy3d_orysa : 106.0) Alpha-amylase isozyme 3D precursor (EC 3.2.1.1) (1,4-alpha-D-glucan glucanohydrolase) - Oryza sativa (Rice) & (at4g25000 : 100.0) Predicted to be secreted protein based on signalP prediction. Involved in starch mobilization. Mutants are defective in alpha-amylase activity. (Note: AMY1 has been found in the literature to be referred to as AMY3, which is not to be conf…	T
'2.2.2.1.1'	'major CHO metabolism.degradation.starch.starch cleavage.alpha amylase'	'trinity_dn45197_c0_g1'	'(p27933|amy3d_orysa : 413.0) Alpha-amylase isozyme 3D precursor (EC 3.2.1.1) (1,4-alpha-D-glucan glucanohydrolase) - Oryza sativa (Rice) & (at4g25000 : 390.0) Predicted to be secreted protein based on signalP prediction. Involved in starch mobilization. Mutants are defective in alpha-amylase activity. (Note: AMY1 has been found in the literature to be referred to as AMY3, which is not to be conf…	T
'2.2.2.1.1'	'major CHO metabolism.degradation.starch.starch cleavage.alpha amylase'	'trinity_dn45197_c0_g2'	'(p27933|amy3d_orysa : 127.0) Alpha-amylase isozyme 3D precursor (EC 3.2.1.1) (1,4-alpha-D-glucan glucanohydrolase) - Oryza sativa (Rice) & (at4g25000 : 100.0) Predicted to be secreted protein based on signalP prediction. Involved in starch mobilization. Mutants are defective in alpha-amylase activity. (Note: AMY1 has been found in the literature to be referred to as AMY3, which is not to be conf…	T
'2.2.2.1.1'	'major CHO metabolism.degradation.starch.starch cleavage.alpha amylase'	'trinity_dn48519_c0_g1'	'(at1g69830 : 146.0) Encodes a plastid-localized &#945;-amylase. Expression is reduced in the SEX4 mutant. Loss of function mutations show normal diurnal pattern of starch accumulation/degradation. Expression follows circadian rhythms.; alpha-amylase-like 3 (AMY3); FUNCTIONS IN: alpha-amylase activity; INVOLVED IN: circadian rhythm, starch catabolic process; LOCATED IN: chloroplast stroma, chloro…	T
'2.2.2.1.2'	'major CHO metabolism.degradation.starch.starch cleavage.beta amylase'	'trinity_dn25226_c0_g1'	'(at2g45880 : 80.9) beta-amylase 7 (BAM7); FUNCTIONS IN: cation binding, beta-amylase activity, catalytic activity; INVOLVED IN: cellulose biosynthetic process, carbohydrate metabolic process, polysaccharide catabolic process; LOCATED IN: cellular_component unknown; EXPRESSED IN: 19 plant structures; EXPRESSED DURING: 12 growth stages; CONTAINS InterPro DOMAIN/s: Glycoside hydrolase, family 14, c…	T
'2.2.2.1.2'	'major CHO metabolism.degradation.starch.starch cleavage.beta amylase'	'trinity_dn31199_c0_g1'	'(at5g45300 : 93.2) beta-amylase 2 (BMY2); FUNCTIONS IN: cation binding, beta-amylase activity, catalytic activity; INVOLVED IN: carbohydrate metabolic process, polysaccharide catabolic process; LOCATED IN: cellular_component unknown; EXPRESSED IN: 22 plant structures; EXPRESSED DURING: 13 growth stages; CONTAINS InterPro DOMAIN/s: Glycoside hydrolase, family 14 (InterPro:IPR001554), Glycoside hy…	T
'2.2.2.1.2'	'major CHO metabolism.degradation.starch.starch cleavage.beta amylase'	'trinity_dn33638_c1_g2'	'(at4g17090 : 423.0) Encodes a beta-amylase targeted to the chloroplast. Transgenic BMY8 RNAi lines fail to accumulate maltose during cold shock suggesting that maltose accumulation coincides with BMY8 expression. Apart from maltose, the sugar content of the RNAi lines were similar to wildtype (glucose and sucrose unaffected).; chloroplast beta-amylase (CT-BMY); CONTAINS InterPro DOMAIN/s: Glycos…	T
'2.2.2.1.2'	'major CHO metabolism.degradation.starch.starch cleavage.beta amylase'	'trinity_dn34787_c1_g4'	'(at4g00490 : 726.0) Encodes a chloroplast beta-amylase. The enzyme activity is very weak compared to BAM1 and BAM3. Mutant of BAM2 has no visible phenotype.; beta-amylase 2 (BAM2); FUNCTIONS IN: beta-amylase activity; INVOLVED IN: carbohydrate metabolic process, polysaccharide catabolic process; LOCATED IN: chloroplast; EXPRESSED IN: 22 plant structures; EXPRESSED DURING: 13 growth stages; CONTA…	T
'2.2.2.1.2'	'major CHO metabolism.degradation.starch.starch cleavage.beta amylase'	'trinity_dn37912_c3_g1'	'(at2g45880 : 701.0) beta-amylase 7 (BAM7); FUNCTIONS IN: cation binding, beta-amylase activity, catalytic activity; INVOLVED IN: cellulose biosynthetic process, carbohydrate metabolic process, polysaccharide catabolic process; LOCATED IN: cellular_component unknown; EXPRESSED IN: 19 plant structures; EXPRESSED DURING: 12 growth stages; CONTAINS InterPro DOMAIN/s: Glycoside hydrolase, family 14, …	T
'2.2.2.1.2'	'major CHO metabolism.degradation.starch.starch cleavage.beta amylase'	'trinity_dn40943_c0_g1'	'(at3g23920 : 743.0) Encodes a chloroplast beta-amylase. Is necessary for leaf starch breakdown in the absence of BAM3.; beta-amylase 1 (BAM1); FUNCTIONS IN: beta-amylase activity; INVOLVED IN: response to water deprivation, starch catabolic process; LOCATED IN: cytosol, nucleus; EXPRESSED IN: 25 plant structures; EXPRESSED DURING: 15 growth stages; CONTAINS InterPro DOMAIN/s: Glycoside hydrolase…	T
'2.2.2.1.2'	'major CHO metabolism.degradation.starch.starch cleavage.beta amylase'	'trinity_dn43270_c0_g2'	'(at5g18670 : 423.0) putative beta-amylase BMY3 (BMY3); beta-amylase 3 (BMY3); FUNCTIONS IN: cation binding, beta-amylase activity, catalytic activity; INVOLVED IN: cellulose biosynthetic process, carbohydrate metabolic process, polysaccharide catabolic process; EXPRESSED IN: 23 plant structures; EXPRESSED DURING: 13 growth stages; CONTAINS InterPro DOMAIN/s: Glycoside hydrolase, family 14 (Inter…	T
'2.2.2.1.2'	'major CHO metabolism.degradation.starch.starch cleavage.beta amylase'	'trinity_dn44544_c0_g1'	'(at5g55700 : 572.0) In vitro assay indicates no beta-amylase activity of BAM4. However mutation in BAM4 impairs starch breakdown. BAM4 may play a regulatory role.; beta-amylase 4 (BAM4); CONTAINS InterPro DOMAIN/s: Glycoside hydrolase, family 14 (InterPro:IPR001554), Glycoside hydrolase, catalytic core (InterPro:IPR017853), Glycoside hydrolase, family 14B, plant (InterPro:IPR001371), Glycoside h…	T
'2.2.2.1.2'	'major CHO metabolism.degradation.starch.starch cleavage.beta amylase'	'trinity_dn44544_c0_g4'	'(at5g55700 : 128.0) In vitro assay indicates no beta-amylase activity of BAM4. However mutation in BAM4 impairs starch breakdown. BAM4 may play a regulatory role.; beta-amylase 4 (BAM4); CONTAINS InterPro DOMAIN/s: Glycoside hydrolase, family 14 (InterPro:IPR001554), Glycoside hydrolase, catalytic core (InterPro:IPR017853), Glycoside hydrolase, family 14B, plant (InterPro:IPR001371), Glycoside h…	T
'2.2.2.1.2'	'major CHO metabolism.degradation.starch.starch cleavage.beta amylase'	'trinity_dn46838_c1_g1'	'(at3g23920 : 112.0) Encodes a chloroplast beta-amylase. Is necessary for leaf starch breakdown in the absence of BAM3.; beta-amylase 1 (BAM1); FUNCTIONS IN: beta-amylase activity; INVOLVED IN: response to water deprivation, starch catabolic process; LOCATED IN: cytosol, nucleus; EXPRESSED IN: 25 plant structures; EXPRESSED DURING: 15 growth stages; CONTAINS InterPro DOMAIN/s: Glycoside hydrolase…	T
'2.2.2.1.2'	'major CHO metabolism.degradation.starch.starch cleavage.beta amylase'	'trinity_dn46838_c1_g2'	'(at4g17090 : 556.0) Encodes a beta-amylase targeted to the chloroplast. Transgenic BMY8 RNAi lines fail to accumulate maltose during cold shock suggesting that maltose accumulation coincides with BMY8 expression. Apart from maltose, the sugar content of the RNAi lines were similar to wildtype (glucose and sucrose unaffected).; chloroplast beta-amylase (CT-BMY); CONTAINS InterPro DOMAIN/s: Glycos…	T
'2.2.2.1.2'	'major CHO metabolism.degradation.starch.starch cleavage.beta amylase'	'trinity_dn5685_c0_g1'	'(at5g18670 : 570.0) putative beta-amylase BMY3 (BMY3); beta-amylase 3 (BMY3); FUNCTIONS IN: cation binding, beta-amylase activity, catalytic activity; INVOLVED IN: cellulose biosynthetic process, carbohydrate metabolic process, polysaccharide catabolic process; EXPRESSED IN: 23 plant structures; EXPRESSED DURING: 13 growth stages; CONTAINS InterPro DOMAIN/s: Glycoside hydrolase, family 14 (Inter…	T
'2.2.2.2'	'major CHO metabolism.degradation.starch.starch phosphorylase'	'trinity_dn34403_c0_g2'	'(at3g46970 : 1314.0) Encodes a cytosolic alpha-glucan phosphorylase. In vitro, the enzyme has a preference for branched polysaccharides, such as glycogen.; alpha-glucan phosphorylase 2 (PHS2); FUNCTIONS IN: phosphorylase activity, transferase activity, transferring glycosyl groups; INVOLVED IN: response to cadmium ion, response to water deprivation; LOCATED IN: cytosol, chloroplast; EXPRESSED IN…	T
'2.2.2.2'	'major CHO metabolism.degradation.starch.starch phosphorylase'	'trinity_dn42242_c0_g2'	'(p53535|phsl2_soltu : 224.0) Alpha-1,4 glucan phosphorylase L-2 isozyme, chloroplast precursor (EC 2.4.1.1) (Starch phosphorylase L-2) - Solanum tuberosum (Potato) & (at3g29320 : 222.0) Encodes a plastidic alpha-glucan phosphorylase. In vitro, the enzyme has a preference for maltooligosaccharides, such as maltoheptaose.; Glycosyl transferase, family 35; FUNCTIONS IN: phosphorylase activity, tran…	T
'2.2.2.2'	'major CHO metabolism.degradation.starch.starch phosphorylase'	'trinity_dn42242_c0_g3'	'(p53536|phsl_vicfa : 1277.0) Alpha-1,4 glucan phosphorylase L isozyme, chloroplast precursor (EC 2.4.1.1) (Starch phosphorylase L) - Vicia faba (Broad bean) & (at3g29320 : 690.0) Encodes a plastidic alpha-glucan phosphorylase. In vitro, the enzyme has a preference for maltooligosaccharides, such as maltoheptaose.; Glycosyl transferase, family 35; FUNCTIONS IN: phosphorylase activity, transferase…	T
'2.2.2.2'	'major CHO metabolism.degradation.starch.starch phosphorylase'	'trinity_dn43525_c0_g3'	'(at3g46970 : 819.0) Encodes a cytosolic alpha-glucan phosphorylase. In vitro, the enzyme has a preference for branched polysaccharides, such as glycogen.; alpha-glucan phosphorylase 2 (PHS2); FUNCTIONS IN: phosphorylase activity, transferase activity, transferring glycosyl groups; INVOLVED IN: response to cadmium ion, response to water deprivation; LOCATED IN: cytosol, chloroplast; EXPRESSED IN:…	T
'2.2.2.2'	'major CHO metabolism.degradation.starch.starch phosphorylase'	'trinity_dn8531_c0_g1'	'(p32811|phsh_soltu : 108.0) Alpha-glucan phosphorylase, H isozyme (EC 2.4.1.1) (Starch phosphorylase H) - Solanum tuberosum (Potato) & (at3g46970 : 103.0) Encodes a cytosolic alpha-glucan phosphorylase. In vitro, the enzyme has a preference for branched polysaccharides, such as glycogen.; alpha-glucan phosphorylase 2 (PHS2); FUNCTIONS IN: phosphorylase activity, transferase activity, transferrin…	T
'2.2.2.3'	'major CHO metabolism.degradation.starch.glucan water dikinase'	'trinity_dn13826_c0_g1'	'(at5g26570 : 99.8) chloroplastidic phosphoglucan, water dikinase (PWD) which is required for normal degradation of leaf starch in Arabidopsis. NMR analysis of the mutants, suggests that the gene is specifically involved in the phosphorylation of the glucosyl residues of starch at the C3 position.; PHOSPHOGLUCAN WATER DIKINASE (PWD); FUNCTIONS IN: carbohydrate kinase activity, catalytic activity,…	T
'2.2.2.3'	'major CHO metabolism.degradation.starch.glucan water dikinase'	'trinity_dn37503_c0_g1'	'(at5g26570 : 1220.0) chloroplastidic phosphoglucan, water dikinase (PWD) which is required for normal degradation of leaf starch in Arabidopsis. NMR analysis of the mutants, suggests that the gene is specifically involved in the phosphorylation of the glucosyl residues of starch at the C3 position.; PHOSPHOGLUCAN WATER DIKINASE (PWD); FUNCTIONS IN: carbohydrate kinase activity, catalytic activit…	T
'2.2.2.3'	'major CHO metabolism.degradation.starch.glucan water dikinase'	'trinity_dn37503_c0_g2'	'(at5g26570 : 91.7) chloroplastidic phosphoglucan, water dikinase (PWD) which is required for normal degradation of leaf starch in Arabidopsis. NMR analysis of the mutants, suggests that the gene is specifically involved in the phosphorylation of the glucosyl residues of starch at the C3 position.; PHOSPHOGLUCAN WATER DIKINASE (PWD); FUNCTIONS IN: carbohydrate kinase activity, catalytic activity,…	T
'2.2.2.3'	'major CHO metabolism.degradation.starch.glucan water dikinase'	'trinity_dn42487_c0_g1'	'(q9awa5|gwd1_soltu : 589.0) Alpha-glucan water dikinase, chloroplast precursor (EC 2.7.9.4) (EC 2.7.13.3) (Starch-related R1 protein) - Solanum tuberosum (Potato) & (at1g10760 : 566.0) Encodes an &#945;-glucan, water dikinase required for starch degradation. Involved in cold-induced freezing tolerance. Mutations that eliminate the GWD protein or affect the dikinase domain of the enzyme dramatica…	T
'2.2.2.3'	'major CHO metabolism.degradation.starch.glucan water dikinase'	'trinity_dn42487_c0_g2'	'(at1g10760 : 122.0) Encodes an &#945;-glucan, water dikinase required for starch degradation. Involved in cold-induced freezing tolerance. Mutations that eliminate the GWD protein or affect the dikinase domain of the enzyme dramatically reduce both the amount of phosphate in the amylopectin and the rate of starch degradation. Mature leaves of these mutants accumulate amounts of starch up to seve…	T
'2.2.2.3'	'major CHO metabolism.degradation.starch.glucan water dikinase'	'trinity_dn42487_c0_g3'	'(at1g10760 : 1512.0) Encodes an &#945;-glucan, water dikinase required for starch degradation. Involved in cold-induced freezing tolerance. Mutations that eliminate the GWD protein or affect the dikinase domain of the enzyme dramatically reduce both the amount of phosphate in the amylopectin and the rate of starch degradation. Mature leaves of these mutants accumulate amounts of starch up to sev…	T
'2.2.2.3'	'major CHO metabolism.degradation.starch.glucan water dikinase'	'trinity_dn44336_c0_g1'	'(at1g10760 : 110.0) Encodes an &#945;-glucan, water dikinase required for starch degradation. Involved in cold-induced freezing tolerance. Mutations that eliminate the GWD protein or affect the dikinase domain of the enzyme dramatically reduce both the amount of phosphate in the amylopectin and the rate of starch degradation. Mature leaves of these mutants accumulate amounts of starch up to seve…	T
'2.2.2.3'	'major CHO metabolism.degradation.starch.glucan water dikinase'	'trinity_dn44336_c0_g2'	'(q9awa5|gwd1_soltu : 1125.0) Alpha-glucan water dikinase, chloroplast precursor (EC 2.7.9.4) (EC 2.7.13.3) (Starch-related R1 protein) - Solanum tuberosum (Potato) & (at1g10760 : 954.0) Encodes an &#945;-glucan, water dikinase required for starch degradation. Involved in cold-induced freezing tolerance. Mutations that eliminate the GWD protein or affect the dikinase domain of the enzyme dramatic…	T
'2.2.2.3'	'major CHO metabolism.degradation.starch.glucan water dikinase'	'trinity_dn47655_c0_g1'	'(q9awa5|gwd1_soltu : 134.0) Alpha-glucan water dikinase, chloroplast precursor (EC 2.7.9.4) (EC 2.7.13.3) (Starch-related R1 protein) - Solanum tuberosum (Potato) & (at1g10760 : 130.0) Encodes an &#945;-glucan, water dikinase required for starch degradation. Involved in cold-induced freezing tolerance. Mutations that eliminate the GWD protein or affect the dikinase domain of the enzyme dramatica…	T
'2.2.2.3'	'major CHO metabolism.degradation.starch.glucan water dikinase'	'trinity_dn48990_c0_g1'	'(q9awa5|gwd1_soltu : 108.0) Alpha-glucan water dikinase, chloroplast precursor (EC 2.7.9.4) (EC 2.7.13.3) (Starch-related R1 protein) - Solanum tuberosum (Potato) & (at1g10760 : 104.0) Encodes an &#945;-glucan, water dikinase required for starch degradation. Involved in cold-induced freezing tolerance. Mutations that eliminate the GWD protein or affect the dikinase domain of the enzyme dramatica…	T
'2.2.2.4'	'major CHO metabolism.degradation.starch.D enzyme'	'trinity_dn32824_c0_g1'	'(q06801|dpep_soltu : 769.0) 4-alpha-glucanotransferase, chloroplast precursor (EC 2.4.1.25) (Amylomaltase) (Disproportionating enzyme) (D-enzyme) - Solanum tuberosum (Potato) & (at5g64860 : 731.0) Encodes a maltotriose-metabolizing enzyme with chloroplastic &#945;-1,4-glucanotransferase activity. Mutant has altered starch degradation.; disproportionating enzyme (DPE1); FUNCTIONS IN: 4-alpha-gluc…	T
'2.2.2.4'	'major CHO metabolism.degradation.starch.D enzyme'	'trinity_dn34270_c1_g1'	'(at5g01260 : 110.0) Carbohydrate-binding-like fold; FUNCTIONS IN: carbohydrate binding, catalytic activity; INVOLVED IN: carbohydrate metabolic process; LOCATED IN: cellular_component unknown; EXPRESSED IN: 21 plant structures; EXPRESSED DURING: 13 growth stages; CONTAINS InterPro DOMAIN/s: Immunoglobulin-like fold (InterPro:IPR013783), Carbohydrate-binding-like fold (InterPro:IPR013784), Glycos…	T
'2.2.2.4'	'major CHO metabolism.degradation.starch.D enzyme'	'trinity_dn44985_c0_g1'	'(at2g40840 : 1135.0) Encodes a cytosolic protein with transglucosidase and amylomaltase activity. It is an essential component of the pathway from starch to sucrose and cellular metabolism in leaves at night. The protein binds to heteroglycans and utilizes glucose, mannose and xylose as acceptors. Fucose and galactose can also act as acceptors but less efficiently than the previous three. It was…	T
'2.2.2.4'	'major CHO metabolism.degradation.starch.D enzyme'	'trinity_dn45630_c3_g1'	'(at5g01260 : 140.0) Carbohydrate-binding-like fold; FUNCTIONS IN: carbohydrate binding, catalytic activity; INVOLVED IN: carbohydrate metabolic process; LOCATED IN: cellular_component unknown; EXPRESSED IN: 21 plant structures; EXPRESSED DURING: 13 growth stages; CONTAINS InterPro DOMAIN/s: Immunoglobulin-like fold (InterPro:IPR013783), Carbohydrate-binding-like fold (InterPro:IPR013784), Glycos…	T
'2.2.2.6'	'major CHO metabolism.degradation.starch.transporter'	'trinity_dn20012_c0_g1'	'(at5g16150 : 140.0) Encodes a putative plastidic glucose transporter.; plastidic GLC translocator (PGLCT); FUNCTIONS IN: carbohydrate transmembrane transporter activity, sugar:hydrogen symporter activity; INVOLVED IN: response to trehalose stimulus; LOCATED IN: membrane; EXPRESSED IN: 24 plant structures; EXPRESSED DURING: 14 growth stages; CONTAINS InterPro DOMAIN/s: Sugar transporter, conserve…	T
'2.2.2.6'	'major CHO metabolism.degradation.starch.transporter'	'trinity_dn20012_c1_g1'	'(at5g16150 : 92.8) Encodes a putative plastidic glucose transporter.; plastidic GLC translocator (PGLCT); FUNCTIONS IN: carbohydrate transmembrane transporter activity, sugar:hydrogen symporter activity; INVOLVED IN: response to trehalose stimulus; LOCATED IN: membrane; EXPRESSED IN: 24 plant structures; EXPRESSED DURING: 14 growth stages; CONTAINS InterPro DOMAIN/s: Sugar transporter, conserved…	T
'2.2.2.6'	'major CHO metabolism.degradation.starch.transporter'	'trinity_dn35351_c0_g2'	'(q7xtq5|mex1_orysa : 366.0) Maltose excess protein 1-like, chloroplast precursor - Oryza sativa (Rice) & (at5g17520 : 342.0) Encodes a maltose transporter that is expressed in leaves and roots. Mutations at the MEX1 locus cause accumulation of both starch and maltose in leaves, with maltose levels at least 40 times higher than that of wild-type. This gene encodes a protein located in the chlorop…	T
'2.2.2.6'	'major CHO metabolism.degradation.starch.transporter'	'trinity_dn36340_c0_g1'	'(q7xtq5|mex1_orysa : 252.0) Maltose excess protein 1-like, chloroplast precursor - Oryza sativa (Rice) & (at5g17520 : 238.0) Encodes a maltose transporter that is expressed in leaves and roots. Mutations at the MEX1 locus cause accumulation of both starch and maltose in leaves, with maltose levels at least 40 times higher than that of wild-type. This gene encodes a protein located in the chlorop…	T
'2.2.2.6'	'major CHO metabolism.degradation.starch.transporter'	'trinity_dn42058_c1_g1'	'(p49131|tpt_flapr : 529.0) Triose phosphate/phosphate translocator, chloroplast precursor (cTPT) - Flaveria pringlei & (at5g46110 : 521.0) mutant has Altered acclimation responses; Chloroplast Triose Phosphate Translocator; ACCLIMATION OF PHOTOSYNTHESIS TO ENVIRONMENT 2 (APE2); FUNCTIONS IN: antiporter activity; INVOLVED IN: transport; LOCATED IN: chloroplast, membrane; EXPRESSED IN: 24 plant st…	T
'2.2.2.6'	'major CHO metabolism.degradation.starch.transporter'	'trinity_dn45734_c0_g2'	'(at5g16150 : 585.0) Encodes a putative plastidic glucose transporter.; plastidic GLC translocator (PGLCT); FUNCTIONS IN: carbohydrate transmembrane transporter activity, sugar:hydrogen symporter activity; INVOLVED IN: response to trehalose stimulus; LOCATED IN: membrane; EXPRESSED IN: 24 plant structures; EXPRESSED DURING: 14 growth stages; CONTAINS InterPro DOMAIN/s: Sugar transporter, conserve…	T
'2.2.2.6'	'major CHO metabolism.degradation.starch.transporter'	'trinity_dn45734_c0_g3'	'(at5g16150 : 116.0) Encodes a putative plastidic glucose transporter.; plastidic GLC translocator (PGLCT); FUNCTIONS IN: carbohydrate transmembrane transporter activity, sugar:hydrogen symporter activity; INVOLVED IN: response to trehalose stimulus; LOCATED IN: membrane; EXPRESSED IN: 24 plant structures; EXPRESSED DURING: 14 growth stages; CONTAINS InterPro DOMAIN/s: Sugar transporter, conserve…	T
'2.2.2.8'	'major CHO metabolism.degradation.starch.ISA3'	'trinity_dn17027_c0_g1'	'(at4g09020 : 109.0) Encodes an isoamylase-like protein. Mutant studies show that the gene is strongly involved in starch breakdown. A GUS-protein fusion product was shown to localize to the surface of chloroplastic structures reminiscent of starch granules. In the mutants, the chloroplastic &#945;-amylase AMY3 is upregulated.; isoamylase 3 (ISA3); FUNCTIONS IN: isoamylase activity, alpha-amylase…	T
'2.2.2.8'	'major CHO metabolism.degradation.starch.ISA3'	'trinity_dn46639_c0_g2'	'(at4g09020 : 609.0) Encodes an isoamylase-like protein. Mutant studies show that the gene is strongly involved in starch breakdown. A GUS-protein fusion product was shown to localize to the surface of chloroplastic structures reminiscent of starch granules. In the mutants, the chloroplastic &#945;-amylase AMY3 is upregulated.; isoamylase 3 (ISA3); FUNCTIONS IN: isoamylase activity, alpha-amylase…	T
'2.2.2.8'	'major CHO metabolism.degradation.starch.ISA3'	'trinity_dn46639_c1_g3'	'(at4g09020 : 501.0) Encodes an isoamylase-like protein. Mutant studies show that the gene is strongly involved in starch breakdown. A GUS-protein fusion product was shown to localize to the surface of chloroplastic structures reminiscent of starch granules. In the mutants, the chloroplastic &#945;-amylase AMY3 is upregulated.; isoamylase 3 (ISA3); FUNCTIONS IN: isoamylase activity, alpha-amylase…	T
'2.2.2.9'	'major CHO metabolism.degradation.starch.limit dextrinase/ pullulanase'	'trinity_dn44467_c0_g1'	'(at5g04360 : 107.0) Encodes an enzyme thought to be involved in the hydrolysis of the &#945;-1,6 linkages during starch degradation in seed endosperm. However, a knockout mutant of Arabidopsis lacking limit dextrinase has normal rates of starch degradation in the leaf at night, indicating that more than one isoamylases might be involved in this process.; limit dextrinase (LDA); FUNCTIONS IN: lim…	T
'2.2.2.9'	'major CHO metabolism.degradation.starch.limit dextrinase/ pullulanase'	'trinity_dn44467_c0_g2'	'(at5g04360 : 1130.0) Encodes an enzyme thought to be involved in the hydrolysis of the &#945;-1,6 linkages during starch degradation in seed endosperm. However, a knockout mutant of Arabidopsis lacking limit dextrinase has normal rates of starch degradation in the leaf at night, indicating that more than one isoamylases might be involved in this process.; limit dextrinase (LDA); FUNCTIONS IN: li…	T
'2.2.2.10'	'major CHO metabolism.degradation.starch.laforin like phosphoglucan phosphatase (SEX4)'	'trinity_dn33563_c0_g2'	'(at3g52180 : 88.2) Encodes a plant-specific protein phosphatase that contains a protein tyrosine phosphatase (PTP) catalytic domain and a kinase interaction sequence (KIS) domain. This protein interacts with the plant SnRK AKIN11. Binds starch. Localized in the chloroplast.; STARCH-EXCESS 4 (SEX4); FUNCTIONS IN: protein tyrosine/serine/threonine phosphatase activity, polysaccharide binding; INVO…	T
'2.2.2.10'	'major CHO metabolism.degradation.starch.laforin like phosphoglucan phosphatase (SEX4)'	'trinity_dn33563_c1_g1'	'(at3g52180 : 335.0) Encodes a plant-specific protein phosphatase that contains a protein tyrosine phosphatase (PTP) catalytic domain and a kinase interaction sequence (KIS) domain. This protein interacts with the plant SnRK AKIN11. Binds starch. Localized in the chloroplast.; STARCH-EXCESS 4 (SEX4); FUNCTIONS IN: protein tyrosine/serine/threonine phosphatase activity, polysaccharide binding; INV…	T
'2.2.2.10'	'major CHO metabolism.degradation.starch.laforin like phosphoglucan phosphatase (SEX4)'	'trinity_dn38685_c5_g1'	'(at3g52180 : 272.0) Encodes a plant-specific protein phosphatase that contains a protein tyrosine phosphatase (PTP) catalytic domain and a kinase interaction sequence (KIS) domain. This protein interacts with the plant SnRK AKIN11. Binds starch. Localized in the chloroplast.; STARCH-EXCESS 4 (SEX4); FUNCTIONS IN: protein tyrosine/serine/threonine phosphatase activity, polysaccharide binding; INV…	T
'2.2.2.10'	'major CHO metabolism.degradation.starch.laforin like phosphoglucan phosphatase (SEX4)'	'trinity_dn38685_c5_g2'	'(at3g52180 : 132.0) Encodes a plant-specific protein phosphatase that contains a protein tyrosine phosphatase (PTP) catalytic domain and a kinase interaction sequence (KIS) domain. This protein interacts with the plant SnRK AKIN11. Binds starch. Localized in the chloroplast.; STARCH-EXCESS 4 (SEX4); FUNCTIONS IN: protein tyrosine/serine/threonine phosphatase activity, polysaccharide binding; INV…	T
'2.2.2.1001'	'major CHO metabolism.degradation.starch'	'starch (total)'	'cell wall synthesis; major CHO metabolism.degradation.starch'	M
'2.2.2.1002'	'major CHO metabolism.degradation.starch'	'maltose'	'cell wall synthesis; major CHO metabolism.degradation.starch'	M
'2.2.2.1003'	'major CHO metabolism.degradation.starch'	'isomaltose'	'cell wall synthesis; major CHO metabolism.degradation.starch'	M
'2.2.2.1004'	'major CHO metabolism.degradation.starch'	'maltotriose'	'cell wall synthesis; major CHO metabolism.degradation.starch'	M
'2.2.10'	'major CHO metabolism.degradation.acetate metabolism'	''	''
'2.2.10.1'	'major CHO metabolism.degradation.acetate metabolism.acetate kinase'	''	''
'2.2.10.2'	'major CHO metabolism.degradation.acetate metabolism.phosphate acetyltransferase'	''	''
'2.2.10.3'	'major CHO metabolism.degradation.acetate metabolism.acetyl-CoA synthetase'	''	''
'3'	'minor CHO metabolism'	''	''
'3.1'	'minor CHO metabolism.raffinose family'	''	''
'3.1.1'	'minor CHO metabolism.raffinose family.galactinol synthases'	''	''
'3.1.1.1'	'minor CHO metabolism.raffinose family.galactinol synthases.known'	'trinity_dn27151_c0_g1'	'(at2g47180 : 504.0) galactinol synthase 1 (GolS1); FUNCTIONS IN: transferase activity, transferring hexosyl groups, transferase activity, transferring glycosyl groups; INVOLVED IN: response to high light intensity, carbohydrate biosynthetic process, response to hydrogen peroxide, response to heat; LOCATED IN: cellular_component unknown; EXPRESSED IN: 19 plant structures; EXPRESSED DURING: 11 gro…	T
'3.1.1.1'	'minor CHO metabolism.raffinose family.galactinol synthases.known'	'trinity_dn36614_c1_g1'	'(at1g56600 : 159.0) galactinol synthase 2 (GolS2); CONTAINS InterPro DOMAIN/s: Glycosyl transferase, family 8 (InterPro:IPR002495); BEST Arabidopsis thaliana protein match is: galactinol synthase 3 (TAIR:AT1G09350.1); Has 1296 Blast hits to 1295 proteins in 304 species: Archae - 0; Bacteria - 134; Metazoa - 258; Fungi - 290; Plants - 471; Viruses - 73; Other Eukaryotes - 70 (source: NCBI BLink).…	T
'3.1.1.1'	'minor CHO metabolism.raffinose family.galactinol synthases.known'	'trinity_dn39130_c0_g1'	'(at2g47180 : 468.0) galactinol synthase 1 (GolS1); FUNCTIONS IN: transferase activity, transferring hexosyl groups, transferase activity, transferring glycosyl groups; INVOLVED IN: response to high light intensity, carbohydrate biosynthetic process, response to hydrogen peroxide, response to heat; LOCATED IN: cellular_component unknown; EXPRESSED IN: 19 plant structures; EXPRESSED DURING: 11 gro…	T
'3.1.1.1'	'minor CHO metabolism.raffinose family.galactinol synthases.known'	'trinity_dn39817_c0_g1'	'(at1g60470 : 241.0) galactinol synthase 4 (GolS4); CONTAINS InterPro DOMAIN/s: Glycosyl transferase, family 8 (InterPro:IPR002495); BEST Arabidopsis thaliana protein match is: galactinol synthase 7 (TAIR:AT1G60450.1); Has 1247 Blast hits to 1246 proteins in 290 species: Archae - 0; Bacteria - 113; Metazoa - 260; Fungi - 270; Plants - 469; Viruses - 69; Other Eukaryotes - 66 (source: NCBI BLink).…	T
'3.1.1.1'	'minor CHO metabolism.raffinose family.galactinol synthases.known'	'trinity_dn46875_c0_g1'	'(at1g60470 : 503.0) galactinol synthase 4 (GolS4); CONTAINS InterPro DOMAIN/s: Glycosyl transferase, family 8 (InterPro:IPR002495); BEST Arabidopsis thaliana protein match is: galactinol synthase 7 (TAIR:AT1G60450.1); Has 1247 Blast hits to 1246 proteins in 290 species: Archae - 0; Bacteria - 113; Metazoa - 260; Fungi - 270; Plants - 469; Viruses - 69; Other Eukaryotes - 66 (source: NCBI BLink).…	T
'3.1.1.1'	'minor CHO metabolism.raffinose family.galactinol synthases.known'	'trinity_dn46875_c0_g2'	'(at2g47180 : 97.1) galactinol synthase 1 (GolS1); FUNCTIONS IN: transferase activity, transferring hexosyl groups, transferase activity, transferring glycosyl groups; INVOLVED IN: response to high light intensity, carbohydrate biosynthetic process, response to hydrogen peroxide, response to heat; LOCATED IN: cellular_component unknown; EXPRESSED IN: 19 plant structures; EXPRESSED DURING: 11 grow…	T
'3.1.1.2'	'minor CHO metabolism.raffinose family.galactinol synthases.putative'	'trinity_dn26812_c0_g1'	'(at3g06260 : 426.0) Encodes a protein with putative galacturonosyltransferase activity.; galacturonosyltransferase-like 4 (GATL4); FUNCTIONS IN: transferase activity, transferring hexosyl groups, polygalacturonate 4-alpha-galacturonosyltransferase activity, transferase activity, transferring glycosyl groups; INVOLVED IN: carbohydrate biosynthetic process; LOCATED IN: endomembrane system; EXPRESS…	T
'3.1.1.2'	'minor CHO metabolism.raffinose family.galactinol synthases.putative'	'trinity_dn27151_c0_g1'	'(at2g47180 : 504.0) galactinol synthase 1 (GolS1); FUNCTIONS IN: transferase activity, transferring hexosyl groups, transferase activity, transferring glycosyl groups; INVOLVED IN: response to high light intensity, carbohydrate biosynthetic process, response to hydrogen peroxide, response to heat; LOCATED IN: cellular_component unknown; EXPRESSED IN: 19 plant structures; EXPRESSED DURING: 11 gro…	T
'3.1.1.2'	'minor CHO metabolism.raffinose family.galactinol synthases.putative'	'trinity_dn36614_c1_g1'	'(at1g56600 : 159.0) galactinol synthase 2 (GolS2); CONTAINS InterPro DOMAIN/s: Glycosyl transferase, family 8 (InterPro:IPR002495); BEST Arabidopsis thaliana protein match is: galactinol synthase 3 (TAIR:AT1G09350.1); Has 1296 Blast hits to 1295 proteins in 304 species: Archae - 0; Bacteria - 134; Metazoa - 258; Fungi - 290; Plants - 471; Viruses - 73; Other Eukaryotes - 70 (source: NCBI BLink).…	T
'3.1.1.2'	'minor CHO metabolism.raffinose family.galactinol synthases.putative'	'trinity_dn39130_c0_g1'	'(at2g47180 : 468.0) galactinol synthase 1 (GolS1); FUNCTIONS IN: transferase activity, transferring hexosyl groups, transferase activity, transferring glycosyl groups; INVOLVED IN: response to high light intensity, carbohydrate biosynthetic process, response to hydrogen peroxide, response to heat; LOCATED IN: cellular_component unknown; EXPRESSED IN: 19 plant structures; EXPRESSED DURING: 11 gro…	T
'3.1.1.2'	'minor CHO metabolism.raffinose family.galactinol synthases.putative'	'trinity_dn39817_c0_g1'	'(at1g60470 : 241.0) galactinol synthase 4 (GolS4); CONTAINS InterPro DOMAIN/s: Glycosyl transferase, family 8 (InterPro:IPR002495); BEST Arabidopsis thaliana protein match is: galactinol synthase 7 (TAIR:AT1G60450.1); Has 1247 Blast hits to 1246 proteins in 290 species: Archae - 0; Bacteria - 113; Metazoa - 260; Fungi - 270; Plants - 469; Viruses - 69; Other Eukaryotes - 66 (source: NCBI BLink).…	T
'3.1.1.2'	'minor CHO metabolism.raffinose family.galactinol synthases.putative'	'trinity_dn42452_c0_g1'	'(at1g13250 : 97.4) Encodes a protein with putative galacturonosyltransferase activity.; galacturonosyltransferase-like 3 (GATL3); FUNCTIONS IN: transferase activity, transferring hexosyl groups, polygalacturonate 4-alpha-galacturonosyltransferase activity, transferase activity, transferring glycosyl groups; INVOLVED IN: carbohydrate biosynthetic process; LOCATED IN: endomembrane system; EXPRESSE…	T
'3.1.1.2'	'minor CHO metabolism.raffinose family.galactinol synthases.putative'	'trinity_dn46875_c0_g1'	'(at1g60470 : 503.0) galactinol synthase 4 (GolS4); CONTAINS InterPro DOMAIN/s: Glycosyl transferase, family 8 (InterPro:IPR002495); BEST Arabidopsis thaliana protein match is: galactinol synthase 7 (TAIR:AT1G60450.1); Has 1247 Blast hits to 1246 proteins in 290 species: Archae - 0; Bacteria - 113; Metazoa - 260; Fungi - 270; Plants - 469; Viruses - 69; Other Eukaryotes - 66 (source: NCBI BLink).…	T
'3.1.1.2'	'minor CHO metabolism.raffinose family.galactinol synthases.putative'	'trinity_dn46875_c0_g2'	'(at2g47180 : 97.1) galactinol synthase 1 (GolS1); FUNCTIONS IN: transferase activity, transferring hexosyl groups, transferase activity, transferring glycosyl groups; INVOLVED IN: response to high light intensity, carbohydrate biosynthetic process, response to hydrogen peroxide, response to heat; LOCATED IN: cellular_component unknown; EXPRESSED IN: 19 plant structures; EXPRESSED DURING: 11 grow…	T
'3.1.1.2'	'minor CHO metabolism.raffinose family.galactinol synthases.putative'	'trinity_dn48391_c0_g1'	'(at3g28340 : 124.0) Encodes a protein with putative galacturonosyltransferase activity.; galacturonosyltransferase-like 10 (GATL10); FUNCTIONS IN: transferase activity, transferring hexosyl groups, polygalacturonate 4-alpha-galacturonosyltransferase activity; INVOLVED IN: carbohydrate biosynthetic process; LOCATED IN: endomembrane system; EXPRESSED IN: 20 plant structures; EXPRESSED DURING: 11 g…	T
'3.1.2'	'minor CHO metabolism.raffinose family.raffinose synthases'	''	''
'3.1.2.1'	'minor CHO metabolism.raffinose family.raffinose synthases.known'	'trinity_dn43180_c0_g1'	'(at5g40390 : 544.0) Encodes a protein which might be involved in the formation of verbascose. A T-DNA insertion mutant was shown to have a decreased amount of verbascose (as well as mannitol) whereas the levels of raffinose and stachyose remained unchanged.; seed imbibition 1-like (SIP1); FUNCTIONS IN: hydrolase activity, hydrolyzing O-glycosyl compounds, galactinol-sucrose galactosyltransferase…	T
'3.1.2.2'	'minor CHO metabolism.raffinose family.raffinose synthases.putative'	'trinity_dn12188_c0_g1'	'(at5g20250 : 92.4) encodes a member of glycosyl hydrolase family 36. Expression is induced within 3 hours of dark treatment, in senescing leaves and treatment with exogenous photosynthesis inhibitor. Induction of gene expression was suppressed in excised leaves supplied with sugar. The authors suggest that the gene's expression pattern is responding to the level of sugar in the cell.; DARK INDUC…	T
'3.1.2.2'	'minor CHO metabolism.raffinose family.raffinose synthases.putative'	'trinity_dn12188_c0_g2'	'(at5g20250 : 243.0) encodes a member of glycosyl hydrolase family 36. Expression is induced within 3 hours of dark treatment, in senescing leaves and treatment with exogenous photosynthesis inhibitor. Induction of gene expression was suppressed in excised leaves supplied with sugar. The authors suggest that the gene's expression pattern is responding to the level of sugar in the cell.; DARK INDU…	T
'3.1.2.2'	'minor CHO metabolism.raffinose family.raffinose synthases.putative'	'trinity_dn37087_c0_g1'	'(at5g20250 : 585.0) encodes a member of glycosyl hydrolase family 36. Expression is induced within 3 hours of dark treatment, in senescing leaves and treatment with exogenous photosynthesis inhibitor. Induction of gene expression was suppressed in excised leaves supplied with sugar. The authors suggest that the gene's expression pattern is responding to the level of sugar in the cell.; DARK INDU…	T
'3.1.2.2'	'minor CHO metabolism.raffinose family.raffinose synthases.putative'	'trinity_dn37087_c0_g3'	'(at5g20250 : 957.0) encodes a member of glycosyl hydrolase family 36. Expression is induced within 3 hours of dark treatment, in senescing leaves and treatment with exogenous photosynthesis inhibitor. Induction of gene expression was suppressed in excised leaves supplied with sugar. The authors suggest that the gene's expression pattern is responding to the level of sugar in the cell.; DARK INDU…	T
'3.1.2.2'	'minor CHO metabolism.raffinose family.raffinose synthases.putative'	'trinity_dn37087_c0_g4'	'(at5g20250 : 273.0) encodes a member of glycosyl hydrolase family 36. Expression is induced within 3 hours of dark treatment, in senescing leaves and treatment with exogenous photosynthesis inhibitor. Induction of gene expression was suppressed in excised leaves supplied with sugar. The authors suggest that the gene's expression pattern is responding to the level of sugar in the cell.; DARK INDU…	T
'3.1.2.2'	'minor CHO metabolism.raffinose family.raffinose synthases.putative'	'trinity_dn43444_c1_g1'	'(at3g57520 : 94.7) seed imbibition 2 (SIP2); CONTAINS InterPro DOMAIN/s: Glycoside hydrolase, catalytic core (InterPro:IPR017853), Raffinose synthase (InterPro:IPR008811); BEST Arabidopsis thaliana protein match is: seed imbibition 1 (TAIR:AT1G55740.1); Has 35333 Blast hits to 34131 proteins in 2444 species: Archae - 798; Bacteria - 22429; Metazoa - 974; Fungi - 991; Plants - 531; Viruses - 0; O…	T
'3.1.2.2'	'minor CHO metabolism.raffinose family.raffinose synthases.putative'	'trinity_dn43694_c0_g2'	'(at1g55740 : 862.0) seed imbibition 1 (SIP1); CONTAINS InterPro DOMAIN/s: Glycoside hydrolase, catalytic core (InterPro:IPR017853), Raffinose synthase (InterPro:IPR008811); BEST Arabidopsis thaliana protein match is: seed imbibition 2 (TAIR:AT3G57520.1); Has 563 Blast hits to 527 proteins in 159 species: Archae - 29; Bacteria - 119; Metazoa - 0; Fungi - 82; Plants - 322; Viruses - 0; Other Eukar…	T
'3.1.2.2'	'minor CHO metabolism.raffinose family.raffinose synthases.putative'	'trinity_dn43694_c0_g4'	'(at3g57520 : 144.0) seed imbibition 2 (SIP2); CONTAINS InterPro DOMAIN/s: Glycoside hydrolase, catalytic core (InterPro:IPR017853), Raffinose synthase (InterPro:IPR008811); BEST Arabidopsis thaliana protein match is: seed imbibition 1 (TAIR:AT1G55740.1); Has 35333 Blast hits to 34131 proteins in 2444 species: Archae - 798; Bacteria - 22429; Metazoa - 974; Fungi - 991; Plants - 531; Viruses - 0; …	T
'3.1.2.2'	'minor CHO metabolism.raffinose family.raffinose synthases.putative'	'trinity_dn45148_c1_g2'	'(at3g57520 : 85.5) seed imbibition 2 (SIP2); CONTAINS InterPro DOMAIN/s: Glycoside hydrolase, catalytic core (InterPro:IPR017853), Raffinose synthase (InterPro:IPR008811); BEST Arabidopsis thaliana protein match is: seed imbibition 1 (TAIR:AT1G55740.1); Has 35333 Blast hits to 34131 proteins in 2444 species: Archae - 798; Bacteria - 22429; Metazoa - 974; Fungi - 991; Plants - 531; Viruses - 0; O…	T
'3.1.2.2'	'minor CHO metabolism.raffinose family.raffinose synthases.putative'	'trinity_dn46195_c0_g1'	'(at3g57520 : 847.0) seed imbibition 2 (SIP2); CONTAINS InterPro DOMAIN/s: Glycoside hydrolase, catalytic core (InterPro:IPR017853), Raffinose synthase (InterPro:IPR008811); BEST Arabidopsis thaliana protein match is: seed imbibition 1 (TAIR:AT1G55740.1); Has 35333 Blast hits to 34131 proteins in 2444 species: Archae - 798; Bacteria - 22429; Metazoa - 974; Fungi - 991; Plants - 531; Viruses - 0; …	T
'3.1.2.2'	'minor CHO metabolism.raffinose family.raffinose synthases.putative'	'trinity_dn46195_c0_g3'	'(at3g57520 : 145.0) seed imbibition 2 (SIP2); CONTAINS InterPro DOMAIN/s: Glycoside hydrolase, catalytic core (InterPro:IPR017853), Raffinose synthase (InterPro:IPR008811); BEST Arabidopsis thaliana protein match is: seed imbibition 1 (TAIR:AT1G55740.1); Has 35333 Blast hits to 34131 proteins in 2444 species: Archae - 798; Bacteria - 22429; Metazoa - 974; Fungi - 991; Plants - 531; Viruses - 0; …	T
'3.1.2.2'	'minor CHO metabolism.raffinose family.raffinose synthases.putative'	'trinity_dn46567_c0_g1'	'(at3g57520 : 112.0) seed imbibition 2 (SIP2); CONTAINS InterPro DOMAIN/s: Glycoside hydrolase, catalytic core (InterPro:IPR017853), Raffinose synthase (InterPro:IPR008811); BEST Arabidopsis thaliana protein match is: seed imbibition 1 (TAIR:AT1G55740.1); Has 35333 Blast hits to 34131 proteins in 2444 species: Archae - 798; Bacteria - 22429; Metazoa - 974; Fungi - 991; Plants - 531; Viruses - 0; …	T
'3.1.2.2'	'minor CHO metabolism.raffinose family.raffinose synthases.putative'	'trinity_dn46567_c1_g1'	'(at3g57520 : 309.0) seed imbibition 2 (SIP2); CONTAINS InterPro DOMAIN/s: Glycoside hydrolase, catalytic core (InterPro:IPR017853), Raffinose synthase (InterPro:IPR008811); BEST Arabidopsis thaliana protein match is: seed imbibition 1 (TAIR:AT1G55740.1); Has 35333 Blast hits to 34131 proteins in 2444 species: Archae - 798; Bacteria - 22429; Metazoa - 974; Fungi - 991; Plants - 531; Viruses - 0; …	T
'3.1.2.2'	'minor CHO metabolism.raffinose family.raffinose synthases.putative'	'trinity_dn46567_c1_g2'	'(at3g57520 : 494.0) seed imbibition 2 (SIP2); CONTAINS InterPro DOMAIN/s: Glycoside hydrolase, catalytic core (InterPro:IPR017853), Raffinose synthase (InterPro:IPR008811); BEST Arabidopsis thaliana protein match is: seed imbibition 1 (TAIR:AT1G55740.1); Has 35333 Blast hits to 34131 proteins in 2444 species: Archae - 798; Bacteria - 22429; Metazoa - 974; Fungi - 991; Plants - 531; Viruses - 0; …	T
'3.1.2.2'	'minor CHO metabolism.raffinose family.raffinose synthases.putative'	'trinity_dn46651_c0_g1'	'(at3g57520 : 137.0) seed imbibition 2 (SIP2); CONTAINS InterPro DOMAIN/s: Glycoside hydrolase, catalytic core (InterPro:IPR017853), Raffinose synthase (InterPro:IPR008811); BEST Arabidopsis thaliana protein match is: seed imbibition 1 (TAIR:AT1G55740.1); Has 35333 Blast hits to 34131 proteins in 2444 species: Archae - 798; Bacteria - 22429; Metazoa - 974; Fungi - 991; Plants - 531; Viruses - 0; …	T
'3.1.3'	'minor CHO metabolism.raffinose family.stachyose synthases'	''	''
'3.1.1001'	'minor CHO metabolism.raffinose family'	'raffinose'	'minor CHO metabolism.raffinose'	M
'3.1.1002'	'minor CHO metabolism.raffinose family'	'galactinol'	''	M
'3.2'	'minor CHO metabolism.trehalose'	''	''
'3.2.1'	'minor CHO metabolism.trehalose.TPS'	'trinity_dn42999_c0_g1'	'(at1g78580 : 336.0) Encodes an enzyme putatively involved in trehalose biosynthesis. The protein has a trehalose synthase (TPS)-like domain but no trehalose phosphatase (TPP)-like domain. ATTPS1 is able to complement yeast tps1 mutants in vivo. The gene product modulates cell growth but not cell differentiation by determining cell wall deposition and cell division.; trehalose-6-phosphate synthas…	T
'3.2.1'	'minor CHO metabolism.trehalose.TPS'	'trinity_dn42999_c0_g2'	'(at1g78580 : 677.0) Encodes an enzyme putatively involved in trehalose biosynthesis. The protein has a trehalose synthase (TPS)-like domain but no trehalose phosphatase (TPP)-like domain. ATTPS1 is able to complement yeast tps1 mutants in vivo. The gene product modulates cell growth but not cell differentiation by determining cell wall deposition and cell division.; trehalose-6-phosphate synthas…	T
'3.2.1'	'minor CHO metabolism.trehalose.TPS'	'trinity_dn42999_c1_g2'	'(at1g78580 : 279.0) Encodes an enzyme putatively involved in trehalose biosynthesis. The protein has a trehalose synthase (TPS)-like domain but no trehalose phosphatase (TPP)-like domain. ATTPS1 is able to complement yeast tps1 mutants in vivo. The gene product modulates cell growth but not cell differentiation by determining cell wall deposition and cell division.; trehalose-6-phosphate synthas…	T
'3.2.1'	'minor CHO metabolism.trehalose.TPS'	'trinity_dn42999_c1_g3'	'(at1g78580 : 1251.0) Encodes an enzyme putatively involved in trehalose biosynthesis. The protein has a trehalose synthase (TPS)-like domain but no trehalose phosphatase (TPP)-like domain. ATTPS1 is able to complement yeast tps1 mutants in vivo. The gene product modulates cell growth but not cell differentiation by determining cell wall deposition and cell division.; trehalose-6-phosphate syntha…	T
'3.2.2'	'minor CHO metabolism.trehalose.TPP'	'trinity_dn17892_c0_g1'	'(at1g35910 : 202.0) Haloacid dehalogenase-like hydrolase (HAD) superfamily protein; FUNCTIONS IN: catalytic activity, trehalose-phosphatase activity; INVOLVED IN: trehalose biosynthetic process, metabolic process; EXPRESSED IN: 14 plant structures; EXPRESSED DURING: 4 anthesis, C globular stage, F mature embryo stage, petal differentiation and expansion stage, E expanded cotyledon stage; CONTAIN…	T
'3.2.2'	'minor CHO metabolism.trehalose.TPP'	'trinity_dn45442_c0_g1'	'(at1g35910 : 323.0) Haloacid dehalogenase-like hydrolase (HAD) superfamily protein; FUNCTIONS IN: catalytic activity, trehalose-phosphatase activity; INVOLVED IN: trehalose biosynthetic process, metabolic process; EXPRESSED IN: 14 plant structures; EXPRESSED DURING: 4 anthesis, C globular stage, F mature embryo stage, petal differentiation and expansion stage, E expanded cotyledon stage; CONTAIN…	T
'3.2.2'	'minor CHO metabolism.trehalose.TPP'	'trinity_dn45442_c0_g4'	'(at1g35910 : 124.0) Haloacid dehalogenase-like hydrolase (HAD) superfamily protein; FUNCTIONS IN: catalytic activity, trehalose-phosphatase activity; INVOLVED IN: trehalose biosynthetic process, metabolic process; EXPRESSED IN: 14 plant structures; EXPRESSED DURING: 4 anthesis, C globular stage, F mature embryo stage, petal differentiation and expansion stage, E expanded cotyledon stage; CONTAIN…	T
'3.2.3'	'minor CHO metabolism.trehalose.potential TPS/TPP'	'trinity_dn14364_c0_g2'	'(at2g18700 : 110.0) Encodes an enzyme putatively involved in trehalose biosynthesis. The protein has a trehalose synthase (TPS)-like domain that may or may not be active as well as a trehalose phosphatase (TPP)-like domain.; trehalose phosphatase/synthase 11 (TPS11); FUNCTIONS IN: transferase activity, transferring glycosyl groups; INVOLVED IN: trehalose biosynthetic process, metabolic process; …	T
'3.2.3'	'minor CHO metabolism.trehalose.potential TPS/TPP'	'trinity_dn35465_c0_g1'	'(at4g17770 : 447.0) Encodes an enzyme putatively involved in trehalose biosynthesis. The protein has a trehalose synthase (TPS)-like domain that may or may not be active as well as a trehalose phosphatase (TPP)-like domain. Phosphorylated TPS5 extracted from Arabidopsis cells binds directly to 14-3-3 isoforms.; trehalose phosphatase/synthase 5 (TPS5); FUNCTIONS IN: transferase activity, transfer…	T
'3.2.3'	'minor CHO metabolism.trehalose.potential TPS/TPP'	'trinity_dn40389_c0_g1'	'(at1g68020 : 1077.0) Encodes an enzyme putatively involved in trehalose biosynthesis. The protein has a trehalose synthase (TPS)-like domain and a trehalose phosphatase (TPP)-like domain. It can complement a yeast mutant lacking both of these activities suggesting that this is a bifunctional enzyme.; ATTPS6; CONTAINS InterPro DOMAIN/s: HAD-superfamily hydrolase, subfamily IIB (InterPro:IPR006379…	T
'3.2.3'	'minor CHO metabolism.trehalose.potential TPS/TPP'	'trinity_dn40389_c0_g4'	'(at4g17770 : 109.0) Encodes an enzyme putatively involved in trehalose biosynthesis. The protein has a trehalose synthase (TPS)-like domain that may or may not be active as well as a trehalose phosphatase (TPP)-like domain. Phosphorylated TPS5 extracted from Arabidopsis cells binds directly to 14-3-3 isoforms.; trehalose phosphatase/synthase 5 (TPS5); FUNCTIONS IN: transferase activity, transfer…	T
'3.2.3'	'minor CHO metabolism.trehalose.potential TPS/TPP'	'trinity_dn40389_c1_g1'	'(at1g60140 : 117.0) Encodes an enzyme putatively involved in trehalose biosynthesis. The protein has a trehalose synthase (TPS)-like domain that may or may not be active as well as a trehalose phosphatase (TPP)-like domain.; trehalose phosphate synthase (TPS10); FUNCTIONS IN: transferase activity, transferring glycosyl groups, trehalose-phosphatase activity; INVOLVED IN: trehalose biosynthetic p…	T
'3.2.3'	'minor CHO metabolism.trehalose.potential TPS/TPP'	'trinity_dn40465_c1_g1'	'(at1g68020 : 970.0) Encodes an enzyme putatively involved in trehalose biosynthesis. The protein has a trehalose synthase (TPS)-like domain and a trehalose phosphatase (TPP)-like domain. It can complement a yeast mutant lacking both of these activities suggesting that this is a bifunctional enzyme.; ATTPS6; CONTAINS InterPro DOMAIN/s: HAD-superfamily hydrolase, subfamily IIB (InterPro:IPR006379)…	T
'3.2.3'	'minor CHO metabolism.trehalose.potential TPS/TPP'	'trinity_dn40465_c1_g3'	'(at4g17770 : 1248.0) Encodes an enzyme putatively involved in trehalose biosynthesis. The protein has a trehalose synthase (TPS)-like domain that may or may not be active as well as a trehalose phosphatase (TPP)-like domain. Phosphorylated TPS5 extracted from Arabidopsis cells binds directly to 14-3-3 isoforms.; trehalose phosphatase/synthase 5 (TPS5); FUNCTIONS IN: transferase activity, transfe…	T
'3.2.3'	'minor CHO metabolism.trehalose.potential TPS/TPP'	'trinity_dn40465_c1_g4'	'(at1g23870 : 118.0) Encodes an enzyme putatively involved in trehalose biosynthesis. The protein has a trehalose synthase (TPS)-like domain that may or may not be active as well as a trehalose phosphatase (TPP)-like domain.; trehalose-phosphatase/synthase 9 (TPS9); FUNCTIONS IN: transferase activity, transferring glycosyl groups, trehalose-phosphatase activity; INVOLVED IN: trehalose biosyntheti…	T
'3.2.3'	'minor CHO metabolism.trehalose.potential TPS/TPP'	'trinity_dn40465_c1_g5'	'(at4g17770 : 127.0) Encodes an enzyme putatively involved in trehalose biosynthesis. The protein has a trehalose synthase (TPS)-like domain that may or may not be active as well as a trehalose phosphatase (TPP)-like domain. Phosphorylated TPS5 extracted from Arabidopsis cells binds directly to 14-3-3 isoforms.; trehalose phosphatase/synthase 5 (TPS5); FUNCTIONS IN: transferase activity, transfer…	T
'3.2.3'	'minor CHO metabolism.trehalose.potential TPS/TPP'	'trinity_dn44282_c0_g1'	'(at1g68020 : 1236.0) Encodes an enzyme putatively involved in trehalose biosynthesis. The protein has a trehalose synthase (TPS)-like domain and a trehalose phosphatase (TPP)-like domain. It can complement a yeast mutant lacking both of these activities suggesting that this is a bifunctional enzyme.; ATTPS6; CONTAINS InterPro DOMAIN/s: HAD-superfamily hydrolase, subfamily IIB (InterPro:IPR006379…	T
'3.2.3'	'minor CHO metabolism.trehalose.potential TPS/TPP'	'trinity_dn44282_c0_g2'	'(at4g17770 : 81.3) Encodes an enzyme putatively involved in trehalose biosynthesis. The protein has a trehalose synthase (TPS)-like domain that may or may not be active as well as a trehalose phosphatase (TPP)-like domain. Phosphorylated TPS5 extracted from Arabidopsis cells binds directly to 14-3-3 isoforms.; trehalose phosphatase/synthase 5 (TPS5); FUNCTIONS IN: transferase activity, transferr…	T
'3.2.3'	'minor CHO metabolism.trehalose.potential TPS/TPP'	'trinity_dn47985_c0_g1'	'(at1g60140 : 182.0) Encodes an enzyme putatively involved in trehalose biosynthesis. The protein has a trehalose synthase (TPS)-like domain that may or may not be active as well as a trehalose phosphatase (TPP)-like domain.; trehalose phosphate synthase (TPS10); FUNCTIONS IN: transferase activity, transferring glycosyl groups, trehalose-phosphatase activity; INVOLVED IN: trehalose biosynthetic p…	T
'3.2.4'	'minor CHO metabolism.trehalose.trehalase'	'trinity_dn37145_c0_g1'	'(at4g24040 : 250.0) Encodes a trehalase, member of Glycoside Hydrolase Family 37.; trehalase 1 (TRE1); CONTAINS InterPro DOMAIN/s: Glycoside hydrolase, family 37 (InterPro:IPR001661), Six-hairpin glycosidase-like (InterPro:IPR008928), Glycoside hydrolase, family 37, conserved site (InterPro:IPR018232); Has 1925 Blast hits to 1909 proteins in 569 species: Archae - 2; Bacteria - 1056; Metazoa - 50…	T
'3.2.4'	'minor CHO metabolism.trehalose.trehalase'	'trinity_dn37552_c1_g1'	'(at4g24040 : 592.0) Encodes a trehalase, member of Glycoside Hydrolase Family 37.; trehalase 1 (TRE1); CONTAINS InterPro DOMAIN/s: Glycoside hydrolase, family 37 (InterPro:IPR001661), Six-hairpin glycosidase-like (InterPro:IPR008928), Glycoside hydrolase, family 37, conserved site (InterPro:IPR018232); Has 1925 Blast hits to 1909 proteins in 569 species: Archae - 2; Bacteria - 1056; Metazoa - 50…	T
'3.2.1001'	'minor CHO metabolism.trehalose'	'trehalose'	'minor CHO metabolism.trehalose'	M
'3.3'	'minor CHO metabolism.sugar alcohols'	'trinity_dn19301_c0_g1'	'(at5g51970 : 392.0) Encodes a putative sorbitol dehydrogenase that can be thiolated in vitro.; GroES-like zinc-binding alcohol dehydrogenase family protein; FUNCTIONS IN: oxidoreductase activity, zinc ion binding; INVOLVED IN: oxidation reduction; EXPRESSED IN: 24 plant structures; EXPRESSED DURING: 15 growth stages; CONTAINS InterPro DOMAIN/s: GroES-like (InterPro:IPR011032), Alcohol dehydrogen…	T
'3.3'	'minor CHO metabolism.sugar alcohols'	'trinity_dn22230_c0_g1'	'(at5g51970 : 132.0) Encodes a putative sorbitol dehydrogenase that can be thiolated in vitro.; GroES-like zinc-binding alcohol dehydrogenase family protein; FUNCTIONS IN: oxidoreductase activity, zinc ion binding; INVOLVED IN: oxidation reduction; EXPRESSED IN: 24 plant structures; EXPRESSED DURING: 15 growth stages; CONTAINS InterPro DOMAIN/s: GroES-like (InterPro:IPR011032), Alcohol dehydrogen…	T
'3.3'	'minor CHO metabolism.sugar alcohols'	'trinity_dn23841_c0_g1'	'(at5g51970 : 185.0) Encodes a putative sorbitol dehydrogenase that can be thiolated in vitro.; GroES-like zinc-binding alcohol dehydrogenase family protein; FUNCTIONS IN: oxidoreductase activity, zinc ion binding; INVOLVED IN: oxidation reduction; EXPRESSED IN: 24 plant structures; EXPRESSED DURING: 15 growth stages; CONTAINS InterPro DOMAIN/s: GroES-like (InterPro:IPR011032), Alcohol dehydrogen…	T
'3.3'	'minor CHO metabolism.sugar alcohols'	'trinity_dn23841_c0_g2'	'(at5g51970 : 185.0) Encodes a putative sorbitol dehydrogenase that can be thiolated in vitro.; GroES-like zinc-binding alcohol dehydrogenase family protein; FUNCTIONS IN: oxidoreductase activity, zinc ion binding; INVOLVED IN: oxidation reduction; EXPRESSED IN: 24 plant structures; EXPRESSED DURING: 15 growth stages; CONTAINS InterPro DOMAIN/s: GroES-like (InterPro:IPR011032), Alcohol dehydrogen…	T
'3.3'	'minor CHO metabolism.sugar alcohols'	'trinity_dn23841_c1_g1'	'(at5g51970 : 160.0) Encodes a putative sorbitol dehydrogenase that can be thiolated in vitro.; GroES-like zinc-binding alcohol dehydrogenase family protein; FUNCTIONS IN: oxidoreductase activity, zinc ion binding; INVOLVED IN: oxidation reduction; EXPRESSED IN: 24 plant structures; EXPRESSED DURING: 15 growth stages; CONTAINS InterPro DOMAIN/s: GroES-like (InterPro:IPR011032), Alcohol dehydrogen…	T
'3.3'	'minor CHO metabolism.sugar alcohols'	'trinity_dn28532_c0_g1'	'(at4g30310 : 922.0) FGGY family of carbohydrate kinase; FUNCTIONS IN: carbohydrate kinase activity, phosphotransferase activity, alcohol group as acceptor; INVOLVED IN: carbohydrate metabolic process; LOCATED IN: chloroplast; EXPRESSED IN: 23 plant structures; EXPRESSED DURING: 15 growth stages; CONTAINS InterPro DOMAIN/s: Carbohydrate kinase, FGGY (InterPro:IPR000577), Carbohydrate kinase, FGGY…	T
'3.3'	'minor CHO metabolism.sugar alcohols'	'trinity_dn28532_c0_g2'	'(at4g30310 : 113.0) FGGY family of carbohydrate kinase; FUNCTIONS IN: carbohydrate kinase activity, phosphotransferase activity, alcohol group as acceptor; INVOLVED IN: carbohydrate metabolic process; LOCATED IN: chloroplast; EXPRESSED IN: 23 plant structures; EXPRESSED DURING: 15 growth stages; CONTAINS InterPro DOMAIN/s: Carbohydrate kinase, FGGY (InterPro:IPR000577), Carbohydrate kinase, FGGY…	T
'3.3'	'minor CHO metabolism.sugar alcohols'	'trinity_dn36543_c0_g1'	'(at5g51970 : 285.0) Encodes a putative sorbitol dehydrogenase that can be thiolated in vitro.; GroES-like zinc-binding alcohol dehydrogenase family protein; FUNCTIONS IN: oxidoreductase activity, zinc ion binding; INVOLVED IN: oxidation reduction; EXPRESSED IN: 24 plant structures; EXPRESSED DURING: 15 growth stages; CONTAINS InterPro DOMAIN/s: GroES-like (InterPro:IPR011032), Alcohol dehydrogen…	T
'3.3'	'minor CHO metabolism.sugar alcohols'	'trinity_dn37964_c0_g1'	'(at5g51970 : 222.0) Encodes a putative sorbitol dehydrogenase that can be thiolated in vitro.; GroES-like zinc-binding alcohol dehydrogenase family protein; FUNCTIONS IN: oxidoreductase activity, zinc ion binding; INVOLVED IN: oxidation reduction; EXPRESSED IN: 24 plant structures; EXPRESSED DURING: 15 growth stages; CONTAINS InterPro DOMAIN/s: GroES-like (InterPro:IPR011032), Alcohol dehydrogen…	T
'3.3'	'minor CHO metabolism.sugar alcohols'	'trinity_dn41409_c1_g1'	'(at5g51970 : 593.0) Encodes a putative sorbitol dehydrogenase that can be thiolated in vitro.; GroES-like zinc-binding alcohol dehydrogenase family protein; FUNCTIONS IN: oxidoreductase activity, zinc ion binding; INVOLVED IN: oxidation reduction; EXPRESSED IN: 24 plant structures; EXPRESSED DURING: 15 growth stages; CONTAINS InterPro DOMAIN/s: GroES-like (InterPro:IPR011032), Alcohol dehydrogen…	T
'3.3.1001'	'minor CHO metabolism.sugar alcohols'	'sorbitol'	'minor CHO metabolism.polyols'	M
'3.3.1002'	'minor CHO metabolism.sugar alcohols'	'mannitol'	'minor CHO metabolism.polyols'	M
'3.3.1003'	'minor CHO metabolism.sugar alcohols'	'erythritol'	'minor CHO metabolism.polyols'	M
'3.3.1004'	'minor CHO metabolism.sugar alcohols'	'maltitol'	'minor CHO metabolism.polyols'	M
'3.3.1005'	'minor CHO metabolism.sugar alcohols'	'galactitol'	'minor CHO metabolism.polyols'	M
'3.3.1006'	'minor CHO metabolism.sugar alcohols'	'pinitol'	'minor CHO metabolism.polyols'	M
'3.3.1007'	'minor CHO metabolism.sugar alcohols'	'ononitol'	'minor CHO metabolism.polyols'	M
'3.3.1008'	'minor CHO metabolism.sugar alcohols'	'ribitol'	'minor CHO metabolism.polyols'	M
'3.3.1009'	'minor CHO metabolism.sugar alcohols'	'threitol'	''	M
'3.3.1010'	'minor CHO metabolism.sugar alcohols'	'sequoyitol'	''	M
'3.3.1011'	'minor CHO metabolism.sugar alcohols'	'viburnitol'	''	M
'3.3.1012'	'minor CHO metabolism.sugar alcohols'	'quebranchitol'	''	M
'3.4'	'minor CHO metabolism.myo-inositol'	''	''
'3.4.1'	'minor CHO metabolism.myo-inositol.poly-phosphatases'	'trinity_dn46379_c1_g2'	'(at1g34120 : 439.0) Encodes an inositol polyphosphate 5-phosphatase that appears to have Type I activity. It can dephosphorylate IP3(inositol(1,4,5)P3) and IP4 (inositol(1,3,4,5)P4), but it does not act on I(1)P, I(1,4)P2, or phosphatidylinositol(4,5)P2.; inositol polyphosphate 5-phosphatase I (IP5PI); CONTAINS InterPro DOMAIN/s: Inositol polyphosphate related phosphatase (InterPro:IPR000300), E…	T
'3.4.1'	'minor CHO metabolism.myo-inositol.poly-phosphatases'	'trinity_dn47680_c0_g1'	'(at1g34120 : 155.0) Encodes an inositol polyphosphate 5-phosphatase that appears to have Type I activity. It can dephosphorylate IP3(inositol(1,4,5)P3) and IP4 (inositol(1,3,4,5)P4), but it does not act on I(1)P, I(1,4)P2, or phosphatidylinositol(4,5)P2.; inositol polyphosphate 5-phosphatase I (IP5PI); CONTAINS InterPro DOMAIN/s: Inositol polyphosphate related phosphatase (InterPro:IPR000300), E…	T
'3.4.2'	'minor CHO metabolism.myo-inositol.InsP-Kinases'	'trinity_dn40954_c1_g1'	'(at5g07370 : 152.0) Encodes inositol polyphosphate kinase, which phosphorylates inositol 1,4,5-triphosphate and inositol 1,3,4,5-tetrakisphosphate to generate inositol 1,3,4,5,6-pentakisphosphate; inositol polyphosphate kinase 2 alpha (IPK2a); CONTAINS InterPro DOMAIN/s: Inositol polyphosphate kinase (InterPro:IPR005522); BEST Arabidopsis thaliana protein match is: inositol polyphosphate kinase …	T
'3.4.2'	'minor CHO metabolism.myo-inositol.InsP-Kinases'	'trinity_dn45477_c1_g1'	'(at5g42810 : 327.0) Encodes an inositol tetra-/pentaphosphate 2-kinase, involved in the biosynthesis of phytic acid, a regulator of intracellular signaling, a highly abundant animal antinutrient, and a phosphate and mineral storage compound in plant seeds.; inositol-pentakisphosphate 2-kinase 1 (IPK1); CONTAINS InterPro DOMAIN/s: Inositol-pentakisphosphate 2-kinase, metazoa (InterPro:IPR018009),…	T
'3.4.3'	'minor CHO metabolism.myo-inositol.InsP Synthases'	'trinity_dn37140_c0_g2'	'(q9fpk7|ino1_maize : 384.0) Inositol-3-phosphate synthase (EC 5.5.1.4) (Myo-inositol-1-phosphate synthase) (MI-1-P synthase) (IPS) - Zea mays (Maize) & (at2g22240 : 377.0) ** Referred to as MIPS1 in Mitsuhashi et al 2008. Myo-inositol-1-phosphate synthase isoform 2. Expressed in leaf, root and silique. Immunolocalization experiments with an antibody recognizing MIPS1, MIPS2, and MIPS3 showed end…	T
'3.4.3'	'minor CHO metabolism.myo-inositol.InsP Synthases'	'trinity_dn42558_c1_g1'	'(q9lw96|ino1_tobac : 935.0) Inositol-3-phosphate synthase (EC 5.5.1.4) (Myo-inositol-1-phosphate synthase) (MI-1-P synthase) (IPS) - Nicotiana tabacum (Common tobacco) & (at2g22240 : 920.0) ** Referred to as MIPS1 in Mitsuhashi et al 2008. Myo-inositol-1-phosphate synthase isoform 2. Expressed in leaf, root and silique. Immunolocalization experiments with an antibody recognizing MIPS1, MIPS2, an…	T
'3.4.3'	'minor CHO metabolism.myo-inositol.InsP Synthases'	'trinity_dn42558_c4_g9'	'(q9lw96|ino1_tobac : 135.0) Inositol-3-phosphate synthase (EC 5.5.1.4) (Myo-inositol-1-phosphate synthase) (MI-1-P synthase) (IPS) - Nicotiana tabacum (Common tobacco) & (at5g10170 : 132.0) myo-inositol-1-phosphate synthase isoform 3.Expressed in leaf, root and silique. Immunolocaliazation experiments with an antibody recognizing MIPS1, MIPS2, and MIPS3 showed endosperm localization.; myo-inosit…	T
'3.4.3'	'minor CHO metabolism.myo-inositol.InsP Synthases'	'trinity_dn47038_c0_g1'	'(q9lw96|ino1_tobac : 417.0) Inositol-3-phosphate synthase (EC 5.5.1.4) (Myo-inositol-1-phosphate synthase) (MI-1-P synthase) (IPS) - Nicotiana tabacum (Common tobacco) & (at2g22240 : 404.0) ** Referred to as MIPS1 in Mitsuhashi et al 2008. Myo-inositol-1-phosphate synthase isoform 2. Expressed in leaf, root and silique. Immunolocalization experiments with an antibody recognizing MIPS1, MIPS2, an…	T
'3.4.3'	'minor CHO metabolism.myo-inositol.InsP Synthases'	'trinity_dn47038_c0_g2'	'(q9s7u0|ino1_wheat : 278.0) Inositol-3-phosphate synthase (EC 5.5.1.4) (Myo-inositol-1-phosphate synthase) (MI-1-P synthase) (IPS) - Triticum aestivum (Wheat) & (at2g22240 : 277.0) ** Referred to as MIPS1 in Mitsuhashi et al 2008. Myo-inositol-1-phosphate synthase isoform 2. Expressed in leaf, root and silique. Immunolocalization experiments with an antibody recognizing MIPS1, MIPS2, and MIPS3 s…	T
'3.4.3'	'minor CHO metabolism.myo-inositol.InsP Synthases'	'trinity_dn47038_c0_g3'	'(o64437|ino1_orysa : 135.0) Inositol-3-phosphate synthase (EC 5.5.1.4) (Myo-inositol-1-phosphate synthase) (MI-1-P synthase) (IPS) - Oryza sativa (Rice) & (at4g39800 : 132.0) ** Referred to as MIPS2 in Mitsuhashi et al 2008. myo-inositol-1-phosphate synthase isoform 1.Expressed in leaf, root and silique. Immunolocalization experiments with an antibody recognizing MIPS1, MIPS2, and MIPS3 showed e…	T
'3.4.4'	'minor CHO metabolism.myo-inositol.myo inositol oxygenases'	'trinity_dn3222_c0_g1'	'(at1g14520 : 266.0) Encodes MIOX1. Belongs to myo-inositol oxygenase gene family.; myo-inositol oxygenase 1 (MIOX1); FUNCTIONS IN: inositol oxygenase activity, oxidoreductase activity; INVOLVED IN: syncytium formation; LOCATED IN: cytoplasm; EXPRESSED IN: 6 plant structures; CONTAINS InterPro DOMAIN/s: Protein of unknown function DUF706 (InterPro:IPR007828); BEST Arabidopsis thaliana protein mat…	T
'3.4.4'	'minor CHO metabolism.myo-inositol.myo inositol oxygenases'	'trinity_dn41585_c0_g1'	'(at1g14520 : 116.0) Encodes MIOX1. Belongs to myo-inositol oxygenase gene family.; myo-inositol oxygenase 1 (MIOX1); FUNCTIONS IN: inositol oxygenase activity, oxidoreductase activity; INVOLVED IN: syncytium formation; LOCATED IN: cytoplasm; EXPRESSED IN: 6 plant structures; CONTAINS InterPro DOMAIN/s: Protein of unknown function DUF706 (InterPro:IPR007828); BEST Arabidopsis thaliana protein mat…	T
'3.4.4'	'minor CHO metabolism.myo-inositol.myo inositol oxygenases'	'trinity_dn41585_c0_g2'	'(q5z8t3|miox_orysa : 81.3) Probable inositol oxygenase (EC 1.13.99.1) (Myo-inositol oxygenase) - Oryza sativa (Rice) & (at1g14520 : 80.1) Encodes MIOX1. Belongs to myo-inositol oxygenase gene family.; myo-inositol oxygenase 1 (MIOX1); FUNCTIONS IN: inositol oxygenase activity, oxidoreductase activity; INVOLVED IN: syncytium formation; LOCATED IN: cytoplasm; EXPRESSED IN: 6 plant structures; CONT…	T
'3.4.4'	'minor CHO metabolism.myo-inositol.myo inositol oxygenases'	'trinity_dn45196_c0_g1'	'(at1g14520 : 206.0) Encodes MIOX1. Belongs to myo-inositol oxygenase gene family.; myo-inositol oxygenase 1 (MIOX1); FUNCTIONS IN: inositol oxygenase activity, oxidoreductase activity; INVOLVED IN: syncytium formation; LOCATED IN: cytoplasm; EXPRESSED IN: 6 plant structures; CONTAINS InterPro DOMAIN/s: Protein of unknown function DUF706 (InterPro:IPR007828); BEST Arabidopsis thaliana protein mat…	T
'3.4.5'	'minor CHO metabolism.myo-inositol.inositol phosphatase'	'trinity_dn34294_c0_g1'	'(at1g31190 : 468.0) Encodes a myo-inositol monophosphatase IMPL1 (myo-Inositol monophosphatase like 1).; myo-inositol monophosphatase like 1 (IMPL1); FUNCTIONS IN: 3'(2'),5'-bisphosphate nucleotidase activity, inositol or phosphatidylinositol phosphatase activity, inositol-1(or 4)-monophosphatase activity; INVOLVED IN: sulfur metabolic process; LOCATED IN: chloroplast, chloroplast stroma; EXPRES…	T
'3.4.5'	'minor CHO metabolism.myo-inositol.inositol phosphatase'	'trinity_dn36372_c2_g1'	'(at1g65580 : 131.0) FRAGILE FIBER3 (FRA3); FUNCTIONS IN: inositol or phosphatidylinositol phosphatase activity; EXPRESSED IN: 23 plant structures; EXPRESSED DURING: 13 growth stages; CONTAINS InterPro DOMAIN/s: Inositol polyphosphate related phosphatase (InterPro:IPR000300), WD40 repeat-like-containing domain (InterPro:IPR011046), WD40/YVTN repeat-like-containing domain (InterPro:IPR015943), WD4…	T
'3.4.5'	'minor CHO metabolism.myo-inositol.inositol phosphatase'	'trinity_dn36655_c0_g1'	'(at4g39120 : 393.0) Encodes a chloroplast-localized member of the myo-inositol monophosphatase family, IMPL2 (myo-Inositol monophosphatase like 2) that seems to have multiple enzymatic activities. It contributes to histidine biosynthesis based on it histidinol-phosphate phosphatase activity. In addition, the protein can act as an inositol monophosphatase and an L-galactose-1-phosphate phosphatas…	T
'3.4.5'	'minor CHO metabolism.myo-inositol.inositol phosphatase'	'trinity_dn38358_c0_g2'	'(at1g65580 : 344.0) FRAGILE FIBER3 (FRA3); FUNCTIONS IN: inositol or phosphatidylinositol phosphatase activity; EXPRESSED IN: 23 plant structures; EXPRESSED DURING: 13 growth stages; CONTAINS InterPro DOMAIN/s: Inositol polyphosphate related phosphatase (InterPro:IPR000300), WD40 repeat-like-containing domain (InterPro:IPR011046), WD40/YVTN repeat-like-containing domain (InterPro:IPR015943), WD4…	T
'3.4.5'	'minor CHO metabolism.myo-inositol.inositol phosphatase'	'trinity_dn38358_c1_g1'	'(at1g05630 : 462.0) Encodes an inositol polyphosphate 5-phosphatase with phosphatase activity toward only Ins(1,4,5)P3. Induced in response to ABA and wounding treatments. Expressed in young seedlings and flowers, while no transcripts were detectable in maturated roots, stems, and rosette leaves Modulates the development of cotyledon veins through its regulation of auxin homeostasis. Involved in…	T
'3.4.5'	'minor CHO metabolism.myo-inositol.inositol phosphatase'	'trinity_dn41475_c0_g2'	'(at3g02870 : 374.0) Encodes a L-galactose-1-phosphate phosphatase, involved in ascorbate biosynthesis.; VTC4; FUNCTIONS IN: 3'(2'),5'-bisphosphate nucleotidase activity, L-galactose-1-phosphate phosphatase activity, inositol or phosphatidylinositol phosphatase activity, inositol-1(or 4)-monophosphatase activity; INVOLVED IN: sulfur metabolic process, L-ascorbic acid biosynthetic process, respons…	T
'3.4.5'	'minor CHO metabolism.myo-inositol.inositol phosphatase'	'trinity_dn46341_c0_g1'	'(at1g05630 : 509.0) Encodes an inositol polyphosphate 5-phosphatase with phosphatase activity toward only Ins(1,4,5)P3. Induced in response to ABA and wounding treatments. Expressed in young seedlings and flowers, while no transcripts were detectable in maturated roots, stems, and rosette leaves Modulates the development of cotyledon veins through its regulation of auxin homeostasis. Involved in…	T
'3.4.5'	'minor CHO metabolism.myo-inositol.inositol phosphatase'	'trinity_dn46341_c0_g2'	'(at1g65580 : 152.0) FRAGILE FIBER3 (FRA3); FUNCTIONS IN: inositol or phosphatidylinositol phosphatase activity; EXPRESSED IN: 23 plant structures; EXPRESSED DURING: 13 growth stages; CONTAINS InterPro DOMAIN/s: Inositol polyphosphate related phosphatase (InterPro:IPR000300), WD40 repeat-like-containing domain (InterPro:IPR011046), WD40/YVTN repeat-like-containing domain (InterPro:IPR015943), WD4…	T
'3.4.1001'	'minor CHO metabolism.myo-inositol'	'inositol'	'minor CHO metabolism.inositol'	M
'3.4.1002'	'minor CHO metabolism.myo-inositol'	'inositol-1-p'	'minor CHO metabolism.inositol'	M
'3.4.1003'	'minor CHO metabolism.myo-inositol'	'triphosphoinositide'	'minor CHO metabolism.inositol'	M
'3.4.1004'	'minor CHO metabolism.myo-inositol'	'inositol-2-p'	'minor CHO metabolism.inositol'	M
'3.5'	'minor CHO metabolism.others'	'trinity_dn15804_c0_g1'	'(at5g57330 : 445.0) Galactose mutarotase-like superfamily protein; FUNCTIONS IN: isomerase activity, carbohydrate binding, aldose 1-epimerase activity, catalytic activity; INVOLVED IN: galactose metabolic process, carbohydrate metabolic process; LOCATED IN: cellular_component unknown; EXPRESSED IN: 26 plant structures; EXPRESSED DURING: 15 growth stages; CONTAINS InterPro DOMAIN/s: Glycoside hyd…	T
'3.5'	'minor CHO metabolism.others'	'trinity_dn18816_c0_g1'	'(at2g37760 : 108.0) NAD(P)-linked oxidoreductase superfamily protein; FUNCTIONS IN: oxidoreductase activity; EXPRESSED IN: 23 plant structures; EXPRESSED DURING: 15 growth stages; CONTAINS InterPro DOMAIN/s: Aldo/keto reductase (InterPro:IPR001395), Aldo/keto reductase subgroup (InterPro:IPR020471), Aldo/keto reductase, conserved site (InterPro:IPR018170); BEST Arabidopsis thaliana protein match…	T
'3.5'	'minor CHO metabolism.others'	'trinity_dn18816_c1_g1'	'(at2g37770 : 109.0) NAD(P)-linked oxidoreductase superfamily protein; FUNCTIONS IN: oxidoreductase activity; INVOLVED IN: oxidation reduction; EXPRESSED IN: 12 plant structures; EXPRESSED DURING: LP.04 four leaves visible, 4 anthesis, petal differentiation and expansion stage; CONTAINS InterPro DOMAIN/s: Aldo/keto reductase (InterPro:IPR001395), Aldo/keto reductase subgroup (InterPro:IPR020471),…	T
'3.5'	'minor CHO metabolism.others'	'trinity_dn20318_c0_g1'	'(at3g61610 : 213.0) Galactose mutarotase-like superfamily protein; FUNCTIONS IN: carbohydrate binding, isomerase activity, aldose 1-epimerase activity, catalytic activity; INVOLVED IN: galactose metabolic process, N-terminal protein myristoylation, carbohydrate metabolic process; LOCATED IN: cellular_component unknown; EXPRESSED IN: 17 plant structures; EXPRESSED DURING: 11 growth stages; CONTAI…	T
'3.5'	'minor CHO metabolism.others'	'trinity_dn20318_c0_g2'	'(at3g61610 : 136.0) Galactose mutarotase-like superfamily protein; FUNCTIONS IN: carbohydrate binding, isomerase activity, aldose 1-epimerase activity, catalytic activity; INVOLVED IN: galactose metabolic process, N-terminal protein myristoylation, carbohydrate metabolic process; LOCATED IN: cellular_component unknown; EXPRESSED IN: 17 plant structures; EXPRESSED DURING: 11 growth stages; CONTAI…	T
'3.5'	'minor CHO metabolism.others'	'trinity_dn24129_c0_g2'	'(at1g06690 : 122.0) NAD(P)-linked oxidoreductase superfamily protein; FUNCTIONS IN: oxidoreductase activity, aldo-keto reductase activity; INVOLVED IN: oxidation reduction; LOCATED IN: chloroplast thylakoid membrane, chloroplast, plastoglobule, chloroplast envelope; EXPRESSED IN: 22 plant structures; EXPRESSED DURING: 14 growth stages; CONTAINS InterPro DOMAIN/s: Aldo/keto reductase (InterPro:IP…	T
'3.5'	'minor CHO metabolism.others'	'trinity_dn24520_c1_g1'	'(at5g37850 : 109.0) Encodes a pyridoxal kinase required for root hair development. Mutants are hypersensitive to Na+, K+ and Li+.; SALT OVERLY SENSITIVE 4 (SOS4); FUNCTIONS IN: pyridoxal kinase activity, kinase activity; INVOLVED IN: pyridoxine biosynthetic process, hyperosmotic salinity response, trichoblast differentiation, pyridoxal 5'-phosphate salvage; LOCATED IN: chloroplast; EXPRESSED IN:…	T
'3.5'	'minor CHO metabolism.others'	'trinity_dn24520_c1_g2'	'(at5g37850 : 189.0) Encodes a pyridoxal kinase required for root hair development. Mutants are hypersensitive to Na+, K+ and Li+.; SALT OVERLY SENSITIVE 4 (SOS4); FUNCTIONS IN: pyridoxal kinase activity, kinase activity; INVOLVED IN: pyridoxine biosynthetic process, hyperosmotic salinity response, trichoblast differentiation, pyridoxal 5'-phosphate salvage; LOCATED IN: chloroplast; EXPRESSED IN:…	T
'3.5'	'minor CHO metabolism.others'	'trinity_dn26307_c0_g1'	'(at2g37770 : 181.0) NAD(P)-linked oxidoreductase superfamily protein; FUNCTIONS IN: oxidoreductase activity; INVOLVED IN: oxidation reduction; EXPRESSED IN: 12 plant structures; EXPRESSED DURING: LP.04 four leaves visible, 4 anthesis, petal differentiation and expansion stage; CONTAINS InterPro DOMAIN/s: Aldo/keto reductase (InterPro:IPR001395), Aldo/keto reductase subgroup (InterPro:IPR020471),…	T
'3.5'	'minor CHO metabolism.others'	'trinity_dn27373_c0_g1'	'(at2g37760 : 216.0) NAD(P)-linked oxidoreductase superfamily protein; FUNCTIONS IN: oxidoreductase activity; EXPRESSED IN: 23 plant structures; EXPRESSED DURING: 15 growth stages; CONTAINS InterPro DOMAIN/s: Aldo/keto reductase (InterPro:IPR001395), Aldo/keto reductase subgroup (InterPro:IPR020471), Aldo/keto reductase, conserved site (InterPro:IPR018170); BEST Arabidopsis thaliana protein match…	T
'3.5'	'minor CHO metabolism.others'	'trinity_dn29090_c0_g1'	'(at1g06690 : 509.0) NAD(P)-linked oxidoreductase superfamily protein; FUNCTIONS IN: oxidoreductase activity, aldo-keto reductase activity; INVOLVED IN: oxidation reduction; LOCATED IN: chloroplast thylakoid membrane, chloroplast, plastoglobule, chloroplast envelope; EXPRESSED IN: 22 plant structures; EXPRESSED DURING: 14 growth stages; CONTAINS InterPro DOMAIN/s: Aldo/keto reductase (InterPro:IP…	T
'3.5'	'minor CHO metabolism.others'	'trinity_dn29144_c0_g1'	'(at4g27600 : 495.0) Encodes a phosphofructokinase B-type carbohydrate kinase family protein, NARA5. Regulates photosynthetic gene expression.; GENES NECESSARY FOR THE ACHIEVEMENT OF RUBISCO ACCUMULATION 5 (NARA5); CONTAINS InterPro DOMAIN/s: Carbohydrate/purine kinase (InterPro:IPR011611), Carbohydrate/puine kinase, PfkB, conserved site (InterPro:IPR002173); BEST Arabidopsis thaliana protein mat…	T
'3.5'	'minor CHO metabolism.others'	'trinity_dn2971_c0_g1'	'(at2g21260 : 90.5) NAD(P)-linked oxidoreductase superfamily protein; FUNCTIONS IN: oxidoreductase activity; INVOLVED IN: oxidation reduction; CONTAINS InterPro DOMAIN/s: Aldo/keto reductase (InterPro:IPR001395), Aldo/keto reductase subgroup (InterPro:IPR020471), Aldo/keto reductase, conserved site (InterPro:IPR018170); BEST Arabidopsis thaliana protein match is: NAD(P)-linked oxidoreductase supe…	T
'3.5'	'minor CHO metabolism.others'	'trinity_dn30094_c0_g1'	'(at3g17940 : 100.0) Galactose mutarotase-like superfamily protein; FUNCTIONS IN: isomerase activity, carbohydrate binding, aldose 1-epimerase activity, catalytic activity; INVOLVED IN: galactose metabolic process, hexose metabolic process, carbohydrate metabolic process; LOCATED IN: cellular_component unknown; EXPRESSED IN: 25 plant structures; EXPRESSED DURING: 16 growth stages; CONTAINS InterP…	T
'3.5'	'minor CHO metabolism.others'	'trinity_dn30094_c0_g2'	'(at3g17940 : 407.0) Galactose mutarotase-like superfamily protein; FUNCTIONS IN: isomerase activity, carbohydrate binding, aldose 1-epimerase activity, catalytic activity; INVOLVED IN: galactose metabolic process, hexose metabolic process, carbohydrate metabolic process; LOCATED IN: cellular_component unknown; EXPRESSED IN: 25 plant structures; EXPRESSED DURING: 16 growth stages; CONTAINS InterP…	T
'3.5'	'minor CHO metabolism.others'	'trinity_dn30094_c0_g3'	'(at3g17940 : 85.1) Galactose mutarotase-like superfamily protein; FUNCTIONS IN: isomerase activity, carbohydrate binding, aldose 1-epimerase activity, catalytic activity; INVOLVED IN: galactose metabolic process, hexose metabolic process, carbohydrate metabolic process; LOCATED IN: cellular_component unknown; EXPRESSED IN: 25 plant structures; EXPRESSED DURING: 16 growth stages; CONTAINS InterPr…	T
'3.5'	'minor CHO metabolism.others'	'trinity_dn30300_c2_g2'	'(at3g17940 : 468.0) Galactose mutarotase-like superfamily protein; FUNCTIONS IN: isomerase activity, carbohydrate binding, aldose 1-epimerase activity, catalytic activity; INVOLVED IN: galactose metabolic process, hexose metabolic process, carbohydrate metabolic process; LOCATED IN: cellular_component unknown; EXPRESSED IN: 25 plant structures; EXPRESSED DURING: 16 growth stages; CONTAINS InterP…	T
'3.5'	'minor CHO metabolism.others'	'trinity_dn30854_c1_g3'	'(at1g48430 : 726.0) Dihydroxyacetone kinase; FUNCTIONS IN: glycerone kinase activity, ATP binding; INVOLVED IN: glycerol metabolic process; LOCATED IN: cellular_component unknown; EXPRESSED IN: 22 plant structures; EXPRESSED DURING: 13 growth stages; CONTAINS InterPro DOMAIN/s: Dak phosphatase (InterPro:IPR004007), Dihydroxyacetone kinase (InterPro:IPR012734), Dak kinase (InterPro:IPR004006); BE…	T
'3.5'	'minor CHO metabolism.others'	'trinity_dn31044_c0_g1'	'(at2g37770 : 367.0) NAD(P)-linked oxidoreductase superfamily protein; FUNCTIONS IN: oxidoreductase activity; INVOLVED IN: oxidation reduction; EXPRESSED IN: 12 plant structures; EXPRESSED DURING: LP.04 four leaves visible, 4 anthesis, petal differentiation and expansion stage; CONTAINS InterPro DOMAIN/s: Aldo/keto reductase (InterPro:IPR001395), Aldo/keto reductase subgroup (InterPro:IPR020471),…	T
'3.5'	'minor CHO metabolism.others'	'trinity_dn31045_c0_g1'	'(at2g37790 : 275.0) NAD(P)-linked oxidoreductase superfamily protein; FUNCTIONS IN: oxidoreductase activity; INVOLVED IN: oxidation reduction; LOCATED IN: cytosol, nucleus; EXPRESSED IN: 22 plant structures; EXPRESSED DURING: 14 growth stages; CONTAINS InterPro DOMAIN/s: Aldo/keto reductase (InterPro:IPR001395), Aldo/keto reductase subgroup (InterPro:IPR020471), Aldo/keto reductase, conserved si…	T
'3.5'	'minor CHO metabolism.others'	'trinity_dn312_c0_g1'	'(at5g19150 : 117.0) pfkB-like carbohydrate kinase family protein; INVOLVED IN: biological_process unknown; LOCATED IN: chloroplast; EXPRESSED IN: 22 plant structures; EXPRESSED DURING: 13 growth stages; CONTAINS InterPro DOMAIN/s: Uncharacterised protein family, carbohydrate kinase-related (InterPro:IPR000631); Has 35333 Blast hits to 34131 proteins in 2444 species: Archae - 798; Bacteria - 2242…	T
'3.5'	'minor CHO metabolism.others'	'trinity_dn31561_c0_g1'	'(at5g37850 : 462.0) Encodes a pyridoxal kinase required for root hair development. Mutants are hypersensitive to Na+, K+ and Li+.; SALT OVERLY SENSITIVE 4 (SOS4); FUNCTIONS IN: pyridoxal kinase activity, kinase activity; INVOLVED IN: pyridoxine biosynthetic process, hyperosmotic salinity response, trichoblast differentiation, pyridoxal 5'-phosphate salvage; LOCATED IN: chloroplast; EXPRESSED IN:…	T
'3.5'	'minor CHO metabolism.others'	'trinity_dn31561_c0_g2'	'(at5g37850 : 109.0) Encodes a pyridoxal kinase required for root hair development. Mutants are hypersensitive to Na+, K+ and Li+.; SALT OVERLY SENSITIVE 4 (SOS4); FUNCTIONS IN: pyridoxal kinase activity, kinase activity; INVOLVED IN: pyridoxine biosynthetic process, hyperosmotic salinity response, trichoblast differentiation, pyridoxal 5'-phosphate salvage; LOCATED IN: chloroplast; EXPRESSED IN:…	T
'3.5'	'minor CHO metabolism.others'	'trinity_dn31658_c0_g1'	'(at5g53580 : 541.0) NAD(P)-linked oxidoreductase superfamily protein; FUNCTIONS IN: oxidoreductase activity, aldo-keto reductase activity; INVOLVED IN: oxidation reduction; LOCATED IN: chloroplast; EXPRESSED IN: 22 plant structures; EXPRESSED DURING: 13 growth stages; CONTAINS InterPro DOMAIN/s: Aldo/keto reductase (InterPro:IPR001395), Aldo/keto reductase subgroup (InterPro:IPR020471), Aldo/ket…	T
'3.5'	'minor CHO metabolism.others'	'trinity_dn32002_c0_g1'	'(at1g59950 : 304.0) NAD(P)-linked oxidoreductase superfamily protein; FUNCTIONS IN: oxidoreductase activity; INVOLVED IN: oxidation reduction; CONTAINS InterPro DOMAIN/s: Aldo/keto reductase (InterPro:IPR001395), Aldo/keto reductase subgroup (InterPro:IPR020471), Aldo/keto reductase, conserved site (InterPro:IPR018170); BEST Arabidopsis thaliana protein match is: NAD(P)-linked oxidoreductase sup…	T
'3.5'	'minor CHO metabolism.others'	'trinity_dn32033_c0_g1'	'(at5g03770 : 424.0) Encodes a putative KDO (3-deoxy-D-manno-octulosonate) transferase; KDO transferase A (KDTA); FUNCTIONS IN: transferase activity, transferring glycosyl groups; INVOLVED IN: biosynthetic process, carbohydrate metabolic process; LOCATED IN: mitochondrion; EXPRESSED IN: 8 plant structures; EXPRESSED DURING: 4 anthesis, petal differentiation and expansion stage, E expanded cotyled…	T
'3.5'	'minor CHO metabolism.others'	'trinity_dn34038_c0_g1'	'(at5g57330 : 390.0) Galactose mutarotase-like superfamily protein; FUNCTIONS IN: isomerase activity, carbohydrate binding, aldose 1-epimerase activity, catalytic activity; INVOLVED IN: galactose metabolic process, carbohydrate metabolic process; LOCATED IN: cellular_component unknown; EXPRESSED IN: 26 plant structures; EXPRESSED DURING: 15 growth stages; CONTAINS InterPro DOMAIN/s: Glycoside hyd…	T
'3.5'	'minor CHO metabolism.others'	'trinity_dn34508_c0_g1'	'(at5g52190 : 160.0) Sugar isomerase (SIS) family protein; FUNCTIONS IN: sugar binding; INVOLVED IN: carbohydrate metabolic process; EXPRESSED IN: 17 plant structures; EXPRESSED DURING: 10 growth stages; CONTAINS InterPro DOMAIN/s: Sugar isomerase (SIS) (InterPro:IPR001347); Has 950 Blast hits to 950 proteins in 353 species: Archae - 153; Bacteria - 734; Metazoa - 0; Fungi - 2; Plants - 24; Virus…	T
'3.5'	'minor CHO metabolism.others'	'trinity_dn34695_c1_g1'	'(at5g66530 : 402.0) Galactose mutarotase-like superfamily protein; FUNCTIONS IN: carbohydrate binding, isomerase activity, aldose 1-epimerase activity, catalytic activity; INVOLVED IN: galactose metabolic process, carbohydrate metabolic process; EXPRESSED IN: 24 plant structures; EXPRESSED DURING: 13 growth stages; CONTAINS InterPro DOMAIN/s: Glycoside hydrolase-type carbohydrate-binding (InterP…	T
'3.5'	'minor CHO metabolism.others'	'trinity_dn34703_c0_g1'	'(at5g57330 : 479.0) Galactose mutarotase-like superfamily protein; FUNCTIONS IN: isomerase activity, carbohydrate binding, aldose 1-epimerase activity, catalytic activity; INVOLVED IN: galactose metabolic process, carbohydrate metabolic process; LOCATED IN: cellular_component unknown; EXPRESSED IN: 26 plant structures; EXPRESSED DURING: 15 growth stages; CONTAINS InterPro DOMAIN/s: Glycoside hyd…	T
'3.5'	'minor CHO metabolism.others'	'trinity_dn34703_c0_g3'	'(at5g57330 : 457.0) Galactose mutarotase-like superfamily protein; FUNCTIONS IN: isomerase activity, carbohydrate binding, aldose 1-epimerase activity, catalytic activity; INVOLVED IN: galactose metabolic process, carbohydrate metabolic process; LOCATED IN: cellular_component unknown; EXPRESSED IN: 26 plant structures; EXPRESSED DURING: 15 growth stages; CONTAINS InterPro DOMAIN/s: Glycoside hyd…	T
'3.5'	'minor CHO metabolism.others'	'trinity_dn34891_c0_g1'	'(at1g04420 : 276.0) NAD(P)-linked oxidoreductase superfamily protein; FUNCTIONS IN: oxidoreductase activity, aldo-keto reductase activity; INVOLVED IN: oxidation reduction; LOCATED IN: chloroplast, chloroplast stroma, chloroplast envelope; EXPRESSED IN: 23 plant structures; EXPRESSED DURING: 13 growth stages; CONTAINS InterPro DOMAIN/s: Aldo/keto reductase (InterPro:IPR001395); BEST Arabidopsis …	T
'3.5'	'minor CHO metabolism.others'	'trinity_dn35906_c0_g1'	'(at1g17160 : 344.0) pfkB-like carbohydrate kinase family protein; FUNCTIONS IN: kinase activity, ribokinase activity; INVOLVED IN: D-ribose metabolic process; LOCATED IN: chloroplast; EXPRESSED IN: 23 plant structures; EXPRESSED DURING: 13 growth stages; CONTAINS InterPro DOMAIN/s: Carbohydrate/purine kinase (InterPro:IPR011611), Ribokinase (InterPro:IPR002139), Carbohydrate/puine kinase, PfkB, …	T
'3.5'	'minor CHO metabolism.others'	'trinity_dn36506_c0_g2'	'(at5g15140 : 140.0) Galactose mutarotase-like superfamily protein; FUNCTIONS IN: aldose 1-epimerase activity; INVOLVED IN: galactose metabolic process, hexose metabolic process, carbohydrate metabolic process; LOCATED IN: endomembrane system; EXPRESSED IN: 11 plant structures; EXPRESSED DURING: 7 growth stages; CONTAINS InterPro DOMAIN/s: Glycoside hydrolase-type carbohydrate-binding (InterPro:I…	T
'3.5'	'minor CHO metabolism.others'	'trinity_dn36914_c0_g1'	'(at5g53850 : 529.0) haloacid dehalogenase-like hydrolase family protein; FUNCTIONS IN: hydrolase activity, ion binding, methylthioribulose 1-phosphate dehydratase activity, metal ion binding; INVOLVED IN: L-methionine salvage; LOCATED IN: chloroplast; EXPRESSED IN: 23 plant structures; EXPRESSED DURING: 13 growth stages; CONTAINS InterPro DOMAIN/s: Class II aldolase/adducin, N-terminal (InterPro…	T
'3.5'	'minor CHO metabolism.others'	'trinity_dn36914_c0_g2'	'(at5g53850 : 110.0) haloacid dehalogenase-like hydrolase family protein; FUNCTIONS IN: hydrolase activity, ion binding, methylthioribulose 1-phosphate dehydratase activity, metal ion binding; INVOLVED IN: L-methionine salvage; LOCATED IN: chloroplast; EXPRESSED IN: 23 plant structures; EXPRESSED DURING: 13 growth stages; CONTAINS InterPro DOMAIN/s: Class II aldolase/adducin, N-terminal (InterPro…	T
'3.5'	'minor CHO metabolism.others'	'trinity_dn37127_c0_g1'	'(at5g14500 : 455.0) aldose 1-epimerase family protein; FUNCTIONS IN: carbohydrate binding, isomerase activity, aldose 1-epimerase activity, catalytic activity; INVOLVED IN: galactose metabolic process, carbohydrate metabolic process; LOCATED IN: cellular_component unknown; EXPRESSED IN: 22 plant structures; EXPRESSED DURING: 13 growth stages; CONTAINS InterPro DOMAIN/s: Glycoside hydrolase-type …	T
'3.5'	'minor CHO metabolism.others'	'trinity_dn37127_c0_g2'	'(at5g57330 : 122.0) Galactose mutarotase-like superfamily protein; FUNCTIONS IN: isomerase activity, carbohydrate binding, aldose 1-epimerase activity, catalytic activity; INVOLVED IN: galactose metabolic process, carbohydrate metabolic process; LOCATED IN: cellular_component unknown; EXPRESSED IN: 26 plant structures; EXPRESSED DURING: 15 growth stages; CONTAINS InterPro DOMAIN/s: Glycoside hyd…	T
'3.5'	'minor CHO metabolism.others'	'trinity_dn37330_c0_g1'	'(at2g37770 : 399.0) NAD(P)-linked oxidoreductase superfamily protein; FUNCTIONS IN: oxidoreductase activity; INVOLVED IN: oxidation reduction; EXPRESSED IN: 12 plant structures; EXPRESSED DURING: LP.04 four leaves visible, 4 anthesis, petal differentiation and expansion stage; CONTAINS InterPro DOMAIN/s: Aldo/keto reductase (InterPro:IPR001395), Aldo/keto reductase subgroup (InterPro:IPR020471),…	T
'3.5'	'minor CHO metabolism.others'	'trinity_dn38321_c3_g2'	'(at5g62420 : 108.0) NAD(P)-linked oxidoreductase superfamily protein; FUNCTIONS IN: oxidoreductase activity; INVOLVED IN: oxidation reduction; EXPRESSED IN: root; CONTAINS InterPro DOMAIN/s: Aldo/keto reductase (InterPro:IPR001395), Aldo/keto reductase subgroup (InterPro:IPR020471), Aldo/keto reductase, conserved site (InterPro:IPR018170); BEST Arabidopsis thaliana protein match is: NAD(P)-linke…	T
'3.5'	'minor CHO metabolism.others'	'trinity_dn39115_c3_g2'	'(at1g49350 : 306.0) pfkB-like carbohydrate kinase family protein; FUNCTIONS IN: kinase activity, ribokinase activity; INVOLVED IN: D-ribose metabolic process; LOCATED IN: cellular_component unknown; EXPRESSED IN: 22 plant structures; EXPRESSED DURING: 13 growth stages; CONTAINS InterPro DOMAIN/s: Carbohydrate/purine kinase (InterPro:IPR011611), Ribokinase (InterPro:IPR002139), Carbohydrate/puine…	T
'3.5'	'minor CHO metabolism.others'	'trinity_dn39115_c3_g3'	'(at1g49350 : 84.7) pfkB-like carbohydrate kinase family protein; FUNCTIONS IN: kinase activity, ribokinase activity; INVOLVED IN: D-ribose metabolic process; LOCATED IN: cellular_component unknown; EXPRESSED IN: 22 plant structures; EXPRESSED DURING: 13 growth stages; CONTAINS InterPro DOMAIN/s: Carbohydrate/purine kinase (InterPro:IPR011611), Ribokinase (InterPro:IPR002139), Carbohydrate/puine …	T
'3.5'	'minor CHO metabolism.others'	'trinity_dn39183_c0_g1'	'(at5g58730 : 221.0) pfkB-like carbohydrate kinase family protein; CONTAINS InterPro DOMAIN/s: Carbohydrate/purine kinase (InterPro:IPR011611), Carbohydrate/puine kinase, PfkB, conserved site (InterPro:IPR002173); BEST Arabidopsis thaliana protein match is: pfkB-like carbohydrate kinase family protein (TAIR:AT4G10260.1); Has 1807 Blast hits to 1807 proteins in 277 species: Archae - 0; Bacteria - …	T
'3.5'	'minor CHO metabolism.others'	'trinity_dn39591_c1_g1'	'(at3g13790 : 524.0) Encodes a protein with invertase activity.; ATBFRUCT1; CONTAINS InterPro DOMAIN/s: Glycoside hydrolase, family 32 (InterPro:IPR001362), Glycosyl hydrolases family 32, N-terminal (InterPro:IPR013148), Glycosyl hydrolase family 32, C-terminal (InterPro:IPR013189), Concanavalin A-like lectin/glucanase (InterPro:IPR008985); BEST Arabidopsis thaliana protein match is: beta-fructof…	T
'3.5'	'minor CHO metabolism.others'	'trinity_dn40088_c0_g1'	'(at5g11980 : 478.0) conserved oligomeric Golgi complex component-related / COG complex component-related; CONTAINS InterPro DOMAIN/s: Conserved oligomeric Golgi complex, subunit 8 (InterPro:IPR016632), Dor1-like protein (InterPro:IPR007255); Has 30201 Blast hits to 17322 proteins in 780 species: Archae - 12; Bacteria - 1396; Metazoa - 17338; Fungi - 3422; Plants - 5037; Viruses - 0; Other Eukary…	T
'3.5'	'minor CHO metabolism.others'	'trinity_dn40103_c0_g1'	'(at1g04420 : 526.0) NAD(P)-linked oxidoreductase superfamily protein; FUNCTIONS IN: oxidoreductase activity, aldo-keto reductase activity; INVOLVED IN: oxidation reduction; LOCATED IN: chloroplast, chloroplast stroma, chloroplast envelope; EXPRESSED IN: 23 plant structures; EXPRESSED DURING: 13 growth stages; CONTAINS InterPro DOMAIN/s: Aldo/keto reductase (InterPro:IPR001395); BEST Arabidopsis …	T
'3.5'	'minor CHO metabolism.others'	'trinity_dn40103_c0_g2'	'(at1g04420 : 82.8) NAD(P)-linked oxidoreductase superfamily protein; FUNCTIONS IN: oxidoreductase activity, aldo-keto reductase activity; INVOLVED IN: oxidation reduction; LOCATED IN: chloroplast, chloroplast stroma, chloroplast envelope; EXPRESSED IN: 23 plant structures; EXPRESSED DURING: 13 growth stages; CONTAINS InterPro DOMAIN/s: Aldo/keto reductase (InterPro:IPR001395); BEST Arabidopsis t…	T
'3.5'	'minor CHO metabolism.others'	'trinity_dn40179_c0_g2'	'(at5g62420 : 338.0) NAD(P)-linked oxidoreductase superfamily protein; FUNCTIONS IN: oxidoreductase activity; INVOLVED IN: oxidation reduction; EXPRESSED IN: root; CONTAINS InterPro DOMAIN/s: Aldo/keto reductase (InterPro:IPR001395), Aldo/keto reductase subgroup (InterPro:IPR020471), Aldo/keto reductase, conserved site (InterPro:IPR018170); BEST Arabidopsis thaliana protein match is: NAD(P)-linke…	T
'3.5'	'minor CHO metabolism.others'	'trinity_dn40591_c0_g1'	'(at1g06730 : 394.0) pfkB-like carbohydrate kinase family protein; FUNCTIONS IN: kinase activity; INVOLVED IN: D-ribose catabolic process; LOCATED IN: nucleus, cytoplasm; EXPRESSED IN: 22 plant structures; EXPRESSED DURING: 13 growth stages; CONTAINS InterPro DOMAIN/s: Carbohydrate/purine kinase (InterPro:IPR011611); BEST Arabidopsis thaliana protein match is: pfkB-like carbohydrate kinase family…	T
'3.5'	'minor CHO metabolism.others'	'trinity_dn40673_c1_g2'	'(at3g53880 : 93.6) NAD(P)-linked oxidoreductase superfamily protein; FUNCTIONS IN: oxidoreductase activity; INVOLVED IN: response to cadmium ion; EXPRESSED IN: 25 plant structures; EXPRESSED DURING: 13 growth stages; CONTAINS InterPro DOMAIN/s: Aldo/keto reductase (InterPro:IPR001395), Aldo/keto reductase subgroup (InterPro:IPR020471), Aldo/keto reductase, conserved site (InterPro:IPR018170); BE…	T
'3.5'	'minor CHO metabolism.others'	'trinity_dn40673_c1_g3'	'(at2g37770 : 109.0) NAD(P)-linked oxidoreductase superfamily protein; FUNCTIONS IN: oxidoreductase activity; INVOLVED IN: oxidation reduction; EXPRESSED IN: 12 plant structures; EXPRESSED DURING: LP.04 four leaves visible, 4 anthesis, petal differentiation and expansion stage; CONTAINS InterPro DOMAIN/s: Aldo/keto reductase (InterPro:IPR001395), Aldo/keto reductase subgroup (InterPro:IPR020471),…	T
'3.5'	'minor CHO metabolism.others'	'trinity_dn40929_c0_g1'	'(at4g28706 : 411.0) pfkB-like carbohydrate kinase family protein; FUNCTIONS IN: kinase activity, ribokinase activity; INVOLVED IN: D-ribose metabolic process; EXPRESSED IN: 21 plant structures; EXPRESSED DURING: 13 growth stages; CONTAINS InterPro DOMAIN/s: Carbohydrate/purine kinase (InterPro:IPR011611), Ribokinase (InterPro:IPR002139), Carbohydrate/puine kinase, PfkB, conserved site (InterPro:…	T
'3.5'	'minor CHO metabolism.others'	'trinity_dn41021_c0_g2'	'(at2g27680 : 560.0) NAD(P)-linked oxidoreductase superfamily protein; FUNCTIONS IN: oxidoreductase activity, aldo-keto reductase activity; INVOLVED IN: oxidation reduction; LOCATED IN: chloroplast stroma, chloroplast, chloroplast envelope, plant-type cell wall; EXPRESSED IN: 24 plant structures; EXPRESSED DURING: 14 growth stages; CONTAINS InterPro DOMAIN/s: Aldo/keto reductase (InterPro:IPR0013…	T
'3.5'	'minor CHO metabolism.others'	'trinity_dn41120_c1_g1'	'(at5g62420 : 224.0) NAD(P)-linked oxidoreductase superfamily protein; FUNCTIONS IN: oxidoreductase activity; INVOLVED IN: oxidation reduction; EXPRESSED IN: root; CONTAINS InterPro DOMAIN/s: Aldo/keto reductase (InterPro:IPR001395), Aldo/keto reductase subgroup (InterPro:IPR020471), Aldo/keto reductase, conserved site (InterPro:IPR018170); BEST Arabidopsis thaliana protein match is: NAD(P)-linke…	T
'3.5'	'minor CHO metabolism.others'	'trinity_dn41120_c1_g2'	'(at5g62420 : 274.0) NAD(P)-linked oxidoreductase superfamily protein; FUNCTIONS IN: oxidoreductase activity; INVOLVED IN: oxidation reduction; EXPRESSED IN: root; CONTAINS InterPro DOMAIN/s: Aldo/keto reductase (InterPro:IPR001395), Aldo/keto reductase subgroup (InterPro:IPR020471), Aldo/keto reductase, conserved site (InterPro:IPR018170); BEST Arabidopsis thaliana protein match is: NAD(P)-linke…	T
'3.5'	'minor CHO metabolism.others'	'trinity_dn41120_c1_g7'	'(at5g62420 : 97.8) NAD(P)-linked oxidoreductase superfamily protein; FUNCTIONS IN: oxidoreductase activity; INVOLVED IN: oxidation reduction; EXPRESSED IN: root; CONTAINS InterPro DOMAIN/s: Aldo/keto reductase (InterPro:IPR001395), Aldo/keto reductase subgroup (InterPro:IPR020471), Aldo/keto reductase, conserved site (InterPro:IPR018170); BEST Arabidopsis thaliana protein match is: NAD(P)-linked…	T
'3.5'	'minor CHO metabolism.others'	'trinity_dn41471_c1_g1'	'(at5g62420 : 279.0) NAD(P)-linked oxidoreductase superfamily protein; FUNCTIONS IN: oxidoreductase activity; INVOLVED IN: oxidation reduction; EXPRESSED IN: root; CONTAINS InterPro DOMAIN/s: Aldo/keto reductase (InterPro:IPR001395), Aldo/keto reductase subgroup (InterPro:IPR020471), Aldo/keto reductase, conserved site (InterPro:IPR018170); BEST Arabidopsis thaliana protein match is: NAD(P)-linke…	T
'3.5'	'minor CHO metabolism.others'	'trinity_dn42187_c0_g1'	'(at5g62420 : 100.0) NAD(P)-linked oxidoreductase superfamily protein; FUNCTIONS IN: oxidoreductase activity; INVOLVED IN: oxidation reduction; EXPRESSED IN: root; CONTAINS InterPro DOMAIN/s: Aldo/keto reductase (InterPro:IPR001395), Aldo/keto reductase subgroup (InterPro:IPR020471), Aldo/keto reductase, conserved site (InterPro:IPR018170); BEST Arabidopsis thaliana protein match is: NAD(P)-linke…	T
'3.5'	'minor CHO metabolism.others'	'trinity_dn43747_c0_g1'	'(p26792|inv1_dauca : 631.0) Beta-fructofuranosidase, insoluble isoenzyme 1 precursor (EC 3.2.1.26) (Sucrose hydrolase 1) (Invertase 1) (Cell wall beta-fructosidase 1) - Daucus carota (Carrot) & (at3g13790 : 624.0) Encodes a protein with invertase activity.; ATBFRUCT1; CONTAINS InterPro DOMAIN/s: Glycoside hydrolase, family 32 (InterPro:IPR001362), Glycosyl hydrolases family 32, N-terminal (Inter…	T
'3.5'	'minor CHO metabolism.others'	'trinity_dn43747_c0_g3'	'(at1g55120 : 95.9) Encodes a protein with fructan exohydrolase (FEH) activity acting on levan-type fructans (6-FEH, levanase). The enzyme does not have invertase activity.; beta-fructofuranosidase 5 (FRUCT5); FUNCTIONS IN: hydrolase activity, hydrolyzing O-glycosyl compounds, levanase activity; INVOLVED IN: carbohydrate metabolic process; EXPRESSED IN: 23 plant structures; EXPRESSED DURING: 13 g…	T
'3.5'	'minor CHO metabolism.others'	'trinity_dn43747_c0_g5'	'(q56ud3|inv3_orysa : 86.3) Beta-fructofuranosidase, insoluble isoenzyme 3 precursor (EC 3.2.1.26) (Sucrose hydrolase 3) (Invertase 3) (Cell wall beta-fructosidase 3) (OsCIN3) - Oryza sativa (Rice) & (at3g13790 : 85.9) Encodes a protein with invertase activity.; ATBFRUCT1; CONTAINS InterPro DOMAIN/s: Glycoside hydrolase, family 32 (InterPro:IPR001362), Glycosyl hydrolases family 32, N-terminal (I…	T
'3.5'	'minor CHO metabolism.others'	'trinity_dn43926_c2_g1'	'(at1g19600 : 225.0) pfkB-like carbohydrate kinase family protein; FUNCTIONS IN: kinase activity; INVOLVED IN: D-ribose catabolic process; LOCATED IN: cellular_component unknown; EXPRESSED IN: 21 plant structures; EXPRESSED DURING: 13 growth stages; CONTAINS InterPro DOMAIN/s: Carbohydrate/purine kinase (InterPro:IPR011611); BEST Arabidopsis thaliana protein match is: pfkB-like carbohydrate kinas…	T
'3.5'	'minor CHO metabolism.others'	'trinity_dn44335_c2_g1'	'(at5g19150 : 417.0) pfkB-like carbohydrate kinase family protein; INVOLVED IN: biological_process unknown; LOCATED IN: chloroplast; EXPRESSED IN: 22 plant structures; EXPRESSED DURING: 13 growth stages; CONTAINS InterPro DOMAIN/s: Uncharacterised protein family, carbohydrate kinase-related (InterPro:IPR000631); Has 35333 Blast hits to 34131 proteins in 2444 species: Archae - 798; Bacteria - 2242…	T
'3.5'	'minor CHO metabolism.others'	'trinity_dn44757_c1_g2'	'(at2g27680 : 98.6) NAD(P)-linked oxidoreductase superfamily protein; FUNCTIONS IN: oxidoreductase activity, aldo-keto reductase activity; INVOLVED IN: oxidation reduction; LOCATED IN: chloroplast stroma, chloroplast, chloroplast envelope, plant-type cell wall; EXPRESSED IN: 24 plant structures; EXPRESSED DURING: 14 growth stages; CONTAINS InterPro DOMAIN/s: Aldo/keto reductase (InterPro:IPR00139…	T
'3.5'	'minor CHO metabolism.others'	'trinity_dn44757_c1_g5'	'(at2g27680 : 113.0) NAD(P)-linked oxidoreductase superfamily protein; FUNCTIONS IN: oxidoreductase activity, aldo-keto reductase activity; INVOLVED IN: oxidation reduction; LOCATED IN: chloroplast stroma, chloroplast, chloroplast envelope, plant-type cell wall; EXPRESSED IN: 24 plant structures; EXPRESSED DURING: 14 growth stages; CONTAINS InterPro DOMAIN/s: Aldo/keto reductase (InterPro:IPR0013…	T
'3.5'	'minor CHO metabolism.others'	'trinity_dn45659_c0_g2'	'(at3g17940 : 341.0) Galactose mutarotase-like superfamily protein; FUNCTIONS IN: isomerase activity, carbohydrate binding, aldose 1-epimerase activity, catalytic activity; INVOLVED IN: galactose metabolic process, hexose metabolic process, carbohydrate metabolic process; LOCATED IN: cellular_component unknown; EXPRESSED IN: 25 plant structures; EXPRESSED DURING: 16 growth stages; CONTAINS InterP…	T
'3.5'	'minor CHO metabolism.others'	'trinity_dn45659_c0_g3'	'(at3g17940 : 95.9) Galactose mutarotase-like superfamily protein; FUNCTIONS IN: isomerase activity, carbohydrate binding, aldose 1-epimerase activity, catalytic activity; INVOLVED IN: galactose metabolic process, hexose metabolic process, carbohydrate metabolic process; LOCATED IN: cellular_component unknown; EXPRESSED IN: 25 plant structures; EXPRESSED DURING: 16 growth stages; CONTAINS InterPr…	T
'3.5'	'minor CHO metabolism.others'	'trinity_dn45659_c0_g4'	'(at3g17940 : 181.0) Galactose mutarotase-like superfamily protein; FUNCTIONS IN: isomerase activity, carbohydrate binding, aldose 1-epimerase activity, catalytic activity; INVOLVED IN: galactose metabolic process, hexose metabolic process, carbohydrate metabolic process; LOCATED IN: cellular_component unknown; EXPRESSED IN: 25 plant structures; EXPRESSED DURING: 16 growth stages; CONTAINS InterP…	T
'3.5'	'minor CHO metabolism.others'	'trinity_dn45723_c0_g1'	'(at3g17940 : 371.0) Galactose mutarotase-like superfamily protein; FUNCTIONS IN: isomerase activity, carbohydrate binding, aldose 1-epimerase activity, catalytic activity; INVOLVED IN: galactose metabolic process, hexose metabolic process, carbohydrate metabolic process; LOCATED IN: cellular_component unknown; EXPRESSED IN: 25 plant structures; EXPRESSED DURING: 16 growth stages; CONTAINS InterP…	T
'3.5'	'minor CHO metabolism.others'	'trinity_dn45868_c3_g1'	'(at5g62420 : 226.0) NAD(P)-linked oxidoreductase superfamily protein; FUNCTIONS IN: oxidoreductase activity; INVOLVED IN: oxidation reduction; EXPRESSED IN: root; CONTAINS InterPro DOMAIN/s: Aldo/keto reductase (InterPro:IPR001395), Aldo/keto reductase subgroup (InterPro:IPR020471), Aldo/keto reductase, conserved site (InterPro:IPR018170); BEST Arabidopsis thaliana protein match is: NAD(P)-linke…	T
'3.5'	'minor CHO metabolism.others'	'trinity_dn46698_c0_g1'	'(at5g62420 : 80.9) NAD(P)-linked oxidoreductase superfamily protein; FUNCTIONS IN: oxidoreductase activity; INVOLVED IN: oxidation reduction; EXPRESSED IN: root; CONTAINS InterPro DOMAIN/s: Aldo/keto reductase (InterPro:IPR001395), Aldo/keto reductase subgroup (InterPro:IPR020471), Aldo/keto reductase, conserved site (InterPro:IPR018170); BEST Arabidopsis thaliana protein match is: NAD(P)-linked…	T
'3.5'	'minor CHO metabolism.others'	'trinity_dn46698_c0_g2'	'(at5g62420 : 194.0) NAD(P)-linked oxidoreductase superfamily protein; FUNCTIONS IN: oxidoreductase activity; INVOLVED IN: oxidation reduction; EXPRESSED IN: root; CONTAINS InterPro DOMAIN/s: Aldo/keto reductase (InterPro:IPR001395), Aldo/keto reductase subgroup (InterPro:IPR020471), Aldo/keto reductase, conserved site (InterPro:IPR018170); BEST Arabidopsis thaliana protein match is: NAD(P)-linke…	T
'3.5'	'minor CHO metabolism.others'	'trinity_dn46698_c1_g1'	'(at5g62420 : 260.0) NAD(P)-linked oxidoreductase superfamily protein; FUNCTIONS IN: oxidoreductase activity; INVOLVED IN: oxidation reduction; EXPRESSED IN: root; CONTAINS InterPro DOMAIN/s: Aldo/keto reductase (InterPro:IPR001395), Aldo/keto reductase subgroup (InterPro:IPR020471), Aldo/keto reductase, conserved site (InterPro:IPR018170); BEST Arabidopsis thaliana protein match is: NAD(P)-linke…	T
'3.5'	'minor CHO metabolism.others'	'trinity_dn47025_c0_g3'	'(at5g62420 : 242.0) NAD(P)-linked oxidoreductase superfamily protein; FUNCTIONS IN: oxidoreductase activity; INVOLVED IN: oxidation reduction; EXPRESSED IN: root; CONTAINS InterPro DOMAIN/s: Aldo/keto reductase (InterPro:IPR001395), Aldo/keto reductase subgroup (InterPro:IPR020471), Aldo/keto reductase, conserved site (InterPro:IPR018170); BEST Arabidopsis thaliana protein match is: NAD(P)-linke…	T
'3.5'	'minor CHO metabolism.others'	'trinity_dn47025_c0_g4'	'(q7g765|nado2_orysa : 110.0) Probable NAD(P)H-dependent oxidoreductase 2 (EC 1.-.-.-) - Oryza sativa (Rice) & (at5g62420 : 109.0) NAD(P)-linked oxidoreductase superfamily protein; FUNCTIONS IN: oxidoreductase activity; INVOLVED IN: oxidation reduction; EXPRESSED IN: root; CONTAINS InterPro DOMAIN/s: Aldo/keto reductase (InterPro:IPR001395), Aldo/keto reductase subgroup (InterPro:IPR020471), Aldo…	T
'3.5'	'minor CHO metabolism.others'	'trinity_dn819_c0_g1'	'(at2g21250 : 138.0) NAD(P)-linked oxidoreductase superfamily protein; FUNCTIONS IN: oxidoreductase activity; INVOLVED IN: response to cadmium ion; EXPRESSED IN: cultured cell, leaf; EXPRESSED DURING: seedling growth; CONTAINS InterPro DOMAIN/s: Aldo/keto reductase (InterPro:IPR001395), Aldo/keto reductase subgroup (InterPro:IPR020471), Aldo/keto reductase, conserved site (InterPro:IPR018170); BE…	T
'3.5.1'	'minor CHO metabolism.others.Xylose isomerase'	'trinity_dn39312_c1_g1'	'(at5g57655 : 259.0) xylose isomerase family protein; FUNCTIONS IN: xylose isomerase activity; INVOLVED IN: carbohydrate metabolic process; LOCATED IN: endoplasmic reticulum, plasma membrane, vacuole; EXPRESSED IN: 25 plant structures; EXPRESSED DURING: 14 growth stages; CONTAINS InterPro DOMAIN/s: Xylose isomerase-like, TIM barrel domain (InterPro:IPR013022), Xylose isomerase, bacterial type (In…	T
'3.5.1'	'minor CHO metabolism.others.Xylose isomerase'	'trinity_dn39312_c1_g10'	'(at5g57655 : 282.0) xylose isomerase family protein; FUNCTIONS IN: xylose isomerase activity; INVOLVED IN: carbohydrate metabolic process; LOCATED IN: endoplasmic reticulum, plasma membrane, vacuole; EXPRESSED IN: 25 plant structures; EXPRESSED DURING: 14 growth stages; CONTAINS InterPro DOMAIN/s: Xylose isomerase-like, TIM barrel domain (InterPro:IPR013022), Xylose isomerase, bacterial type (In…	T
'3.5.1'	'minor CHO metabolism.others.Xylose isomerase'	'trinity_dn39312_c1_g3'	'(at5g57655 : 677.0) xylose isomerase family protein; FUNCTIONS IN: xylose isomerase activity; INVOLVED IN: carbohydrate metabolic process; LOCATED IN: endoplasmic reticulum, plasma membrane, vacuole; EXPRESSED IN: 25 plant structures; EXPRESSED DURING: 14 growth stages; CONTAINS InterPro DOMAIN/s: Xylose isomerase-like, TIM barrel domain (InterPro:IPR013022), Xylose isomerase, bacterial type (In…	T
'3.5.1'	'minor CHO metabolism.others.Xylose isomerase'	'trinity_dn39312_c1_g4'	'(at5g57655 : 126.0) xylose isomerase family protein; FUNCTIONS IN: xylose isomerase activity; INVOLVED IN: carbohydrate metabolic process; LOCATED IN: endoplasmic reticulum, plasma membrane, vacuole; EXPRESSED IN: 25 plant structures; EXPRESSED DURING: 14 growth stages; CONTAINS InterPro DOMAIN/s: Xylose isomerase-like, TIM barrel domain (InterPro:IPR013022), Xylose isomerase, bacterial type (In…	T
'3.5.1'	'minor CHO metabolism.others.Xylose isomerase'	'trinity_dn39312_c1_g6'	'(q40082|xyla_horvu : 127.0) Xylose isomerase (EC 5.3.1.5) - Hordeum vulgare (Barley) & (at5g57655 : 119.0) xylose isomerase family protein; FUNCTIONS IN: xylose isomerase activity; INVOLVED IN: carbohydrate metabolic process; LOCATED IN: endoplasmic reticulum, plasma membrane, vacuole; EXPRESSED IN: 25 plant structures; EXPRESSED DURING: 14 growth stages; CONTAINS InterPro DOMAIN/s: Xylose isome…	T
'3.5.1'	'minor CHO metabolism.others.Xylose isomerase'	'trinity_dn39312_c1_g7'	'(at5g57655 : 83.6) xylose isomerase family protein; FUNCTIONS IN: xylose isomerase activity; INVOLVED IN: carbohydrate metabolic process; LOCATED IN: endoplasmic reticulum, plasma membrane, vacuole; EXPRESSED IN: 25 plant structures; EXPRESSED DURING: 14 growth stages; CONTAINS InterPro DOMAIN/s: Xylose isomerase-like, TIM barrel domain (InterPro:IPR013022), Xylose isomerase, bacterial type (Int…	T
'3.5.1'	'minor CHO metabolism.others.Xylose isomerase'	'trinity_dn39312_c1_g8'	'(q40082|xyla_horvu : 381.0) Xylose isomerase (EC 5.3.1.5) - Hordeum vulgare (Barley) & (at5g57655 : 372.0) xylose isomerase family protein; FUNCTIONS IN: xylose isomerase activity; INVOLVED IN: carbohydrate metabolic process; LOCATED IN: endoplasmic reticulum, plasma membrane, vacuole; EXPRESSED IN: 25 plant structures; EXPRESSED DURING: 14 growth stages; CONTAINS InterPro DOMAIN/s: Xylose isome…	T
'3.5.1'	'minor CHO metabolism.others.Xylose isomerase'	'trinity_dn39312_c1_g9'	'(q40082|xyla_horvu : 142.0) Xylose isomerase (EC 5.3.1.5) - Hordeum vulgare (Barley) & (at5g57655 : 131.0) xylose isomerase family protein; FUNCTIONS IN: xylose isomerase activity; INVOLVED IN: carbohydrate metabolic process; LOCATED IN: endoplasmic reticulum, plasma membrane, vacuole; EXPRESSED IN: 25 plant structures; EXPRESSED DURING: 14 growth stages; CONTAINS InterPro DOMAIN/s: Xylose isome…	T
'3.6'	'minor CHO metabolism.callose'	'trinity_dn10354_c0_g1'	'(at2g36850 : 100.0) Encodes GSL8, a member of the Glucan Synthase-Like (GSL) family believed to be involved in the synthesis of the cell wall component callose. GSL8 is required for male gametophyte development and plant growth. Has a role in entry of microspores into mitosis. Also refer to GSL10 (At3g07160).; glucan synthase-like 8 (GSL8); FUNCTIONS IN: transferase activity, transferring glycos…	T
'3.6'	'minor CHO metabolism.callose'	'trinity_dn21097_c0_g1'	'(at5g13000 : 213.0) encodes a gene similar to callose synthase; glucan synthase-like 12 (GSL12); FUNCTIONS IN: transferase activity, transferring glycosyl groups, 1,3-beta-glucan synthase activity; INVOLVED IN: 1,3-beta-glucan biosynthetic process; LOCATED IN: 1,3-beta-glucan synthase complex; EXPRESSED IN: 23 plant structures; EXPRESSED DURING: 13 growth stages; CONTAINS InterPro DOMAIN/s: Glyc…	T
'3.6'	'minor CHO metabolism.callose'	'trinity_dn30822_c0_g1'	'(at5g13000 : 702.0) encodes a gene similar to callose synthase; glucan synthase-like 12 (GSL12); FUNCTIONS IN: transferase activity, transferring glycosyl groups, 1,3-beta-glucan synthase activity; INVOLVED IN: 1,3-beta-glucan biosynthetic process; LOCATED IN: 1,3-beta-glucan synthase complex; EXPRESSED IN: 23 plant structures; EXPRESSED DURING: 13 growth stages; CONTAINS InterPro DOMAIN/s: Glyc…	T
'3.6'	'minor CHO metabolism.callose'	'trinity_dn32789_c0_g1'	'(at5g13000 : 548.0) encodes a gene similar to callose synthase; glucan synthase-like 12 (GSL12); FUNCTIONS IN: transferase activity, transferring glycosyl groups, 1,3-beta-glucan synthase activity; INVOLVED IN: 1,3-beta-glucan biosynthetic process; LOCATED IN: 1,3-beta-glucan synthase complex; EXPRESSED IN: 23 plant structures; EXPRESSED DURING: 13 growth stages; CONTAINS InterPro DOMAIN/s: Glyc…	T
'3.6'	'minor CHO metabolism.callose'	'trinity_dn33850_c1_g3'	'(at4g04970 : 1853.0) encodes a gene similar to callose synthase; glucan synthase-like 1 (GSL1); FUNCTIONS IN: transferase activity, transferring glycosyl groups, 1,3-beta-glucan synthase activity; INVOLVED IN: reproduction, 1,3-beta-glucan biosynthetic process, pollen development; LOCATED IN: 1,3-beta-glucan synthase complex, plasma membrane; EXPRESSED IN: 22 plant structures; EXPRESSED DURING: …	T
'3.6'	'minor CHO metabolism.callose'	'trinity_dn35481_c0_g1'	'(at3g07160 : 847.0) Encodes GSL10, a member of the Glucan Synthase-Like (GSL) family believed to be involved in the synthesis of the cell wall component callose. GSL10 is required for male gametophyte development and plant growth. Has a role in entry of microspores into mitosis. GSL10 mutation leads to perturbation of microspore division symmetry, irregular callose deposition and failure of gene…	T
'3.6'	'minor CHO metabolism.callose'	'trinity_dn36257_c0_g1'	'(at5g08000 : 127.0) Encodes a member of the X8-GPI family of proteins. It localizes to the plasmodesmata and binds callose.; "glucan endo-1,3-beta-glucosidase-like protein 3" (E13L3); FUNCTIONS IN: callose binding, polysaccharide binding; INVOLVED IN: biological_process unknown; LOCATED IN: plasmodesma, anchored to plasma membrane, anchored to membrane; EXPRESSED IN: 23 plant structures; EXPRESS…	T
'3.6'	'minor CHO metabolism.callose'	'trinity_dn41845_c1_g1'	'(at2g13680 : 844.0) Responsible for the synthesis of callose deposited at the primary cell wall of meiocytes, tetrads and microspores. Required for exine formation during microgametogenesis and for pollen viability. Highest expression in meiocytes, tetrads, microspores and mature pollen.; callose synthase 5 (CALS5); FUNCTIONS IN: 1,3-beta-glucan synthase activity; INVOLVED IN: in 6 processes; LO…	T
'3.6'	'minor CHO metabolism.callose'	'trinity_dn41845_c1_g2'	'(at3g07160 : 914.0) Encodes GSL10, a member of the Glucan Synthase-Like (GSL) family believed to be involved in the synthesis of the cell wall component callose. GSL10 is required for male gametophyte development and plant growth. Has a role in entry of microspores into mitosis. GSL10 mutation leads to perturbation of microspore division symmetry, irregular callose deposition and failure of gene…	T
'3.6'	'minor CHO metabolism.callose'	'trinity_dn42621_c0_g2'	'(at4g04970 : 334.0) encodes a gene similar to callose synthase; glucan synthase-like 1 (GSL1); FUNCTIONS IN: transferase activity, transferring glycosyl groups, 1,3-beta-glucan synthase activity; INVOLVED IN: reproduction, 1,3-beta-glucan biosynthetic process, pollen development; LOCATED IN: 1,3-beta-glucan synthase complex, plasma membrane; EXPRESSED IN: 22 plant structures; EXPRESSED DURING: 1…	T
'3.6'	'minor CHO metabolism.callose'	'trinity_dn42621_c1_g1'	'(at4g03550 : 1476.0) Encodes a callose synthase that is required for wound and papillary callose formation in response to fungal pathogens Erysiphe and Blumeria. Mutants are resistant to P. parasitica and exhibit an exaggerated PR1 response.Contributes to PAMP-induced basal defense.; glucan synthase-like 5 (GSL05); FUNCTIONS IN: transferase activity, transferring glycosyl groups, 1,3-beta-glucan…	T
'3.6'	'minor CHO metabolism.callose'	'trinity_dn45824_c1_g1'	'(at4g03550 : 236.0) Encodes a callose synthase that is required for wound and papillary callose formation in response to fungal pathogens Erysiphe and Blumeria. Mutants are resistant to P. parasitica and exhibit an exaggerated PR1 response.Contributes to PAMP-induced basal defense.; glucan synthase-like 5 (GSL05); FUNCTIONS IN: transferase activity, transferring glycosyl groups, 1,3-beta-glucan …	T
'3.6'	'minor CHO metabolism.callose'	'trinity_dn45824_c2_g1'	'(at5g13000 : 2743.0) encodes a gene similar to callose synthase; glucan synthase-like 12 (GSL12); FUNCTIONS IN: transferase activity, transferring glycosyl groups, 1,3-beta-glucan synthase activity; INVOLVED IN: 1,3-beta-glucan biosynthetic process; LOCATED IN: 1,3-beta-glucan synthase complex; EXPRESSED IN: 23 plant structures; EXPRESSED DURING: 13 growth stages; CONTAINS InterPro DOMAIN/s: Gly…	T
'3.6'	'minor CHO metabolism.callose'	'trinity_dn45824_c2_g2'	'(at5g13000 : 999.0) encodes a gene similar to callose synthase; glucan synthase-like 12 (GSL12); FUNCTIONS IN: transferase activity, transferring glycosyl groups, 1,3-beta-glucan synthase activity; INVOLVED IN: 1,3-beta-glucan biosynthetic process; LOCATED IN: 1,3-beta-glucan synthase complex; EXPRESSED IN: 23 plant structures; EXPRESSED DURING: 13 growth stages; CONTAINS InterPro DOMAIN/s: Glyc…	T
'3.6'	'minor CHO metabolism.callose'	'trinity_dn45824_c2_g3'	'(at2g31960 : 285.0) encodes a protein similar to callose synthase; glucan synthase-like 3 (GSL03); FUNCTIONS IN: transferase activity, transferring glycosyl groups, 1,3-beta-glucan synthase activity; INVOLVED IN: 1,3-beta-glucan biosynthetic process; LOCATED IN: 1,3-beta-glucan synthase complex; EXPRESSED IN: 24 plant structures; EXPRESSED DURING: 14 growth stages; CONTAINS InterPro DOMAIN/s: Gl…	T
'3.6'	'minor CHO metabolism.callose'	'trinity_dn46121_c0_g1'	'(at3g07160 : 2563.0) Encodes GSL10, a member of the Glucan Synthase-Like (GSL) family believed to be involved in the synthesis of the cell wall component callose. GSL10 is required for male gametophyte development and plant growth. Has a role in entry of microspores into mitosis. GSL10 mutation leads to perturbation of microspore division symmetry, irregular callose deposition and failure of gen…	T
'3.6'	'minor CHO metabolism.callose'	'trinity_dn46121_c0_g2'	'(at2g36850 : 1237.0) Encodes GSL8, a member of the Glucan Synthase-Like (GSL) family believed to be involved in the synthesis of the cell wall component callose. GSL8 is required for male gametophyte development and plant growth. Has a role in entry of microspores into mitosis. Also refer to GSL10 (At3g07160).; glucan synthase-like 8 (GSL8); FUNCTIONS IN: transferase activity, transferring glyco…	T
'3.6'	'minor CHO metabolism.callose'	'trinity_dn47240_c1_g2'	'(at2g13680 : 131.0) Responsible for the synthesis of callose deposited at the primary cell wall of meiocytes, tetrads and microspores. Required for exine formation during microgametogenesis and for pollen viability. Highest expression in meiocytes, tetrads, microspores and mature pollen.; callose synthase 5 (CALS5); FUNCTIONS IN: 1,3-beta-glucan synthase activity; INVOLVED IN: in 6 processes; LO…	T
'3.6'	'minor CHO metabolism.callose'	'trinity_dn47240_c1_g3'	'(at2g13680 : 1050.0) Responsible for the synthesis of callose deposited at the primary cell wall of meiocytes, tetrads and microspores. Required for exine formation during microgametogenesis and for pollen viability. Highest expression in meiocytes, tetrads, microspores and mature pollen.; callose synthase 5 (CALS5); FUNCTIONS IN: 1,3-beta-glucan synthase activity; INVOLVED IN: in 6 processes; L…	T
'3.6'	'minor CHO metabolism.callose'	'trinity_dn47240_c1_g5'	'(at2g13680 : 91.3) Responsible for the synthesis of callose deposited at the primary cell wall of meiocytes, tetrads and microspores. Required for exine formation during microgametogenesis and for pollen viability. Highest expression in meiocytes, tetrads, microspores and mature pollen.; callose synthase 5 (CALS5); FUNCTIONS IN: 1,3-beta-glucan synthase activity; INVOLVED IN: in 6 processes; LOC…	T
'3.6'	'minor CHO metabolism.callose'	'trinity_dn48796_c0_g1'	'(at1g05570 : 130.0) Encodes a callose synthase 1 catalytic subunit . Member of Glycosyltransferase Family- 48.; callose synthase 1 (CALS1); CONTAINS InterPro DOMAIN/s: Glycosyl transferase, family 48 (InterPro:IPR003440), Protein of unknown function DUF605 (InterPro:IPR006745); BEST Arabidopsis thaliana protein match is: glucan synthase-like 3 (TAIR:AT2G31960.2). & (reliability: 260.0) & (origin…	T
'3.7'	'minor CHO metabolism.sugar kinases'	'trinity_dn45094_c0_g1'	'(at5g49650 : 775.0) Encodes a cytosolic protein capable of phosphorylating xylulose and deoxy-xylulose. It most likely plays a role in producing precursors for isoprenoid biosynthesis.; xylulose kinase-2 (XK-2); FUNCTIONS IN: xylulokinase activity; INVOLVED IN: xylulose metabolic process; LOCATED IN: cytosol; EXPRESSED IN: 23 plant structures; EXPRESSED DURING: 13 growth stages; CONTAINS InterPr…	T
'3.8'	'minor CHO metabolism.galactose'	''	''
'3.8.1'	'minor CHO metabolism.galactose.galactokinases'	'trinity_dn2165_c0_g1'	'(at4g16130 : 124.0) Similar to galactokinase.; arabinose kinase (ARA1); FUNCTIONS IN: L-arabinokinase activity, ATP binding, galactokinase activity; INVOLVED IN: arabinose metabolic process; LOCATED IN: cytoplasm; EXPRESSED IN: 23 plant structures; EXPRESSED DURING: 13 growth stages; CONTAINS InterPro DOMAIN/s: Mevalonate/galactokinase (InterPro:IPR006206), Galactokinase galactose-binding domain…	T
'3.8.1'	'minor CHO metabolism.galactose.galactokinases'	'trinity_dn39794_c0_g2'	'(at3g06580 : 731.0) Encodes a protein with galactose kinase activity. The gene was shown to complement the yeast ƒgal1 mutant defective in the galactokinase gene GAL1.; GALK; FUNCTIONS IN: ATP binding, galactokinase activity; INVOLVED IN: galactose metabolic process, carbohydrate phosphorylation; LOCATED IN: cytoplasm; EXPRESSED IN: 26 plant structures; EXPRESSED DURING: 15 growth stages; CONTAI…	T
'3.8.1'	'minor CHO metabolism.galactose.galactokinases'	'trinity_dn44773_c0_g1'	'(at4g16130 : 123.0) Similar to galactokinase.; arabinose kinase (ARA1); FUNCTIONS IN: L-arabinokinase activity, ATP binding, galactokinase activity; INVOLVED IN: arabinose metabolic process; LOCATED IN: cytoplasm; EXPRESSED IN: 23 plant structures; EXPRESSED DURING: 13 growth stages; CONTAINS InterPro DOMAIN/s: Mevalonate/galactokinase (InterPro:IPR006206), Galactokinase galactose-binding domain…	T
'3.8.1'	'minor CHO metabolism.galactose.galactokinases'	'trinity_dn44773_c0_g2'	'(at4g16130 : 143.0) Similar to galactokinase.; arabinose kinase (ARA1); FUNCTIONS IN: L-arabinokinase activity, ATP binding, galactokinase activity; INVOLVED IN: arabinose metabolic process; LOCATED IN: cytoplasm; EXPRESSED IN: 23 plant structures; EXPRESSED DURING: 13 growth stages; CONTAINS InterPro DOMAIN/s: Mevalonate/galactokinase (InterPro:IPR006206), Galactokinase galactose-binding domain…	T
'3.8.1'	'minor CHO metabolism.galactose.galactokinases'	'trinity_dn44773_c0_g4'	'(at4g16130 : 1435.0) Similar to galactokinase.; arabinose kinase (ARA1); FUNCTIONS IN: L-arabinokinase activity, ATP binding, galactokinase activity; INVOLVED IN: arabinose metabolic process; LOCATED IN: cytoplasm; EXPRESSED IN: 23 plant structures; EXPRESSED DURING: 13 growth stages; CONTAINS InterPro DOMAIN/s: Mevalonate/galactokinase (InterPro:IPR006206), Galactokinase galactose-binding domai…	T
'3.8.2'	'minor CHO metabolism.galactose.alpha-galactosidases'	'trinity_dn31378_c0_g1'	'(at3g26380 : 531.0) Melibiase family protein; FUNCTIONS IN: alpha-galactosidase activity, hydrolase activity, hydrolyzing O-glycosyl compounds, catalytic activity; INVOLVED IN: N-terminal protein myristoylation, carbohydrate metabolic process, metabolic process, lactose catabolic process; LOCATED IN: cell wall; EXPRESSED IN: 23 plant structures; EXPRESSED DURING: 13 growth stages; CONTAINS Inter…	T
'3.8.2'	'minor CHO metabolism.galactose.alpha-galactosidases'	'trinity_dn39137_c0_g1'	'(at5g08380 : 87.8) alpha-galactosidase 1 (AGAL1); FUNCTIONS IN: alpha-galactosidase activity, hydrolase activity, hydrolyzing O-glycosyl compounds, catalytic activity; INVOLVED IN: carbohydrate metabolic process, metabolic process, lactose catabolic process; LOCATED IN: apoplast, cell wall, plant-type cell wall; EXPRESSED IN: 21 plant structures; EXPRESSED DURING: 13 growth stages; CONTAINS Inte…	T
'3.8.2'	'minor CHO metabolism.galactose.alpha-galactosidases'	'trinity_dn40009_c0_g1'	'(at5g08370 : 114.0) alpha-galactosidase 2 (AGAL2); FUNCTIONS IN: alpha-galactosidase activity, hydrolase activity, hydrolyzing O-glycosyl compounds, catalytic activity; INVOLVED IN: positive regulation of flower development, leaf morphogenesis; LOCATED IN: plant-type cell wall; EXPRESSED IN: 22 plant structures; EXPRESSED DURING: 13 growth stages; CONTAINS InterPro DOMAIN/s: Aldolase-type TIM ba…	T
'3.8.2'	'minor CHO metabolism.galactose.alpha-galactosidases'	'trinity_dn40009_c0_g2'	'(at5g08370 : 121.0) alpha-galactosidase 2 (AGAL2); FUNCTIONS IN: alpha-galactosidase activity, hydrolase activity, hydrolyzing O-glycosyl compounds, catalytic activity; INVOLVED IN: positive regulation of flower development, leaf morphogenesis; LOCATED IN: plant-type cell wall; EXPRESSED IN: 22 plant structures; EXPRESSED DURING: 13 growth stages; CONTAINS InterPro DOMAIN/s: Aldolase-type TIM ba…	T
'3.8.2'	'minor CHO metabolism.galactose.alpha-galactosidases'	'trinity_dn40627_c1_g1'	'(at5g08380 : 201.0) alpha-galactosidase 1 (AGAL1); FUNCTIONS IN: alpha-galactosidase activity, hydrolase activity, hydrolyzing O-glycosyl compounds, catalytic activity; INVOLVED IN: carbohydrate metabolic process, metabolic process, lactose catabolic process; LOCATED IN: apoplast, cell wall, plant-type cell wall; EXPRESSED IN: 21 plant structures; EXPRESSED DURING: 13 growth stages; CONTAINS Int…	T
'3.8.2'	'minor CHO metabolism.galactose.alpha-galactosidases'	'trinity_dn40627_c1_g3'	'(at5g08370 : 352.0) alpha-galactosidase 2 (AGAL2); FUNCTIONS IN: alpha-galactosidase activity, hydrolase activity, hydrolyzing O-glycosyl compounds, catalytic activity; INVOLVED IN: positive regulation of flower development, leaf morphogenesis; LOCATED IN: plant-type cell wall; EXPRESSED IN: 22 plant structures; EXPRESSED DURING: 13 growth stages; CONTAINS InterPro DOMAIN/s: Aldolase-type TIM ba…	T
'3.8.2'	'minor CHO metabolism.galactose.alpha-galactosidases'	'trinity_dn41356_c0_g2'	'(q9fxt4|agal_orysa : 106.0) Alpha-galactosidase precursor (EC 3.2.1.22) (Melibiase) (Alpha-D-galactoside galactohydrolase) - Oryza sativa (Rice) & (at5g08370 : 102.0) alpha-galactosidase 2 (AGAL2); FUNCTIONS IN: alpha-galactosidase activity, hydrolase activity, hydrolyzing O-glycosyl compounds, catalytic activity; INVOLVED IN: positive regulation of flower development, leaf morphogenesis; LOCATE…	T
'3.8.2'	'minor CHO metabolism.galactose.alpha-galactosidases'	'trinity_dn41356_c1_g3'	'(at5g08370 : 159.0) alpha-galactosidase 2 (AGAL2); FUNCTIONS IN: alpha-galactosidase activity, hydrolase activity, hydrolyzing O-glycosyl compounds, catalytic activity; INVOLVED IN: positive regulation of flower development, leaf morphogenesis; LOCATED IN: plant-type cell wall; EXPRESSED IN: 22 plant structures; EXPRESSED DURING: 13 growth stages; CONTAINS InterPro DOMAIN/s: Aldolase-type TIM ba…	T
'3.8.2'	'minor CHO metabolism.galactose.alpha-galactosidases'	'trinity_dn43015_c0_g2'	'(at5g08370 : 212.0) alpha-galactosidase 2 (AGAL2); FUNCTIONS IN: alpha-galactosidase activity, hydrolase activity, hydrolyzing O-glycosyl compounds, catalytic activity; INVOLVED IN: positive regulation of flower development, leaf morphogenesis; LOCATED IN: plant-type cell wall; EXPRESSED IN: 22 plant structures; EXPRESSED DURING: 13 growth stages; CONTAINS InterPro DOMAIN/s: Aldolase-type TIM ba…	T
'3.8.2'	'minor CHO metabolism.galactose.alpha-galactosidases'	'trinity_dn43032_c0_g1'	'(at5g08380 : 525.0) alpha-galactosidase 1 (AGAL1); FUNCTIONS IN: alpha-galactosidase activity, hydrolase activity, hydrolyzing O-glycosyl compounds, catalytic activity; INVOLVED IN: carbohydrate metabolic process, metabolic process, lactose catabolic process; LOCATED IN: apoplast, cell wall, plant-type cell wall; EXPRESSED IN: 21 plant structures; EXPRESSED DURING: 13 growth stages; CONTAINS Int…	T
'3.8.2'	'minor CHO metabolism.galactose.alpha-galactosidases'	'trinity_dn43032_c0_g2'	'(at3g56310 : 442.0) Melibiase family protein; FUNCTIONS IN: alpha-galactosidase activity, hydrolase activity, hydrolyzing O-glycosyl compounds, catalytic activity; INVOLVED IN: carbohydrate metabolic process, metabolic process; LOCATED IN: vacuole; EXPRESSED IN: 24 plant structures; EXPRESSED DURING: 15 growth stages; CONTAINS InterPro DOMAIN/s: Aldolase-type TIM barrel (InterPro:IPR013785), Gly…	T
'3.8.2'	'minor CHO metabolism.galactose.alpha-galactosidases'	'trinity_dn43032_c0_g5'	'(at3g56310 : 168.0) Melibiase family protein; FUNCTIONS IN: alpha-galactosidase activity, hydrolase activity, hydrolyzing O-glycosyl compounds, catalytic activity; INVOLVED IN: carbohydrate metabolic process, metabolic process; LOCATED IN: vacuole; EXPRESSED IN: 24 plant structures; EXPRESSED DURING: 15 growth stages; CONTAINS InterPro DOMAIN/s: Aldolase-type TIM barrel (InterPro:IPR013785), Gly…	T
'3.8.2'	'minor CHO metabolism.galactose.alpha-galactosidases'	'trinity_dn43574_c0_g2'	'(at5g08370 : 165.0) alpha-galactosidase 2 (AGAL2); FUNCTIONS IN: alpha-galactosidase activity, hydrolase activity, hydrolyzing O-glycosyl compounds, catalytic activity; INVOLVED IN: positive regulation of flower development, leaf morphogenesis; LOCATED IN: plant-type cell wall; EXPRESSED IN: 22 plant structures; EXPRESSED DURING: 13 growth stages; CONTAINS InterPro DOMAIN/s: Aldolase-type TIM ba…	T
'3.8.2'	'minor CHO metabolism.galactose.alpha-galactosidases'	'trinity_dn43574_c0_g4'	'(at3g56310 : 103.0) Melibiase family protein; FUNCTIONS IN: alpha-galactosidase activity, hydrolase activity, hydrolyzing O-glycosyl compounds, catalytic activity; INVOLVED IN: carbohydrate metabolic process, metabolic process; LOCATED IN: vacuole; EXPRESSED IN: 24 plant structures; EXPRESSED DURING: 15 growth stages; CONTAINS InterPro DOMAIN/s: Aldolase-type TIM barrel (InterPro:IPR013785), Gly…	T
'3.8.2'	'minor CHO metabolism.galactose.alpha-galactosidases'	'trinity_dn44673_c0_g1'	'(at3g56310 : 261.0) Melibiase family protein; FUNCTIONS IN: alpha-galactosidase activity, hydrolase activity, hydrolyzing O-glycosyl compounds, catalytic activity; INVOLVED IN: carbohydrate metabolic process, metabolic process; LOCATED IN: vacuole; EXPRESSED IN: 24 plant structures; EXPRESSED DURING: 15 growth stages; CONTAINS InterPro DOMAIN/s: Aldolase-type TIM barrel (InterPro:IPR013785), Gly…	T
'3.8.2'	'minor CHO metabolism.galactose.alpha-galactosidases'	'trinity_dn44673_c0_g2'	'(at5g08370 : 347.0) alpha-galactosidase 2 (AGAL2); FUNCTIONS IN: alpha-galactosidase activity, hydrolase activity, hydrolyzing O-glycosyl compounds, catalytic activity; INVOLVED IN: positive regulation of flower development, leaf morphogenesis; LOCATED IN: plant-type cell wall; EXPRESSED IN: 22 plant structures; EXPRESSED DURING: 13 growth stages; CONTAINS InterPro DOMAIN/s: Aldolase-type TIM ba…	T
'3.8.2'	'minor CHO metabolism.galactose.alpha-galactosidases'	'trinity_dn44673_c1_g1'	'(at5g08370 : 438.0) alpha-galactosidase 2 (AGAL2); FUNCTIONS IN: alpha-galactosidase activity, hydrolase activity, hydrolyzing O-glycosyl compounds, catalytic activity; INVOLVED IN: positive regulation of flower development, leaf morphogenesis; LOCATED IN: plant-type cell wall; EXPRESSED IN: 22 plant structures; EXPRESSED DURING: 13 growth stages; CONTAINS InterPro DOMAIN/s: Aldolase-type TIM ba…	T
'3.8.2'	'minor CHO metabolism.galactose.alpha-galactosidases'	'trinity_dn44673_c1_g2'	'(at5g08370 : 179.0) alpha-galactosidase 2 (AGAL2); FUNCTIONS IN: alpha-galactosidase activity, hydrolase activity, hydrolyzing O-glycosyl compounds, catalytic activity; INVOLVED IN: positive regulation of flower development, leaf morphogenesis; LOCATED IN: plant-type cell wall; EXPRESSED IN: 22 plant structures; EXPRESSED DURING: 13 growth stages; CONTAINS InterPro DOMAIN/s: Aldolase-type TIM ba…	T
'3.8.2'	'minor CHO metabolism.galactose.alpha-galactosidases'	'trinity_dn44692_c0_g3'	'(at3g26380 : 349.0) Melibiase family protein; FUNCTIONS IN: alpha-galactosidase activity, hydrolase activity, hydrolyzing O-glycosyl compounds, catalytic activity; INVOLVED IN: N-terminal protein myristoylation, carbohydrate metabolic process, metabolic process, lactose catabolic process; LOCATED IN: cell wall; EXPRESSED IN: 23 plant structures; EXPRESSED DURING: 13 growth stages; CONTAINS Inter…	T
'3.8.2'	'minor CHO metabolism.galactose.alpha-galactosidases'	'trinity_dn45483_c0_g1'	'(at3g56310 : 149.0) Melibiase family protein; FUNCTIONS IN: alpha-galactosidase activity, hydrolase activity, hydrolyzing O-glycosyl compounds, catalytic activity; INVOLVED IN: carbohydrate metabolic process, metabolic process; LOCATED IN: vacuole; EXPRESSED IN: 24 plant structures; EXPRESSED DURING: 15 growth stages; CONTAINS InterPro DOMAIN/s: Aldolase-type TIM barrel (InterPro:IPR013785), Gly…	T
'3.8.2'	'minor CHO metabolism.galactose.alpha-galactosidases'	'trinity_dn45483_c0_g3'	'(at5g08370 : 168.0) alpha-galactosidase 2 (AGAL2); FUNCTIONS IN: alpha-galactosidase activity, hydrolase activity, hydrolyzing O-glycosyl compounds, catalytic activity; INVOLVED IN: positive regulation of flower development, leaf morphogenesis; LOCATED IN: plant-type cell wall; EXPRESSED IN: 22 plant structures; EXPRESSED DURING: 13 growth stages; CONTAINS InterPro DOMAIN/s: Aldolase-type TIM ba…	T
'3.8.2'	'minor CHO metabolism.galactose.alpha-galactosidases'	'trinity_dn45483_c0_g4'	'(at5g08370 : 550.0) alpha-galactosidase 2 (AGAL2); FUNCTIONS IN: alpha-galactosidase activity, hydrolase activity, hydrolyzing O-glycosyl compounds, catalytic activity; INVOLVED IN: positive regulation of flower development, leaf morphogenesis; LOCATED IN: plant-type cell wall; EXPRESSED IN: 22 plant structures; EXPRESSED DURING: 13 growth stages; CONTAINS InterPro DOMAIN/s: Aldolase-type TIM ba…	T
'3.8.2'	'minor CHO metabolism.galactose.alpha-galactosidases'	'trinity_dn45715_c0_g1'	'(at5g08370 : 132.0) alpha-galactosidase 2 (AGAL2); FUNCTIONS IN: alpha-galactosidase activity, hydrolase activity, hydrolyzing O-glycosyl compounds, catalytic activity; INVOLVED IN: positive regulation of flower development, leaf morphogenesis; LOCATED IN: plant-type cell wall; EXPRESSED IN: 22 plant structures; EXPRESSED DURING: 13 growth stages; CONTAINS InterPro DOMAIN/s: Aldolase-type TIM ba…	T
'3.8.2'	'minor CHO metabolism.galactose.alpha-galactosidases'	'trinity_dn45715_c2_g1'	'(at5g08370 : 169.0) alpha-galactosidase 2 (AGAL2); FUNCTIONS IN: alpha-galactosidase activity, hydrolase activity, hydrolyzing O-glycosyl compounds, catalytic activity; INVOLVED IN: positive regulation of flower development, leaf morphogenesis; LOCATED IN: plant-type cell wall; EXPRESSED IN: 22 plant structures; EXPRESSED DURING: 13 growth stages; CONTAINS InterPro DOMAIN/s: Aldolase-type TIM ba…	T
'3.8.2'	'minor CHO metabolism.galactose.alpha-galactosidases'	'trinity_dn47193_c2_g3'	'(at5g08370 : 184.0) alpha-galactosidase 2 (AGAL2); FUNCTIONS IN: alpha-galactosidase activity, hydrolase activity, hydrolyzing O-glycosyl compounds, catalytic activity; INVOLVED IN: positive regulation of flower development, leaf morphogenesis; LOCATED IN: plant-type cell wall; EXPRESSED IN: 22 plant structures; EXPRESSED DURING: 13 growth stages; CONTAINS InterPro DOMAIN/s: Aldolase-type TIM ba…	T
'3.8.3'	'minor CHO metabolism.galactose.galactose-1-phosphate uridyl transferases'	''	''
'3.99'	'minor CHO metabolism.misc'	'trinity_dn36038_c1_g1'	'(at5g36700 : 478.0) 2-phosphoglycolate phosphatase 1 (PGLP1); FUNCTIONS IN: phosphoglycolate phosphatase activity; INVOLVED IN: metabolic process; EXPRESSED IN: 7 plant structures; CONTAINS InterPro DOMAIN/s: HAD-superfamily hydrolase, subfamily IIA (InterPro:IPR006357), 2-phosphoglycolate phosphatase, eukaryotic (InterPro:IPR006349); BEST Arabidopsis thaliana protein match is: Haloacid dehaloge…	T
'3.99'	'minor CHO metabolism.misc'	'trinity_dn37234_c0_g2'	'(at5g36700 : 433.0) 2-phosphoglycolate phosphatase 1 (PGLP1); FUNCTIONS IN: phosphoglycolate phosphatase activity; INVOLVED IN: metabolic process; EXPRESSED IN: 7 plant structures; CONTAINS InterPro DOMAIN/s: HAD-superfamily hydrolase, subfamily IIA (InterPro:IPR006357), 2-phosphoglycolate phosphatase, eukaryotic (InterPro:IPR006349); BEST Arabidopsis thaliana protein match is: Haloacid dehaloge…	T
'3.99.1001'	'minor CHO metabolism.misc'	'1-o-methyl-alpha-galactoside'	'minor CHO metabolism.misc'	M
'3.99.1002'	'minor CHO metabolism.misc'	'1-o-methyl-beta-galactoside'	'minor CHO metabolism.misc'	M
'3.99.1003'	'minor CHO metabolism.misc'	'2-deoxyglucose'	'minor CHO metabolism.misc'	M
'3.99.1004'	'minor CHO metabolism.misc'	'3-deoxyglucose'	'minor CHO metabolism.misc'	M
'3.99.1005'	'minor CHO metabolism.misc'	'3-o-methylglucose'	'minor CHO metabolism.misc'	M
'3.99.1006'	'minor CHO metabolism.misc'	'beta-gentiobiose'	'minor CHO metabolism.misc'	M
'3.99.1007'	'minor CHO metabolism.misc'	'erythrose'	'minor CHO metabolism.misc'	M
'3.99.1008'	'minor CHO metabolism.misc'	'lactose'	'minor CHO metabolism.misc'	M
'3.99.1009'	'minor CHO metabolism.misc'	'lyxose'	'minor CHO metabolism.misc'	M
'3.99.1010'	'minor CHO metabolism.misc'	'melezitose'	'minor CHO metabolism.misc'	M
'3.99.1011'	'minor CHO metabolism.misc'	'methyl-alpha-mannopyranoside'	'minor CHO metabolism.misc'	M
'3.99.1012'	'minor CHO metabolism.misc'	'methyl-d-glucoside'	'minor CHO metabolism.misc'	M
'3.99.1013'	'minor CHO metabolism.misc'	'oligofructan (total)'	'minor CHO metabolism.misc'	M
'3.99.1014'	'minor CHO metabolism.misc'	'psicose'	'minor CHO metabolism.misc'	M
'3.99.1015'	'minor CHO metabolism.misc'	'sophorose'	'minor CHO metabolism.misc'	M
'3.99.1016'	'minor CHO metabolism.misc'	'sorbitol-6-p'	'minor CHO metabolism.misc'	M
'3.99.1017'	'minor CHO metabolism.misc'	'tagatose'	'minor CHO metabolism.misc'	M
'3.99.1018'	'minor CHO metabolism.misc'	'xylitol'	'minor CHO metabolism.misc'	M
'3.99.1019'	'minor CHO metabolism.misc'	'xylose'	'minor CHO metabolism.misc'	M
'3.99.1020'	'minor CHO metabolism.misc'	'galactonate'	'minor CHO metabolism.misc; galactose metabolism'	M
'3.99.1021'	'minor CHO metabolism.misc'	'galactose'	'minor CHO metabolism.misc; galactose metabolism; cell wall degradation'	M
'3.99.1022'	'minor CHO metabolism.misc'	'galactose-6-p'	'minor CHO metabolism.misc; galactose metabolism'	M
'3.99.1023'	'minor CHO metabolism.misc'	'stachyose'	'minor CHO metabolism.misc; galactose metabolism'	M
'3.99.1024'	'minor CHO metabolism.misc'	'erythronic acid'	''	M
'3.99.1025'	'minor CHO metabolism.misc'	'gulose'	''	M
'3.99.1026'	'minor CHO metabolism.misc'	'sorbose'	''	M
'3.99.1027'	'minor CHO metabolism.misc.Laminaribiose'	'laminaribiose'	'laminarabiose'	M
'4'	'glycolysis'	''	''
'4.1'	'glycolysis.cytosolic branch'	''	''
'4.1.1'	'glycolysis.cytosolic branch.UGPase'	'trinity_dn34626_c0_g1'	'(at5g17310 : 375.0) UDP-glucose pyrophosphorylase 2 (UGP2); FUNCTIONS IN: UTP:glucose-1-phosphate uridylyltransferase activity, nucleotidyltransferase activity; INVOLVED IN: response to cadmium ion, callose deposition in cell wall, response to salt stress, metabolic process, pollen development; LOCATED IN: plasma membrane; EXPRESSED IN: 27 plant structures; EXPRESSED DURING: 17 growth stages; CO…	T
'4.1.1'	'glycolysis.cytosolic branch.UGPase'	'trinity_dn34626_c0_g3'	'(at5g17310 : 334.0) UDP-glucose pyrophosphorylase 2 (UGP2); FUNCTIONS IN: UTP:glucose-1-phosphate uridylyltransferase activity, nucleotidyltransferase activity; INVOLVED IN: response to cadmium ion, callose deposition in cell wall, response to salt stress, metabolic process, pollen development; LOCATED IN: plasma membrane; EXPRESSED IN: 27 plant structures; EXPRESSED DURING: 17 growth stages; CO…	T
'4.1.1'	'glycolysis.cytosolic branch.UGPase'	'trinity_dn34626_c0_g4'	'(at5g17310 : 199.0) UDP-glucose pyrophosphorylase 2 (UGP2); FUNCTIONS IN: UTP:glucose-1-phosphate uridylyltransferase activity, nucleotidyltransferase activity; INVOLVED IN: response to cadmium ion, callose deposition in cell wall, response to salt stress, metabolic process, pollen development; LOCATED IN: plasma membrane; EXPRESSED IN: 27 plant structures; EXPRESSED DURING: 17 growth stages; CO…	T
'4.1.1'	'glycolysis.cytosolic branch.UGPase'	'trinity_dn43456_c0_g1'	'(p19595|ugpa_soltu : 294.0) UTP--glucose-1-phosphate uridylyltransferase (EC 2.7.7.9) (UDP-glucose pyrophosphorylase) (UDPGP) (UGPase) - Solanum tuberosum (Potato) & (at5g17310 : 288.0) UDP-glucose pyrophosphorylase 2 (UGP2); FUNCTIONS IN: UTP:glucose-1-phosphate uridylyltransferase activity, nucleotidyltransferase activity; INVOLVED IN: response to cadmium ion, callose deposition in cell wall, …	T
'4.1.1'	'glycolysis.cytosolic branch.UGPase'	'trinity_dn43456_c0_g4'	'(q43772|ugpa_horvu : 85.1) UTP--glucose-1-phosphate uridylyltransferase (EC 2.7.7.9) (UDP-glucose pyrophosphorylase) (UDPGP) (UGPase) - Hordeum vulgare (Barley) & (at5g17310 : 81.6) UDP-glucose pyrophosphorylase 2 (UGP2); FUNCTIONS IN: UTP:glucose-1-phosphate uridylyltransferase activity, nucleotidyltransferase activity; INVOLVED IN: response to cadmium ion, callose deposition in cell wall, resp…	T
'4.1.1'	'glycolysis.cytosolic branch.UGPase'	'trinity_dn7602_c0_g1'	'(at5g17310 : 503.0) UDP-glucose pyrophosphorylase 2 (UGP2); FUNCTIONS IN: UTP:glucose-1-phosphate uridylyltransferase activity, nucleotidyltransferase activity; INVOLVED IN: response to cadmium ion, callose deposition in cell wall, response to salt stress, metabolic process, pollen development; LOCATED IN: plasma membrane; EXPRESSED IN: 27 plant structures; EXPRESSED DURING: 17 growth stages; CO…	T
'4.1.1'	'glycolysis.cytosolic branch.UGPase'	'trinity_dn8434_c0_g1'	'(p19595|ugpa_soltu : 382.0) UTP--glucose-1-phosphate uridylyltransferase (EC 2.7.7.9) (UDP-glucose pyrophosphorylase) (UDPGP) (UGPase) - Solanum tuberosum (Potato) & (at3g03250 : 340.0) Is thought to encode a cytosolic UDP-glucose pyrophosphorylase with strong similarity to potato UTP--glucose-1-phosphate uridylyltransferase. Downregulated by flooding.; UDP-GLUCOSE PYROPHOSPHORYLASE 1 (UGP1); FU…	T
'4.1.1'	'glycolysis.cytosolic branch.UGPase'	'trinity_dn8434_c0_g2'	'(p19595|ugpa_soltu : 454.0) UTP--glucose-1-phosphate uridylyltransferase (EC 2.7.7.9) (UDP-glucose pyrophosphorylase) (UDPGP) (UGPase) - Solanum tuberosum (Potato) & (at5g17310 : 370.0) UDP-glucose pyrophosphorylase 2 (UGP2); FUNCTIONS IN: UTP:glucose-1-phosphate uridylyltransferase activity, nucleotidyltransferase activity; INVOLVED IN: response to cadmium ion, callose deposition in cell wall, …	T
'4.1.2'	'glycolysis.cytosolic branch.phosphoglucomutase (PGM)'	'trinity_dn10394_c0_g1'	'(q9m4g4|pgmc_soltu : 314.0) Phosphoglucomutase, cytoplasmic (EC 5.4.2.2) (Glucose phosphomutase) (PGM) - Solanum tuberosum (Potato) & (at1g23190 : 278.0) Encodes a cytosolic phosphoglucomutase (PGM). Two Arabidopsis PGM proteins (AT1G70730/PGM2 and AT1G23190/PGM3) have high sequence similarities and redundant functions. Mature plants possessing a single cPGM allele had a major reduction in cPGM …	T
'4.1.2'	'glycolysis.cytosolic branch.phosphoglucomutase (PGM)'	'trinity_dn16319_c0_g1'	'(at5g51820 : 139.0) Encodes a plastid isoform of the enzyme phosphoglucomutase involved in controlling photosynthetic carbon flow. Effective petiole movement against the direction of the gravity requires functional PGM activity that is required for full development of amyloplasts.; phosphoglucomutase (PGM); FUNCTIONS IN: phosphoglucomutase activity; INVOLVED IN: response to cold, starch biosynth…	T
'4.1.2'	'glycolysis.cytosolic branch.phosphoglucomutase (PGM)'	'trinity_dn16319_c0_g2'	'(at5g51820 : 140.0) Encodes a plastid isoform of the enzyme phosphoglucomutase involved in controlling photosynthetic carbon flow. Effective petiole movement against the direction of the gravity requires functional PGM activity that is required for full development of amyloplasts.; phosphoglucomutase (PGM); FUNCTIONS IN: phosphoglucomutase activity; INVOLVED IN: response to cold, starch biosynth…	T
'4.1.2'	'glycolysis.cytosolic branch.phosphoglucomutase (PGM)'	'trinity_dn19331_c0_g2'	'(at1g70730 : 206.0) Encodes a cytosolic phosphoglucomutase (PGM). Two Arabidopsis PGM proteins (AT1G70730/PGM2 and AT1G23190/PGM3) have high sequence similarities and redundant functions. Mature plants possessing a single cPGM allele had a major reduction in cPGM activity. Whereas pgm2 and pgm3 single mutants are undistinguishable from the wild type, loss of both PGM2 and PGM3 severely impairs m…	T
'4.1.2'	'glycolysis.cytosolic branch.phosphoglucomutase (PGM)'	'trinity_dn28809_c0_g1'	'(q9m4g4|pgmc_soltu : 218.0) Phosphoglucomutase, cytoplasmic (EC 5.4.2.2) (Glucose phosphomutase) (PGM) - Solanum tuberosum (Potato) & (at1g70730 : 180.0) Encodes a cytosolic phosphoglucomutase (PGM). Two Arabidopsis PGM proteins (AT1G70730/PGM2 and AT1G23190/PGM3) have high sequence similarities and redundant functions. Mature plants possessing a single cPGM allele had a major reduction in cPGM …	T
'4.1.2'	'glycolysis.cytosolic branch.phosphoglucomutase (PGM)'	'trinity_dn45294_c0_g1'	'(p93805|pgmc2_maize : 167.0) Phosphoglucomutase, cytoplasmic 2 (EC 5.4.2.2) (Glucose phosphomutase 2) (PGM 2) - Zea mays (Maize) & (at1g70730 : 162.0) Encodes a cytosolic phosphoglucomutase (PGM). Two Arabidopsis PGM proteins (AT1G70730/PGM2 and AT1G23190/PGM3) have high sequence similarities and redundant functions. Mature plants possessing a single cPGM allele had a major reduction in cPGM act…	T
'4.1.2'	'glycolysis.cytosolic branch.phosphoglucomutase (PGM)'	'trinity_dn45294_c0_g2'	'(q9m4g4|pgmc_soltu : 120.0) Phosphoglucomutase, cytoplasmic (EC 5.4.2.2) (Glucose phosphomutase) (PGM) - Solanum tuberosum (Potato) & (at1g23190 : 119.0) Encodes a cytosolic phosphoglucomutase (PGM). Two Arabidopsis PGM proteins (AT1G70730/PGM2 and AT1G23190/PGM3) have high sequence similarities and redundant functions. Mature plants possessing a single cPGM allele had a major reduction in cPGM …	T
'4.1.2'	'glycolysis.cytosolic branch.phosphoglucomutase (PGM)'	'trinity_dn45294_c0_g3'	'(at1g23190 : 110.0) Encodes a cytosolic phosphoglucomutase (PGM). Two Arabidopsis PGM proteins (AT1G70730/PGM2 and AT1G23190/PGM3) have high sequence similarities and redundant functions. Mature plants possessing a single cPGM allele had a major reduction in cPGM activity. Whereas pgm2 and pgm3 single mutants are undistinguishable from the wild type, loss of both PGM2 and PGM3 severely impairs m…	T
'4.1.2'	'glycolysis.cytosolic branch.phosphoglucomutase (PGM)'	'trinity_dn45294_c1_g1'	'(at1g23190 : 976.0) Encodes a cytosolic phosphoglucomutase (PGM). Two Arabidopsis PGM proteins (AT1G70730/PGM2 and AT1G23190/PGM3) have high sequence similarities and redundant functions. Mature plants possessing a single cPGM allele had a major reduction in cPGM activity. Whereas pgm2 and pgm3 single mutants are undistinguishable from the wild type, loss of both PGM2 and PGM3 severely impairs m…	T
'4.1.3'	'glycolysis.cytosolic branch.glucose-6-phosphate isomerase'	'trinity_dn15286_c0_g1'	'(at5g42740 : 115.0) Sugar isomerase (SIS) family protein; FUNCTIONS IN: glucose-6-phosphate isomerase activity; INVOLVED IN: defense response to fungus, incompatible interaction, response to cadmium ion, gluconeogenesis, glycolysis; LOCATED IN: cellular_component unknown; EXPRESSED IN: 24 plant structures; EXPRESSED DURING: 13 growth stages; CONTAINS InterPro DOMAIN/s: Phosphoglucose isomerase, …	T
'4.1.3'	'glycolysis.cytosolic branch.glucose-6-phosphate isomerase'	'trinity_dn28000_c0_g2'	'(p42862|g6pia_orysa : 246.0) Glucose-6-phosphate isomerase, cytosolic A (EC 5.3.1.9) (GPI-A) (Phosphoglucose isomerase A) (PGI-A) (Phosphohexose isomerase A) (PHI-A) - Oryza sativa (Rice) & (at5g42740 : 245.0) Sugar isomerase (SIS) family protein; FUNCTIONS IN: glucose-6-phosphate isomerase activity; INVOLVED IN: defense response to fungus, incompatible interaction, response to cadmium ion, gluc…	T
'4.1.3'	'glycolysis.cytosolic branch.glucose-6-phosphate isomerase'	'trinity_dn35488_c0_g1'	'(at5g42740 : 886.0) Sugar isomerase (SIS) family protein; FUNCTIONS IN: glucose-6-phosphate isomerase activity; INVOLVED IN: defense response to fungus, incompatible interaction, response to cadmium ion, gluconeogenesis, glycolysis; LOCATED IN: cellular_component unknown; EXPRESSED IN: 24 plant structures; EXPRESSED DURING: 13 growth stages; CONTAINS InterPro DOMAIN/s: Phosphoglucose isomerase, …	T
'4.1.4'	'glycolysis.cytosolic branch.phosphofructokinase (PFK)'	'trinity_dn10639_c0_g1'	'(at5g56630 : 213.0) phosphofructokinase 7 (PFK7); CONTAINS InterPro DOMAIN/s: Pyrophosphate-dependent phosphofructokinase TP0108 (InterPro:IPR012004), Phosphofructokinase (InterPro:IPR000023); BEST Arabidopsis thaliana protein match is: phosphofructokinase 3 (TAIR:AT4G26270.1); Has 30201 Blast hits to 17322 proteins in 780 species: Archae - 12; Bacteria - 1396; Metazoa - 17338; Fungi - 3422; Pla…	T
'4.1.4'	'glycolysis.cytosolic branch.phosphofructokinase (PFK)'	'trinity_dn35590_c0_g2'	'(at5g47810 : 589.0) phosphofructokinase 2 (PFK2); CONTAINS InterPro DOMAIN/s: Pyrophosphate-dependent phosphofructokinase TP0108 (InterPro:IPR012004), Phosphofructokinase (InterPro:IPR000023); BEST Arabidopsis thaliana protein match is: phosphofructokinase 3 (TAIR:AT4G26270.1); Has 1807 Blast hits to 1807 proteins in 277 species: Archae - 0; Bacteria - 0; Metazoa - 736; Fungi - 347; Plants - 385…	T
'4.1.4'	'glycolysis.cytosolic branch.phosphofructokinase (PFK)'	'trinity_dn41661_c0_g2'	'(at4g32840 : 163.0) phosphofructokinase 6 (PFK6); CONTAINS InterPro DOMAIN/s: Pyrophosphate-dependent phosphofructokinase TP0108 (InterPro:IPR012004), Phosphofructokinase (InterPro:IPR000023); BEST Arabidopsis thaliana protein match is: phosphofructokinase 1 (TAIR:AT4G29220.1); Has 8046 Blast hits to 7506 proteins in 2189 species: Archae - 28; Bacteria - 5254; Metazoa - 679; Fungi - 399; Plants …	T
'4.1.4'	'glycolysis.cytosolic branch.phosphofructokinase (PFK)'	'trinity_dn41661_c0_g3'	'(at5g61580 : 265.0) phosphofructokinase 4 (PFK4); CONTAINS InterPro DOMAIN/s: Pyrophosphate-dependent phosphofructokinase TP0108 (InterPro:IPR012004), Phosphofructokinase (InterPro:IPR000023); BEST Arabidopsis thaliana protein match is: phosphofructokinase 3 (TAIR:AT4G26270.1); Has 7879 Blast hits to 7460 proteins in 2153 species: Archae - 28; Bacteria - 5246; Metazoa - 634; Fungi - 293; Plants …	T
'4.1.4'	'glycolysis.cytosolic branch.phosphofructokinase (PFK)'	'trinity_dn41661_c0_g5'	'(at4g26270 : 721.0) phosphofructokinase 3 (PFK3); CONTAINS InterPro DOMAIN/s: Pyrophosphate-dependent phosphofructokinase TP0108 (InterPro:IPR012004), Phosphofructokinase (InterPro:IPR000023); BEST Arabidopsis thaliana protein match is: phosphofructokinase 7 (TAIR:AT5G56630.1); Has 30201 Blast hits to 17322 proteins in 780 species: Archae - 12; Bacteria - 1396; Metazoa - 17338; Fungi - 3422; Pla…	T
'4.1.4'	'glycolysis.cytosolic branch.phosphofructokinase (PFK)'	'trinity_dn44427_c0_g1'	'(at5g61580 : 383.0) phosphofructokinase 4 (PFK4); CONTAINS InterPro DOMAIN/s: Pyrophosphate-dependent phosphofructokinase TP0108 (InterPro:IPR012004), Phosphofructokinase (InterPro:IPR000023); BEST Arabidopsis thaliana protein match is: phosphofructokinase 3 (TAIR:AT4G26270.1); Has 7879 Blast hits to 7460 proteins in 2153 species: Archae - 28; Bacteria - 5246; Metazoa - 634; Fungi - 293; Plants …	T
'4.1.5'	'glycolysis.cytosolic branch.pyrophosphate-fructose-6-P phosphotransferase'	'trinity_dn22712_c0_g1'	'(q41141|pfpb_ricco : 375.0) Pyrophosphate--fructose 6-phosphate 1-phosphotransferase subunit beta (EC 2.7.1.90) (PFP) (6-phosphofructokinase, pyrophosphate dependent) (Pyrophosphate-dependent 6-phosphofructose-1-kinase) (PPi-PFK) - Ricinus communis (Castor bean) & (at1g12000 : 373.0) Phosphofructokinase family protein; FUNCTIONS IN: diphosphate-fructose-6-phosphate 1-phosphotransferase activity;…	T
'4.1.5'	'glycolysis.cytosolic branch.pyrophosphate-fructose-6-P phosphotransferase'	'trinity_dn22712_c0_g2'	'(at1g12000 : 163.0) Phosphofructokinase family protein; FUNCTIONS IN: diphosphate-fructose-6-phosphate 1-phosphotransferase activity; INVOLVED IN: response to cadmium ion, glycolysis, photosynthesis; LOCATED IN: pyrophosphate-dependent phosphofructokinase complex, beta-subunit complex, cell wall, membrane; EXPRESSED IN: 24 plant structures; EXPRESSED DURING: 14 growth stages; CONTAINS InterPro D…	T
'4.1.5'	'glycolysis.cytosolic branch.pyrophosphate-fructose-6-P phosphotransferase'	'trinity_dn23321_c0_g1'	'(p21343|pfpb_soltu : 434.0) Pyrophosphate--fructose 6-phosphate 1-phosphotransferase subunit beta (EC 2.7.1.90) (PFP) (6-phosphofructokinase, pyrophosphate dependent) (Pyrophosphate-dependent 6-phosphofructose-1-kinase) (PPi-PFK) - Solanum tuberosum (Potato) & (at4g04040 : 363.0) maternal effect embryo arrest 51 (MEE51); CONTAINS InterPro DOMAIN/s: Pyrophosphate-dependent phosphofructokinase Pfp…	T
'4.1.5'	'glycolysis.cytosolic branch.pyrophosphate-fructose-6-P phosphotransferase'	'trinity_dn23321_c0_g2'	'(p21343|pfpb_soltu : 253.0) Pyrophosphate--fructose 6-phosphate 1-phosphotransferase subunit beta (EC 2.7.1.90) (PFP) (6-phosphofructokinase, pyrophosphate dependent) (Pyrophosphate-dependent 6-phosphofructose-1-kinase) (PPi-PFK) - Solanum tuberosum (Potato) & (at1g12000 : 240.0) Phosphofructokinase family protein; FUNCTIONS IN: diphosphate-fructose-6-phosphate 1-phosphotransferase activity; INV…	T
'4.1.5'	'glycolysis.cytosolic branch.pyrophosphate-fructose-6-P phosphotransferase'	'trinity_dn23321_c0_g3'	'(p21343|pfpb_soltu : 137.0) Pyrophosphate--fructose 6-phosphate 1-phosphotransferase subunit beta (EC 2.7.1.90) (PFP) (6-phosphofructokinase, pyrophosphate dependent) (Pyrophosphate-dependent 6-phosphofructose-1-kinase) (PPi-PFK) - Solanum tuberosum (Potato) & (at1g12000 : 123.0) Phosphofructokinase family protein; FUNCTIONS IN: diphosphate-fructose-6-phosphate 1-phosphotransferase activity; INV…	T
'4.1.5'	'glycolysis.cytosolic branch.pyrophosphate-fructose-6-P phosphotransferase'	'trinity_dn23562_c0_g1'	'(q41140|pfpa_ricco : 189.0) Pyrophosphate--fructose 6-phosphate 1-phosphotransferase alpha subunit (EC 2.7.1.90) (PFP) (6-phosphofructokinase, pyrophosphate dependent) (Pyrophosphate-dependent 6-phosphofructose-1-kinase) (PPi-PFK) - Ricinus communis (Castor bean) & (at1g76550 : 176.0) Phosphofructokinase family protein; CONTAINS InterPro DOMAIN/s: Pyrophosphate-dependent phosphofructokinase PfpB…	T
'4.1.5'	'glycolysis.cytosolic branch.pyrophosphate-fructose-6-P phosphotransferase'	'trinity_dn24799_c0_g1'	'(q41140|pfpa_ricco : 132.0) Pyrophosphate--fructose 6-phosphate 1-phosphotransferase alpha subunit (EC 2.7.1.90) (PFP) (6-phosphofructokinase, pyrophosphate dependent) (Pyrophosphate-dependent 6-phosphofructose-1-kinase) (PPi-PFK) - Ricinus communis (Castor bean) & (at1g20950 : 127.0) Phosphofructokinase family protein; FUNCTIONS IN: diphosphate-fructose-6-phosphate 1-phosphotransferase activity…	T
'4.1.5'	'glycolysis.cytosolic branch.pyrophosphate-fructose-6-P phosphotransferase'	'trinity_dn37385_c0_g2'	'(q41140|pfpa_ricco : 945.0) Pyrophosphate--fructose 6-phosphate 1-phosphotransferase alpha subunit (EC 2.7.1.90) (PFP) (6-phosphofructokinase, pyrophosphate dependent) (Pyrophosphate-dependent 6-phosphofructose-1-kinase) (PPi-PFK) - Ricinus communis (Castor bean) & (at1g76550 : 893.0) Phosphofructokinase family protein; CONTAINS InterPro DOMAIN/s: Pyrophosphate-dependent phosphofructokinase PfpB…	T
'4.1.5'	'glycolysis.cytosolic branch.pyrophosphate-fructose-6-P phosphotransferase'	'trinity_dn37385_c0_g3'	'(q41140|pfpa_ricco : 160.0) Pyrophosphate--fructose 6-phosphate 1-phosphotransferase alpha subunit (EC 2.7.1.90) (PFP) (6-phosphofructokinase, pyrophosphate dependent) (Pyrophosphate-dependent 6-phosphofructose-1-kinase) (PPi-PFK) - Ricinus communis (Castor bean) & (at1g20950 : 152.0) Phosphofructokinase family protein; FUNCTIONS IN: diphosphate-fructose-6-phosphate 1-phosphotransferase activity…	T
'4.1.5'	'glycolysis.cytosolic branch.pyrophosphate-fructose-6-P phosphotransferase'	'trinity_dn38087_c0_g1'	'(q41141|pfpb_ricco : 889.0) Pyrophosphate--fructose 6-phosphate 1-phosphotransferase subunit beta (EC 2.7.1.90) (PFP) (6-phosphofructokinase, pyrophosphate dependent) (Pyrophosphate-dependent 6-phosphofructose-1-kinase) (PPi-PFK) - Ricinus communis (Castor bean) & (at1g12000 : 882.0) Phosphofructokinase family protein; FUNCTIONS IN: diphosphate-fructose-6-phosphate 1-phosphotransferase activity;…	T
'4.1.6'	'glycolysis.cytosolic branch.fructose-2,6-bisphosphatase (Fru2,6BisPase)'	'trinity_dn34946_c0_g1'	'(at1g07110 : 169.0) Encodes the bifunctional enzyme fructose-6-phosphate 2-kinase/fructose-2,6-bisphosphatase.; "fructose-2,6-bisphosphatase" (F2KP); FUNCTIONS IN: fructose-2,6-bisphosphate 2-phosphatase activity; INVOLVED IN: N-terminal protein myristoylation, fructose metabolic process; LOCATED IN: cytosol, plasma membrane; EXPRESSED IN: 24 plant structures; EXPRESSED DURING: 14 growth stages;…	T
'4.1.6'	'glycolysis.cytosolic branch.fructose-2,6-bisphosphatase (Fru2,6BisPase)'	'trinity_dn34946_c1_g1'	'(at1g07110 : 984.0) Encodes the bifunctional enzyme fructose-6-phosphate 2-kinase/fructose-2,6-bisphosphatase.; "fructose-2,6-bisphosphatase" (F2KP); FUNCTIONS IN: fructose-2,6-bisphosphate 2-phosphatase activity; INVOLVED IN: N-terminal protein myristoylation, fructose metabolic process; LOCATED IN: cytosol, plasma membrane; EXPRESSED IN: 24 plant structures; EXPRESSED DURING: 14 growth stages;…	T
'4.1.6'	'glycolysis.cytosolic branch.fructose-2,6-bisphosphatase (Fru2,6BisPase)'	'trinity_dn39029_c0_g1'	'(at1g07110 : 1000.0) Encodes the bifunctional enzyme fructose-6-phosphate 2-kinase/fructose-2,6-bisphosphatase.; "fructose-2,6-bisphosphatase" (F2KP); FUNCTIONS IN: fructose-2,6-bisphosphate 2-phosphatase activity; INVOLVED IN: N-terminal protein myristoylation, fructose metabolic process; LOCATED IN: cytosol, plasma membrane; EXPRESSED IN: 24 plant structures; EXPRESSED DURING: 14 growth stages…	T
'4.1.7'	'glycolysis.cytosolic branch.triosephosphate isomerase (TPI)'	'trinity_dn2330_c0_g1'	'(at3g55440 : 115.0) Encodes triosephosphate isomerase.; triosephosphate isomerase (TPI); FUNCTIONS IN: triose-phosphate isomerase activity, copper ion binding; INVOLVED IN: in 7 processes; LOCATED IN: in 8 components; EXPRESSED IN: 27 plant structures; EXPRESSED DURING: 15 growth stages; CONTAINS InterPro DOMAIN/s: Triosephosphate isomerase, active site (InterPro:IPR020861), Aldolase-type TIM ba…	T
'4.1.7'	'glycolysis.cytosolic branch.triosephosphate isomerase (TPI)'	'trinity_dn34330_c0_g1'	'(p48495|tpis_pethy : 404.0) Triosephosphate isomerase, cytosolic (EC 5.3.1.1) (TIM) (Triose-phosphate isomerase) - Petunia hybrida (Petunia) & (at3g55440 : 394.0) Encodes triosephosphate isomerase.; triosephosphate isomerase (TPI); FUNCTIONS IN: triose-phosphate isomerase activity, copper ion binding; INVOLVED IN: in 7 processes; LOCATED IN: in 8 components; EXPRESSED IN: 27 plant structures; EX…	T
'4.1.7'	'glycolysis.cytosolic branch.triosephosphate isomerase (TPI)'	'trinity_dn46356_c0_g1'	'(p12863|tpis_maize : 376.0) Triosephosphate isomerase, cytosolic (EC 5.3.1.1) (TIM) (Triose-phosphate isomerase) - Zea mays (Maize) & (at3g55440 : 370.0) Encodes triosephosphate isomerase.; triosephosphate isomerase (TPI); FUNCTIONS IN: triose-phosphate isomerase activity, copper ion binding; INVOLVED IN: in 7 processes; LOCATED IN: in 8 components; EXPRESSED IN: 27 plant structures; EXPRESSED D…	T
'4.1.7'	'glycolysis.cytosolic branch.triosephosphate isomerase (TPI)'	'trinity_dn46356_c0_g2'	'(p12863|tpis_maize : 111.0) Triosephosphate isomerase, cytosolic (EC 5.3.1.1) (TIM) (Triose-phosphate isomerase) - Zea mays (Maize) & (at3g55440 : 108.0) Encodes triosephosphate isomerase.; triosephosphate isomerase (TPI); FUNCTIONS IN: triose-phosphate isomerase activity, copper ion binding; INVOLVED IN: in 7 processes; LOCATED IN: in 8 components; EXPRESSED IN: 27 plant structures; EXPRESSED D…	T
'4.1.7'	'glycolysis.cytosolic branch.triosephosphate isomerase (TPI)'	'trinity_dn47749_c0_g1'	'(p48495|tpis_pethy : 374.0) Triosephosphate isomerase, cytosolic (EC 5.3.1.1) (TIM) (Triose-phosphate isomerase) - Petunia hybrida (Petunia) & (at3g55440 : 347.0) Encodes triosephosphate isomerase.; triosephosphate isomerase (TPI); FUNCTIONS IN: triose-phosphate isomerase activity, copper ion binding; INVOLVED IN: in 7 processes; LOCATED IN: in 8 components; EXPRESSED IN: 27 plant structures; EX…	T
'4.1.8'	'glycolysis.cytosolic branch.glyceraldehyde 3-phosphate dehydrogenase (GAP-DH)'	'trinity_dn30951_c0_g1'	'(at1g13440 : 310.0) glyceraldehyde-3-phosphate dehydrogenase C2 (GAPC2); FUNCTIONS IN: copper ion binding, glyceraldehyde-3-phosphate dehydrogenase activity, zinc ion binding; INVOLVED IN: response to oxidative stress, response to cadmium ion, gluconeogenesis, defense response to bacterium, glycolysis; LOCATED IN: cytosol, mitochondrion, chloroplast, plasma membrane, membrane; EXPRESSED IN: 24 p…	T
'4.1.8'	'glycolysis.cytosolic branch.glyceraldehyde 3-phosphate dehydrogenase (GAP-DH)'	'trinity_dn30951_c0_g2'	'(p25861|g3pc_antma : 131.0) Glyceraldehyde-3-phosphate dehydrogenase, cytosolic (EC 1.2.1.12) - Antirrhinum majus (Garden snapdragon) & (at3g04120 : 127.0) encodes cytosolic GADPH (C subunit) involved in the glycolytic pathway but also interacts with H2O2 potentially placing it in a signalling cascade induced by ROS.; glyceraldehyde-3-phosphate dehydrogenase C subunit 1 (GAPC1); FUNCTIONS IN: gl…	T
'4.1.8'	'glycolysis.cytosolic branch.glyceraldehyde 3-phosphate dehydrogenase (GAP-DH)'	'trinity_dn30951_c0_g3'	'(q42977|g3pc_orysa : 577.0) Glyceraldehyde-3-phosphate dehydrogenase, cytosolic (EC 1.2.1.12) (PP38) - Oryza sativa (Rice) & (at1g13440 : 565.0) glyceraldehyde-3-phosphate dehydrogenase C2 (GAPC2); FUNCTIONS IN: copper ion binding, glyceraldehyde-3-phosphate dehydrogenase activity, zinc ion binding; INVOLVED IN: response to oxidative stress, response to cadmium ion, gluconeogenesis, defense resp…	T
'4.1.8'	'glycolysis.cytosolic branch.glyceraldehyde 3-phosphate dehydrogenase (GAP-DH)'	'trinity_dn30951_c0_g4'	'(p09094|g3pc_tobac : 576.0) Glyceraldehyde-3-phosphate dehydrogenase, cytosolic (EC 1.2.1.12) (Fragment) - Nicotiana tabacum (Common tobacco) & (at1g13440 : 560.0) glyceraldehyde-3-phosphate dehydrogenase C2 (GAPC2); FUNCTIONS IN: copper ion binding, glyceraldehyde-3-phosphate dehydrogenase activity, zinc ion binding; INVOLVED IN: response to oxidative stress, response to cadmium ion, gluconeoge…	T
'4.1.8'	'glycolysis.cytosolic branch.glyceraldehyde 3-phosphate dehydrogenase (GAP-DH)'	'trinity_dn30951_c0_g5'	'(p26520|g3pc_pethy : 570.0) Glyceraldehyde-3-phosphate dehydrogenase, cytosolic (EC 1.2.1.12) - Petunia hybrida (Petunia) & (at3g04120 : 557.0) encodes cytosolic GADPH (C subunit) involved in the glycolytic pathway but also interacts with H2O2 potentially placing it in a signalling cascade induced by ROS.; glyceraldehyde-3-phosphate dehydrogenase C subunit 1 (GAPC1); FUNCTIONS IN: glyceraldehyde…	T
'4.1.8'	'glycolysis.cytosolic branch.glyceraldehyde 3-phosphate dehydrogenase (GAP-DH)'	'trinity_dn30951_c0_g6'	'(p34921|g3pc_diaca : 357.0) Glyceraldehyde-3-phosphate dehydrogenase, cytosolic (EC 1.2.1.12) - Dianthus caryophyllus (Carnation) (Clove pink) & (at3g04120 : 356.0) encodes cytosolic GADPH (C subunit) involved in the glycolytic pathway but also interacts with H2O2 potentially placing it in a signalling cascade induced by ROS.; glyceraldehyde-3-phosphate dehydrogenase C subunit 1 (GAPC1); FUNCTIO…	T
'4.1.8'	'glycolysis.cytosolic branch.glyceraldehyde 3-phosphate dehydrogenase (GAP-DH)'	'trinity_dn30951_c0_g7'	'(p26520|g3pc_pethy : 469.0) Glyceraldehyde-3-phosphate dehydrogenase, cytosolic (EC 1.2.1.12) - Petunia hybrida (Petunia) & (at3g04120 : 455.0) encodes cytosolic GADPH (C subunit) involved in the glycolytic pathway but also interacts with H2O2 potentially placing it in a signalling cascade induced by ROS.; glyceraldehyde-3-phosphate dehydrogenase C subunit 1 (GAPC1); FUNCTIONS IN: glyceraldehyde…	T
'4.1.8'	'glycolysis.cytosolic branch.glyceraldehyde 3-phosphate dehydrogenase (GAP-DH)'	'trinity_dn38345_c0_g2'	'(q39769|g3pc_ginbi : 598.0) Glyceraldehyde-3-phosphate dehydrogenase, cytosolic (EC 1.2.1.12) - Ginkgo biloba (Ginkgo) & (at1g13440 : 574.0) glyceraldehyde-3-phosphate dehydrogenase C2 (GAPC2); FUNCTIONS IN: copper ion binding, glyceraldehyde-3-phosphate dehydrogenase activity, zinc ion binding; INVOLVED IN: response to oxidative stress, response to cadmium ion, gluconeogenesis, defense response…	T
'4.1.9'	'glycolysis.cytosolic branch.non-phosphorylating glyceraldehyde 3-phosphate dehydrogenase (NPGAP-DH)'	'trinity_dn31212_c0_g1'	'(q43272|gapn_maize : 542.0) NADP-dependent glyceraldehyde-3-phosphate dehydrogenase (EC 1.2.1.9) (Non-phosphorylating glyceraldehyde 3-phosphate dehydrogenase) (Glyceraldehyde-3-phosphate dehydrogenase [NADP+]) (Triosephosphate dehydrogenase) - Zea mays (Maize) & (at2g24270 : 526.0) Encodes a protein with non-phosphorylating NADP-dependent glyceraldehyde-3-phosphate dehydrogenase activity. The a…	T
'4.1.10'	'glycolysis.cytosolic branch.aldolase'	'trinity_dn1840_c0_g1'	'(at2g36460 : 608.0) Aldolase superfamily protein; FUNCTIONS IN: copper ion binding; INVOLVED IN: response to salt stress, pentose-phosphate shunt; LOCATED IN: mitochondrion, plasma membrane, membrane; EXPRESSED IN: 24 plant structures; EXPRESSED DURING: 14 growth stages; CONTAINS InterPro DOMAIN/s: Aldolase-type TIM barrel (InterPro:IPR013785), Fructose-bisphosphate aldolase, class-I (InterPro:I…	T
'4.1.10'	'glycolysis.cytosolic branch.aldolase'	'trinity_dn26632_c0_g1'	'(p17784|alf_orysa : 623.0) Fructose-bisphosphate aldolase cytoplasmic isozyme (EC 4.1.2.13) (Gravity-specific protein GSC 233) - Oryza sativa (Rice) & (at2g36460 : 592.0) Aldolase superfamily protein; FUNCTIONS IN: copper ion binding; INVOLVED IN: response to salt stress, pentose-phosphate shunt; LOCATED IN: mitochondrion, plasma membrane, membrane; EXPRESSED IN: 24 plant structures; EXPRESSED D…	T
'4.1.10'	'glycolysis.cytosolic branch.aldolase'	'trinity_dn27577_c0_g1'	'(at3g52930 : 126.0) Aldolase superfamily protein; FUNCTIONS IN: copper ion binding; INVOLVED IN: response to cadmium ion, response to karrikin, response to salt stress, pentose-phosphate shunt; LOCATED IN: in 8 components; EXPRESSED IN: 29 plant structures; EXPRESSED DURING: 15 growth stages; CONTAINS InterPro DOMAIN/s: Aldolase-type TIM barrel (InterPro:IPR013785), Fructose-bisphosphate aldolas…	T
'4.1.10'	'glycolysis.cytosolic branch.aldolase'	'trinity_dn27577_c0_g3'	'(at5g03690 : 150.0) Aldolase superfamily protein; FUNCTIONS IN: fructose-bisphosphate aldolase activity, catalytic activity; INVOLVED IN: pentose-phosphate shunt; EXPRESSED IN: 25 plant structures; EXPRESSED DURING: 16 growth stages; CONTAINS InterPro DOMAIN/s: Aldolase-type TIM barrel (InterPro:IPR013785), Fructose-bisphosphate aldolase, class-I (InterPro:IPR000741); BEST Arabidopsis thaliana p…	T
'4.1.10'	'glycolysis.cytosolic branch.aldolase'	'trinity_dn33740_c0_g2'	'(p46256|alf1_pea : 599.0) Fructose-bisphosphate aldolase, cytoplasmic isozyme 1 (EC 4.1.2.13) - Pisum sativum (Garden pea) & (at4g26530 : 580.0) Aldolase superfamily protein; FUNCTIONS IN: fructose-bisphosphate aldolase activity; INVOLVED IN: glycolysis, metabolic process; EXPRESSED IN: 17 plant structures; EXPRESSED DURING: 11 growth stages; CONTAINS InterPro DOMAIN/s: Aldolase-type TIM barrel …	T
'4.1.10'	'glycolysis.cytosolic branch.aldolase'	'trinity_dn46554_c0_g1'	'(at2g36460 : 573.0) Aldolase superfamily protein; FUNCTIONS IN: copper ion binding; INVOLVED IN: response to salt stress, pentose-phosphate shunt; LOCATED IN: mitochondrion, plasma membrane, membrane; EXPRESSED IN: 24 plant structures; EXPRESSED DURING: 14 growth stages; CONTAINS InterPro DOMAIN/s: Aldolase-type TIM barrel (InterPro:IPR013785), Fructose-bisphosphate aldolase, class-I (InterPro:I…	T
'4.1.10'	'glycolysis.cytosolic branch.aldolase'	'trinity_dn46554_c0_g2'	'(at4g26530 : 133.0) Aldolase superfamily protein; FUNCTIONS IN: fructose-bisphosphate aldolase activity; INVOLVED IN: glycolysis, metabolic process; EXPRESSED IN: 17 plant structures; EXPRESSED DURING: 11 growth stages; CONTAINS InterPro DOMAIN/s: Aldolase-type TIM barrel (InterPro:IPR013785), Fructose-bisphosphate aldolase, class-I (InterPro:IPR000741); BEST Arabidopsis thaliana protein match i…	T
'4.1.10'	'glycolysis.cytosolic branch.aldolase'	'trinity_dn46554_c0_g3'	'(p29356|alf_spiol : 128.0) Fructose-bisphosphate aldolase, cytoplasmic isozyme (EC 4.1.2.13) - Spinacia oleracea (Spinach) & (at2g36460 : 126.0) Aldolase superfamily protein; FUNCTIONS IN: copper ion binding; INVOLVED IN: response to salt stress, pentose-phosphate shunt; LOCATED IN: mitochondrion, plasma membrane, membrane; EXPRESSED IN: 24 plant structures; EXPRESSED DURING: 14 growth stages; C…	T
'4.1.11'	'glycolysis.cytosolic branch.3-phosphoglycerate kinase (PGK)'	'trinity_dn17248_c0_g1'	'(q42962|pgky_tobac : 734.0) Phosphoglycerate kinase, cytosolic (EC 2.7.2.3) - Nicotiana tabacum (Common tobacco) & (at1g79550 : 692.0) Encodes cytosolic phosphoglycerate kinase (PGK).; phosphoglycerate kinase (PGK); FUNCTIONS IN: phosphoglycerate kinase activity; INVOLVED IN: glycolysis; LOCATED IN: cytosol, apoplast, plasma membrane, nucleus, membrane; EXPRESSED IN: 26 plant structures; EXPRESS…	T
'4.1.11'	'glycolysis.cytosolic branch.3-phosphoglycerate kinase (PGK)'	'trinity_dn25238_c0_g1'	'(at1g79550 : 149.0) Encodes cytosolic phosphoglycerate kinase (PGK).; phosphoglycerate kinase (PGK); FUNCTIONS IN: phosphoglycerate kinase activity; INVOLVED IN: glycolysis; LOCATED IN: cytosol, apoplast, plasma membrane, nucleus, membrane; EXPRESSED IN: 26 plant structures; EXPRESSED DURING: 15 growth stages; CONTAINS InterPro DOMAIN/s: Phosphoglycerate kinase, N-terminal (InterPro:IPR015824), …	T
'4.1.11'	'glycolysis.cytosolic branch.3-phosphoglycerate kinase (PGK)'	'trinity_dn25238_c2_g1'	'(p12783|pgky_wheat : 667.0) Phosphoglycerate kinase, cytosolic (EC 2.7.2.3) - Triticum aestivum (Wheat) & (at1g79550 : 666.0) Encodes cytosolic phosphoglycerate kinase (PGK).; phosphoglycerate kinase (PGK); FUNCTIONS IN: phosphoglycerate kinase activity; INVOLVED IN: glycolysis; LOCATED IN: cytosol, apoplast, plasma membrane, nucleus, membrane; EXPRESSED IN: 26 plant structures; EXPRESSED DURING…	T
'4.1.11'	'glycolysis.cytosolic branch.3-phosphoglycerate kinase (PGK)'	'trinity_dn30088_c0_g1'	'(q42961|pgkh_tobac : 709.0) Phosphoglycerate kinase, chloroplast precursor (EC 2.7.2.3) - Nicotiana tabacum (Common tobacco) & (at1g56190 : 693.0) Phosphoglycerate kinase family protein; FUNCTIONS IN: phosphoglycerate kinase activity; INVOLVED IN: glycolysis; LOCATED IN: thylakoid, mitochondrion, chloroplast, membrane; EXPRESSED IN: 25 plant structures; EXPRESSED DURING: 14 growth stages; CONTAI…	T
'4.1.11'	'glycolysis.cytosolic branch.3-phosphoglycerate kinase (PGK)'	'trinity_dn32296_c0_g1'	'(q9sbn4|pgkh_volca : 205.0) Phosphoglycerate kinase, chloroplast precursor (EC 2.7.2.3) - Volvox carteri & (at3g12780 : 199.0) nuclear phosphoglycerate kinase (PGK1); phosphoglycerate kinase 1 (PGK1); FUNCTIONS IN: phosphoglycerate kinase activity; INVOLVED IN: response to cadmium ion, response to cold, glycolysis, peptidyl-cysteine S-nitrosylation; LOCATED IN: in 11 components; EXPRESSED IN: 26…	T
'4.1.11'	'glycolysis.cytosolic branch.3-phosphoglycerate kinase (PGK)'	'trinity_dn34683_c0_g4'	'(q42962|pgky_tobac : 148.0) Phosphoglycerate kinase, cytosolic (EC 2.7.2.3) - Nicotiana tabacum (Common tobacco) & (at1g79550 : 147.0) Encodes cytosolic phosphoglycerate kinase (PGK).; phosphoglycerate kinase (PGK); FUNCTIONS IN: phosphoglycerate kinase activity; INVOLVED IN: glycolysis; LOCATED IN: cytosol, apoplast, plasma membrane, nucleus, membrane; EXPRESSED IN: 26 plant structures; EXPRESS…	T
'4.1.11'	'glycolysis.cytosolic branch.3-phosphoglycerate kinase (PGK)'	'trinity_dn34683_c0_g6'	'(at1g79550 : 152.0) Encodes cytosolic phosphoglycerate kinase (PGK).; phosphoglycerate kinase (PGK); FUNCTIONS IN: phosphoglycerate kinase activity; INVOLVED IN: glycolysis; LOCATED IN: cytosol, apoplast, plasma membrane, nucleus, membrane; EXPRESSED IN: 26 plant structures; EXPRESSED DURING: 15 growth stages; CONTAINS InterPro DOMAIN/s: Phosphoglycerate kinase, N-terminal (InterPro:IPR015824), …	T
'4.1.12'	'glycolysis.cytosolic branch.phosphoglycerate mutase'	'trinity_dn20031_c0_g1'	'(p35494|pmgi_tobac : 188.0) 2,3-bisphosphoglycerate-independent phosphoglycerate mutase (EC 5.4.2.1) (Phosphoglyceromutase) (BPG-independent PGAM) (PGAM-I) - Nicotiana tabacum (Common tobacco) & (at3g08590 : 177.0) Phosphoglycerate mutase, 2,3-bisphosphoglycerate-independent; FUNCTIONS IN: manganese ion binding, phosphoglycerate mutase activity, 2,3-bisphosphoglycerate-independent phosphoglycera…	T
'4.1.12'	'glycolysis.cytosolic branch.phosphoglycerate mutase'	'trinity_dn20031_c0_g2'	'(p35494|pmgi_tobac : 563.0) 2,3-bisphosphoglycerate-independent phosphoglycerate mutase (EC 5.4.2.1) (Phosphoglyceromutase) (BPG-independent PGAM) (PGAM-I) - Nicotiana tabacum (Common tobacco) & (at1g09780 : 511.0) Phosphoglycerate mutase, 2,3-bisphosphoglycerate-independent; FUNCTIONS IN: manganese ion binding, phosphoglycerate mutase activity, 2,3-bisphosphoglycerate-independent phosphoglycera…	T
'4.1.12'	'glycolysis.cytosolic branch.phosphoglycerate mutase'	'trinity_dn20031_c0_g3'	'(p30792|pmgi_maize : 169.0) 2,3-bisphosphoglycerate-independent phosphoglycerate mutase (EC 5.4.2.1) (Phosphoglyceromutase) (BPG-independent PGAM) (PGAM-I) - Zea mays (Maize) & (at3g08590 : 165.0) Phosphoglycerate mutase, 2,3-bisphosphoglycerate-independent; FUNCTIONS IN: manganese ion binding, phosphoglycerate mutase activity, 2,3-bisphosphoglycerate-independent phosphoglycerate mutase activity…	T
'4.1.12'	'glycolysis.cytosolic branch.phosphoglycerate mutase'	'trinity_dn20031_c0_g4'	'(p35494|pmgi_tobac : 278.0) 2,3-bisphosphoglycerate-independent phosphoglycerate mutase (EC 5.4.2.1) (Phosphoglyceromutase) (BPG-independent PGAM) (PGAM-I) - Nicotiana tabacum (Common tobacco) & (at3g08590 : 238.0) Phosphoglycerate mutase, 2,3-bisphosphoglycerate-independent; FUNCTIONS IN: manganese ion binding, phosphoglycerate mutase activity, 2,3-bisphosphoglycerate-independent phosphoglycera…	T
'4.1.12'	'glycolysis.cytosolic branch.phosphoglycerate mutase'	'trinity_dn25141_c0_g1'	'(at3g30841 : 718.0) Cofactor-independent phosphoglycerate mutase; FUNCTIONS IN: catalytic activity, metal ion binding; INVOLVED IN: metabolic process; LOCATED IN: cellular_component unknown; CONTAINS InterPro DOMAIN/s: Cofactor-independent phosphoglycerate mutase, archaeal (InterPro:IPR004456), Metalloenzyme (InterPro:IPR006124), Alkaline-phosphatase-like, core domain (InterPro:IPR017850), 2,3-b…	T
'4.1.12'	'glycolysis.cytosolic branch.phosphoglycerate mutase'	'trinity_dn31558_c1_g1'	'(at3g05170 : 284.0) Phosphoglycerate mutase family protein; FUNCTIONS IN: catalytic activity; INVOLVED IN: metabolic process; LOCATED IN: cellular_component unknown; EXPRESSED IN: 17 plant structures; EXPRESSED DURING: 6 growth stages; CONTAINS InterPro DOMAIN/s: Histidine phosphatase superfamily, clade-1 (InterPro:IPR013078), Phosphoglycerate/bisphosphoglycerate mutase, active site (InterPro:IP…	T
'4.1.12'	'glycolysis.cytosolic branch.phosphoglycerate mutase'	'trinity_dn35233_c0_g3'	'(at1g58280 : 286.0) Phosphoglycerate mutase family protein; CONTAINS InterPro DOMAIN/s: Histidine phosphatase superfamily, clade-1 (InterPro:IPR013078); BEST Arabidopsis thaliana protein match is: Phosphoglycerate mutase family protein (TAIR:AT5G64460.8). & (reliability: 538.0) & (original description: Trans_ID=TRINITY_DN35233_c0_g3_i1)'	T
'4.1.12'	'glycolysis.cytosolic branch.phosphoglycerate mutase'	'trinity_dn35864_c1_g1'	'(at1g58280 : 332.0) Phosphoglycerate mutase family protein; CONTAINS InterPro DOMAIN/s: Histidine phosphatase superfamily, clade-1 (InterPro:IPR013078); BEST Arabidopsis thaliana protein match is: Phosphoglycerate mutase family protein (TAIR:AT5G64460.8). & (reliability: 632.0) & (original description: Trans_ID=TRINITY_DN35864_c1_g1_i2)'	T
'4.1.12'	'glycolysis.cytosolic branch.phosphoglycerate mutase'	'trinity_dn35864_c1_g3'	'(at1g58280 : 94.7) Phosphoglycerate mutase family protein; CONTAINS InterPro DOMAIN/s: Histidine phosphatase superfamily, clade-1 (InterPro:IPR013078); BEST Arabidopsis thaliana protein match is: Phosphoglycerate mutase family protein (TAIR:AT5G64460.8). & (reliability: 178.0) & (original description: Trans_ID=TRINITY_DN35864_c1_g3_i1)'	T
'4.1.12'	'glycolysis.cytosolic branch.phosphoglycerate mutase'	'trinity_dn36584_c0_g1'	'(at3g50520 : 230.0) Phosphoglycerate mutase family protein; FUNCTIONS IN: catalytic activity; INVOLVED IN: metabolic process; LOCATED IN: cellular_component unknown; EXPRESSED IN: 22 plant structures; EXPRESSED DURING: 14 growth stages; CONTAINS InterPro DOMAIN/s: Histidine phosphatase superfamily, clade-1 (InterPro:IPR013078), Phosphoglycerate/bisphosphoglycerate mutase, active site (InterPro:I…	T
'4.1.12'	'glycolysis.cytosolic branch.phosphoglycerate mutase'	'trinity_dn44279_c0_g1'	'(at1g09780 : 116.0) Phosphoglycerate mutase, 2,3-bisphosphoglycerate-independent; FUNCTIONS IN: manganese ion binding, phosphoglycerate mutase activity, 2,3-bisphosphoglycerate-independent phosphoglycerate mutase activity, catalytic activity, metal ion binding; INVOLVED IN: response to cadmium ion, response to cold; LOCATED IN: mitochondrial envelope, cytosol, chloroplast, plasma membrane; EXPRE…	T
'4.1.12'	'glycolysis.cytosolic branch.phosphoglycerate mutase'	'trinity_dn44279_c2_g4'	'(p35493|pmgi_ricco : 974.0) 2,3-bisphosphoglycerate-independent phosphoglycerate mutase (EC 5.4.2.1) (Phosphoglyceromutase) (BPG-independent PGAM) (PGAM-I) - Ricinus communis (Castor bean) & (at1g09780 : 935.0) Phosphoglycerate mutase, 2,3-bisphosphoglycerate-independent; FUNCTIONS IN: manganese ion binding, phosphoglycerate mutase activity, 2,3-bisphosphoglycerate-independent phosphoglycerate m…	T
'4.1.12'	'glycolysis.cytosolic branch.phosphoglycerate mutase'	'trinity_dn45879_c0_g1'	'(p35493|pmgi_ricco : 173.0) 2,3-bisphosphoglycerate-independent phosphoglycerate mutase (EC 5.4.2.1) (Phosphoglyceromutase) (BPG-independent PGAM) (PGAM-I) - Ricinus communis (Castor bean) & (at1g09780 : 167.0) Phosphoglycerate mutase, 2,3-bisphosphoglycerate-independent; FUNCTIONS IN: manganese ion binding, phosphoglycerate mutase activity, 2,3-bisphosphoglycerate-independent phosphoglycerate m…	T
'4.1.12'	'glycolysis.cytosolic branch.phosphoglycerate mutase'	'trinity_dn8309_c0_g1'	'(at4g09520 : 125.0) Cofactor-independent phosphoglycerate mutase; FUNCTIONS IN: phosphoglycerate mutase activity, catalytic activity, metal ion binding; INVOLVED IN: metabolic process; LOCATED IN: cellular_component unknown; EXPRESSED IN: 22 plant structures; EXPRESSED DURING: 13 growth stages; CONTAINS InterPro DOMAIN/s: Cofactor-independent phosphoglycerate mutase, archaeal (InterPro:IPR004456…	T
'4.1.13'	'glycolysis.cytosolic branch.enolase'	'trinity_dn23068_c0_g1'	'(at1g74030 : 270.0) Encodes the plastid-localized phosphoenolpyruvate enolase. Mutant plants have abnormal trichomes.; enolase 1 (ENO1); FUNCTIONS IN: phosphopyruvate hydratase activity; INVOLVED IN: trichome morphogenesis; LOCATED IN: chloroplast; EXPRESSED IN: 26 plant structures; EXPRESSED DURING: 13 growth stages; CONTAINS InterPro DOMAIN/s: Enolase (InterPro:IPR000941), Enolase, C-terminal …	T
'4.1.13'	'glycolysis.cytosolic branch.enolase'	'trinity_dn36391_c1_g4'	'(q9lej0|eno1_hevbr : 509.0) Enolase 1 (EC 4.2.1.11) (2-phosphoglycerate dehydratase 1) (2-phospho-D-glycerate hydro-lyase 1) (Allergen Hev b 9) - Hevea brasiliensis (Para rubber tree) & (at2g36530 : 488.0) Involved in light-dependent cold tolerance and encodes an enolase. Protein is tyrosine-phosphorylated and its phosphorylation state is modulated in response to ABA in Arabidopsis thaliana seed…	T
'4.1.13'	'glycolysis.cytosolic branch.enolase'	'trinity_dn36391_c2_g1'	'(p42895|eno2_maize : 801.0) Enolase 2 (EC 4.2.1.11) (2-phosphoglycerate dehydratase 2) (2-phospho-D-glycerate hydro-lyase 2) - Zea mays (Maize) & (at2g36530 : 758.0) Involved in light-dependent cold tolerance and encodes an enolase. Protein is tyrosine-phosphorylated and its phosphorylation state is modulated in response to ABA in Arabidopsis thaliana seeds.; LOW EXPRESSION OF OSMOTICALLY RESPON…	T
'4.1.13'	'glycolysis.cytosolic branch.enolase'	'trinity_dn39163_c0_g1'	'(q9lej0|eno1_hevbr : 603.0) Enolase 1 (EC 4.2.1.11) (2-phosphoglycerate dehydratase 1) (2-phospho-D-glycerate hydro-lyase 1) (Allergen Hev b 9) - Hevea brasiliensis (Para rubber tree) & (at2g36530 : 577.0) Involved in light-dependent cold tolerance and encodes an enolase. Protein is tyrosine-phosphorylated and its phosphorylation state is modulated in response to ABA in Arabidopsis thaliana seed…	T
'4.1.13'	'glycolysis.cytosolic branch.enolase'	'trinity_dn41791_c2_g2'	'(at2g29560 : 649.0) Encodes a putative phosphoenolpyruvate enolase that is localized both to the nucleus and the cytoplasm.; cytosolic enolase (ENOC); FUNCTIONS IN: phosphopyruvate hydratase activity, magnesium ion binding; INVOLVED IN: glycolysis; LOCATED IN: nucleus, cytoplasm; EXPRESSED IN: 25 plant structures; EXPRESSED DURING: 14 growth stages; CONTAINS InterPro DOMAIN/s: Enolase (InterPro:…	T
'4.1.13'	'glycolysis.cytosolic branch.enolase'	'trinity_dn44465_c1_g2'	'(at1g74030 : 311.0) Encodes the plastid-localized phosphoenolpyruvate enolase. Mutant plants have abnormal trichomes.; enolase 1 (ENO1); FUNCTIONS IN: phosphopyruvate hydratase activity; INVOLVED IN: trichome morphogenesis; LOCATED IN: chloroplast; EXPRESSED IN: 26 plant structures; EXPRESSED DURING: 13 growth stages; CONTAINS InterPro DOMAIN/s: Enolase (InterPro:IPR000941), Enolase, C-terminal …	T
'4.1.13'	'glycolysis.cytosolic branch.enolase'	'trinity_dn49284_c0_g1'	'(p31683|eno_chlre : 85.5) Enolase (EC 4.2.1.11) (2-phosphoglycerate dehydratase) (2-phospho-D-glycerate hydro-lyase) (Fragment) - Chlamydomonas reinhardtii & (at2g36530 : 81.3) Involved in light-dependent cold tolerance and encodes an enolase. Protein is tyrosine-phosphorylated and its phosphorylation state is modulated in response to ABA in Arabidopsis thaliana seeds.; LOW EXPRESSION OF OSMOTIC…	T
'4.1.13'	'glycolysis.cytosolic branch.enolase'	'trinity_dn7849_c0_g1'	'(at2g36530 : 799.0) Involved in light-dependent cold tolerance and encodes an enolase. Protein is tyrosine-phosphorylated and its phosphorylation state is modulated in response to ABA in Arabidopsis thaliana seeds.; LOW EXPRESSION OF OSMOTICALLY RESPONSIVE GENES 2 (LOS2); FUNCTIONS IN: phosphopyruvate hydratase activity, copper ion binding; INVOLVED IN: response to cadmium ion, response to salt …	T
'4.1.14'	'glycolysis.cytosolic branch.pyruvate kinase (PK)'	'trinity_dn16790_c0_g1'	'(at3g52990 : 217.0) Pyruvate kinase family protein; FUNCTIONS IN: pyruvate kinase activity, magnesium ion binding, potassium ion binding, catalytic activity; INVOLVED IN: glycolysis; LOCATED IN: membrane; EXPRESSED IN: guard cell, cultured cell, leaf; CONTAINS InterPro DOMAIN/s: Pyruvate/Phosphoenolpyruvate kinase, catalytic core (InterPro:IPR015813), Pyruvate kinase, alpha/beta (InterPro:IPR015…	T
'4.1.14'	'glycolysis.cytosolic branch.pyruvate kinase (PK)'	'trinity_dn16790_c0_g2'	'(at3g52990 : 189.0) Pyruvate kinase family protein; FUNCTIONS IN: pyruvate kinase activity, magnesium ion binding, potassium ion binding, catalytic activity; INVOLVED IN: glycolysis; LOCATED IN: membrane; EXPRESSED IN: guard cell, cultured cell, leaf; CONTAINS InterPro DOMAIN/s: Pyruvate/Phosphoenolpyruvate kinase, catalytic core (InterPro:IPR015813), Pyruvate kinase, alpha/beta (InterPro:IPR015…	T
'4.1.14'	'glycolysis.cytosolic branch.pyruvate kinase (PK)'	'trinity_dn19028_c0_g1'	'(at3g52990 : 245.0) Pyruvate kinase family protein; FUNCTIONS IN: pyruvate kinase activity, magnesium ion binding, potassium ion binding, catalytic activity; INVOLVED IN: glycolysis; LOCATED IN: membrane; EXPRESSED IN: guard cell, cultured cell, leaf; CONTAINS InterPro DOMAIN/s: Pyruvate/Phosphoenolpyruvate kinase, catalytic core (InterPro:IPR015813), Pyruvate kinase, alpha/beta (InterPro:IPR015…	T
'4.1.14'	'glycolysis.cytosolic branch.pyruvate kinase (PK)'	'trinity_dn19028_c0_g2'	'(at3g52990 : 532.0) Pyruvate kinase family protein; FUNCTIONS IN: pyruvate kinase activity, magnesium ion binding, potassium ion binding, catalytic activity; INVOLVED IN: glycolysis; LOCATED IN: membrane; EXPRESSED IN: guard cell, cultured cell, leaf; CONTAINS InterPro DOMAIN/s: Pyruvate/Phosphoenolpyruvate kinase, catalytic core (InterPro:IPR015813), Pyruvate kinase, alpha/beta (InterPro:IPR015…	T
'4.1.14'	'glycolysis.cytosolic branch.pyruvate kinase (PK)'	'trinity_dn19028_c0_g3'	'(at3g52990 : 171.0) Pyruvate kinase family protein; FUNCTIONS IN: pyruvate kinase activity, magnesium ion binding, potassium ion binding, catalytic activity; INVOLVED IN: glycolysis; LOCATED IN: membrane; EXPRESSED IN: guard cell, cultured cell, leaf; CONTAINS InterPro DOMAIN/s: Pyruvate/Phosphoenolpyruvate kinase, catalytic core (InterPro:IPR015813), Pyruvate kinase, alpha/beta (InterPro:IPR015…	T
'4.1.14'	'glycolysis.cytosolic branch.pyruvate kinase (PK)'	'trinity_dn42239_c1_g1'	'(at3g49160 : 590.0) Expression of the gene is downregulated in the presence of paraquat, an inducer of photoxidative stress.; pyruvate kinase family protein; FUNCTIONS IN: pyruvate kinase activity, magnesium ion binding, potassium ion binding, catalytic activity; INVOLVED IN: glycolysis; LOCATED IN: cellular_component unknown; EXPRESSED IN: 24 plant structures; EXPRESSED DURING: 15 growth stages…	T
'4.1.14'	'glycolysis.cytosolic branch.pyruvate kinase (PK)'	'trinity_dn43141_c2_g1'	'(at3g52990 : 362.0) Pyruvate kinase family protein; FUNCTIONS IN: pyruvate kinase activity, magnesium ion binding, potassium ion binding, catalytic activity; INVOLVED IN: glycolysis; LOCATED IN: membrane; EXPRESSED IN: guard cell, cultured cell, leaf; CONTAINS InterPro DOMAIN/s: Pyruvate/Phosphoenolpyruvate kinase, catalytic core (InterPro:IPR015813), Pyruvate kinase, alpha/beta (InterPro:IPR015…	T
'4.1.14'	'glycolysis.cytosolic branch.pyruvate kinase (PK)'	'trinity_dn43141_c2_g5'	'(at3g52990 : 134.0) Pyruvate kinase family protein; FUNCTIONS IN: pyruvate kinase activity, magnesium ion binding, potassium ion binding, catalytic activity; INVOLVED IN: glycolysis; LOCATED IN: membrane; EXPRESSED IN: guard cell, cultured cell, leaf; CONTAINS InterPro DOMAIN/s: Pyruvate/Phosphoenolpyruvate kinase, catalytic core (InterPro:IPR015813), Pyruvate kinase, alpha/beta (InterPro:IPR015…	T
'4.1.14'	'glycolysis.cytosolic branch.pyruvate kinase (PK)'	'trinity_dn45415_c1_g1'	'(at3g52990 : 512.0) Pyruvate kinase family protein; FUNCTIONS IN: pyruvate kinase activity, magnesium ion binding, potassium ion binding, catalytic activity; INVOLVED IN: glycolysis; LOCATED IN: membrane; EXPRESSED IN: guard cell, cultured cell, leaf; CONTAINS InterPro DOMAIN/s: Pyruvate/Phosphoenolpyruvate kinase, catalytic core (InterPro:IPR015813), Pyruvate kinase, alpha/beta (InterPro:IPR015…	T
'4.1.14'	'glycolysis.cytosolic branch.pyruvate kinase (PK)'	'trinity_dn45415_c1_g3'	'(at3g52990 : 854.0) Pyruvate kinase family protein; FUNCTIONS IN: pyruvate kinase activity, magnesium ion binding, potassium ion binding, catalytic activity; INVOLVED IN: glycolysis; LOCATED IN: membrane; EXPRESSED IN: guard cell, cultured cell, leaf; CONTAINS InterPro DOMAIN/s: Pyruvate/Phosphoenolpyruvate kinase, catalytic core (InterPro:IPR015813), Pyruvate kinase, alpha/beta (InterPro:IPR015…	T
'4.1.14'	'glycolysis.cytosolic branch.pyruvate kinase (PK)'	'trinity_dn45415_c1_g4'	'(at3g52990 : 159.0) Pyruvate kinase family protein; FUNCTIONS IN: pyruvate kinase activity, magnesium ion binding, potassium ion binding, catalytic activity; INVOLVED IN: glycolysis; LOCATED IN: membrane; EXPRESSED IN: guard cell, cultured cell, leaf; CONTAINS InterPro DOMAIN/s: Pyruvate/Phosphoenolpyruvate kinase, catalytic core (InterPro:IPR015813), Pyruvate kinase, alpha/beta (InterPro:IPR015…	T
'4.1.14'	'glycolysis.cytosolic branch.pyruvate kinase (PK)'	'trinity_dn45463_c0_g2'	'(q42806|kpyc_soybn : 852.0) Pyruvate kinase, cytosolic isozyme (EC 2.7.1.40) (PK) - Glycine max (Soybean) & (at5g08570 : 840.0) Pyruvate kinase family protein; FUNCTIONS IN: pyruvate kinase activity, potassium ion binding, magnesium ion binding, catalytic activity; INVOLVED IN: glycolysis; LOCATED IN: cellular_component unknown; EXPRESSED IN: 22 plant structures; EXPRESSED DURING: 13 growth stag…	T
'4.1.14'	'glycolysis.cytosolic branch.pyruvate kinase (PK)'	'trinity_dn47981_c0_g1'	'(p22200|kpyc_soltu : 988.0) Pyruvate kinase, cytosolic isozyme (EC 2.7.1.40) (PK) - Solanum tuberosum (Potato) & (at5g08570 : 877.0) Pyruvate kinase family protein; FUNCTIONS IN: pyruvate kinase activity, potassium ion binding, magnesium ion binding, catalytic activity; INVOLVED IN: glycolysis; LOCATED IN: cellular_component unknown; EXPRESSED IN: 22 plant structures; EXPRESSED DURING: 13 growth…	T
'4.1.15'	'glycolysis.cytosolic branch.phospho-enol-pyruvate carboxylase (PEPC)'	'trinity_dn1586_c0_g1'	'(at3g14940 : 201.0) Encodes a cytosolic phosphoenolpyruvate carboxylase (PEPC) that has activity when expressed in E.coli. Its mRNA is most abundantly expressed in roots and siliques. PPC3 belongs to the plant-type PEPC family. It can form an enzymatically active complex with a castor bean ortholog of PPC4, which encodes a bacterial-type PEPC.; phosphoenolpyruvate carboxylase 3 (PPC3); FUNCTIONS…	T
'4.1.15'	'glycolysis.cytosolic branch.phospho-enol-pyruvate carboxylase (PEPC)'	'trinity_dn26676_c0_g1'	'(p29196|capp_soltu : 389.0) Phosphoenolpyruvate carboxylase (EC 4.1.1.31) (PEPCase) (PEPC) - Solanum tuberosum (Potato) & (at1g53310 : 385.0) Encodes one of four Arabidopsis phosphoenolpyruvate carboxylase proteins.; phosphoenolpyruvate carboxylase 1 (PPC1); FUNCTIONS IN: protein binding, phosphoenolpyruvate carboxylase activity; INVOLVED IN: response to salt stress, tricarboxylic acid cycle; LO…	T
'4.1.15'	'glycolysis.cytosolic branch.phospho-enol-pyruvate carboxylase (PEPC)'	'trinity_dn26832_c0_g1'	'(p27154|capp_tobac : 185.0) Phosphoenolpyruvate carboxylase (EC 4.1.1.31) (PEPCase) (PEPC) - Nicotiana tabacum (Common tobacco) & (at1g53310 : 184.0) Encodes one of four Arabidopsis phosphoenolpyruvate carboxylase proteins.; phosphoenolpyruvate carboxylase 1 (PPC1); FUNCTIONS IN: protein binding, phosphoenolpyruvate carboxylase activity; INVOLVED IN: response to salt stress, tricarboxylic acid c…	T
'4.1.15'	'glycolysis.cytosolic branch.phospho-enol-pyruvate carboxylase (PEPC)'	'trinity_dn37133_c1_g1'	'(at1g68750 : 1387.0) Encodes one of four Arabidopsis phosphoenolpyruvate (PEP) carboxylase proteins. But, it is more similar to bacterial PEP carboxylase than plant PEP carboxylase. Efforts to express this enzyme and to demonstrate its enzymatic activity in E.coli failed.; phosphoenolpyruvate carboxylase 4 (PPC4); CONTAINS InterPro DOMAIN/s: Pyruvate/Phosphoenolpyruvate kinase, catalytic core (I…	T
'4.1.15'	'glycolysis.cytosolic branch.phospho-enol-pyruvate carboxylase (PEPC)'	'trinity_dn43044_c0_g1'	'(p27154|capp_tobac : 159.0) Phosphoenolpyruvate carboxylase (EC 4.1.1.31) (PEPCase) (PEPC) - Nicotiana tabacum (Common tobacco) & (at1g53310 : 152.0) Encodes one of four Arabidopsis phosphoenolpyruvate carboxylase proteins.; phosphoenolpyruvate carboxylase 1 (PPC1); FUNCTIONS IN: protein binding, phosphoenolpyruvate carboxylase activity; INVOLVED IN: response to salt stress, tricarboxylic acid c…	T
'4.1.15'	'glycolysis.cytosolic branch.phospho-enol-pyruvate carboxylase (PEPC)'	'trinity_dn43044_c1_g1'	'(p51063|capp_picab : 130.0) Phosphoenolpyruvate carboxylase (EC 4.1.1.31) (PEPCase) (PEPC) - Picea abies (Norway spruce) (Picea excelsa) & (at1g53310 : 125.0) Encodes one of four Arabidopsis phosphoenolpyruvate carboxylase proteins.; phosphoenolpyruvate carboxylase 1 (PPC1); FUNCTIONS IN: protein binding, phosphoenolpyruvate carboxylase activity; INVOLVED IN: response to salt stress, tricarboxyl…	T
'4.1.15'	'glycolysis.cytosolic branch.phospho-enol-pyruvate carboxylase (PEPC)'	'trinity_dn43044_c1_g2'	'(p51063|capp_picab : 1703.0) Phosphoenolpyruvate carboxylase (EC 4.1.1.31) (PEPCase) (PEPC) - Picea abies (Norway spruce) (Picea excelsa) & (at3g14940 : 1583.0) Encodes a cytosolic phosphoenolpyruvate carboxylase (PEPC) that has activity when expressed in E.coli. Its mRNA is most abundantly expressed in roots and siliques. PPC3 belongs to the plant-type PEPC family. It can form an enzymatically …	T
'4.1.15'	'glycolysis.cytosolic branch.phospho-enol-pyruvate carboxylase (PEPC)'	'trinity_dn47618_c0_g1'	'(at1g68750 : 84.7) Encodes one of four Arabidopsis phosphoenolpyruvate (PEP) carboxylase proteins. But, it is more similar to bacterial PEP carboxylase than plant PEP carboxylase. Efforts to express this enzyme and to demonstrate its enzymatic activity in E.coli failed.; phosphoenolpyruvate carboxylase 4 (PPC4); CONTAINS InterPro DOMAIN/s: Pyruvate/Phosphoenolpyruvate kinase, catalytic core (Int…	T
'4.1.15'	'glycolysis.cytosolic branch.phospho-enol-pyruvate carboxylase (PEPC)'	'trinity_dn8161_c0_g1'	'(p16097|capp2_mescr : 208.0) Phosphoenolpyruvate carboxylase 2 (EC 4.1.1.31) (PEPCase 2) (PEPC 2) - Mesembryanthemum crystallinum (Common ice plant) & (at1g53310 : 206.0) Encodes one of four Arabidopsis phosphoenolpyruvate carboxylase proteins.; phosphoenolpyruvate carboxylase 1 (PPC1); FUNCTIONS IN: protein binding, phosphoenolpyruvate carboxylase activity; INVOLVED IN: response to salt stress,…	T
[truncated: 79,802 more rows]
