# Supplementary material for: Transcriptional reprogramming strategies and miRNA-mediated regulation networks of Taxus media induced into callus cells from tissues
Source: BMC Genomics. 2020 Feb 18;21:168. doi: 10.1186/s12864-020-6576-2 (PMC7029464; doi:10.1186/s12864-020-6576-2)
Supplement: Supplementary file 15 — Additional file 15. DEGs related to Plant Hormone Signaling Transduction All DEGs that related to “Plant Hormone Signaling Transduction” were listed. BR was short for Brassinosteroid, SA short for Salicylic acid, GA short for Gibberellin acid, ABA short for Abscisic acid, JA short for Jasmonic acid and ET short for Ethylene. [file 12864_2020_6576_MOESM15_ESM.xlsx]

## Sheet: Sheet1
DEGs related to Plant Hormone Signaling Transduction
Gene_ID	KOEntry	log2FC	regulation	KEGG definition	hormone signaling pathway
TRINITY_DN34151_c0_g1	K13416	-4.39599	down	BAK1	Brassinolide (BR)
TRINITY_DN34268_c0_g1	K13416	-2.52257	down	BAK1	Brassinolide (BR)
TRINITY_DN34949_c1_g1	K13416	7.06328	up	BAK1	Brassinolide (BR)
TRINITY_DN34949_c1_g3	K13416	4.62812	up	BAK1	Brassinolide (BR)
TRINITY_DN35572_c0_g1	K13416	1.41734	up	BAK1	Brassinolide (BR)
TRINITY_DN35834_c2_g1	K13416	1.14035	up	BAK1	Brassinolide (BR)
TRINITY_DN36304_c0_g1	K13449	4.77959	up	PR1	Salicylic acid (SA)
TRINITY_DN36305_c0_g1	K13416	3.07789	up	BAK1	Brassinolide (BR)
TRINITY_DN36730_c0_g2	K13416	2.38187	up	BAK1	Brassinolide (BR)
TRINITY_DN37301_c0_g1	K13416	-1.62971	down	BAK1	Brassinolide (BR)
TRINITY_DN37830_c0_g1	K13416	-5.5339	down	BAK1	Brassinolide (BR)
TRINITY_DN38208_c0_g2	K13416	-1.40149	down	BAK1	Brassinolide (BR)
TRINITY_DN38429_c0_g1	K13416	-3.04917	down	BAK1	Brassinolide (BR)
TRINITY_DN38661_c4_g1	K13416	1.52703	up	BAK1	Brassinolide (BR)
TRINITY_DN38956_c0_g1	K13416	-1.53501	down	BAK1	Brassinolide (BR)
TRINITY_DN29546_c0_g1	K13449	-2.07861	down	PR1	Salicylic acid (SA)
TRINITY_DN31148_c0_g4	K13416	2.54785	up	BAK1	Brassinolide (BR)
TRINITY_DN32576_c0_g1	K13416	-1.97608	down	BAK1	Brassinolide (BR)
TRINITY_DN39322_c2_g1	K13416	-4.98204	down	BAK1	Brassinolide (BR)
TRINITY_DN39392_c1_g1	K13416	-3.99169	down	BAK1	Brassinolide (BR)
TRINITY_DN39685_c0_g1	K13416	2.04037	up	BAK1	Brassinolide (BR)
TRINITY_DN40105_c0_g2	K13416	-1.67916	down	BAK1	Brassinolide (BR)
TRINITY_DN40519_c0_g1	K13416	-1.70109	down	BAK1	Brassinolide (BR)
TRINITY_DN41155_c0_g1	K13449	-4.66067	down	PR1	Salicylic acid (SA)
TRINITY_DN41227_c1_g1	K13416	-2.30256	down	BAK1	Brassinolide (BR)
TRINITY_DN41253_c0_g1	K13416	-3.22341	down	BAK1	Brassinolide (BR)
TRINITY_DN41405_c0_g3	K13416	5.8873	up	BAK1	Brassinolide (BR)
TRINITY_DN41724_c0_g1	K13416	-3.98874	down	BAK1	Brassinolide (BR)
TRINITY_DN41831_c3_g2	K13416	6.81461	up	BAK1	Brassinolide (BR)
TRINITY_DN42125_c1_g2	K13416	-1.23438	down	BAK1	Brassinolide (BR)
TRINITY_DN42388_c0_g1	K13416	-9.3201	down	BAK1	Brassinolide (BR)
TRINITY_DN42467_c0_g1	K13416	1.54579	up	BAK1	Brassinolide (BR)
TRINITY_DN45087_c0_g1	K13416	-5.10703	down	BAK1	Brassinolide (BR)
TRINITY_DN45779_c0_g1	K13416	-1.33928	down	BAK1	Brassinolide (BR)
TRINITY_DN45827_c0_g1	K13416	-2.90584	down	BAK1	Brassinolide (BR)
TRINITY_DN46545_c1_g1	K13416	-1.16727	down	BAK1	Brassinolide (BR)
TRINITY_DN46734_c0_g2	K13416	2.7062	up	BAK1	Brassinolide (BR)
TRINITY_DN32996_c0_g1	K14494	-1.24175	down	DELLA	Gibberellin (GA)
TRINITY_DN33108_c0_g1	K14494	-1.01093	down	DELLA	Gibberellin (GA)
TRINITY_DN33226_c0_g1	K14432	5.52903	up	ABF	Abscisic Acid (ABA)
TRINITY_DN33267_c1_g5	K14504	2.13486	up	TCH3	Brassinolide (BR)
TRINITY_DN33308_c0_g1	K14484	-4.02025	down	AUX/IAA	Auxin
TRINITY_DN33308_c0_g3	K14484	-3.31646	down	AUX/IAA	Auxin
TRINITY_DN33505_c0_g1	K13422	-1.06766	down	MYC2	Jasmonic Acid (JA)
TRINITY_DN33628_c0_g2	K14487	11.0598	up	GH3	Auxin
TRINITY_DN33654_c0_g1	K13415	-4.49779	down	BRI1	Brassinolide (BR)
TRINITY_DN33698_c0_g2	K14510	1.37087	up	CTR1	Ethylene (ET)
TRINITY_DN33750_c0_g3	K14515	-1.117	down	EBF1/2	Ethylene (ET)
TRINITY_DN33755_c0_g6	K13415	-1.64053	down	BRI1	Brassinolide (BR)
TRINITY_DN33811_c0_g2	K14489	2.86356	up	CRE1	cytokinin
TRINITY_DN33885_c0_g1	K13415	-2.20938	down	BRI1	Brassinolide (BR)
TRINITY_DN34104_c0_g1	K14488	-4.29364	down	SAUR	Auxin
TRINITY_DN34118_c0_g1	K14494	-1.23215	down	DELLA	Gibberellin (GA)
TRINITY_DN34124_c2_g2	K14491	-1.32072	down	B-ARR	cytokinin
TRINITY_DN34151_c0_g1	K13416	-4.39599	down	BAK1	Brassinolide (BR)
TRINITY_DN34206_c2_g2	K13415	-2.77171	down	BRI1	Brassinolide (BR)
TRINITY_DN34268_c0_g1	K13416	-2.52257	down	BAK1	Brassinolide (BR)
TRINITY_DN34286_c0_g4	K14498	1.26193	up	SnRK2	Abscisic Acid (ABA)
TRINITY_DN34286_c0_g5	K14498	-1.91472	down	SnRK2	Abscisic Acid (ABA)
TRINITY_DN34313_c0_g1	K14484	2.56098	up	AUX/IAA	Auxin
TRINITY_DN34324_c0_g1	K14486	-3.05924	down	ARF	Auxin
TRINITY_DN34386_c0_g1	K14494	-3.58763	down	DELLA	Gibberellin (GA)
TRINITY_DN34433_c0_g3	K14493	-4.75779	down	GID1	Gibberellin (GA)
TRINITY_DN34464_c1_g1	K13415	-1.48981	down	BRI1	Brassinolide (BR)
TRINITY_DN34506_c1_g1	K14505	-3.10006	down	CYCD3	Brassinolide (BR)
TRINITY_DN34639_c0_g2	K14486	-3.62363	down	ARF	Auxin
TRINITY_DN34665_c1_g2	K13415	3.8951	up	BRI1	Brassinolide (BR)
TRINITY_DN34794_c0_g2	K14488	-3.35923	down	SAUR	Auxin
TRINITY_DN34811_c2_g3	K14503	-2.2839	down	BZR1/2	Brassinolide (BR)
TRINITY_DN34820_c3_g6	K13415	-1.17914	down	BRI1	Brassinolide (BR)
TRINITY_DN34908_c0_g1	K13415	-3.77812	down	BRI1	Brassinolide (BR)
TRINITY_DN34949_c1_g1	K13416	7.06328	up	BAK1	Brassinolide (BR)
TRINITY_DN34949_c1_g3	K13416	4.62812	up	BAK1	Brassinolide (BR)
TRINITY_DN35300_c1_g1	K14487	-1.68733	down	GH3	Auxin
TRINITY_DN35314_c0_g4	K14502	-1.00403	down	BIN2	Brassinolide (BR)
TRINITY_DN35334_c0_g1	K14491	-6.20463	down	B-ARR	cytokinin
TRINITY_DN35356_c3_g1	K13422	-13.329	down	MYC2	Jasmonic Acid (JA)
TRINITY_DN35391_c0_g1	K13464	-2.623	down	JAZ	Jasmonic Acid (JA)
TRINITY_DN35398_c1_g2	K13415	3.27375	up	BRI1	Brassinolide (BR)
TRINITY_DN35572_c0_g1	K13416	1.41734	up	BAK1	Brassinolide (BR)
TRINITY_DN35639_c0_g1	K14516	-5.40859	down	ERF1/2	Ethylene (ET)
TRINITY_DN35689_c0_g1	K13415	-1.85234	down	BRI1	Brassinolide (BR)
TRINITY_DN35791_c0_g2	K14493	2.41519	up	GID1	Gibberellin (GA)
TRINITY_DN35808_c0_g1	K14504	-9.10286	down	TCH3	Brassinolide (BR)
TRINITY_DN35812_c0_g2	K13422	3.34569	up	MYC2	Jasmonic Acid (JA)
TRINITY_DN35830_c2_g1	K14504	-2.99183	down	TCH3	Brassinolide (BR)
TRINITY_DN35834_c2_g1	K13416	1.14035	up	BAK1	Brassinolide (BR)
TRINITY_DN35938_c0_g1	K13415	2.59051	up	BRI1	Brassinolide (BR)
TRINITY_DN35987_c0_g1	K13464	-5.1861	down	JAZ	Jasmonic Acid (JA)
TRINITY_DN36040_c0_g3	K13946	-1.57984	down	AUX	Auxin
TRINITY_DN36111_c0_g3	K13415	1.65259	up	BRI1	Brassinolide (BR)
TRINITY_DN36184_c0_g1	K14505	-3.12069	down	CYCD3	Brassinolide (BR)
TRINITY_DN36285_c1_g1	K14432	3.1238	up	ABF	Abscisic Acid (ABA)
TRINITY_DN36304_c0_g1	K13449	4.77959	up	PR1	Salicylic acid (SA)
TRINITY_DN36305_c0_g1	K13416	3.07789	up	BAK1	Brassinolide (BR)
TRINITY_DN36317_c0_g1	K14489	-1.6672	down	CRE1	cytokinin
TRINITY_DN36350_c0_g1	K14494	1.23675	up	DELLA	Gibberellin (GA)
TRINITY_DN36390_c2_g2	K13415	-7.84585	down	BRI1	Brassinolide (BR)
TRINITY_DN36435_c3_g2	K14504	2.12766	up	TCH3	Brassinolide (BR)
TRINITY_DN36435_c4_g1	K14504	-2.37421	down	TCH3	Brassinolide (BR)
TRINITY_DN36572_c1_g1	K14486	-1.89205	down	ARF	Auxin
TRINITY_DN36572_c1_g2	K14486	-3.60044	down	ARF	Auxin
TRINITY_DN36730_c0_g2	K13416	2.38187	up	BAK1	Brassinolide (BR)
TRINITY_DN36764_c0_g4	K16189	3.36777	up	TF(PIF4)	Gibberellin (GA)
TRINITY_DN36835_c1_g1	K13415	-1.30502	down	BRI1	Brassinolide (BR)
TRINITY_DN36964_c0_g1	K14510	1.13127	up	CTR1	Ethylene (ET)
TRINITY_DN37051_c5_g2	K14488	-1.04234	down	SAUR	Auxin
TRINITY_DN37168_c0_g1	K13415	1.0641	up	BRI1	Brassinolide (BR)
TRINITY_DN37168_c0_g2	K13415	1.09585	up	BRI1	Brassinolide (BR)
TRINITY_DN37243_c0_g1	K14486	-1.28954	down	ARF	Auxin
TRINITY_DN37248_c0_g3	K14516	-1.57733	down	ERF1/2	Ethylene (ET)
TRINITY_DN37301_c0_g1	K13416	-1.62971	down	BAK1	Brassinolide (BR)
TRINITY_DN37346_c2_g1	K14492	-2.4615	down	A-ARR	cytokinin
TRINITY_DN37353_c0_g1	K13415	-1.47425	down	BRI1	Brassinolide (BR)
TRINITY_DN37766_c0_g2	K14496	3.51841	up	PYR/PYL	Abscisic Acid (ABA)
TRINITY_DN37830_c0_g1	K13416	-5.5339	down	BAK1	Brassinolide (BR)
TRINITY_DN37859_c0_g6	K14504	-4.25962	down	TCH3	Brassinolide (BR)
TRINITY_DN37859_c0_g7	K14504	-9.35003	down	TCH3	Brassinolide (BR)
TRINITY_DN37859_c1_g1	K14504	-8.79711	down	TCH3	Brassinolide (BR)
TRINITY_DN37920_c0_g1	K13415	1.3439	up	BRI1	Brassinolide (BR)
TRINITY_DN37945_c0_g1	K14492	2.38214	up	A-ARR	cytokinin
TRINITY_DN37945_c0_g2	K14492	-4.2539	down	A-ARR	cytokinin
TRINITY_DN37965_c0_g1	K13422	-3.07397	down	MYC2	Jasmonic Acid (JA)
TRINITY_DN37965_c1_g1	K13422	2.80291	up	MYC2	Jasmonic Acid (JA)
TRINITY_DN38185_c0_g1	K13415	-1.87565	down	BRI1	Brassinolide (BR)
TRINITY_DN38208_c0_g2	K13416	-1.40149	down	BAK1	Brassinolide (BR)
TRINITY_DN38229_c0_g1	K14486	-3.91079	down	ARF	Auxin
TRINITY_DN38308_c0_g1	K14494	-1.29022	down	DELLA	Gibberellin (GA)
TRINITY_DN38429_c0_g1	K13416	-3.04917	down	BAK1	Brassinolide (BR)
TRINITY_DN38499_c0_g2	K14486	-2.53653	down	ARF	Auxin
TRINITY_DN38506_c0_g1	K14515	1.02089	up	EBF1/2	Ethylene (ET)
TRINITY_DN38661_c4_g1	K13416	1.52703	up	BAK1	Brassinolide (BR)
TRINITY_DN38661_c5_g1	K13415	3.37796	up	BRI1	Brassinolide (BR)
TRINITY_DN38775_c3_g2	K14500	1.11129	up	BSK	Brassinolide (BR)
TRINITY_DN38881_c0_g7	K14486	-2.63073	down	ARF	Auxin
TRINITY_DN38911_c1_g1	K14508	-1.9064	down	NPR1	Salicylic acid (SA)
TRINITY_DN38911_c1_g3	K14508	-3.7776	down	NPR1	Salicylic acid (SA)
TRINITY_DN38956_c0_g1	K13416	-1.53501	down	BAK1	Brassinolide (BR)
TRINITY_DN38967_c0_g1	K14488	1.14784	up	SAUR	Auxin
TRINITY_DN38967_c0_g2	K14488	-5.06209	down	SAUR	Auxin
TRINITY_DN38967_c0_g3	K14488	-2.49224	down	SAUR	Auxin
TRINITY_DN38967_c0_g4	K14488	-6.1867	down	SAUR	Auxin
TRINITY_DN11082_c0_g1	K14494	1.07355	up	DELLA	Gibberellin (GA)
TRINITY_DN12672_c0_g1	K14504	-10.6407	down	TCH3	Brassinolide (BR)
TRINITY_DN14086_c0_g2	K14488	3.85578	up	SAUR	Auxin
TRINITY_DN1607_c0_g1	K13946	-5.24331	down	AUX	Auxin
TRINITY_DN17022_c0_g1	K13946	-10.6285	down	AUX	Auxin
TRINITY_DN2202_c0_g1	K14484	8.90441	up	AUX/IAA	Auxin
TRINITY_DN23383_c0_g1	K14510	1.0434	up	CTR1	Ethylene (ET)
TRINITY_DN23677_c0_g1	K14495	4.09211	up	GID2	Gibberellin (GA)
TRINITY_DN24344_c0_g1	K13415	-6.56371	down	BRI1	Brassinolide (BR)
TRINITY_DN24611_c0_g1	K14494	-3.59433	down	DELLA	Gibberellin (GA)
TRINITY_DN24712_c0_g1	K13422	-3.2609	down	MYC2	Jasmonic Acid (JA)
TRINITY_DN24890_c0_g3	K14494	-3.71326	down	DELLA	Gibberellin (GA)
TRINITY_DN25197_c0_g1	K14488	2.47144	up	SAUR	Auxin
TRINITY_DN26321_c0_g1	K14488	-2.79575	down	SAUR	Auxin
TRINITY_DN26701_c0_g1	K14490	-1.29316	down	AHP	cytokinin
TRINITY_DN26718_c0_g1	K13415	-5.02854	down	BRI1	Brassinolide (BR)
TRINITY_DN27100_c0_g1	K14431	3.38056	up	TGA	Salicylic acid (SA)
TRINITY_DN27141_c0_g1	K14488	2.55097	up	SAUR	Auxin
TRINITY_DN27242_c0_g1	K14516	8.38944	up	ERF1/2	Ethylene (ET)
TRINITY_DN27718_c1_g1	K14490	-7.27152	down	AHP	cytokinin
TRINITY_DN28318_c0_g1	K13422	-7.00451	down	MYC2	Jasmonic Acid (JA)
TRINITY_DN28403_c0_g2	K14492	-1.31768	down	A-ARR	cytokinin
TRINITY_DN28417_c0_g1	K14505	-1.55061	down	CYCD3	Brassinolide (BR)
TRINITY_DN28429_c0_g1	K14488	5.62676	up	SAUR	Auxin
TRINITY_DN28846_c0_g1	K14488	5.20776	up	SAUR	Auxin
TRINITY_DN29003_c0_g1	K13464	-2.51473	down	JAZ	Jasmonic Acid (JA)
TRINITY_DN29273_c1_g2	K14486	2.29677	up	ARF	Auxin
TRINITY_DN29275_c0_g1	K14498	-11.6431	down	SnRK2	Abscisic Acid (ABA)
TRINITY_DN29546_c0_g1	K13449	-2.07861	down	PR1	Salicylic acid (SA)
TRINITY_DN29656_c0_g2	K14494	-5.01144	down	DELLA	Gibberellin (GA)
TRINITY_DN29799_c0_g1	K14510	-1.14613	down	CTR1	Ethylene (ET)
TRINITY_DN29853_c0_g1	K14432	-1.0638	down	ABF	Abscisic Acid (ABA)
TRINITY_DN29955_c0_g2	K14432	1.43953	up	ABF	Abscisic Acid (ABA)
TRINITY_DN30041_c0_g1	K14494	-1.06932	down	DELLA	Gibberellin (GA)
TRINITY_DN30376_c0_g1	K14493	3.0205	up	GID1	Gibberellin (GA)
TRINITY_DN30466_c0_g1	K13415	-1.13356	down	BRI1	Brassinolide (BR)
TRINITY_DN30672_c0_g1	K14499	-5.95757	down	BKI1	Brassinolide (BR)
TRINITY_DN30938_c0_g1	K14488	-1.68908	down	SAUR	Auxin
TRINITY_DN30984_c1_g1	K13415	-4.38059	down	BRI1	Brassinolide (BR)
TRINITY_DN31131_c0_g1	K13464	2.597	up	JAZ	Jasmonic Acid (JA)
TRINITY_DN31131_c0_g2	K13464	6.04641	up	JAZ	Jasmonic Acid (JA)
TRINITY_DN31146_c0_g1	K14486	-1.75958	down	ARF	Auxin
TRINITY_DN31146_c0_g2	K14486	-1.36053	down	ARF	Auxin
TRINITY_DN31148_c0_g4	K13416	2.54785	up	BAK1	Brassinolide (BR)
TRINITY_DN31257_c0_g1	K14493	-4.00473	down	GID1	Gibberellin (GA)
TRINITY_DN31400_c0_g1	K14493	-3.24258	down	GID1	Gibberellin (GA)
TRINITY_DN31468_c0_g2	K14487	3.69928	up	GH3	Auxin
TRINITY_DN31468_c0_g3	K14487	-6.89872	down	GH3	Auxin
TRINITY_DN31808_c0_g1	K13415	-3.24533	down	BRI1	Brassinolide (BR)
TRINITY_DN31810_c0_g2	K14431	5.50325	up	TGA	Salicylic acid (SA)
TRINITY_DN31810_c0_g3	K14431	1.00082	up	TGA	Salicylic acid (SA)
TRINITY_DN32131_c0_g1	K14491	-3.61266	down	B-ARR	cytokinin
TRINITY_DN32167_c0_g1	K14495	2.26276	up	GID2	Gibberellin (GA)
TRINITY_DN32209_c0_g1	K14505	1.61836	up	CYCD3	Brassinolide (BR)
TRINITY_DN32349_c0_g1	K14493	-2.94716	down	GID1	Gibberellin (GA)
TRINITY_DN32401_c0_g1	K14504	-3.71557	down	TCH3	Brassinolide (BR)
TRINITY_DN32425_c0_g1	K14486	1.38091	up	ARF	Auxin
TRINITY_DN32481_c0_g1	K14498	-1.52827	down	SnRK2	Abscisic Acid (ABA)
TRINITY_DN32576_c0_g1	K13416	-1.97608	down	BAK1	Brassinolide (BR)
TRINITY_DN32798_c0_g2	K13415	-1.35866	down	BRI1	Brassinolide (BR)
TRINITY_DN32809_c0_g1	K14488	1.31757	up	SAUR	Auxin
TRINITY_DN32869_c1_g1	K14494	1.68712	up	DELLA	Gibberellin (GA)
TRINITY_DN39271_c0_g1	K14493	-1.94474	down	GID1	Gibberellin (GA)
TRINITY_DN39300_c0_g1	K14498	-4.2493	down	SnRK2	Abscisic Acid (ABA)
TRINITY_DN39301_c1_g2	K14491	-6.21496	down	B-ARR	cytokinin
TRINITY_DN39322_c2_g1	K13416	-4.98204	down	BAK1	Brassinolide (BR)
TRINITY_DN39342_c3_g2	K14516	8.26771	up	ERF1/2	Ethylene (ET)
TRINITY_DN39392_c1_g1	K13416	-3.99169	down	BAK1	Brassinolide (BR)
TRINITY_DN39475_c1_g3	K13415	-1.87293	down	BRI1	Brassinolide (BR)
TRINITY_DN39489_c1_g1	K13415	3.5462	up	BRI1	Brassinolide (BR)
TRINITY_DN39512_c0_g2	K13422	1.52308	up	MYC2	Jasmonic Acid (JA)
TRINITY_DN39602_c0_g4	K13415	-2.01184	down	BRI1	Brassinolide (BR)
TRINITY_DN39685_c0_g1	K13416	2.04037	up	BAK1	Brassinolide (BR)
TRINITY_DN39688_c1_g3	K13415	1.26418	up	BRI1	Brassinolide (BR)
TRINITY_DN39830_c3_g1	K14504	-5.55079	down	TCH3	Brassinolide (BR)
TRINITY_DN39859_c0_g3	K14515	-2.0016	down	EBF1/2	Ethylene (ET)
TRINITY_DN39903_c0_g2	K14516	-3.31555	down	ERF1/2	Ethylene (ET)
TRINITY_DN40026_c1_g2	K14515	-1.12206	down	EBF1/2	Ethylene (ET)
TRINITY_DN40032_c0_g5	K14493	-1.31119	down	GID1	Gibberellin (GA)
TRINITY_DN40057_c1_g2	K13946	-2.09123	down	AUX	Auxin
TRINITY_DN40065_c0_g1	K14515	-1.00501	down	EBF1/2	Ethylene (ET)
TRINITY_DN40089_c1_g1	K14493	1.94714	up	GID1	Gibberellin (GA)
TRINITY_DN40089_c1_g2	K14493	-5.53912	down	GID1	Gibberellin (GA)
TRINITY_DN40089_c2_g1	K14493	-8.44613	down	GID1	Gibberellin (GA)
TRINITY_DN40105_c0_g2	K13416	-1.67916	down	BAK1	Brassinolide (BR)
TRINITY_DN40174_c1_g2	K14484	-1.2492	down	AUX/IAA	Auxin
TRINITY_DN40178_c1_g2	K14488	-2.69747	down	SAUR	Auxin
TRINITY_DN40283_c0_g1	K13415	-1.29798	down	BRI1	Brassinolide (BR)
TRINITY_DN40283_c0_g4	K14495	-2.39512	down	GID2	Gibberellin (GA)
TRINITY_DN40306_c1_g4	K14492	1.82719	up	A-ARR	cytokinin
TRINITY_DN40460_c0_g2	K14487	2.3241	up	GH3	Auxin
TRINITY_DN40519_c0_g1	K13416	-1.70109	down	BAK1	Brassinolide (BR)
TRINITY_DN40541_c0_g4	K14494	5.14652	up	DELLA	Gibberellin (GA)
TRINITY_DN40648_c0_g1	K14485	1.10197	up	TIR1	Auxin
TRINITY_DN40685_c0_g3	K14494	6.35719	up	DELLA	Gibberellin (GA)
TRINITY_DN40685_c0_g5	K14494	6.05489	up	DELLA	Gibberellin (GA)
TRINITY_DN40717_c2_g1	K14489	-2.17237	down	CRE1	cytokinin
TRINITY_DN40836_c0_g1	K13946	-1.188	down	AUX	Auxin
TRINITY_DN40994_c1_g3	K13415	-1.53255	down	BRI1	Brassinolide (BR)
TRINITY_DN41047_c3_g3	K13415	-1.61837	down	BRI1	Brassinolide (BR)
TRINITY_DN41052_c0_g1	K13464	-2.30452	down	JAZ	Jasmonic Acid (JA)
TRINITY_DN41155_c0_g1	K13449	-4.66067	down	PR1	Salicylic acid (SA)
TRINITY_DN41191_c0_g1	K13415	-1.56106	down	BRI1	Brassinolide (BR)
TRINITY_DN41202_c0_g1	K14431	1.33536	up	TGA	Salicylic acid (SA)
TRINITY_DN41202_c0_g2	K14431	1.11106	up	TGA	Salicylic acid (SA)
TRINITY_DN41227_c1_g1	K13416	-2.30256	down	BAK1	Brassinolide (BR)
TRINITY_DN41253_c0_g1	K13416	-3.22341	down	BAK1	Brassinolide (BR)
TRINITY_DN41275_c0_g3	K14486	-1.58634	down	ARF	Auxin
TRINITY_DN41327_c2_g1	K13464	-4.32358	down	JAZ	Jasmonic Acid (JA)
TRINITY_DN41327_c2_g2	K13464	-4.69762	down	JAZ	Jasmonic Acid (JA)
TRINITY_DN41394_c1_g1	K14432	1.109	up	ABF	Abscisic Acid (ABA)
TRINITY_DN41405_c0_g3	K13416	5.8873	up	BAK1	Brassinolide (BR)
TRINITY_DN41411_c0_g1	K14516	1.70127	up	ERF1/2	Ethylene (ET)
TRINITY_DN41417_c0_g2	K14513	1.48957	up	EIN2	Ethylene (ET)
TRINITY_DN41488_c1_g1	K14493	1.37913	up	GID1	Gibberellin (GA)
TRINITY_DN41496_c1_g2	K14488	-4.29932	down	SAUR	Auxin
TRINITY_DN41547_c0_g1	K14498	-1.76158	down	SnRK2	Abscisic Acid (ABA)
TRINITY_DN41604_c0_g7	K14485	-2.14317	down	TIR1	Auxin
TRINITY_DN41647_c1_g1	K13415	-5.16819	down	BRI1	Brassinolide (BR)
TRINITY_DN41724_c0_g1	K13416	-3.98874	down	BAK1	Brassinolide (BR)
TRINITY_DN41763_c0_g2	K13415	-1.39658	down	BRI1	Brassinolide (BR)
TRINITY_DN41831_c3_g2	K13416	6.81461	up	BAK1	Brassinolide (BR)
TRINITY_DN41922_c1_g1	K14510	-1.06054	down	CTR1	Ethylene (ET)
TRINITY_DN42125_c1_g2	K13416	-1.23438	down	BAK1	Brassinolide (BR)
TRINITY_DN42170_c0_g2	K14499	-7.30482	down	BKI1	Brassinolide (BR)
TRINITY_DN42175_c0_g3	K14498	-1.31756	down	SnRK2	Abscisic Acid (ABA)
TRINITY_DN42263_c0_g1	K14488	-2.0818	down	SAUR	Auxin
TRINITY_DN42296_c0_g1	K13415	-2.12084	down	BRI1	Brassinolide (BR)
TRINITY_DN42328_c0_g2	K13415	-1.95587	down	BRI1	Brassinolide (BR)
TRINITY_DN42388_c0_g1	K13416	-9.3201	down	BAK1	Brassinolide (BR)
TRINITY_DN42433_c1_g2	K14493	3.86725	up	GID1	Gibberellin (GA)
TRINITY_DN42467_c0_g1	K13416	1.54579	up	BAK1	Brassinolide (BR)
TRINITY_DN42662_c1_g1	K14504	-4.3386	down	TCH3	Brassinolide (BR)
TRINITY_DN42731_c0_g2	K14485	-1.12113	down	TIR1	Auxin
TRINITY_DN42764_c0_g1	K13415	-1.72271	down	BRI1	Brassinolide (BR)
TRINITY_DN42782_c0_g1	K14509	-1.58672	down	ETR	Ethylene (ET)
TRINITY_DN42863_c0_g1	K14498	1.64699	up	SnRK2	Abscisic Acid (ABA)
TRINITY_DN42910_c0_g2	K14493	2.04862	up	GID1	Gibberellin (GA)
TRINITY_DN42932_c1_g7	K14493	3.30151	up	GID1	Gibberellin (GA)
TRINITY_DN42991_c0_g1	K13415	-2.91653	down	BRI1	Brassinolide (BR)
TRINITY_DN43623_c0_g1	K14509	2.07985	up	ETR	Ethylene (ET)
TRINITY_DN43650_c0_g5	K14494	-1.34647	down	DELLA	Gibberellin (GA)
TRINITY_DN43764_c0_g4	K14515	1.23171	up	EBF1/2	Ethylene (ET)
TRINITY_DN43949_c0_g2	K14494	-1.64805	down	DELLA	Gibberellin (GA)
TRINITY_DN43971_c1_g1	K14493	1.18758	up	GID1	Gibberellin (GA)
TRINITY_DN44056_c0_g2	K14510	1.13633	up	CTR1	Ethylene (ET)
TRINITY_DN44172_c0_g1	K13415	-6.90553	down	BRI1	Brassinolide (BR)
TRINITY_DN44263_c0_g1	K14486	-2.87145	down	ARF	Auxin
TRINITY_DN44270_c0_g1	K14504	-6.48376	down	TCH3	Brassinolide (BR)
TRINITY_DN44377_c2_g2	K14493	4.41738	up	GID1	Gibberellin (GA)
TRINITY_DN44414_c1_g1	K14493	2.01945	up	GID1	Gibberellin (GA)
TRINITY_DN44425_c0_g2	K14493	2.66916	up	GID1	Gibberellin (GA)
TRINITY_DN44463_c1_g2	K14508	-3.29794	down	NPR1	Salicylic acid (SA)
TRINITY_DN44749_c0_g1	K13415	-2.6613	down	BRI1	Brassinolide (BR)
TRINITY_DN44865_c0_g3	K13415	-5.87855	down	BRI1	Brassinolide (BR)
TRINITY_DN45076_c1_g1	K14506	-1.57325	down	JAR1	Jasmonic Acid (JA)
TRINITY_DN45087_c0_g1	K13416	-5.10703	down	BAK1	Brassinolide (BR)
TRINITY_DN45149_c0_g1	K14493	-1.06125	down	GID1	Gibberellin (GA)
TRINITY_DN45149_c2_g1	K14493	1.26143	up	GID1	Gibberellin (GA)
TRINITY_DN45149_c2_g2	K14493	2.05732	up	GID1	Gibberellin (GA)
TRINITY_DN45188_c0_g1	K13415	-2.66808	down	BRI1	Brassinolide (BR)
TRINITY_DN45188_c0_g2	K13415	-2.44552	down	BRI1	Brassinolide (BR)
TRINITY_DN45202_c1_g1	K14504	-4.08513	down	TCH3	Brassinolide (BR)
TRINITY_DN45236_c0_g1	K14510	-2.12492	down	CTR1	Ethylene (ET)
TRINITY_DN45238_c0_g1	K14432	-1.30477	down	ABF	Abscisic Acid (ABA)
TRINITY_DN45340_c0_g1	K14504	1.79924	up	TCH3	Brassinolide (BR)
TRINITY_DN45343_c0_g2	K14491	-7.03075	down	B-ARR	cytokinin
TRINITY_DN45352_c0_g1	K14510	1.24363	up	CTR1	Ethylene (ET)
TRINITY_DN45372_c0_g3	K14493	-1.52681	down	GID1	Gibberellin (GA)
TRINITY_DN45372_c1_g1	K14493	-1.78374	down	GID1	Gibberellin (GA)
TRINITY_DN45372_c1_g3	K14493	-8.91218	down	GID1	Gibberellin (GA)
TRINITY_DN45372_c1_g5	K14493	2.4329	up	GID1	Gibberellin (GA)
TRINITY_DN45511_c2_g3	K14516	2.16003	up	ERF1/2	Ethylene (ET)
TRINITY_DN45617_c0_g1	K14498	1.1249	up	SnRK2	Abscisic Acid (ABA)
TRINITY_DN45635_c0_g1	K14489	-1.2401	down	CRE1	cytokinin
TRINITY_DN45671_c2_g1	K14498	-1.23795	down	SnRK2	Abscisic Acid (ABA)
TRINITY_DN45671_c2_g2	K14498	-5.0424	down	SnRK2	Abscisic Acid (ABA)
TRINITY_DN45671_c2_g3	K14498	-4.35456	down	SnRK2	Abscisic Acid (ABA)
TRINITY_DN45671_c2_g4	K14498	-1.48344	down	SnRK2	Abscisic Acid (ABA)
TRINITY_DN45705_c0_g2	K14494	1.31129	up	DELLA	Gibberellin (GA)
TRINITY_DN45762_c0_g1	K14493	1.40661	up	GID1	Gibberellin (GA)
TRINITY_DN45762_c2_g1	K14493	1.40475	up	GID1	Gibberellin (GA)
TRINITY_DN45762_c2_g2	K14493	3.08249	up	GID1	Gibberellin (GA)
TRINITY_DN45762_c2_g3	K14493	-6.29578	down	GID1	Gibberellin (GA)
TRINITY_DN45779_c0_g1	K13416	-1.33928	down	BAK1	Brassinolide (BR)
TRINITY_DN45827_c0_g1	K13416	-2.90584	down	BAK1	Brassinolide (BR)
TRINITY_DN45849_c0_g2	K14516	-1.55643	down	ERF1/2	Ethylene (ET)
TRINITY_DN45861_c0_g2	K14494	-1.68679	down	DELLA	Gibberellin (GA)
TRINITY_DN45861_c0_g3	K14494	-1.16919	down	DELLA	Gibberellin (GA)
TRINITY_DN45890_c0_g1	K14504	-1.85343	down	TCH3	Brassinolide (BR)
TRINITY_DN46131_c0_g1	K14486	-2.3972	down	ARF	Auxin
TRINITY_DN46222_c4_g3	K14492	2.30764	up	A-ARR	cytokinin
TRINITY_DN46222_c4_g5	K14492	1.86331	up	A-ARR	cytokinin
TRINITY_DN46259_c0_g1	K14487	8.44984	up	GH3	Auxin
TRINITY_DN46259_c1_g1	K14487	8.91362	up	GH3	Auxin
TRINITY_DN46266_c0_g1	K14504	-1.35994	down	TCH3	Brassinolide (BR)
TRINITY_DN46289_c0_g1	K14493	1.9513	up	GID1	Gibberellin (GA)
TRINITY_DN46289_c0_g2	K14493	1.46207	up	GID1	Gibberellin (GA)
TRINITY_DN46345_c0_g2	K13415	1.85251	up	BRI1	Brassinolide (BR)
TRINITY_DN46407_c1_g1	K14498	1.2287	up	SnRK2	Abscisic Acid (ABA)
TRINITY_DN46413_c1_g2	K14484	-1.48552	down	AUX/IAA	Auxin
TRINITY_DN46545_c1_g1	K13416	-1.16727	down	BAK1	Brassinolide (BR)
TRINITY_DN46588_c3_g1	K13415	3.40683	up	BRI1	Brassinolide (BR)
TRINITY_DN46692_c0_g1	K13415	2.92953	up	BRI1	Brassinolide (BR)
TRINITY_DN46734_c0_g2	K13416	2.7062	up	BAK1	Brassinolide (BR)
TRINITY_DN46897_c3_g2	K14493	-2.0627	down	GID1	Gibberellin (GA)
TRINITY_DN46897_c4_g1	K14493	3.07269	up	GID1	Gibberellin (GA)
TRINITY_DN46956_c0_g1	K13415	-1.77704	down	BRI1	Brassinolide (BR)
TRINITY_DN47005_c1_g1	K13415	1.44968	up	BRI1	Brassinolide (BR)
TRINITY_DN47073_c2_g3	K13415	-3.29601	down	BRI1	Brassinolide (BR)
TRINITY_DN47190_c1_g1	K14493	3.7377	up	GID1	Gibberellin (GA)
TRINITY_DN47270_c0_g1	K13415	-1.19528	down	BRI1	Brassinolide (BR)
TRINITY_DN47303_c0_g1	K13415	-3.19507	down	BRI1	Brassinolide (BR)
TRINITY_DN7202_c0_g1	K14494	1.79534	up	DELLA	Gibberellin (GA)
