# Supplementary material for: Transcriptional reprogramming strategies and miRNA-mediated regulation networks of Taxus media induced into callus cells from tissues
Source: BMC Genomics. 2020 Feb 18;21:168. doi: 10.1186/s12864-020-6576-2 (PMC7029464; doi:10.1186/s12864-020-6576-2)
Supplement: Supplementary file 16 — Additional file 16. Degraded transcription factors All degraded transcription factors and related miRNAs were listed in (a). Transcription factors were annotated with plnTFdb database. [file 12864_2020_6576_MOESM16_ESM.xlsx]

## Sheet: Sheet1
miR_name	Calli/Calli1(norm)	Calli/Calli2(norm)	Calli/Calli3(norm)	Tissue/Tissue1(norm)	Tissue/Tissue2(norm)	Tissue/Tissue3(norm)	up/down	Gene_ID	Symbol	plntfdb	Calli_1_TPM	Calli_2_TPM	Calli_3_TPM	Tissue1_TPM	Tissue2_TPM	Tissue3_TPM	regulation
gma-MIR828b-p5_1ss21CT	18.3114	21.5854	24.6233	25.1829	27.9144	18.4554	down	TRINITY_DN36666_c1_g2	MYB5	MYB	2.78	6.2	5.69	7.09	7.81	5.94	up
aly-miR166a-3p_2ss1TC20CA	0	0	0	110.902	36.7962	38.3305	down	TRINITY_DN39537_c0_g3	HOX32	HB	15.12	17.32	12.21	51.89	74.9	62.42	down
ppt-miR529d_L+1R-1_1ss21CT	0	0	0	1966.2	2164	1600.89	down	TRINITY_DN42991_c0_g2	-	SBP	0.37	0.9	1.77	6.74	7.3	7.57	down
PC-5p-14001_247	89.0824	127.785	124.289	0	0	11.3572	up	TRINITY_DN36953_c0_g1	NFYA1	CCAAT	0.51	0.38	0.5	19.65	17.97	15.92	down
gma-miR169k_1ss20GC	193.012	486.966	286.686	46.9758	16.4949	29.8126	up	TRINITY_DN33855_c0_g1	NFYA7	CCAAT	3.63	7.22	7.2	49.64	53.44	49.22	down
PC-5p-164_11331	4408.59	7650.72	8809.28	491.067	478.351	508.234	up	TRINITY_DN35204_c1_g3	-	TIG	22.4	32.36	38.5	276.9	282.44	253.41	down
gma-MIR828b-p5_1ss21CT	18.3114	21.5854	24.6233	25.1829	27.9144	18.4554	down	TRINITY_DN44280_c1_g1	MYB4	MYB	10.35	28.47	13.91	11.79	9.83	7.99	up
ppt-miR529e_L+1_1ss21CT	0	0	0	15.4972	29.1832	17.0358	down	TRINITY_DN42991_c0_g1	SPL3	SBP	0.49	1.34	1.68	17.97	20.47	20.49	down
smo-miR171a	703.751	929.897	1729.49	342.875	414.275	461.859	up	TRINITY_DN45861_c0_g3	SCL6	GRAS	6.13	7.28	6.02	23	20.53	22.82	down
ptc-MIR472a-p5_2ss9AG20CT	349.896	224.919	195.814	218.898	183.981	165.152	up	TRINITY_DN40483_c1_g3	At5g66890	NAC	0.8	0.84	1.99	2.23	1.67	2.4	down
aly-miR858-5p_L-1R+1	336.533	126.059	328.311	425.204	284.219	226.197	down	TRINITY_DN40921_c0_g1	TT2	MYB	3.49	5.68	4.09	0.69	0.37	0.64	up
mtr-miR172b	285.064	424.8	683.59	3137.21	2375.26	1710.2	down	TRINITY_DN45915_c0_g2	AP2	AP2-EREBP	0.91	1.93	3.09	7.87	9.03	7.6	down
gma-miR169j-5p_2ss20GC21GA	29.1992	47.0561	26.3821	36.8058	44.4093	29.3394	down	TRINITY_DN33855_c0_g1	NFYA7	CCAAT	3.63	7.22	7.2	49.64	53.44	49.22	down
pde-MIR159-p5	18.3114	31.0829	40.4526	31.9629	64.7106	43.5359	down	TRINITY_DN44396_c0_g3	GAM1	MYB	0.57	0.84	1.07	3.96	3.82	3.47	down
bdi-miR169i_L-1_1ss22AG	0	0	0	2.90572	8.88185	4.73216	down	TRINITY_DN36953_c0_g1	NFYA1	CCAAT	0.51	0.38	0.5	19.65	17.97	15.92	down
pab-miR166a_1ss20TC	902.701	1005.01	728.733	52131.5	28841.9	31967.6	down	TRINITY_DN34328_c0_g3	ATHB-15	HB	5.13	6.4	5.02	4.03	5.12	4.19	up
gma-miR169k_1ss20GC	193.012	486.966	286.686	46.9758	16.4949	29.8126	up	TRINITY_DN36953_c0_g1	NFYA1	CCAAT	0.51	0.38	0.5	19.65	17.97	15.92	down
pta-miR319_R+1	121.746	85.478	127.22	86119.7	236304	180931	down	TRINITY_DN43165_c0_g1	TCP4	TCP	5.54	9.01	1.06	2.06	1.45	2.84	up
ppt-miR156a	66.3169	39.7171	102.011	325.441	149.723	100.322	down	TRINITY_DN31808_c0_g1	SPL7	SBP	0.53	1.24	1.31	11.48	18.97	18.63	down
osa-miR529b_2ss18GT20TA	0	0	0	9.68573	0	8.51789	down	TRINITY_DN42991_c0_g1	SPL3	SBP	0.49	1.34	1.68	17.97	20.47	20.49	down
smo-MIR1083-p5_2ss1TC20GC	2615.06	3673.83	2394.32	19158.4	34563.1	29464.3	down	TRINITY_DN39301_c1_g2	RR23	ARR-B	0.02	0.02	0.02	7.49	6.67	8.66	down
gma-miR169k_R+1_1ss20GC	75.72	121.31	55.1093	13.56	20.3014	11.3572	up	TRINITY_DN39155_c0_g2	NFYA7	CCAAT	3.01	4.62	2.93	38.51	31.54	31.81	down
pab-miR166a_2ss1TC20TC	77.2047	80.2975	27.5547	15399.3	8994.14	9309.11	down	TRINITY_DN39537_c0_g3	HOX32	HB	15.12	17.32	12.21	51.89	74.9	62.42	down
ppt-miR477a-5p_L+1R+1	37.1176	37.1268	0	47.9444	33.6241	30.759	down	TRINITY_DN33108_c0_g1	GAI1	GRAS	1.62	0.96	1.93	6.21	7.01	5.97	down
pde-miR169_2ss9GA20TG	63.8424	125.195	21.1057	24.2143	26.6456	20.8215	up	TRINITY_DN33855_c0_g1	NFYA7	CCAAT	3.63	7.22	7.2	49.64	53.44	49.22	down
aly-miR166a-3p_2ss1TC20CA	0	0	0	110.902	36.7962	38.3305	down	TRINITY_DN34328_c0_g3	ATHB-15	HB	5.13	6.4	5.02	4.03	5.12	4.19	up
ath-MIR156j-p5_2ss14CT18GT	0	0	0	12.5915	13.3228	4.73216	down	TRINITY_DN42991_c0_g2	-	SBP	0.37	0.9	1.77	6.74	7.3	7.57	down
ppt-MIR477a-p5_2ss14AC17CT	25.7349	20.7219	0	123.977	34.2586	69.0895	down	TRINITY_DN33108_c0_g1	GAI1	GRAS	1.62	0.96	1.93	6.21	7.01	5.97	down
ppt-miR529e_1ss20CT	12.8675	12.9512	0	3032.6	3872.49	2367.97	down	TRINITY_DN42991_c0_g1	SPL3	SBP	0.49	1.34	1.68	17.97	20.47	20.49	down
gma-miR169k_1ss20GC	193.012	486.966	286.686	46.9758	16.4949	29.8126	up	TRINITY_DN39155_c0_g2	NFYA7	CCAAT	3.01	4.62	2.93	38.51	31.54	31.81	down
aly-miR858-5p_L-1R+1	336.533	126.059	328.311	425.204	284.219	226.197	down	TRINITY_DN40921_c0_g3	MYB3	MYB	3.3	5.93	6.67	0.45	0.1	0.21	up
ath-MIR156j-p5_2ss14CT18GT	0	0	0	12.5915	13.3228	4.73216	down	TRINITY_DN31808_c0_g1	SPL7	SBP	0.53	1.24	1.31	11.48	18.97	18.63	down
ppt-miR529e_1ss20CT	12.8675	12.9512	0	3032.6	3872.49	2367.97	down	TRINITY_DN31808_c0_g1	SPL7	SBP	0.53	1.24	1.31	11.48	18.97	18.63	down
gma-miR828a	5.44392	2.59024	0	0	0	2.36608	up	TRINITY_DN32235_c1_g1	MYB36	MYB	0	0	0	1.82	3.77	2.95	down
cln-miR162_1ss21GT	373.156	286.654	165.328	1703.72	1865.19	1945.86	down	TRINITY_DN46006_c0_g1	DCL1	C2H2	1.82	3.39	2.84	9.5	9.12	8.13	down
pde-miR159_R-1	4143.32	5493.04	4722.99	6287.01	7208.26	5172.25	down	TRINITY_DN44396_c0_g3	GAM1	MYB	0.57	0.84	1.07	3.96	3.82	3.47	down
gma-MIR828b-p5_1ss21CT	18.3114	21.5854	24.6233	25.1829	27.9144	18.4554	down	TRINITY_DN36666_c1_g1	MYB5	MYB	1.91	3.97	5.19	7.98	3.85	4.3	up
aly-MIR396b-p5	7.91843	0	0	0	0	0	up	TRINITY_DN37061_c0_g1	-	Orphans	33.43	21.62	215.43	437.33	548.47	479.88	down
cln-miR164	666.138	1262.31	388.11	5449.19	5141.32	5279.2	down	TRINITY_DN33801_c0_g5	NAC098	NAC	16.16	27.02	30.53	10.27	2.88	1.78	up
gma-miR828a	5.44392	2.59024	0	0	0	2.36608	up	TRINITY_DN36666_c1_g2	MYB5	MYB	2.78	6.2	5.69	7.09	7.81	5.94	up
pab-miR166a_2ss1TC20TC	77.2047	80.2975	27.5547	15399.3	8994.14	9309.11	down	TRINITY_DN39537_c0_g2	ATHB-15	HB	15.46	15.83	4.66	30.93	42.5	32.33	down
pta-miR319_R+1	121.746	85.478	127.22	86119.7	236304	180931	down	TRINITY_DN43165_c0_g9	PCF6	TCP	0	0	0.05	3.09	0.89	0.72	down
osa-miR529b_R-1	0	0	0	34.8686	64.0762	25.5537	down	TRINITY_DN31808_c0_g1	SPL7	SBP	0.53	1.24	1.31	11.48	18.97	18.63	down
osa-miR529b_R-1	0	0	0	34.8686	64.0762	25.5537	down	TRINITY_DN42991_c0_g1	SPL3	SBP	0.49	1.34	1.68	17.97	20.47	20.49	down
aly-miR858-5p_L-1R+1	336.533	126.059	328.311	425.204	284.219	226.197	down	TRINITY_DN41993_c5_g2	MYB4	MYB-related	14.66	27.28	19.89	7.02	8	6.77	up
ppt-miR529d_2ss17AC21CT	121.746	210.673	675.382	98.7945	52.6567	42.1162	up	TRINITY_DN31808_c0_g1	SPL7	SBP	0.53	1.24	1.31	11.48	18.97	18.63	down
pab-miR482c_R-4_1ss11TG	27.7145	21.5854	19.9332	21.3086	19.0325	34.0716	down	TRINITY_DN34010_c0_g1	DEK	MYB-related	24.91	34.45	26.58	45.81	46.23	46.08	up
PC-5p-60935_30	4.94902	6.0439	0	8.71716	0	15.1429	down	TRINITY_DN33108_c0_g1	GAI1	GRAS	1.62	0.96	1.93	6.21	7.01	5.97	down
aly-miR166a-3p_2ss1TC17TC	0	0	0	11.6229	6.9786	2.36608	down	TRINITY_DN34328_c0_g3	ATHB-15	HB	5.13	6.4	5.02	4.03	5.12	4.19	up
osa-miR529b_2ss18GT20TA	0	0	0	9.68573	0	8.51789	down	TRINITY_DN31808_c0_g1	SPL7	SBP	0.53	1.24	1.31	11.48	18.97	18.63	down
pab-miR396a_1ss21AT	13154	13661.4	18104.6	82906.5	72300.8	53652.8	down	TRINITY_DN47258_c2_g4	GRF5	GRF	0.03	0	0.01	0.9	2.16	1.19	down
bdi-miR169i_L-1_1ss22AG	0	0	0	2.90572	8.88185	4.73216	down	TRINITY_DN39155_c0_g2	NFYA7	CCAAT	3.01	4.62	2.93	38.51	31.54	31.81	down
aly-miR858-5p_L-1R+1	336.533	126.059	328.311	425.204	284.219	226.197	down	TRINITY_DN39434_c0_g2	WER	MYB	1.28	2.46	1.59	4.91	6.43	5.57	down
ppt-miR529d_L+1R-1_1ss21CT	0	0	0	1966.2	2164	1600.89	down	TRINITY_DN31808_c0_g1	SPL7	SBP	0.53	1.24	1.31	11.48	18.97	18.63	down
mtr-miR159a_R-1	0	0	5.27642	0	3.80651	0	up	TRINITY_DN44396_c0_g3	GAM1	MYB	0.57	0.84	1.07	3.96	3.82	3.47	down
smo-miR171a_1ss9TC	317.727	371.268	155.948	1886.78	3012.22	2679.35	down	TRINITY_DN45861_c0_g3	SCL6	GRAS	6.13	7.28	6.02	23	20.53	22.82	down
osa-miR529b_2ss18GT20TA	0	0	0	9.68573	0	8.51789	down	TRINITY_DN42991_c0_g2	-	SBP	0.37	0.9	1.77	6.74	7.3	7.57	down
pab-miR160a	353.36	700.229	240.37	8662.92	8642.04	7151.24	down	TRINITY_DN32425_c0_g1	ARF22	ARF	5.14	10.9	13.72	6.87	6.16	6.03	up
gma-miR169j-5p_2ss20GC21GA	29.1992	47.0561	26.3821	36.8058	44.4093	29.3394	down	TRINITY_DN39155_c0_g2	NFYA7	CCAAT	3.01	4.62	2.93	38.51	31.54	31.81	down
mtr-miR169d-5p_1ss1AC	58.3984	89.3634	72.1111	36.8058	86.2808	86.5985	up	TRINITY_DN36953_c0_g1	NFYA1	CCAAT	0.51	0.38	0.5	19.65	17.97	15.92	down
gma-miR828a	5.44392	2.59024	0	0	0	2.36608	up	TRINITY_DN44280_c1_g1	MYB4	MYB	10.35	28.47	13.91	11.79	9.83	7.99	up
gma-miR169k_R+1_1ss20GC	75.72	121.31	55.1093	13.56	20.3014	11.3572	up	TRINITY_DN36953_c0_g1	NFYA1	CCAAT	0.51	0.38	0.5	19.65	17.97	15.92	down
mtr-miR169b_R+1	8.90824	26.7658	18.7606	33.9001	67.2483	70.036	down	TRINITY_DN41301_c0_g2	NFYA1	CCAAT	3.63	6.32	3.64	15.5	11	11.83	down
osa-miR529b_R-1	0	0	0	34.8686	64.0762	25.5537	down	TRINITY_DN42991_c0_g2	-	SBP	0.37	0.9	1.77	6.74	7.3	7.57	down
zma-miR164h-5p_R-1_1ss19GT	0	0	0	0	6.34418	13.25	down	TRINITY_DN42098_c1_g2	NAC100	NAC	13.52	13.46	11.95	35.86	20.95	25.08	down
pde-miR159_1ss21AC	67.8016	29.3561	9.38031	17.4343	20.3014	14.1965	up	TRINITY_DN44396_c0_g3	GAM1	MYB	0.57	0.84	1.07	3.96	3.82	3.47	down
ppt-miR529e_1ss20CT	12.8675	12.9512	0	3032.6	3872.49	2367.97	down	TRINITY_DN42991_c0_g2	-	SBP	0.37	0.9	1.77	6.74	7.3	7.57	down
ppt-miR529d_L+1R-1_1ss21CT	0	0	0	1966.2	2164	1600.89	down	TRINITY_DN42991_c0_g1	SPL3	SBP	0.49	1.34	1.68	17.97	20.47	20.49	down
ptc-miR472a_R-3_1ss9AG	24.7451	8.20244	8.20777	8.71716	7.61301	4.25894	up	TRINITY_DN42815_c0_g1	-	Orphans	0.01	1.78	0.99	25.32	23.11	22.79	down
mdm-miR171a	166.287	206.5	241.543	335.126	194.555	190.706	down	TRINITY_DN45861_c0_g3	SCL6	GRAS	6.13	7.28	6.02	23	20.53	22.82	down
aly-miR166a-3p_2ss1TC17TC	0	0	0	11.6229	6.9786	2.36608	down	TRINITY_DN39537_c0_g2	ATHB-15	HB	15.46	15.83	4.66	30.93	42.5	32.33	down
aly-miR858-5p_L-1R+1	336.533	126.059	328.311	425.204	284.219	226.197	down	TRINITY_DN39434_c0_g1	MYB59	MYB	5.16	11.37	8.35	6.16	7.54	6.66	up
pde-miR169_2ss9GA20TG	63.8424	125.195	21.1057	24.2143	26.6456	20.8215	up	TRINITY_DN36953_c0_g1	NFYA1	CCAAT	0.51	0.38	0.5	19.65	17.97	15.92	down
smo-MIR1083-p5_2ss1TC20GC	2615.06	3673.83	2394.32	19158.4	34563.1	29464.3	down	TRINITY_DN35334_c0_g1	RR23	ARR-B	0.14	0.24	0.09	16.41	20.63	20.71	down
pde-miR159	14010.7	6567.13	4387.64	6600.83	8241.09	7646.22	up	TRINITY_DN44396_c0_g3	GAM1	MYB	0.57	0.84	1.07	3.96	3.82	3.47	down
aly-miR166a-3p_2ss1TC20CA	0	0	0	110.902	36.7962	38.3305	down	TRINITY_DN39537_c0_g2	ATHB-15	HB	15.46	15.83	4.66	30.93	42.5	32.33	down
ppt-MIR477d-p5_2ss1CA18TC	129.664	153.688	34.0036	121.072	58.3664	40.6966	up	TRINITY_DN33108_c0_g1	GAI1	GRAS	1.62	0.96	1.93	6.21	7.01	5.97	down
pde-miR159_1ss15AG	3.46431	2.15854	2.93135	2.42143	4.44093	2.36608	down	TRINITY_DN44396_c0_g3	GAM1	MYB	0.57	0.84	1.07	3.96	3.82	3.47	down
cln-miR164	666.138	1262.31	388.11	5449.19	5141.32	5279.2	down	TRINITY_DN42098_c1_g2	NAC100	NAC	13.52	13.46	11.95	35.86	20.95	25.08	down
pta-miR159c_R-1	26.2298	30.6512	107.874	2529.43	7252.03	4983.44	down	TRINITY_DN44396_c0_g3	GAM1	MYB	0.57	0.84	1.07	3.96	3.82	3.47	down
pab-miR396a_1ss21AT	13154	13661.4	18104.6	82906.5	72300.8	53652.8	down	TRINITY_DN45464_c1_g1	GRF1	GRF	0.13	0.28	0.08	3.42	3.98	4.36	down
pab-miR166a_1ss20TC	902.701	1005.01	728.733	52131.5	28841.9	31967.6	down	TRINITY_DN39537_c0_g3	HOX32	HB	15.12	17.32	12.21	51.89	74.9	62.42	down
gma-miR169k_R+1_1ss20GC	75.72	121.31	55.1093	13.56	20.3014	11.3572	up	TRINITY_DN33855_c0_g1	NFYA7	CCAAT	3.63	7.22	7.2	49.64	53.44	49.22	down
ptc-miR472a_R-3_1ss9AG	24.7451	8.20244	8.20777	8.71716	7.61301	4.25894	up	TRINITY_DN40483_c1_g3	At5g66890	NAC	0.8	0.84	1.99	2.23	1.67	2.4	down
pde-miR159_L-1R+1	5363.75	2357.55	1877.82	1652.39	1808.73	1705.47	up	TRINITY_DN44396_c0_g3	GAM1	MYB	0.57	0.84	1.07	3.96	3.82	3.47	down
PC-5p-4311_865	61.3678	109.654	69.1798	268.295	307.058	267.84	down	TRINITY_DN41740_c0_g2	MTERF6	mTERF	0.2	0.66	0.16	2.6	5.13	4.4	down
cln-miR164	666.138	1262.31	388.11	5449.19	5141.32	5279.2	down	TRINITY_DN33801_c0_g1	NAC098	NAC	1.78	4.1	4.24	5.93	0.39	0.07	up
ppt-miR529e_L+1_1ss21CT	0	0	0	15.4972	29.1832	17.0358	down	TRINITY_DN31808_c0_g1	SPL7	SBP	0.53	1.24	1.31	11.48	18.97	18.63	down
gma-MIR828b-p5_1ss21CT	18.3114	21.5854	24.6233	25.1829	27.9144	18.4554	down	TRINITY_DN32235_c1_g1	MYB36	MYB	0	0	0	1.82	3.77	2.95	down
ppt-miR529d_2ss17AC21CT	121.746	210.673	675.382	98.7945	52.6567	42.1162	up	TRINITY_DN42991_c0_g2	-	SBP	0.37	0.9	1.77	6.74	7.3	7.57	down
stu-miR477b-5p_2ss8CT20TA	39.5922	65.6195	55.1093	16.4657	13.9572	15.1429	up	TRINITY_DN33108_c0_g1	GAI1	GRAS	1.62	0.96	1.93	6.21	7.01	5.97	down
mtr-miR159a	13.3624	6.47561	63.9034	12.5915	31.7209	13.7233	up	TRINITY_DN44396_c0_g3	GAM1	MYB	0.57	0.84	1.07	3.96	3.82	3.47	down
ppt-miR529e_L+1_1ss21CT	0	0	0	15.4972	29.1832	17.0358	down	TRINITY_DN42991_c0_g2	-	SBP	0.37	0.9	1.77	6.74	7.3	7.57	down
pab-miR166a_1ss20TC	902.701	1005.01	728.733	52131.5	28841.9	31967.6	down	TRINITY_DN39537_c0_g2	ATHB-15	HB	15.46	15.83	4.66	30.93	42.5	32.33	down
aly-miR166a-3p_2ss1TC17TC	0	0	0	11.6229	6.9786	2.36608	down	TRINITY_DN39537_c0_g3	HOX32	HB	15.12	17.32	12.21	51.89	74.9	62.42	down
gma-miR828a	5.44392	2.59024	0	0	0	2.36608	up	TRINITY_DN36666_c1_g1	MYB5	MYB	1.91	3.97	5.19	7.98	3.85	4.3	up
ath-MIR156j-p5_2ss14CT18GT	0	0	0	12.5915	13.3228	4.73216	down	TRINITY_DN42991_c0_g1	SPL3	SBP	0.49	1.34	1.68	17.97	20.47	20.49	down
smo-miR171b_L+1_2ss19AG22TC	0	0	16.4155	340.938	402.855	461.859	down	TRINITY_DN45861_c0_g3	SCL6	GRAS	6.13	7.28	6.02	23	20.53	22.82	down
mtr-miR169d-5p_1ss1AC	58.3984	89.3634	72.1111	36.8058	86.2808	86.5985	up	TRINITY_DN41301_c0_g2	NFYA1	CCAAT	3.63	6.32	3.64	15.5	11	11.83	down
pde-miR169_2ss9GA20TG	63.8424	125.195	21.1057	24.2143	26.6456	20.8215	up	TRINITY_DN39155_c0_g2	NFYA7	CCAAT	3.01	4.62	2.93	38.51	31.54	31.81	down
mtr-miR169b_R+1	8.90824	26.7658	18.7606	33.9001	67.2483	70.036	down	TRINITY_DN36953_c0_g1	NFYA1	CCAAT	0.51	0.38	0.5	19.65	17.97	15.92	down
zma-miR164h-5p_R-1_1ss19GT	0	0	0	0	6.34418	13.25	down	TRINITY_DN33801_c0_g1	NAC098	NAC	1.78	4.1	4.24	5.93	0.39	0.07	up
ppt-miR529d_2ss17AC21CT	121.746	210.673	675.382	98.7945	52.6567	42.1162	up	TRINITY_DN42991_c0_g1	SPL3	SBP	0.49	1.34	1.68	17.97	20.47	20.49	down
pab-miR166a_2ss1TC20TC	77.2047	80.2975	27.5547	15399.3	8994.14	9309.11	down	TRINITY_DN34328_c0_g3	ATHB-15	HB	5.13	6.4	5.02	4.03	5.12	4.19	up
pab-miR160a	353.36	700.229	240.37	8662.92	8642.04	7151.24	down	TRINITY_DN36644_c0_g1	ARF8	ARF	11.39	10.51	8.95	13.88	11.87	10.33	up
PC-3p-101200_12	5	0	0	8.20777	0	0	#N/A	TRINITY_DN39726_c2_g1	-	SAP	8.73	8.68	2.14	4.07	1	0.34	up
bdi-miR169i_L-1_1ss22AG	0	0	0	2.90572	8.88185	4.73216	down	TRINITY_DN33855_c0_g1	NFYA7	CCAAT	3.63	7.22	7.2	49.64	53.44	49.22	down
ptc-MIR472a-p5_2ss9AG20CT	349.896	224.919	195.814	218.898	183.981	165.152	up	TRINITY_DN42815_c0_g1	-	Orphans	0.01	1.78	0.99	25.32	23.11	22.79	down
aly-miR858-5p_L-1R+1	336.533	126.059	328.311	425.204	284.219	226.197	down	TRINITY_DN44431_c0_g1	-	MYB	6.4	6.63	8.37	20.76	21.24	21.76	down
gma-miR169j-5p_2ss20GC21GA	29.1992	47.0561	26.3821	36.8058	44.4093	29.3394	down	TRINITY_DN36953_c0_g1	NFYA1	CCAAT	0.51	0.38	0.5	19.65	17.97	15.92	down
smo-MIR1083-p5_2ss1TC20GC	2615.06	3673.83	2394.32	19158.4	34563.1	29464.3	down	TRINITY_DN34285_c2_g2	RR23	ARR-B	3.72	4.16	6.87	11.72	11.88	12.29	down
ppt-MIR477a-p5_2ss14AC19TA	20.7859	27.6293	18.7606	16.4657	8.88185	17.9822	up	TRINITY_DN33108_c0_g1	GAI1	GRAS	1.62	0.96	1.93	6.21	7.01	5.97	down
aly-miR858-5p_L-1R+1	336.533	126.059	328.311	425.204	284.219	226.197	down	TRINITY_DN41993_c5_g1	MYB4	MYB	3.97	3.26	3.97	7.49	6.02	7.95	down
gra-MIR8751b-p3_2ss14TA18AG	7	0	0	0	0	0	#N/A	TRINITY_DN39852_c1_g2	ATL17	SNF2	24.41	26.93	31.82	17.84	5.43	2.16	up
PC-3p-4169_893	233.594	192.541	327.138	189.84	216.971	200.644	up	TRINITY_DN47017_c1_g1	At4g33300	NAC	37.58	26.42	31.49	103.95	94.62	103.01	down
bna-MIR393-p5_2ss13AT18AT	5	0	0	0	0	0	#N/A	TRINITY_DN40174_c1_g2	IAA8	AUX/IAA	97.15	102.27	42.24	279.68	353.17	381.65	down
PC-3p-345_6504	1356.03	1327.93	488.949	4061.23	2437.43	4761.5	down	TRINITY_DN31527_c0_g2	At5g47250	WRKY	0.37	2.07	2.62	8.74	10.85	11.67	down
tae-miR7757-5p_R-1_2ss6AT21TC	0	0	0	5.32715	5.07534	3.78573	down	TRINITY_DN47221_c1_g2	At1g12280	WRKY	0.05	0	0.1	9.82	8.89	9.88	down
tae-miR7757-5p_R-1_2ss6AT21TC	0	0	0	5.32715	5.07534	3.78573	down	TRINITY_DN35663_c1_g1	RPS5	WRKY	0	0	0	2.55	2.64	2.37	down
gma-MIR1536-p5_1ss14TG	5	0	0	0	0	0	#N/A	TRINITY_DN34556_c0_g2	-	TIG	11771.6	16700.2	19522.3	733.33	647.26	704.45	up
gma-miR394a-5p_1ss1TC	318.456	179.206	55.7607	4818.44	5065.51	3162.2	down	TRINITY_DN37025_c0_g1	FBX6	C3H	9.75	16.22	23.7	14.75	12.88	10.41	up
ppt-miR156a	66.3169	39.7171	102.011	325.441	149.723	100.322	down	TRINITY_DN42991_c0_g1	SPL3	SBP	0.49	1.34	1.68	17.97	20.47	20.49	down
cme-MIR166e-p5_2ss9CT19GC	0	0	0	4.84287	0	0	down	TRINITY_DN39663_c1_g2	-	SNF2	18.41	27.3	22.53	40.31	38.05	35.15	up
cme-MIR166e-p5_2ss9CT19GC	0	0	0	4.84287	0	0	down	TRINITY_DN39875_c0_g1	-	Orphans	4.01	7.98	5.11	29.1	26.2	33.1	down
PC-5p-4311_865	61.3678	109.654	69.1798	268.295	307.058	267.84	down	TRINITY_DN37271_c0_g5	-	mTERF	0.02	0.09	0.01	1.66	1.31	2.04	down
smo-miR171a	703.751	929.897	1729.49	342.875	414.275	461.859	up	TRINITY_DN45861_c0_g2	SCL6	GRAS	1.03	1.17	1.25	4.2	3.85	4.35	down
mdm-miR171a	166.287	206.5	241.543	335.126	194.555	190.706	down	TRINITY_DN45861_c0_g2	SCL6	GRAS	1.03	1.17	1.25	4.2	3.85	4.35	down
smo-miR171a_1ss9TC	317.727	371.268	155.948	1886.78	3012.22	2679.35	down	TRINITY_DN45861_c0_g2	SCL6	GRAS	1.03	1.17	1.25	4.2	3.85	4.35	down
smo-miR171b_L+1_2ss19AG22TC	0	0	16.4155	340.938	402.855	461.859	down	TRINITY_DN45861_c0_g2	SCL6	GRAS	1.03	1.17	1.25	4.2	3.85	4.35	down
mdm-miR408a_L-1R+2_1ss21CT	12.3725	12.0878	23.4508	0	0	0	up	TRINITY_DN44488_c0_g1	UCC1	TIG	102.26	59.66	9.13	47.46	32.31	9.1	up
mtr-MIR5232-p5_1ss9TC	0	0	0	5.81144	13.9572	8.51789	down	TRINITY_DN45009_c1_g3	At2g19130	MADS	34.51	28.77	14.37	4.58	1.42	0.52	up
gma-MIR828b-p5_1ss21CT	18.3114	21.5854	24.6233	25.1829	27.9144	18.4554	down	TRINITY_DN45962_c1_g1	C1	MYB	1.33	3.6	2.63	3.14	1.62	1.59	up
gma-miR828a	5.44392	2.59024	0	0	0	2.36608	up	TRINITY_DN45962_c1_g1	C1	MYB	1.33	3.6	2.63	3.14	1.62	1.59	up
gma-miR828a	5.44392	2.59024	0	0	0	2.36608	up	TRINITY_DN45962_c1_g4	MYB4	MYB	2.96	6.88	6.67	6.87	5.49	5.39	up
gma-MIR828b-p5_1ss21CT	18.3114	21.5854	24.6233	25.1829	27.9144	18.4554	down	TRINITY_DN45962_c1_g4	MYB4	MYB	2.96	6.88	6.67	6.87	5.49	5.39	up
PC-5p-14001_247	89.0824	127.785	124.289	0	0	11.3572	up	TRINITY_DN41301_c0_g2	NFYA1	CCAAT	3.63	6.32	3.64	15.5	11	11.83	down
gma-MIR1536-p5_1ss14TG	5	0	0	0	0	0	#N/A	TRINITY_DN35355_c0_g2	ABCF1	C3H	120.47	158.57	175.87	245.32	249.18	238.44	up
pta-miR396_L-3	21.2808	26.7658	103.183	220.35	401.587	155.688	down	TRINITY_DN47217_c0_g1	ATRX	SNF2	5.82	9.33	7.81	16.32	16.7	16.38	down
mdm-miR156aa_L+1	0	0	0	11.7254	0	0	#N/A	TRINITY_DN31808_c0_g1	SPL7	SBP	0.53	1.24	1.31	11.48	18.97	18.63	down
ath-miR156a-5p_L+1	4.45412	3.88537	4.10389	19.3715	0	2.36608	down	TRINITY_DN31808_c0_g1	SPL7	SBP	0.53	1.24	1.31	11.48	18.97	18.63	down
PC-5p-14001_247	89.0824	127.785	124.289	0	0	11.3572	up	TRINITY_DN33150_c0_g1	NFYA7	CCAAT	0.62	1.56	0.85	21.14	24.38	22.4	down
cme-MIR166e-p5_2ss9CT19GC	0	0	0	4.84287	0	0	down	TRINITY_DN37104_c0_g1	RGGB	TIG	74.74	93.28	136.51	54.02	58.77	60.29	up
cme-MIR166e-p5_2ss9CT19GC	0	0	0	4.84287	0	0	down	TRINITY_DN38520_c1_g5	PRP40A	bHLH	1.6	2.69	2.46	3.5	3.04	3.54	up
atr-miR2950_1ss20GA	4.94902	8.63414	4.69016	29.5415	38.0651	33.1251	down	TRINITY_DN26518_c0_g2	-	PHD	8.31	16.18	17.85	62.66	56.39	57.89	down
PC-3p-145_12477	3533.6	2943.38	1027.14	2790.46	1438.86	1944.92	up	TRINITY_DN32826_c0_g2	-	ULT	0.63	0.67	0.83	4.21	4.34	3.65	down
pde-miR159	14010.7	6567.13	4387.64	6600.83	8241.09	7646.22	up	TRINITY_DN44396_c0_g1	-	MYB	0.59	0.71	0.94	2.35	2.21	1.77	down
pde-miR159_R-1	4143.32	5493.04	4722.99	6287.01	7208.26	5172.25	down	TRINITY_DN44396_c0_g1	-	MYB	0.59	0.71	0.94	2.35	2.21	1.77	down
pde-MIR159-p5	18.3114	31.0829	40.4526	31.9629	64.7106	43.5359	down	TRINITY_DN44396_c0_g1	-	MYB	0.59	0.71	0.94	2.35	2.21	1.77	down
pta-miR159c_R-1	26.2298	30.6512	107.874	2529.43	7252.03	4983.44	down	TRINITY_DN44396_c0_g1	-	MYB	0.59	0.71	0.94	2.35	2.21	1.77	down
pde-miR159_1ss21AC	67.8016	29.3561	9.38031	17.4343	20.3014	14.1965	up	TRINITY_DN44396_c0_g1	-	MYB	0.59	0.71	0.94	2.35	2.21	1.77	down
mtr-miR159a_R-1	0	0	5.27642	0	3.80651	0	up	TRINITY_DN44396_c0_g1	-	MYB	0.59	0.71	0.94	2.35	2.21	1.77	down
mtr-miR159a	13.3624	6.47561	63.9034	12.5915	31.7209	13.7233	up	TRINITY_DN44396_c0_g1	-	MYB	0.59	0.71	0.94	2.35	2.21	1.77	down
pde-miR159_1ss15AG	3.46431	2.15854	2.93135	2.42143	4.44093	2.36608	down	TRINITY_DN44396_c0_g1	-	MYB	0.59	0.71	0.94	2.35	2.21	1.77	down
ath-miR5021_R-1_1ss1TA	0	0	0	0	6.34418	0	down	TRINITY_DN39035_c0_g3	TPRP-F1	TIG	442.33	446.48	638.78	81.1	79.94	72.57	up
pta-miR396_L-3	21.2808	26.7658	103.183	220.35	401.587	155.688	down	TRINITY_DN36837_c0_g1	SOBIR1	FAR1	11.82	13.88	9.97	17.58	14.52	12.63	up
pta-miR408_R+1	2027.12	3689.37	2937.21	84.2659	26.6456	64.3574	up	TRINITY_DN44488_c0_g1	UCC1	TIG	102.26	59.66	9.13	47.46	32.31	9.1	up
aly-MIR396b-p5	7.91843	0	0	0	0	0	up	TRINITY_DN33787_c0_g1	Os07g0679700	ABI3VP1	2.5	4.3	3.98	6.75	8.21	8.92	down
osa-MIR2275a-p3_1ss10TG	0	0	0	0	20.3014	0	down	TRINITY_DN30319_c0_g1	MBF1B	MBF1	70.37	73.91	69.75	87.27	96.58	102.13	up
cme-MIR166e-p5_2ss9CT19GC	0	0	0	4.84287	0	0	down	TRINITY_DN29933_c0_g1	-	MYB-related	0.31	0.46	1.63	8.66	10.38	10.41	down
ppt-miR156a	66.3169	39.7171	102.011	325.441	149.723	100.322	down	TRINITY_DN42991_c0_g2	-	SBP	0.37	0.9	1.77	6.74	7.3	7.57	down
ppt-MIR1030c-p5_1ss18TG	0	9.49756	12.8979	0	0	0	up	TRINITY_DN46461_c0_g2	PIE1	SNF2	3.24	5.39	5.02	9.2	8.45	8.22	down
PC-3p-43857_50	0	0	0	28.0886	27.9144	31.2323	down	TRINITY_DN43682_c5_g1	UBA2C	mTERF	37.94	59.25	65.61	113.83	115.88	122.69	down
pab-miR396a_1ss21AT	13154	13661.4	18104.6	82906.5	72300.8	53652.8	down	TRINITY_DN39799_c0_g2	GRF6	GRF	0.9	0.38	0.85	1.52	2.91	2.91	down
pde-miR159_1ss21AC	67.8016	29.3561	9.38031	17.4343	20.3014	14.1965	up	TRINITY_DN33978_c0_g2	PTI1	MADS	8.05	7.36	7.45	9.74	11.19	9.64	up
pde-MIR159-p5	18.3114	31.0829	40.4526	31.9629	64.7106	43.5359	down	TRINITY_DN33978_c0_g2	PTI1	MADS	8.05	7.36	7.45	9.74	11.19	9.64	up
pde-miR159_1ss4GT	4.94902	0	0	0	0	0	up	TRINITY_DN33978_c0_g2	PTI1	MADS	8.05	7.36	7.45	9.74	11.19	9.64	up
bna-MIR393-p5_2ss13AT18AT	5	0	0	0	0	0	#N/A	TRINITY_DN45911_c0_g2	GSTU23	PHD	273.93	226.49	120.61	15.63	14.06	14.67	up
pde-miR159_R-1	4143.32	5493.04	4722.99	6287.01	7208.26	5172.25	down	TRINITY_DN33978_c0_g2	PTI1	MADS	8.05	7.36	7.45	9.74	11.19	9.64	up
ppt-miR477a-5p_R+1	91.062	74.2536	12.8979	113.323	109.12	76.661	down	TRINITY_DN33108_c0_g1	GAI1	GRAS	1.62	0.96	1.93	6.21	7.01	5.97	down
cme-MIR166e-p5_2ss9CT19GC	0	0	0	4.84287	0	0	down	TRINITY_DN37384_c0_g3	SB09	Tify	369.34	459.07	433.92	400.67	433.01	380.32	up
pab-miR482c_R-4_1ss11TG	27.7145	21.5854	19.9332	21.3086	19.0325	34.0716	down	TRINITY_DN38784_c0_g1	FTSH2	FHA	11.05	22.45	18.19	54.2	78.01	83.97	down
PC-3p-10736_339	31.6737	61.3024	48.0741	87.1716	55.8288	57.7324	down	TRINITY_DN31523_c1_g1	HOX19	HB	62.19	39.52	21.98	16.67	24.63	21.5	up
gma-MIR828b-p5_1ss21CT	18.3114	21.5854	24.6233	25.1829	27.9144	18.4554	down	TRINITY_DN43062_c0_g4	At1g51860	bHLH	22.77	40.48	51.98	52.25	52.91	49.22	up
mtr-MIR171c-p3_2ss1TA17GC	178.66	45.761	12.3117	75.5487	127.518	456.653	down	TRINITY_DN45581_c0_g1	NHX7	WRKY	11.18	16.65	14.61	20.15	19.96	18.81	up
mtr-MIR171c-p5_2ss1TC17GC	30.6839	6.0439	0	12.1072	16.4949	51.1073	down	TRINITY_DN31943_c0_g1	At4g37250	FAR1	1.12	3.17	3.33	14.03	11.55	12.81	down
mtr-MIR171c-p5_2ss1TC17GC	30.6839	6.0439	0	12.1072	16.4949	51.1073	down	TRINITY_DN45581_c0_g1	NHX7	WRKY	11.18	16.65	14.61	20.15	19.96	18.81	up
PC-5p-11699_306	116.797	111.38	198.159	39.7115	57.0976	41.643	up	TRINITY_DN35610_c0_g2	MYH11	bHLH	1.7	2.98	2.5	7.28	9.12	8.49	down
atr-MIR319b-p5_2ss15TC17GA	0	12.9512	0	0	0	0	up	TRINITY_DN4288_c0_g1	BHLH95	bHLH	0.86	0.77	0.69	11.29	14.79	5.93	down
gma-miR828a	5.44392	2.59024	0	0	0	2.36608	up	TRINITY_DN43062_c0_g4	At1g51860	bHLH	22.77	40.48	51.98	52.25	52.91	49.22	up
cme-MIR166e-p5_2ss9CT19GC	0	0	0	4.84287	0	0	down	TRINITY_DN29881_c1_g2	NOP5-1	MYB-related	1.98	3.72	3.57	3.9	4.44	4.08	up
cme-MIR166e-p5_2ss9CT19GC	0	0	0	4.84287	0	0	down	TRINITY_DN46088_c0_g2	RBM28	PBF-2-like	5.75	11.96	7.02	13.62	9.45	13.61	up
csi-MIR472-p5_2ss8CT17CA	2.96941	3.02195	0	8.71716	9.51627	5.67859	down	TRINITY_DN44452_c0_g1	-	NAC	1.39	1.75	1.36	1.83	1.98	1.85	up
mtr-MIR171c-p5_2ss1TC17GC	30.6839	6.0439	0	12.1072	16.4949	51.1073	down	TRINITY_DN45762_c2_g1	CXE15	NAC	18.72	25.1	24.24	11.85	18.44	15.4	up
ppt-MIR1030c-p5_1ss18TG	0	9.49756	12.8979	0	0	0	up	TRINITY_DN41224_c0_g5	PAB2	bZIP	8.38	14.36	11.35	10.8	10.43	10.97	up
cme-MIR166e-p5_2ss9CT19GC	0	0	0	4.84287	0	0	down	TRINITY_DN44771_c0_g1	At1g10890	PHD	8.81	13.91	10.48	32.67	29.75	34.55	down
PC-5p-14001_247	89.0824	127.785	124.289	0	0	11.3572	up	TRINITY_DN33855_c0_g1	NFYA7	CCAAT	3.63	7.22	7.2	49.64	53.44	49.22	down
ppt-MIR1030c-p5_1ss18TG	0	9.49756	12.8979	0	0	0	up	TRINITY_DN32574_c0_g4	CPK17	SET	11.64	16.39	13.45	31.55	34.78	32.03	down
ptc-miR472a_R-3_1ss9AG	24.7451	8.20244	8.20777	8.71716	7.61301	4.25894	up	TRINITY_DN39330_c0_g1	-	TRAF	0.36	1.3	1.22	1.3	1.65	1.71	up
ppt-miR529e_L-1_1ss20CT	0	0	0	43.1015	79.3022	35.018	down	TRINITY_DN42991_c0_g1	SPL3	SBP	0.49	1.34	1.68	17.97	20.47	20.49	down
bna-MIR169j-p5_2ss4TG17AT	0	0	0	0	4.44093	2.8393	down	TRINITY_DN33386_c0_g1	DCP1B	TIG	7.63	10.5	11.27	27.19	28.91	30.3	down
ath-MIR4228-p5_1ss11AG	43.5514	25.9024	144.222	42.6172	31.7209	79.5003	up	TRINITY_DN38896_c0_g1	CPK4	SET	15.45	18.98	16.57	31.5	38.27	30.74	down
pab-MIR482b-p3_2ss2CT17CA_1	2.96941	3.45366	3.51762	9.20145	5.07534	7.57146	down	TRINITY_DN32073_c0_g1	PGR3	NAC	0.45	1.26	0.76	2.08	1.74	2.13	down
cme-MIR166e-p5_2ss9CT19GC	0	0	0	4.84287	0	0	down	TRINITY_DN46041_c1_g2	-	CCAAT	10.78	13.4	12.24	14.71	14.7	12.72	up
pab-miR482b_L-4_1ss17CA	4.94902	5.18049	7.03523	8.23287	16.4949	9.46432	down	TRINITY_DN38692_c0_g2	ABF1	bZIP	10.69	16.64	12.63	21.22	30.37	27.3	down
cca-MIR156c-p3_2ss7CT17AT	5	0	0	0	0	0	#N/A	TRINITY_DN45344_c0_g1	UPL1	MYB-related	10.71	15.29	14.44	20.51	21.07	19.15	up
ata-MIR2118b-p3_2ss8CT18AT	0	0	0	0	8.24743	0	down	TRINITY_DN38485_c0_g1	-	BSD	9.81	12.05	10.82	24.2	27.31	27.41	down
bdi-MIR7756-p5_1ss12AT	0	0	0	0	7.61301	6.62502	down	TRINITY_DN46512_c0_g1	SPI	AUX/IAA	3.05	4.73	3.7	7.82	8.57	7	down
aly-MIR157c-p5_2ss11AT18AT	11.3827	0	0	0	4.44093	11.3572	down	TRINITY_DN33324_c0_g1	-	TIG	262.31	361.06	481.9	28.29	29.54	26.68	up
PC-5p-59442_31	0	0	11.1391	3.87429	6.9786	3.31251	down	TRINITY_DN46730_c0_g1	CDKF-4	C3H	22.42	34.55	31.24	45.4	43.72	45.33	up
ata-MIR2118b-p3_2ss8CT18AT	0	0	0	0	8.24743	0	down	TRINITY_DN31010_c1_g2	HOX20	HB	10.52	41.43	44.73	52.69	43.46	51.56	up
bna-MIR393-p5_2ss13AT18AT	5	0	0	0	0	0	#N/A	TRINITY_DN46609_c0_g4	ATJ20	C2H2	29.73	4.17	0.11	0.04	0.8	0.08	up
PC-3p-9_473750	151461	108906	34281.5	81243	57897	80764.7	up	TRINITY_DN46267_c2_g8	-	Orphans	1.73	1.69	4.58	13.04	7.69	6.04	down
PC-3p-9_473750	151461	108906	34281.5	81243	57897	80764.7	up	TRINITY_DN45666_c1_g1	VICTR	Orphans	5.35	9.39	8.69	27.71	28.78	24.24	down
PC-5p-4311_865	61.3678	109.654	69.1798	268.295	307.058	267.84	down	TRINITY_DN39541_c0_g1	-	mTERF	2.52	4.35	3.98	5.27	5.43	6.59	up
stu-MIR6026-p3_2ss3TC19AC	8.90824	4.31707	0	13.56	17.7637	15.1429	down	TRINITY_DN43969_c0_g1	DR1	CCAAT	9.59	11.67	10.78	18.71	18.21	18.83	up
PC-5p-49126_42	12.8675	16.4049	11.7254	0	0	0	up	TRINITY_DN47017_c1_g1	At4g33300	NAC	37.58	26.42	31.49	103.95	94.62	103.01	down
PC-3p-4169_893	233.594	192.541	327.138	189.84	216.971	200.644	up	TRINITY_DN37421_c0_g1	SIZ1	PHD	1.09	1.74	1.39	3.31	4.27	3.69	down
cme-MIR166e-p5_2ss9CT19GC	0	0	0	4.84287	0	0	down	TRINITY_DN41373_c0_g2	At3g62310	C3H	10.98	15.77	12.72	24.59	24.52	23.02	down
mtr-MIR171c-p3_2ss1TA17GC	178.66	45.761	12.3117	75.5487	127.518	456.653	down	TRINITY_DN44233_c0_g1	At5g60050	Orphans	2.37	3.66	2.61	15.76	16.21	14.5	down
atr-MIR319b-p5_2ss15TC17GA	0	12.9512	0	0	0	0	up	TRINITY_DN45829_c0_g1	At5g10020	FAR1	3.48	3.85	4.98	8.32	9.18	9.84	down
PC-5p-13621_255	41.5718	62.1658	0	292.509	544.331	428.734	down	TRINITY_DN35334_c0_g1	RR23	ARR-B	0.14	0.24	0.09	16.41	20.63	20.71	down
osa-MIR821a-p3_1ss12AG	2.47451	3.02195	0	0	3.17209	8.04467	down	TRINITY_DN41102_c0_g1	At1g18000	GRAS	5.21	4.25	4.22	3.52	3.69	2.11	up
tae-miR7757-5p_R-1_2ss6AT21TC	0	0	0	5.32715	5.07534	3.78573	down	TRINITY_DN46421_c0_g2	At1g59780	WRKY	5.56	8.63	7.53	17.63	18.04	16.94	down
cme-MIR166e-p5_2ss9CT19GC	0	0	0	4.84287	0	0	down	TRINITY_DN44877_c0_g5	TRI1	SWI/SNF-BAF60b	13.87	15.32	9.89	14.62	15.9	14.52	up
hbr-MIR6173-p3_1ss11TG	72.7506	23.7439	0	41.1644	49.4846	304.278	down	TRINITY_DN27913_c0_g1	FAMA	bHLH	0.07	0.06	0.18	10.17	11.02	12.72	down
mtr-MIR171c-p3_2ss1TA17GC	178.66	45.761	12.3117	75.5487	127.518	456.653	down	TRINITY_DN35837_c0_g1	MDN1	MYB-related	0.63	0.16	0.43	7.24	16.78	12.84	down
hbr-MIR6173-p3_1ss10TG	30.189	6.90732	0	9.20145	14.5916	70.5092	down	TRINITY_DN27913_c0_g1	FAMA	bHLH	0.07	0.06	0.18	10.17	11.02	12.72	down
PC-3p-340_6557	0	0	0	1711.47	4020.94	3439.33	down	TRINITY_DN44721_c0_g1	CLV2	FAR1	0.72	1.03	1.01	10.81	10.82	11.07	down
PC-3p-43857_50	0	0	0	28.0886	27.9144	31.2323	down	TRINITY_DN37313_c0_g1	-	FAR1	11.56	16.51	16.02	24.2	25.96	26.28	up
pde-miR159_R-1	4143.32	5493.04	4722.99	6287.01	7208.26	5172.25	down	TRINITY_DN36964_c0_g1	splA	PHD	9	12.01	11.48	7.16	9.09	9.21	up
PC-5p-29248_92	17.8165	8.20244	21.692	13.56	26.0111	27.4465	down	TRINITY_DN38526_c0_g1	HATB	G#NAT	7.66	9.11	7.78	12.01	11.38	9.87	up
pta-MIR166a-p5	0	12.9512	0	42.6172	58.3664	36.9109	down	TRINITY_DN43712_c2_g1	RBM47	bZIP	21.87	33.47	31.73	37.91	39.44	40.65	up
mdm-MIR156ac-p3_2ss1AG18GC	0	0	0	0	4.44093	2.8393	down	TRINITY_DN46862_c0_g1	At1g04910	SNF2	8.26	10.44	15.58	36.23	34.85	33.82	down
mtr-MIR5232-p5_1ss9TC	0	0	0	5.81144	13.9572	8.51789	down	TRINITY_DN45025_c0_g3	DDM1	SNF2	2.76	4.61	7.8	12.06	13.22	10.4	down
cme-MIR166e-p5_2ss9CT19GC	0	0	0	4.84287	0	0	down	TRINITY_DN45387_c0_g3	DOT2	PHD	7.56	11.68	8.64	14.26	14.31	15.65	up
mtr-MIR171c-p5_2ss16GC18TG	133.129	23.7439	0	18.4029	75.4957	226.197	down	TRINITY_DN30919_c0_g1	LHP1	PHD	13.69	18.55	16.49	28.37	32.45	32.46	down
gma-MIR172b-p3_1ss5TG	1364.94	968.751	809.052	167.563	220.777	175.09	up	TRINITY_DN45915_c0_g2	AP2	AP2-EREBP	0.91	1.93	3.09	7.87	9.03	7.6	down
pab-MIR482b-p3_2ss2CT17CA_2	2.96941	3.45366	3.51762	9.20145	5.07534	7.57146	down	TRINITY_DN33443_c4_g1	-	Orphans	0.33	0.65	1.49	0.99	1.08	0.11	up
mdm-miR482c_2ss5TC20TG	31.6737	11.6561	0	19.3715	12.0539	12.3036	down	TRINITY_DN33443_c4_g1	-	Orphans	0.33	0.65	1.49	0.99	1.08	0.11	up
pab-MIR482b-p3_2ss2CT17CA_1	2.96941	3.45366	3.51762	9.20145	5.07534	7.57146	down	TRINITY_DN33443_c4_g1	-	Orphans	0.33	0.65	1.49	0.99	1.08	0.11	up
pab-miR482b_R-1_2ss2CT17CA	13.8573	0	0	17.4343	24.1079	32.1787	down	TRINITY_DN33443_c4_g1	-	Orphans	0.33	0.65	1.49	0.99	1.08	0.11	up
aly-MIR396b-p5	7.91843	0	0	0	0	0	up	TRINITY_DN29817_c1_g1	Os01g0834700	C3H	17.48	22.45	22.66	23.39	25.32	24.18	up
pta-miR396_L-3	21.2808	26.7658	103.183	220.35	401.587	155.688	down	TRINITY_DN31418_c0_g1	P4H4	C3H	22.48	30.34	31.64	51.55	57.9	55.6	down
mtr-MIR2592bi-p3_1ss16GA	0	0	0	21.1057	0	0	#N/A	TRINITY_DN37143_c1_g1	-	HMG	56.35	83.14	82.05	123.87	130.98	124.99	down
aly-miR858-5p_L-1R+1	336.533	126.059	328.311	425.204	284.219	226.197	down	TRINITY_DN45756_c1_g5	MYB4	MYB	38.42	51.35	39.55	24.31	12.94	13.48	up
gma-miR482a-3p_L-2_2ss5CG20TA	5	0	0	5.86269	0	0	#N/A	TRINITY_DN46482_c1_g7	-	NAC	1.21	2.45	2.13	11.62	11.55	8.57	down
ppt-miR156a	66.3169	39.7171	102.011	325.441	149.723	100.322	down	TRINITY_DN36835_c1_g1	SPL4	SBP	4.04	4.93	8.04	16.5	23.79	21.74	down
mtr-MIR2592bi-p3_1ss16GA	0	0	0	21.1057	0	0	#N/A	TRINITY_DN34955_c0_g1	-	PHD	0.86	1.76	1.96	2.47	2.32	1.99	up
pta-miR396_L-3	21.2808	26.7658	103.183	220.35	401.587	155.688	down	TRINITY_DN2743_c0_g1	SWEET1A	GRAS	1.59	5.27	0.29	11.22	5.02	5.92	down
PC-3p-43747_51	12.8675	6.0439	0	8.71716	19.0325	6.62502	down	TRINITY_DN47252_c1_g2	CRK10	MADS	0.41	1.55	1.64	2.29	1.45	2.07	up
tae-miR160_L-2R+2	0	0	0	7.74859	0	0	down	TRINITY_DN33782_c0_g2	RNP1	TIG	17.03	20.83	23.99	20.6	22.92	21.45	up
vvi-miR3630-3p_L-3_1ss22CT	17.8165	4.74878	10.5528	2.42143	0	0	up	TRINITY_DN41791_c2_g1	POSF21	bZIP	8.7	9.69	7.91	10.63	14.12	11.76	up
ata-MIR2118b-p3_2ss8CT18AT	0	0	0	0	8.24743	0	down	TRINITY_DN30193_c0_g2	ETR1	Orphans	8.72	12.31	20.98	24.71	26.03	23.27	down
PC-3p-12718_277	0	0	11.7254	51.3344	162.411	81.3932	down	TRINITY_DN44642_c4_g4	LECRK82	MADS	3.07	4.87	3.73	3.55	3.87	3.77	up
mes-miR482_L-4_1ss9AG	103.435	100.588	133.083	77.0016	90.0873	42.1162	up	TRINITY_DN28476_c0_g1	-	Trihelix	5.55	6.75	8.41	42.83	33.13	22.96	down
pab-miR397_L-1R-1_1ss2CT	7.91843	33.6732	99.6658	0	0	0	up	TRINITY_DN39816_c0_g1	At1g63170	HB	11.33	14	12.78	25.23	26.96	24.18	down
pde-MIR159-p5	18.3114	31.0829	40.4526	31.9629	64.7106	43.5359	down	TRINITY_DN17139_c0_g1	Dnajb4	C2H2	12.05	9.86	17.95	45.85	55.93	51.56	down
mtr-MIR2603-p5_2ss9AC17AC	151.44	113.971	152.43	18.4029	12.6884	47.3216	up	TRINITY_DN45387_c0_g3	DOT2	PHD	7.56	11.68	8.64	14.26	14.31	15.65	up
mtr-MIR171c-p5_2ss1TC17GC	30.6839	6.0439	0	12.1072	16.4949	51.1073	down	TRINITY_DN37500_c1_g1	-	PHD	19.43	26.99	31.47	34.39	41.77	39.37	up
mtr-MIR2617b-p5_2ss4TC18AT	12	0	0	0	0	0	#N/A	TRINITY_DN40295_c0_g2	-	S1Fa-like	40.79	46.45	50.08	65.42	75.5	62.77	up
PC-5p-81514_18	0	0	0	24.2143	0	12.3036	down	TRINITY_DN43992_c3_g2	At2g24130	FAR1	0	0.32	0	3.34	3.52	7.94	down
ath-miR396b-3p_L-2_1ss12CT	6	0	0	0	0	0	#N/A	TRINITY_DN47231_c1_g1	-	MYB-related	0.03	0.14	0.34	3.42	2.19	3.32	down
mtr-MIR2592bi-p5_2ss16GA19AT	0	0	0	7.03523	0	0	#N/A	TRINITY_DN34955_c0_g1	-	PHD	0.86	1.76	1.96	2.47	2.32	1.99	up
cme-MIR166e-p5_2ss9CT19GC	0	0	0	4.84287	0	0	down	TRINITY_DN36541_c0_g1	CP29B	C3H	7.58	8	6.01	10.74	12.27	15.04	down
cme-MIR166e-p5_2ss9CT19GC	0	0	0	4.84287	0	0	down	TRINITY_DN43256_c1_g2	dmtf1	MYB-related	4.8	9.47	8.48	18.64	18.76	19.92	down
tae-miR7757-5p_R-1_2ss6AT21TC	0	0	0	5.32715	5.07534	3.78573	down	TRINITY_DN37888_c0_g2	WIN2	DBP	8.41	14.55	15.64	45.88	54.85	48.13	down
osa-MIR821a-p3_1ss12AG	2.47451	3.02195	0	0	3.17209	8.04467	down	TRINITY_DN40469_c0_g4	ATJ11	C2H2	85.85	26.86	16.38	32.43	32.23	36.26	up
pta-miR319_R+1	121.746	85.478	127.22	86119.7	236304	180931	down	TRINITY_DN46687_c1_g2	SETX	C3H	4.82	8.5	7.25	8.22	8.08	7.35	up
mtr-miR5225b_L-1R-2_1ss17AG	0	0	0	1.695	1.58604	1.18304	down	TRINITY_DN36953_c0_g1	NFYA1	CCAAT	0.51	0.38	0.5	19.65	17.97	15.92	down
smo-MIR1103-p5_1ss9CA_2	8.41333	9.49756	62.1446	0	3.80651	0	up	TRINITY_DN38529_c1_g1	FLS2	FAR1	0.03	0.18	0.03	4.03	4.12	4.6	down
ath-miR5021_R-1_1ss1TA	0	0	0	0	6.34418	0	down	TRINITY_DN36740_c0_g4	WRKY12	WRKY	0.12	0.18	0.02	4.75	6.83	6.87	down
pde-MIR159-p5	18.3114	31.0829	40.4526	31.9629	64.7106	43.5359	down	TRINITY_DN44676_c2_g1	CHUP1	bHLH	1.26	0.93	0.94	7.22	13.33	14.57	down
ath-miR396b-3p_L-2_1ss12CT	6	0	0	0	0	0	#N/A	TRINITY_DN45357_c0_g1	PEX1	FHA	2.34	4.05	3.91	6.15	7.01	6.03	down
bna-MIR169j-p5_2ss4TG17AT	0	0	0	0	4.44093	2.8393	down	TRINITY_DN44510_c0_g2	ARF19	ARF	6.14	6.31	7.83	16.64	11.66	12.55	down
osa-MIR821a-p3_1ss12AG	2.47451	3.02195	0	0	3.17209	8.04467	down	TRINITY_DN30299_c0_g1	-	PHD	9.04	13.38	15.32	14.88	14.44	14.36	up
cme-MIR166e-p5_2ss9CT19GC	0	0	0	4.84287	0	0	down	TRINITY_DN37838_c0_g1	MPK10	C3H	3.5	6.68	7.34	9.96	11.07	10.71	down
cme-MIR166e-p5_2ss9CT19GC	0	0	0	4.84287	0	0	down	TRINITY_DN45632_c0_g1	yakA	C3H	8.42	13.59	14.6	19.5	20.43	22.9	up
gma-miR394a-5p_L-1	7.91843	0	7.03523	89.1088	142.11	74.7681	down	TRINITY_DN37025_c0_g1	FBX6	C3H	9.75	16.22	23.7	14.75	12.88	10.41	up
pab-miR396b_L-3	15.342	25.4707	54.5231	65.863	135.765	60.0984	down	TRINITY_DN41326_c0_g1	EMB976	LOB	1.57	2.27	1.56	1.61	2.13	2.1	up
bdi-MIR7756-p5_1ss12AT	0	0	0	0	7.61301	6.62502	down	TRINITY_DN43332_c1_g2	WNK1	WRKY	23.17	31.3	18.85	9.53	7.91	9.04	up
pde-MIR159-p5	18.3114	31.0829	40.4526	31.9629	64.7106	43.5359	down	TRINITY_DN46317_c0_g5	CPK17	SET	1.03	2.03	5.57	0.67	0.32	0.3	up
gma-MIR5368-p3_1	9.40314	0	0	4.84287	8.88185	133.447	down	TRINITY_DN34749_c0_g1	ACBP4	TIG	11.24	14.3	14.63	28.38	34.07	33.15	down
osa-MIR821a-p3_1ss13AG	9	0	0	0	0	0	#N/A	TRINITY_DN46489_c0_g2	-	MYB-related	2.02	9.4	0.63	2.33	2.74	2.71	up
ath-miR5021_R-1_1ss1TA	0	0	0	0	6.34418	0	down	TRINITY_DN45352_c0_g1	CTR1	MYB-related	14.01	22.18	22.4	12.87	14.57	14.57	up
mtr-MIR171c-p5_2ss16GC18TG	133.129	23.7439	0	18.4029	75.4957	226.197	down	TRINITY_DN45581_c0_g1	NHX7	WRKY	11.18	16.65	14.61	20.15	19.96	18.81	up
pde-miR159_R-1	4143.32	5493.04	4722.99	6287.01	7208.26	5172.25	down	TRINITY_DN46317_c0_g5	CPK17	SET	1.03	2.03	5.57	0.67	0.32	0.3	up
pde-miR159_1ss21AC	67.8016	29.3561	9.38031	17.4343	20.3014	14.1965	up	TRINITY_DN46317_c0_g5	CPK17	SET	1.03	2.03	5.57	0.67	0.32	0.3	up
pab-miR396a_L+1R-1	1070.47	1049.05	517.09	3662.18	3675.82	2936.78	down	TRINITY_DN39799_c0_g2	GRF6	GRF	0.9	0.38	0.85	1.52	2.91	2.91	down
aly-MIR157c-p5_2ss11AT18AC	17.8165	6.90732	0	5.81144	8.88185	13.25	down	TRINITY_DN43958_c0_g5	ROPGEF1	PHD	6.92	11.87	15.56	24.72	29.61	27.21	down
ppt-MIR894-p3_1ss10GA	636.444	496.463	845.401	139.475	77.399	81.3932	up	TRINITY_DN30804_c0_g1	WOX8	HB	8.15	10.26	10.16	20.33	26.98	22.72	down
mtr-MIR171c-p5_2ss16GC18TG	133.129	23.7439	0	18.4029	75.4957	226.197	down	TRINITY_DN43312_c0_g1	SIGB	Sigma70-like	2.06	5.36	4.68	3.84	5.83	6.26	up
gma-MIR397a-p3_2ss11TG18CG	0	0	0	0	5.70976	2.8393	down	TRINITY_DN32562_c0_g1	RBM42	SBP	6.87	8.26	7.05	10.69	10	10.13	up
cme-MIR166e-p5_2ss9CT19GC	0	0	0	4.84287	0	0	down	TRINITY_DN45168_c2_g1	At1g21570	C3H	8.9	12.24	8.96	13.83	12.85	12.43	up
aly-MIR396b-p5	7.91843	0	0	0	0	0	up	TRINITY_DN38037_c0_g1	PCMP-E19	bHLH	0.8	1.12	1.04	1.29	0.86	0.59	up
ppe-MIR6275-p3_2ss6CT18AG	0	0	0	0	4.44093	4.25894	down	TRINITY_DN43698_c1_g2	At2g19130	MADS	2.32	6.69	1.39	15.43	4.61	6.84	down
cme-MIR166e-p5_2ss9CT19GC	0	0	0	4.84287	0	0	down	TRINITY_DN30299_c0_g2	-	SNF2	2.78	5.06	2.9	3.04	2.76	3.54	up
gma-miR171k-3p_L+1	0	0	0	35.8372	40.6027	44.4823	down	TRINITY_DN45861_c0_g3	SCL6	GRAS	6.13	7.28	6.02	23	20.53	22.82	down
mdm-miR482c_2ss5TC20TG	31.6737	11.6561	0	19.3715	12.0539	12.3036	down	TRINITY_DN47245_c1_g1	TAO1	NAC	0.95	3.55	3.45	46.22	40.47	31.64	down
pab-MIR482b-p3_2ss2CT17CA_1	2.96941	3.45366	3.51762	9.20145	5.07534	7.57146	down	TRINITY_DN47245_c1_g1	TAO1	NAC	0.95	3.55	3.45	46.22	40.47	31.64	down
pab-MIR482b-p3_2ss2CT17CA_2	2.96941	3.45366	3.51762	9.20145	5.07534	7.57146	down	TRINITY_DN47245_c1_g1	TAO1	NAC	0.95	3.55	3.45	46.22	40.47	31.64	down
pab-miR482b_R-1_2ss2CT17CA	13.8573	0	0	17.4343	24.1079	32.1787	down	TRINITY_DN47245_c1_g1	TAO1	NAC	0.95	3.55	3.45	46.22	40.47	31.64	down
stu-MIR8045-p3_2ss6TC19GT	10	0	0	0	0	0	#N/A	TRINITY_DN33332_c0_g1	RNU1	SNF2	13.98	17.27	15.07	31.8	26.78	33.7	down
vvi-MIR845b-p5_2ss15CA19AT	0	0	0	0	6.9786	0	down	TRINITY_DN47301_c1_g1	TAO1	NAC	5.33	9.26	9.05	3.11	3.99	5.24	up
PC-5p-97202_13	0	0	0	0	8.88185	5.67859	down	TRINITY_DN40831_c0_g1	At1g17230	FAR1	6.96	10.87	8.11	10.76	10.58	9.75	up
mtr-MIR171c-p5_2ss16GC18TG	133.129	23.7439	0	18.4029	75.4957	226.197	down	TRINITY_DN27973_c0_g2	IBR5	FHA	9.15	16.58	15.88	19.31	21.44	20.88	up
osa-MIR2101-p3_2ss1AT18GA	134.613	199.017	15.8293	153.519	244.885	962.995	down	TRINITY_DN32121_c1_g1	topA	HMG	1.84	3.45	3.65	3.23	2.83	3.5	up
pta-miR1314_R-2_1ss17GA	6.43373	2.59024	9.96658	2.90572	0	0	up	TRINITY_DN36143_c0_g3	MTERF5	mTERF	4.57	6.22	5.53	5.06	7.19	7.72	up
PC-3p-10736_339	31.6737	61.3024	48.0741	87.1716	55.8288	57.7324	down	TRINITY_DN46118_c1_g1	HDT2	C2H2	25.05	34.37	39.33	30.42	31.99	31.94	up
pde-miR159_1ss4GT	4.94902	0	0	0	0	0	up	TRINITY_DN44712_c1_g1	KIN7A	FHA	5.18	13.06	16.46	29.58	35.09	32.61	down
mtr-MIR171c-p3_2ss1TA17GC	178.66	45.761	12.3117	75.5487	127.518	456.653	down	TRINITY_DN41432_c0_g1	Os10g0391300	C3H	0.97	1.13	1.18	1.3	1.6	1.47	up
mtr-MIR171c-p5_2ss1TC17GC	30.6839	6.0439	0	12.1072	16.4949	51.1073	down	TRINITY_DN41432_c0_g1	Os10g0391300	C3H	0.97	1.13	1.18	1.3	1.6	1.47	up
pta-miR396_L-3	21.2808	26.7658	103.183	220.35	401.587	155.688	down	TRINITY_DN36497_c0_g1	-	TRAF	3.97	6.23	4.16	6.9	7.48	6.49	up
stu-miR6027_R-1_2ss11GT20TC	0	0	0	9.20145	9.51627	10.884	down	TRINITY_DN35663_c1_g1	RPS5	WRKY	0	0	0	2.55	2.64	2.37	down
stu-miR6027_R-1_2ss11GT20TC	0	0	0	9.20145	9.51627	10.884	down	TRINITY_DN47221_c1_g2	At1g12280	WRKY	0.05	0	0.1	9.82	8.89	9.88	down
cme-MIR166e-p5_2ss9CT19GC	0	0	0	4.84287	0	0	down	TRINITY_DN40860_c2_g1	-	PHD	4.64	6.12	6.19	8.58	9.23	8.48	up
mtr-miR167b-5p	0	0	162.983	358.372	705.473	482.68	down	TRINITY_DN38872_c1_g1	DSP8	FHA	52.7	74.17	49.84	64.05	64.89	62.62	up
pab-miR482b_L-3_1ss17CA	0	0	0	3.39001	3.80651	0	down	TRINITY_DN47245_c1_g1	TAO1	NAC	0.95	3.55	3.45	46.22	40.47	31.64	down
pab-miR482b_L-3_1ss17CA	0	0	0	3.39001	3.80651	0	down	TRINITY_DN33443_c4_g1	-	Orphans	0.33	0.65	1.49	0.99	1.08	0.11	up
gma-MIR172b-p3_1ss5TG	1364.94	968.751	809.052	167.563	220.777	175.09	up	TRINITY_DN38859_c0_g2	ACBP2	CAMTA	12.97	15.73	16.18	20.65	22.73	22.6	up
osa-MIR2275a-p3_1ss10TG	0	0	0	0	20.3014	0	down	TRINITY_DN44812_c0_g2	FTSH12	FHA	8.17	12.93	10.01	19.18	22.73	21.07	down
cme-MIR166e-p5_2ss9CT19GC	0	0	0	4.84287	0	0	down	TRINITY_DN36806_c1_g2	BDF2	DDT	11.7	14.86	14.93	13.15	14.71	14.86	up
mtr-MIR2592bj-p5_2ss13TC17GA	0	0	0	7.03523	0	0	#N/A	TRINITY_DN46972_c2_g3	-	WRKY	4.1	7.24	5.96	28.52	23.95	27.56	down
ath-miR5021_R-1_1ss1TA	0	0	0	0	6.34418	0	down	TRINITY_DN38184_c2_g1	ACT7	Orphans	201.25	260.66	301.75	576.27	767.93	645.47	down
gma-miR4995_L-1R-2	33.6533	34.5366	11.1391	96.8573	98.9692	606.663	down	TRINITY_DN46334_c0_g7	-	C3H	7.74	15.02	10.65	14.86	14.3	13.67	up
pab-miR396a_1ss21AT	13154	13661.4	18104.6	82906.5	72300.8	53652.8	down	TRINITY_DN40529_c0_g1	Gbp4	FHA	5.92	9.04	7.64	10.3	10.53	10.66	up
osa-MIR821a-p3_1ss12AG	2.47451	3.02195	0	0	3.17209	8.04467	down	TRINITY_DN32566_c0_g4	-	Alfin-like	1.99	2.27	2.17	8.16	2.33	4.34	down
gra-MIR482-p5_2ss15GT17AG	0	0	0	0	3.80651	7.09824	down	TRINITY_DN30388_c0_g3	WRKY75	WRKY	8.6	6.85	1.62	3.29	0.75	0.5	up
hbr-MIR6173-p3_1ss3TG	7.42353	0	0	7.2643	23.4735	171.777	down	TRINITY_DN44510_c0_g2	ARF19	ARF	6.14	6.31	7.83	16.64	11.66	12.55	down
PC-3p-340_6557	0	0	0	1711.47	4020.94	3439.33	down	TRINITY_DN31810_c0_g3	TGAL4	bZIP	0.85	0.88	0.95	0.83	0.83	0.66	up
osa-miR529b_R-1	0	0	0	34.8686	64.0762	25.5537	down	TRINITY_DN36382_c0_g1	-	PHD	5.11	9.11	6.2	6.57	11.3	12.24	up
osa-MIR2101-p3_2ss1AT18GA	134.613	199.017	15.8293	153.519	244.885	962.995	down	TRINITY_DN33648_c0_g1	At1g60770	NAC	4.78	7.82	8.33	8.38	8.72	8.37	up
mtr-MIR2630s-p5_2ss5AG17TC	6	0	0	0	0	0	#N/A	TRINITY_DN44461_c0_g4	Pqbp1	RWP-RK	3.2	5.04	3.97	6.2	6.2	6.49	up
pde-miR159_R-1	4143.32	5493.04	4722.99	6287.01	7208.26	5172.25	down	TRINITY_DN34390_c0_g1	PLP6	CCAAT	0.31	0.67	0.24	17.41	18.45	14.18	down
nta-MIR398-p3_2ss8AG17TC	0	0	0	0	6.34418	9.46432	down	TRINITY_DN27180_c0_g1	-	TIG	0.04	0.56	0.11	72.41	137.15	160.37	down
sbi-MIR437w-p5_2ss4AG18AG	0	4.31707	0	0	0	6.62502	down	TRINITY_DN38208_c0_g2	FEI1	MADS	1.78	3.06	4.18	12.07	15.27	12.84	down
osa-MIR2275a-p3_1ss10TG	0	0	0	0	20.3014	0	down	TRINITY_DN43380_c0_g1	SLAH3	WRKY	5.93	14.02	14.61	13.85	16.09	16.71	up
mtr-MIR2630s-p5_2ss5AG17TC	6	0	0	0	0	0	#N/A	TRINITY_DN43874_c1_g1	HAK12	HB	7.25	11.79	9.53	22.62	25.56	27.1	down
mes-miR482_L-3_1ss9AG	36.1278	37.5585	32.2448	21.7929	21.5702	16.5626	up	TRINITY_DN43969_c0_g1	DR1	CCAAT	9.59	11.67	10.78	18.71	18.21	18.83	up
ath-miR5021_R-1_1ss1TA	0	0	0	0	6.34418	0	down	TRINITY_DN44164_c2_g1	PBL27	MADS	7.09	6.39	6.09	13.78	14.33	13.99	down
ath-MIR156j-p5_2ss14CT18GT	0	0	0	12.5915	13.3228	4.73216	down	TRINITY_DN36382_c0_g1	-	PHD	5.11	9.11	6.2	6.57	11.3	12.24	up
ppt-MIR477d-p5_2ss1CA18TC	129.664	153.688	34.0036	121.072	58.3664	40.6966	up	TRINITY_DN29935_c0_g1	AAP3	MYB	1.39	6.27	1.59	46.72	55.16	56.52	down
cme-MIR166e-p5_2ss9CT19GC	0	0	0	4.84287	0	0	down	TRINITY_DN35837_c0_g1	MDN1	MYB-related	0.63	0.16	0.43	7.24	16.78	12.84	down
ptc-MIR2111a-p5_2ss9AT21GT	0	4.31707	0	7.74859	0	0	down	TRINITY_DN44920_c0_g3	BHLH35	bHLH	34.76	44.53	58.02	81.26	104.24	86.52	down
osa-MIR2101-p5_1ss2AT	0	5.61219	0	7.74859	9.51627	35.9644	down	TRINITY_DN47022_c1_g1	XA21	FAR1	0.08	0.16	0.05	6.89	5.75	5.54	down
ppt-MIR1030c-p5_1ss18TG	0	9.49756	12.8979	0	0	0	up	TRINITY_DN44601_c0_g2	EMB2247	G#NAT	0.98	1.85	1.52	5.04	6.79	7.3	down
mtr-MIR398a-p5	5.93882	9.49756	18.7606	6.78001	12.6884	11.3572	up	TRINITY_DN31432_c0_g1	-	G#NAT	4.1	5.49	6.27	12.5	13.78	12.31	down
pta-miR396_L-3	21.2808	26.7658	103.183	220.35	401.587	155.688	down	TRINITY_DN35659_c0_g1	At1g79600	Orphans	0.92	2.15	1.74	7.12	9.21	9.78	down
PC-3p-106322_11	0	5.18049	5.86269	0	0	0	up	TRINITY_DN44072_c1_g4	WNK11	WRKY	11.68	15.77	16.63	32.78	32.82	28.37	down
cme-MIR166e-p5_2ss9CT19GC	0	0	0	4.84287	0	0	down	TRINITY_DN42531_c0_g2	TAO1	ABI3VP1	5.65	12.37	7.66	15.85	10.27	10.89	up
PC-3p-10736_339	31.6737	61.3024	48.0741	87.1716	55.8288	57.7324	down	TRINITY_DN44879_c0_g1	HMGB6	HMG	2.01	3.12	4.08	8.5	8.19	7.9	down
gma-MIR5368-p3_2	35.6329	0	0	2.42143	17.7637	408.385	down	TRINITY_DN34749_c0_g1	ACBP4	TIG	11.24	14.3	14.63	28.38	34.07	33.15	down
mes-miR482_L-3_1ss9AG	36.1278	37.5585	32.2448	21.7929	21.5702	16.5626	up	TRINITY_DN38485_c0_g1	-	BSD	9.81	12.05	10.82	24.2	27.31	27.41	down
PC-5p-97202_13	0	0	0	0	8.88185	5.67859	down	TRINITY_DN30036_c0_g1	HPPR	MYB-related	7.61	14.3	9.42	22.02	26.8	25.77	down
bna-MIR393-p5_2ss13AT18AT	5	0	0	0	0	0	#N/A	TRINITY_DN43626_c2_g4	-	MYB-related	1.48	1.25	0.71	1.45	0.61	1.02	up
aly-MIR396b-p5	7.91843	0	0	0	0	0	up	TRINITY_DN42343_c0_g3	-	Orphans	2.12	5.58	3.19	6.53	5.25	4.74	up
nta-MIR398-p3_2ss8AG17TC	0	0	0	0	6.34418	9.46432	down	TRINITY_DN42243_c0_g1	-	TIG	0	0.93	0.11	116.11	264.76	215.04	down
mtr-miR167b-5p	0	0	162.983	358.372	705.473	482.68	down	TRINITY_DN33034_c0_g1	TCP3	TCP	0	0	0.05	22.34	22.54	18.61	down
mtr-MIR171c-p3_2ss1TA17GC	178.66	45.761	12.3117	75.5487	127.518	456.653	down	TRINITY_DN40417_c0_g1	PBL27	MADS	8.69	9.76	10.16	20.64	22.92	21.56	down
osa-MIR5083-p5_2ss11TG20GT	192.022	142.032	89.113	60.0516	60.9041	67.1967	up	TRINITY_DN32421_c0_g1	Os06g0618100	C3H	15.89	21.92	18.29	44.71	43.69	42.89	down
PC-5p-97202_13	0	0	0	0	8.88185	5.67859	down	TRINITY_DN42914_c0_g1	WHY1	PBF-2-like	3.3	3.73	4.93	12.85	13.26	12.01	down
PC-5p-97202_13	0	0	0	0	8.88185	5.67859	down	TRINITY_DN46803_c0_g1	EDR1	MYB-related	3.99	6.42	6.49	8.08	8.46	7.75	up
lus-MIR397a-p5	24.7451	36.2634	83.2503	5.81144	20.3014	5.67859	up	TRINITY_DN36719_c0_g2	At3g25210	NAC	2.75	4.68	2.5	6.29	5.26	4.47	up
cme-MIR166e-p5_2ss9CT19GC	0	0	0	4.84287	0	0	down	TRINITY_DN42278_c5_g2	-	HMG	12.47	24.11	16.32	45.91	46.75	59.01	down
ath-miR5021_R-1_1ss1TA	0	0	0	0	6.34418	0	down	TRINITY_DN40688_c2_g1	Os04g0403701	DBP	12.84	19.65	21.61	10	9.01	8.24	up
ppt-miR477a-5p_L+1R+1	37.1176	37.1268	0	47.9444	33.6241	30.759	down	TRINITY_DN29935_c0_g1	AAP3	MYB	1.39	6.27	1.59	46.72	55.16	56.52	down
stu-miR6027_R-1_2ss11GT20TC	0	0	0	9.20145	9.51627	10.884	down	TRINITY_DN45035_c0_g5	RPPL1	WRKY	0	0	0	30.43	27.13	32.76	down
cme-MIR166e-p5_2ss9CT19GC	0	0	0	4.84287	0	0	down	TRINITY_DN34453_c0_g2	AKRP	C3H	1.98	1.99	1.56	3.55	3.77	4.2	down
PC-5p-45766_47	0	0	8.20777	15.4972	16.4949	10.4108	down	TRINITY_DN42559_c0_g2	At1g65010	bHLH	0.11	0.42	1.23	43.36	49.19	51.36	down
PC-5p-11699_306	116.797	111.38	198.159	39.7115	57.0976	41.643	up	TRINITY_DN38632_c0_g1	-	NAC	0.19	0.12	1.77	147.37	127.24	94	down
PC-3p-70353_23	0	0	0	13.4842	0	0	#N/A	TRINITY_DN45986_c2_g1	TAO1	SBP	0.41	1.22	1.57	8.9	7.04	8.22	down
osa-MIR2101-p5_1ss2AT	0	5.61219	0	7.74859	9.51627	35.9644	down	TRINITY_DN33648_c0_g1	At1g60770	NAC	4.78	7.82	8.33	8.38	8.72	8.37	up
zma-miR164c-3p_L-1_1ss9CA	0	0	0	12.5915	21.5702	6.62502	down	TRINITY_DN33975_c1_g3	PHL7	G2-like	11.31	18.26	21.65	20.27	20.53	20.93	up
hbr-MIR6173-p5_1ss9TG	11.8776	0	0	0	0	60.5717	down	TRINITY_DN27913_c0_g1	FAMA	bHLH	0.07	0.06	0.18	10.17	11.02	12.72	down
gma-MIR397a-p3_2ss11TG18CG	0	0	0	0	5.70976	2.8393	down	TRINITY_DN44639_c0_g4	M3KE1	WRKY	4.27	6.85	6.34	9.9	11.76	11	down
gma-MIR156z-p3_2ss9GA20CT	4.94902	0	0	0	11.4195	0	down	TRINITY_DN36152_c0_g1	OEP61	C3H	6.33	9.79	7.49	14.46	15.85	14.23	down
mdm-miR408a_L-1R+2_1ss21CT	12.3725	12.0878	23.4508	0	0	0	up	TRINITY_DN42603_c0_g1	VIII-A	NAC	1.6	2.18	2.02	4.69	4.93	4.83	down
mtr-miR167b-5p	0	0	162.983	358.372	705.473	482.68	down	TRINITY_DN34761_c0_g1	-	C2H2	1.36	2.1	1.13	8.6	9.62	9.15	down
mes-miR482_L-3_1ss9AG	36.1278	37.5585	32.2448	21.7929	21.5702	16.5626	up	TRINITY_DN47168_c1_g4	At4g27220	NAC	3.77	6.7	5.24	10.69	10.11	11.18	down
mtr-MIR2592ay-p3_2ss6AG17CG	44.5412	32.8098	111.977	4.35858	7.61301	66.2502	up	TRINITY_DN44582_c0_g1	BRD7	C2C2-GATA	4.6	5.59	3.84	11.76	11.77	11.39	down
mtr-MIR171c-p5_2ss16GC18TG	133.129	23.7439	0	18.4029	75.4957	226.197	down	TRINITY_DN40417_c0_g1	PBL27	MADS	8.69	9.76	10.16	20.64	22.92	21.56	down
mdm-MIR156ac-p3_2ss1AG18GC	0	0	0	0	4.44093	2.8393	down	TRINITY_DN46210_c0_g1	RSH2	FHA	7.48	7.38	6.2	29.88	29.87	28.27	down
gma-MIR397a-p3_2ss11TG18CG	0	0	0	0	5.70976	2.8393	down	TRINITY_DN38052_c1_g1	ORC4	PHD	5.4	9.36	6.98	13.18	16.41	14.96	down
PC-5p-105444_11	0	5.18049	0	0	6.34418	0	down	TRINITY_DN41942_c0_g1	SAC51	bHLH	6.9	19.61	9.54	46.8	47.73	52.78	down
gma-MIR6300-p5_1	28.2094	38.4219	28.7272	16.95	3.17209	22.7144	up	TRINITY_DN44103_c0_g2	At5g03610	FAR1	2.8	6.66	9.15	38.23	21.74	18.37	down
cme-MIR166e-p5_2ss9CT19GC	0	0	0	4.84287	0	0	down	TRINITY_DN46108_c0_g2	Chd5	PHD	3.95	4.02	2.77	6.83	6.29	9.86	down
ath-miR5021_R-1_1ss1TA	0	0	0	0	6.34418	0	down	TRINITY_DN45631_c0_g1	ALDP	AP2-EREBP	0.54	6.92	0.95	307.89	500.34	617.95	down
PC-3p-4169_893	233.594	192.541	327.138	189.84	216.971	200.644	up	TRINITY_DN47210_c1_g3	TOP2	HMG	1.23	1.69	5.56	12.21	10.84	9.32	down
mtr-MIR5232-p5_1ss10AG	0	0	0	0	7.61301	3.78573	down	TRINITY_DN45741_c0_g1	-	C3H	7.32	10.85	8.06	17.24	18.6	18.55	down
mtr-MIR2630s-p5_2ss5AG17TC	6	0	0	0	0	0	#N/A	TRINITY_DN41567_c0_g4	At3g50780	Orphans	4.6	5.67	4.07	9.18	9.22	8.85	down
mtr-MIR5232-p5_1ss10AG	0	0	0	0	7.61301	3.78573	down	TRINITY_DN45994_c1_g2	XI-C	NAC	2.09	3.42	3.39	13.25	16.32	14.01	down
pta-miR319_R+1	121.746	85.478	127.22	86119.7	236304	180931	down	TRINITY_DN26761_c0_g1	-	MYB-related	8.34	10.12	8.36	12.15	11.15	11.68	up
pta-miR396_L-3	21.2808	26.7658	103.183	220.35	401.587	155.688	down	TRINITY_DN40819_c1_g2	A1cf	bZIP	16.26	24.46	20.73	24.69	24.04	23.3	up
tae-miR160_L-2R+2	0	0	0	7.74859	0	0	down	TRINITY_DN32425_c0_g1	ARF22	ARF	5.14	10.9	13.72	6.87	6.16	6.03	up
PC-5p-81514_18	0	0	0	24.2143	0	12.3036	down	TRINITY_DN45655_c0_g1	At2g24130	FAR1	0	0	0	11	8.89	11.84	down
mtr-MIR171c-p5_2ss1TC17GC	30.6839	6.0439	0	12.1072	16.4949	51.1073	down	TRINITY_DN43242_c0_g3	DDR4	PHD	4.46	5.83	4.47	8.39	8.02	8.65	up
PC-3p-340_6557	0	0	0	1711.47	4020.94	3439.33	down	TRINITY_DN44830_c0_g1	KIN14R	FHA	0.37	0.82	1.31	3.99	3.99	3.56	down
aly-MIR396b-p5	7.91843	0	0	0	0	0	up	TRINITY_DN32113_c0_g1	PP2A10	HB	3.84	5.15	4.57	10.06	11.68	11.6	down
ppt-MIR1030c-p5_1ss18TG	0	9.49756	12.8979	0	0	0	up	TRINITY_DN38319_c1_g2	GYRB	MYB-related	1.8	2.92	3.24	6.05	7.25	5.48	down
PC-5p-97202_13	0	0	0	0	8.88185	5.67859	down	TRINITY_DN39816_c0_g1	At1g63170	HB	11.33	14	12.78	25.23	26.96	24.18	down
stu-miR6027_R-1_2ss11GT20TC	0	0	0	9.20145	9.51627	10.884	down	TRINITY_DN46421_c0_g2	At1g59780	WRKY	5.56	8.63	7.53	17.63	18.04	16.94	down
gma-MIR5368-p3_2	35.6329	0	0	2.42143	17.7637	408.385	down	TRINITY_DN47168_c1_g1	-	WRKY	8.99	17.82	18.62	36.45	39.06	36.85	down
nta-MIR398-p3_2ss8AG17TC	0	0	0	0	6.34418	9.46432	down	TRINITY_DN41707_c0_g2	At1g04910	AP2-EREBP	1.94	4.25	2.95	20.69	23.71	24.31	down
vvi-MIR172d-p5_2ss7GT17CT	0	0	0	4.35858	3.17209	8.51789	down	TRINITY_DN40300_c0_g5	RPP4	NAC	0.43	0.58	0.3	9.36	8.37	7.26	down
mdm-miR482c_2ss9AG20TG	10.8878	3.88537	0	3.87429	4.44093	0	up	TRINITY_DN44600_c0_g1	VICTR	Orphans	0.79	1.43	0.96	2.07	1.64	2.24	down
PC-3p-70353_23	0	0	0	13.4842	0	0	#N/A	TRINITY_DN44558_c0_g1	-	NAC	0.7	1.52	1.03	3.6	3.35	3.48	down
cme-MIR166e-p5_2ss9CT19GC	0	0	0	4.84287	0	0	down	TRINITY_DN45939_c0_g1	ALY1	CSD	23.88	25.58	24.83	20.04	25.47	20.87	up
stu-MIR6026-p3_2ss3TC19AC	8.90824	4.31707	0	13.56	17.7637	15.1429	down	TRINITY_DN42492_c0_g1	-	bHLH	0.75	1.39	1.12	2.23	2.44	2.28	down
pab-miR396b_L-3	15.342	25.4707	54.5231	65.863	135.765	60.0984	down	TRINITY_DN38224_c0_g1	Dnajb12	C2H2	2.12	3.51	2.75	4.32	4.14	4.16	up
nta-MIR398-p3_2ss8AG17TC	0	0	0	0	6.34418	9.46432	down	TRINITY_DN40477_c0_g1	AMY3	SNF2	6.21	9.21	8.91	7.98	8.51	8.45	up
osa-MIR2275a-p3_1ss10TG	0	0	0	0	20.3014	0	down	TRINITY_DN41605_c0_g3	Os04g0620700	PHD	7.24	10.03	8.1	6.98	9.65	10.29	up
osa-MIR821a-p3_1ss13AG	9	0	0	0	0	0	#N/A	TRINITY_DN32341_c0_g1	TCP23	TCP	9.54	9.09	2.91	31.66	34.2	37.08	down
gma-MIR5368-p5_1ss1CA	2.47451	0	0	0	3.80651	109.786	down	TRINITY_DN37168_c0_g2	PSKR2	FAR1	4.24	5.9	2.05	3.35	3.1	3.39	up
ath-miR396b-3p_L-2_1ss12CT	6	0	0	0	0	0	#N/A	TRINITY_DN35562_c1_g1	P4H3	C3H	29.25	32.5	41.76	31.11	35.27	34.09	up
mtr-MIR171c-p3_2ss1TA17GC	178.66	45.761	12.3117	75.5487	127.518	456.653	down	TRINITY_DN34951_c0_g3	-	C3H	6.41	9.06	6.85	14.38	10.91	9.66	up
PC-5p-97202_13	0	0	0	0	8.88185	5.67859	down	TRINITY_DN46786_c0_g1	NUP62	C3H	17.19	19.25	17.43	22.77	24.63	25.62	up
gma-MIR6300-p3	13.3624	6.90732	0	3.87429	8.88185	11.8304	down	TRINITY_DN37790_c0_g3	GTE6	G#NAT	5.96	8.02	6.07	13.1	11.39	12.18	down
vvi-MIR845b-p5_2ss15CA19AT	0	0	0	0	6.9786	0	down	TRINITY_DN39434_c0_g1	MYB59	MYB	5.16	11.37	8.35	6.16	7.54	6.66	up
osa-MIR821a-p3_1ss13AG	9	0	0	0	0	0	#N/A	TRINITY_DN38231_c0_g1	At4g16260	SBP	63.34	58.31	42.5	1.1	0.93	0.51	up
pab-miR482c_R-4_1ss11TG	27.7145	21.5854	19.9332	21.3086	19.0325	34.0716	down	TRINITY_DN37700_c0_g1	-	MYB-related	0.9	1.79	1.76	3.14	2.55	2.92	down
mtr-MIR171c-p3_2ss1TA17GC	178.66	45.761	12.3117	75.5487	127.518	456.653	down	TRINITY_DN44202_c1_g2	UVH3	SET	2.3	3.7	3.16	4.41	5.11	4.99	up
cme-MIR166e-p5_2ss9CT19GC	0	0	0	4.84287	0	0	down	TRINITY_DN46825_c1_g1	LEP	AP2-EREBP	3.68	6.77	6.1	4.17	4.68	4.26	up
mtr-MIR171c-p5_2ss1TC17GC	30.6839	6.0439	0	12.1072	16.4949	51.1073	down	TRINITY_DN44202_c1_g2	UVH3	SET	2.3	3.7	3.16	4.41	5.11	4.99	up
pab-MIR482b-p3_2ss2CT17CA_1	2.96941	3.45366	3.51762	9.20145	5.07534	7.57146	down	TRINITY_DN44558_c0_g1	-	NAC	0.7	1.52	1.03	3.6	3.35	3.48	down
mtr-MIR171c-p3_2ss1TA17GC	178.66	45.761	12.3117	75.5487	127.518	456.653	down	TRINITY_DN39590_c1_g2	NDX	HB	1.99	2.68	2.72	5.2	6.19	5.99	down
PC-3p-18298_176	21.7757	34.5366	31.6585	48.4287	31.7209	35.018	down	TRINITY_DN37277_c0_g1	JJJ1	C2H2	14.3	14.33	12.53	11.52	11.46	10.86	up
aly-miR164a-3p_1ss6AG	10.8878	9.49756	7.03523	78.4545	19.0325	29.3394	down	TRINITY_DN41202_c0_g1	-	bZIP	14.9	14.33	9.87	9.97	8.39	8.91	up
osa-MIR821a-p3_1ss12AG	2.47451	3.02195	0	0	3.17209	8.04467	down	TRINITY_DN45691_c0_g2	TBC1D8B	SNF2	14.2	17.34	18.01	27.41	33.56	28.99	down
ptc-MIR472a-p5_2ss8AG19CT	2.47451	0	4.69016	0	0	0	up	TRINITY_DN43660_c0_g5	GC2	FHA	8.52	10.52	7.63	14.31	15.67	14.72	up
bdi-MIR7756-p5_1ss12AT	0	0	0	0	7.61301	6.62502	down	TRINITY_DN30100_c0_g1	NUP54	C3H	5.16	5.75	5.17	7.48	8.48	8.38	up
mtr-MIR171c-p3_2ss1TA17GC	178.66	45.761	12.3117	75.5487	127.518	456.653	down	TRINITY_DN30836_c0_g1	STOP1	C2H2	4.51	5.73	6.45	7.69	8.93	7.33	up
cme-MIR166e-p5_2ss9CT19GC	0	0	0	4.84287	0	0	down	TRINITY_DN44202_c1_g2	UVH3	SET	2.3	3.7	3.16	4.41	5.11	4.99	up
aly-MIR157c-p5_2ss11AT18AT	11.3827	0	0	0	4.44093	11.3572	down	TRINITY_DN47266_c3_g2	PCMP-H41	bHLH	2.04	3.05	3.03	2.96	3.41	3.24	up
ath-miR8175_L-2	22.7655	76.8439	175.295	33.9001	31.7209	28.8662	up	TRINITY_DN46440_c0_g1	At4g33300	TRAF	2.3	3.89	4.72	3.59	4.3	4.38	down
mtr-MIR5232-p5_1ss9TC	0	0	0	5.81144	13.9572	8.51789	down	TRINITY_DN44468_c0_g1	infB	mTERF	4.44	4.28	3.62	3.78	4.67	3.89	up
cca-MIR156c-p3_2ss7CT17AT	5	0	0	0	0	0	#N/A	TRINITY_DN38319_c1_g2	GYRB	MYB-related	1.8	2.92	3.24	6.05	7.25	5.48	down
pde-miR159_L-1R+1	5363.75	2357.55	1877.82	1652.39	1808.73	1705.47	up	TRINITY_DN36152_c0_g1	OEP61	C3H	6.33	9.79	7.49	14.46	15.85	14.23	down
smo-miR171a_1ss9TC	317.727	371.268	155.948	1886.78	3012.22	2679.35	down	TRINITY_DN7202_c0_g1	NSP2	GRAS	0.58	0.58	1	0.39	0.46	0.23	up
gma-MIR5033-p3_2ss1GT17TG	0	0	0	4.84287	0	7.57146	down	TRINITY_DN45035_c0_g4	-	TRAF	0.1	0.44	0.41	0.86	0.61	1.09	down
smo-miR171a	703.751	929.897	1729.49	342.875	414.275	461.859	up	TRINITY_DN7202_c0_g1	NSP2	GRAS	0.58	0.58	1	0.39	0.46	0.23	up
nta-MIR398-p3_2ss8AG17TC	0	0	0	0	6.34418	9.46432	down	TRINITY_DN40096_c0_g2	CBF5	CPP	15.77	25.48	25.66	11.31	12.12	12.02	up
mtr-MIR171c-p5_2ss1TC17GC	30.6839	6.0439	0	12.1072	16.4949	51.1073	down	TRINITY_DN43281_c0_g2	SUVR5	SET	3.5	5.48	4.03	5.42	5.91	5.47	up
ppt-MIR1030c-p5_1ss18TG	0	9.49756	12.8979	0	0	0	up	TRINITY_DN31131_c0_g1	TIFY3	Tify	1.31	2.01	13.09	0.92	1.75	1.86	up
vvi-MIR172d-p5_2ss7GT17CT	0	0	0	4.35858	3.17209	8.51789	down	TRINITY_DN40671_c2_g3	Drap1	CCAAT	5.34	6.2	5.02	7.28	7.95	7.03	up
osa-MIR2275a-p3_1ss10TG	0	0	0	0	20.3014	0	down	TRINITY_DN42516_c0_g4	FTSHI4	FHA	6.2	8.9	8.64	7.62	9.47	9.12	up
mtr-MIR171c-p5_2ss16GC18TG	133.129	23.7439	0	18.4029	75.4957	226.197	down	TRINITY_DN45873_c0_g3	-	PHD	2.04	4.75	3.68	6.99	7.96	8.07	down
vvi-MIR845b-p5_2ss15CA19AT	0	0	0	0	6.9786	0	down	TRINITY_DN44931_c0_g1	GRV2	MYB-related	4.81	7.95	6.21	9.91	10.92	10.5	up
ath-miR5021_R-1_1ss1TA	0	0	0	0	6.34418	0	down	TRINITY_DN38675_c1_g1	ONAC010	NAC	43.59	38.14	26.24	31.72	5.22	0.46	up
mtr-MIR2630s-p5_2ss5AG17TC	6	0	0	0	0	0	#N/A	TRINITY_DN45691_c0_g2	TBC1D8B	SNF2	14.2	17.34	18.01	27.41	33.56	28.99	down
cme-MIR166e-p5_2ss9CT19GC	0	0	0	4.84287	0	0	down	TRINITY_DN39402_c1_g2	CXIP4	bHLH	34.75	31.63	36.23	34.67	34.07	32.78	up
pab-miR396b_L-3	15.342	25.4707	54.5231	65.863	135.765	60.0984	down	TRINITY_DN45415_c1_g3	OsI_35105	PHD	26.15	34.31	37.57	46	51	47.02	up
pta-miR396_L-3	21.2808	26.7658	103.183	220.35	401.587	155.688	down	TRINITY_DN45415_c1_g3	OsI_35105	PHD	26.15	34.31	37.57	46	51	47.02	up
gma-miR6300_1ss2TA	0	0	0	8.20777	0	0	#N/A	TRINITY_DN42321_c0_g2	ANL2	HB	1.79	2.96	4.12	7.47	8.47	11.95	down
gma-MIR1536-p5_1ss14TG	5	0	0	0	0	0	#N/A	TRINITY_DN27238_c0_g1	-	Orphans	7.9	10.27	13.72	21.6	25.65	21.16	down
hbr-MIR6173-p5_1ss13TG	16.5	0	0	0	0	0	#N/A	TRINITY_DN38749_c0_g2	BHLH	bHLH	27.19	40.12	30.24	33.03	26.7	25.63	up
gma-MIR1536-p5_1ss14TG	5	0	0	0	0	0	#N/A	TRINITY_DN42929_c1_g1	PCMP-H33	bHLH	0.73	2.47	1	0	0.62	0.49	up
ptc-MIR472a-p3_3ss9AG17CA20CT	4.94902	0	0	0	0	4.73216	up	TRINITY_DN29675_c0_g1	atad1a	FHA	27.23	26.26	29.02	41.8	43.23	37.99	up
cme-MIR166e-p5_2ss9CT19GC	0	0	0	4.84287	0	0	down	TRINITY_DN40520_c1_g1	PERK9	MADS	1.11	3.84	4.23	5.04	6.49	6.14	down
pta-miR396_L-3	21.2808	26.7658	103.183	220.35	401.587	155.688	down	TRINITY_DN31768_c0_g2	BBR	HB	32.45	29.4	25.16	23.61	25.58	23.96	up
ppt-miR477a-5p_R+1	91.062	74.2536	12.8979	113.323	109.12	76.661	down	TRINITY_DN44883_c0_g1	ies2	PHD	5.31	10.36	11.49	22.85	24.11	24.34	down
cme-MIR166e-p5_2ss9CT19GC	0	0	0	4.84287	0	0	down	TRINITY_DN43543_c1_g2	INO80	DDT	12.49	16.87	12.57	22.29	23.55	22.21	up
mtr-MIR171c-p3_2ss1TA17GC	178.66	45.761	12.3117	75.5487	127.518	456.653	down	TRINITY_DN30919_c0_g1	LHP1	PHD	13.69	18.55	16.49	28.37	32.45	32.46	down
gra-MIR482-p5_2ss15GT17AG	0	0	0	0	3.80651	7.09824	down	TRINITY_DN41349_c0_g1	-	C3H	10.28	13.49	9.91	18.66	14.6	18.56	up
PC-3p-171731_5	5	0	0	0	0	0	#N/A	TRINITY_DN42955_c0_g4	At3g50690	PHD	19.23	20.71	14.79	15.55	12.08	13.89	up
PC-5p-4311_865	61.3678	109.654	69.1798	268.295	307.058	267.84	down	TRINITY_DN37271_c0_g2	-	mTERF	1.23	2.25	2.17	2.31	3.55	3.88	down
mtr-MIR171c-p5_2ss16GC18TG	133.129	23.7439	0	18.4029	75.4957	226.197	down	TRINITY_DN44414_c2_g2	CXE20	NAC	0.51	1.39	4.84	2.62	9.36	4.85	down
stu-miR6027_R-1_2ss11GT20TC	0	0	0	9.20145	9.51627	10.884	down	TRINITY_DN37356_c0_g4	At1g58602	WRKY	0.22	0.35	0.28	0.88	0.74	0.81	down
stu-miR6027_R-1_2ss11GT20TC	0	0	0	9.20145	9.51627	10.884	down	TRINITY_DN47221_c1_g3	RPS2	WRKY	0.41	1.03	1.07	1.14	1.62	1.01	up
stu-miR6027_R-1_2ss11GT20TC	0	0	0	9.20145	9.51627	10.884	down	TRINITY_DN37356_c0_g5	RPS5	Orphans	0	0	0	5.16	4.03	4.97	down
mtr-MIR5232-p5_1ss9TC	0	0	0	5.81144	13.9572	8.51789	down	TRINITY_DN37641_c0_g1	ASK5	C3H	59.07	71.87	60.68	72.24	76.92	68.54	up
mtr-miR169d-5p_1ss1AC	58.3984	89.3634	72.1111	36.8058	86.2808	86.5985	up	TRINITY_DN39323_c0_g1	CDF3	C2C2-Dof	7.43	6.67	5.53	9.83	11.89	9.19	up
mtr-MIR2630s-p5_2ss5AG17TC	6	0	0	0	0	0	#N/A	TRINITY_DN44301_c0_g1	-	MADS	37.55	48.07	38.19	44.07	62.06	56.72	up
osa-MIR156k-p3_2ss15CG17CT	52.4596	78.5707	144.222	97.8259	95.1627	181.715	down	TRINITY_DN47032_c1_g1	SBT1.7	TIG	57	101.87	140.85	302.92	310.15	415.69	down
stu-MIR8045-p3_2ss6TC19GT	10	0	0	0	0	0	#N/A	TRINITY_DN41373_c0_g1	At3g62310	C3H	3.05	4.81	3.96	8.34	7.68	7.04	down
pab-miR482c_R-4_1ss11TG	27.7145	21.5854	19.9332	21.3086	19.0325	34.0716	down	TRINITY_DN35746_c0_g1	-	SBP	3.33	3.91	4.24	10.22	11.92	11.01	down
cme-MIR166e-p5_2ss9CT19GC	0	0	0	4.84287	0	0	down	TRINITY_DN32357_c0_g1	COL4	C2C2-CO-like	3.58	7.08	4.36	64.13	78.75	79.56	down
PC-3p-10736_339	31.6737	61.3024	48.0741	87.1716	55.8288	57.7324	down	TRINITY_DN44879_c0_g2	HMGB13	HMG	0.51	0.87	1.11	9.65	9.96	8.21	down
bdi-MIR7756-p5_1ss12AT	0	0	0	0	7.61301	6.62502	down	TRINITY_DN40968_c0_g9	WDR12	LUG	5.02	6.81	7.88	7.67	8.37	7.99	up
ath-miR5021_R-1_1ss1TA	0	0	0	0	6.34418	0	down	TRINITY_DN39660_c0_g1	BHLH93	bHLH	5.43	4.46	4.02	31.3	44.57	43.21	down
smo-MIR1103-p5_1ss11CA_1	19.7961	22.0171	78.5601	0	0	0	up	TRINITY_DN38529_c1_g1	FLS2	FAR1	0.03	0.18	0.03	4.03	4.12	4.6	down
mtr-MIR171c-p3_2ss1TA17GC	178.66	45.761	12.3117	75.5487	127.518	456.653	down	TRINITY_DN33277_c0_g1	CYCA1-1	FAR1	3.62	4.32	3.62	4.59	4.39	3.84	up
PC-5p-4311_865	61.3678	109.654	69.1798	268.295	307.058	267.84	down	TRINITY_DN45436_c0_g1	-	mTERF	0.25	0.74	0.23	0.35	0.43	0.34	up
bdi-miR169i_L-1_2ss3AT21TC	0	0	0	74.5802	104.045	46.3752	down	TRINITY_DN44844_c0_g1	YTA7	FHA	1.56	2.65	2.34	3.95	3.19	2.63	up
bdi-MIR7756-p5_1ss12AT	0	0	0	0	7.61301	6.62502	down	TRINITY_DN40074_c0_g4	ILP1	AP2-EREBP	5.5	7.74	5.99	8.76	8.44	8.07	up
osa-miR5072_L-4_1ss13GA	0	7.77073	23.4508	0	0	0	up	TRINITY_DN43497_c0_g2	PLT4	TIG	0.05	0.21	0.4	36.44	26.07	24.57	down
osa-MIR821a-p3_1ss13AG	9	0	0	0	0	0	#N/A	TRINITY_DN46226_c1_g3	ABCA1	C3H	4.96	7.88	4.78	9.13	8.23	7.55	up
cme-MIR166e-p5_2ss9CT19GC	0	0	0	4.84287	0	0	down	TRINITY_DN43669_c0_g1	-	GeBP	3.28	4.54	3.83	7.43	7.73	7.79	down
gma-MIR5368-p3_2	35.6329	0	0	2.42143	17.7637	408.385	down	TRINITY_DN28717_c0_g2	-	SET	6.06	9.26	7	13.24	13.17	13.12	down
pab-MIR482b-p3_2ss2CT17CA_1	2.96941	3.45366	3.51762	9.20145	5.07534	7.57146	down	TRINITY_DN31426_c0_g1	DDX11L8	Orphans	1.69	1.61	1.74	3.23	1.26	1.97	up
PC-3p-49621_42	17.3216	7.77073	0	16.4657	13.9572	10.4108	down	TRINITY_DN35596_c0_g1	At3g54460	SNF2	7.05	10.02	8.09	10.98	11.72	10.69	up
mtr-MIR5232-p5_1ss10AG	0	0	0	0	7.61301	3.78573	down	TRINITY_DN38804_c1_g3	NAC045	NAC	0.01	0	0	3.38	3.75	3.21	down
mtr-MIR171c-p3_2ss1TA17GC	178.66	45.761	12.3117	75.5487	127.518	456.653	down	TRINITY_DN39317_c0_g1	At3g48250	NAC	2.99	4.37	3.78	2.16	4.64	4.86	up
PC-5p-132212_7	0	0	0	5.81144	0	0	down	TRINITY_DN47318_c3_g2	IRL3	NAC	3.52	6	7.48	5.16	4.62	3.88	up
ghr-MIR7499-p3_2ss10GC17CG	47.5106	38.8537	0	78.4545	68.5171	491.198	down	TRINITY_DN44968_c0_g7	At2g24130	FAR1	2.01	2.58	0.64	2.11	0.4	0	up
bna-MIR393-p5_2ss13AT18AT	5	0	0	0	0	0	#N/A	TRINITY_DN38388_c1_g2	PSBY	TIG	67.53	80.59	83.74	169.55	254.81	317.51	down
cme-MIR166e-p5_2ss9CT19GC	0	0	0	4.84287	0	0	down	TRINITY_DN29593_c0_g1	AL2	Alfin-like	12.3	15.64	15.84	37.37	46.78	40.98	down
nta-MIR398-p3_2ss8AG17TC	0	0	0	0	6.34418	9.46432	down	TRINITY_DN46210_c0_g1	RSH2	FHA	7.48	7.38	6.2	29.88	29.87	28.27	down
mtr-MIR2617b-p5_2ss4TC18AT	12	0	0	0	0	0	#N/A	TRINITY_DN43830_c0_g1	SPA3	Orphans	6.26	8.86	5.48	21.23	23.5	24.32	down
aly-MIR396b-p5	7.91843	0	0	0	0	0	up	TRINITY_DN42647_c0_g1	At1g19290	Tify	0.24	0.56	0.53	2.07	1.87	1.73	down
aly-MIR396b-p5	7.91843	0	0	0	0	0	up	TRINITY_DN32132_c1_g1	-	GRAS	49.04	23.68	22.99	11.26	6.8	5.45	up
bna-MIR393-p5_2ss13AT18AT	5	0	0	0	0	0	#N/A	TRINITY_DN40777_c1_g1	CRCK3	bHLH	13.05	12.4	9.95	9.58	10.91	10.42	up
mtr-MIR171c-p5_2ss1TC17GC	30.6839	6.0439	0	12.1072	16.4949	51.1073	down	TRINITY_DN42741_c0_g4	PBS1	MADS	0.6	0.82	0.5	5.2	3.1	2.92	down
PC-3p-69572_24	0	0	0	5.81144	11.4195	8.51789	down	TRINITY_DN31649_c0_g3	WIN2	DBP	49.41	49.06	46.25	47.71	49.78	44.08	up
cme-MIR166e-p5_2ss9CT19GC	0	0	0	4.84287	0	0	down	TRINITY_DN46006_c0_g1	DCL1	C2H2	1.82	3.39	2.84	9.5	9.12	8.13	down
bol-MIR9410-p3_2ss4TG17TA	573.096	289.676	106.115	84.7502	135.131	274.465	up	TRINITY_DN43375_c0_g3	XI-I	NAC	1.13	2.2	2.07	3.57	3.63	3.3	down
aly-MIR157c-p5_2ss11AT18AC	17.8165	6.90732	0	5.81144	8.88185	13.25	down	TRINITY_DN37389_c0_g1	-	SET	5.04	8.22	5.33	9.91	9.81	8.53	up
ata-MIR2118b-p3_2ss8CT18AT	0	0	0	0	8.24743	0	down	TRINITY_DN39028_c0_g1	LECRK44	MADS	24.86	12.75	5.62	10.33	8.58	8.57	up
mtr-miR159a_R-1	0	0	5.27642	0	3.80651	0	up	TRINITY_DN35639_c0_g1	PLT2	AP2-EREBP	0.04	0.09	0.08	4.52	5.84	4.87	down
bdi-MIR7756-p5_1ss12AT	0	0	0	0	7.61301	6.62502	down	TRINITY_DN37985_c0_g1	NEDD1	LUG	5.64	9.93	8.66	18.69	20.3	19.05	down
nta-MIR398-p3_2ss8AG17TC	0	0	0	0	6.34418	9.46432	down	TRINITY_DN34975_c1_g1	trx	PHD	2.52	3.06	4.92	8.29	8.71	8.43	down
osa-MIR821a-p3_1ss13AG	9	0	0	0	0	0	#N/A	TRINITY_DN35606_c0_g2	CYP71	mTERF	2.95	2.76	3.32	4.57	5.19	4.69	up
gma-miR4995_L-1R-2	33.6533	34.5366	11.1391	96.8573	98.9692	606.663	down	TRINITY_DN35264_c0_g1	-	MYB-related	18.41	21.37	14.81	23.77	26.15	24.49	up
cme-MIR166e-p5_2ss9CT19GC	0	0	0	4.84287	0	0	down	TRINITY_DN29617_c0_g1	PUB43	TRAF	5.71	7.35	6.22	9.57	9.75	8.59	up
PC-3p-20451_152	8.90824	35.4	19.9332	52.303	24.1079	17.0358	down	TRINITY_DN43160_c0_g1	-	Orphans	2.73	4.77	3.89	6.73	8.19	6.94	down
mtr-MIR171c-p5_2ss1TC17GC	30.6839	6.0439	0	12.1072	16.4949	51.1073	down	TRINITY_DN44414_c2_g3	CXE17	NAC	0.39	0.39	0.64	7.19	36.54	26.52	down
mes-miR482_L-4_1ss9AG	103.435	100.588	133.083	77.0016	90.0873	42.1162	up	TRINITY_DN39109_c0_g3	usp101	TIG	14.02	9.35	8.24	14.82	14.3	14.6	up
PC-3p-23607_125	24.7451	21.5854	10.5528	30.9944	20.3014	17.0358	down	TRINITY_DN46524_c0_g4	IDM1	PHD	3.73	6.31	4.57	7.61	7.2	7.18	up
cme-MIR166e-p5_2ss9CT19GC	0	0	0	4.84287	0	0	down	TRINITY_DN43813_c0_g5	GC4	bHLH	2.8	3.87	3.31	5.3	5.72	5.69	down
PC-5p-45766_47	0	0	8.20777	15.4972	16.4949	10.4108	down	TRINITY_DN47017_c1_g1	At4g33300	NAC	37.58	26.42	31.49	103.95	94.62	103.01	down
PC-3p-29985_89	89.0824	82.8878	103.183	0	0	0	up	TRINITY_DN31661_c0_g1	TCP2	TCP	0	0	0.02	10.71	15.53	16.04	down
bna-MIR169j-p5_2ss4TG17AT	0	0	0	0	4.44093	2.8393	down	TRINITY_DN36869_c0_g1	At4g38150	Tify	26.16	34.88	33.21	35.26	40.29	38.83	up
csi-MIR172a-p5_2ss7CA18AG	7.91843	0	0	0	0	4.73216	up	TRINITY_DN45901_c0_g1	CERBERUS	C3H	3.82	3.07	1.41	10.76	8.57	10.09	down
mes-miR482_L-3_1ss9AG	36.1278	37.5585	32.2448	21.7929	21.5702	16.5626	up	TRINITY_DN41922_c0_g1	NAGK	G#NAT	12.17	17.53	16.57	18.59	22.02	21.52	up
gma-MIR5033-p3_2ss1GT17TG	0	0	0	4.84287	0	7.57146	down	TRINITY_DN38774_c0_g3	LECRK91	MADS	0.36	1.05	1.43	3.56	4.36	3.74	down
mtr-MIR5232-p5_1ss9TC	0	0	0	5.81144	13.9572	8.51789	down	TRINITY_DN31833_c1_g2	NAC055	NAC	23.54	27.76	25.13	17.16	8.23	3.4	up
csi-MIR472-p5_2ss8CT17CA	2.96941	3.02195	0	8.71716	9.51627	5.67859	down	TRINITY_DN44741_c0_g1	At4g33300	Orphans	6.03	4.12	4.75	8.16	6.57	10.6	down
mtr-MIR2592bj-p5_2ss13TC17GA	0	0	0	7.03523	0	0	#N/A	TRINITY_DN40884_c0_g1	SKD1	FHA	41.82	41.56	37.32	53.26	49.18	51.62	up
mtr-MIR171c-p3_2ss1TA17GC	178.66	45.761	12.3117	75.5487	127.518	456.653	down	TRINITY_DN34719_c0_g1	AFC1	C3H	7.01	7.23	6.71	19.06	18.68	20.21	down
mtr-MIR2630s-p5_2ss5AG17TC	6	0	0	0	0	0	#N/A	TRINITY_DN45387_c0_g4	CYCL1-1	PHD	11.01	11.09	10.04	16.65	17.5	17.68	up
ppe-MIR6275-p3_2ss6CT18AG	0	0	0	0	4.44093	4.25894	down	TRINITY_DN37477_c0_g1	DDL	FHA	2.67	4.16	3.62	9.14	9.08	9.21	down
bdi-MIR7756-p5_1ss12AT	0	0	0	0	7.61301	6.62502	down	TRINITY_DN46167_c2_g1	HMG1	MADS	2.82	4.77	7.8	86.03	103.63	78.95	down
pab-miR397_L-1R-1_1ss2CT	7.91843	33.6732	99.6658	0	0	0	up	TRINITY_DN45499_c0_g1	ALY3	MYB-related	21.24	14.12	9.91	26.98	25.5	27.47	down
mtr-MIR171c-p5_2ss16GC18TG	133.129	23.7439	0	18.4029	75.4957	226.197	down	TRINITY_DN46574_c0_g4	mdn1	SNF2	2.29	4.56	2.91	3.16	2.8	2.68	up
pde-miR159_R-1	4143.32	5493.04	4722.99	6287.01	7208.26	5172.25	down	TRINITY_DN37146_c0_g1	-	MYB-related	0.52	0.77	0.85	0.72	0.65	1.16	up
PC-3p-43857_50	0	0	0	28.0886	27.9144	31.2323	down	TRINITY_DN40609_c0_g1	-	Trihelix	3.9	11.14	10.51	18.91	18.09	19.13	down
gma-MIR5368-p3_2ss8GA18TC	22	0	0	0	0	0	#N/A	TRINITY_DN30322_c0_g1	EBS	PHD	4.72	7.49	10.31	19.01	19.84	18.48	down
cca-MIR156c-p3_2ss7CT17AT	5	0	0	0	0	0	#N/A	TRINITY_DN34951_c0_g1	-	C3H	5.85	9.01	8.56	4	2.25	4.21	up
PC-3p-85069_17	16.8267	6.0439	0	7.74859	0	0	up	TRINITY_DN29927_c0_g1	RKF3	MADS	3.28	3.81	7.09	8.78	5.25	5.85	up
mdm-miR482c_2ss9AG20TG	10.8878	3.88537	0	3.87429	4.44093	0	up	TRINITY_DN36921_c3_g1	-	NAC	0.56	1.93	0.57	4.02	3.78	2.25	down
PC-5p-8061_460	32.6635	49.2146	46.9016	168.532	106.582	90.8575	down	TRINITY_DN30989_c1_g2	LECRK44	MADS	0.62	0.75	0.83	3.06	2.07	2.61	down
gma-MIR4995-p5_1ss1AT	0	8.63414	0	14.5286	0	25.5537	down	TRINITY_DN40831_c0_g1	At1g17230	FAR1	6.96	10.87	8.11	10.76	10.58	9.75	up
ath-MIR156j-p5_2ss14CT18GT	0	0	0	12.5915	13.3228	4.73216	down	TRINITY_DN47019_c2_g1	Os02g0190300	C3H	6.16	14.81	8.18	18.3	19.29	11.96	down
lus-MIR160b-p3_2ss12CT17CG	111.848	88.5	74.4562	50.3658	67.8827	253.644	down	TRINITY_DN33882_c1_g4	PHO1-3	EIL	0.72	2.08	0.18	11.03	12.61	13.76	down
aly-MIR157c-p5_2ss11AT18AC	17.8165	6.90732	0	5.81144	8.88185	13.25	down	TRINITY_DN40116_c0_g1	ASHH2	SET	3.25	3.56	1.8	3.17	3.11	3.03	up
mdm-MIR156ac-p3_2ss1AG18GC	0	0	0	0	4.44093	2.8393	down	TRINITY_DN32804_c0_g7	RBP47B	C3H	23.33	29.02	30.06	37.33	42.47	36.39	up
osa-MIR2275a-p3_1ss10TG	0	0	0	0	20.3014	0	down	TRINITY_DN35662_c0_g2	MAD1	PLATZ	9.02	13.31	8.69	12.86	14.38	14.93	up
pde-miR159_1ss15AG	3.46431	2.15854	2.93135	2.42143	4.44093	2.36608	down	TRINITY_DN37146_c0_g1	-	MYB-related	0.52	0.77	0.85	0.72	0.65	1.16	up
aly-MIR396b-p5	7.91843	0	0	0	0	0	up	TRINITY_DN44767_c0_g1	-	PHD	7.79	13.37	10.2	16.83	17.52	15.75	up
pab-miR482c_R-4_1ss11TG	27.7145	21.5854	19.9332	21.3086	19.0325	34.0716	down	TRINITY_DN38091_c0_g1	wdr83	LUG	1.58	2.87	2.1	3.44	3.24	3.26	up
pab-MIR482b-p3_2ss2CT17CA_1	2.96941	3.45366	3.51762	9.20145	5.07534	7.57146	down	TRINITY_DN42425_c1_g4	-	NAC	0.15	0.13	0.28	3.73	4.49	4.26	down
mtr-MIR2592bi-p3_1ss16GA	0	0	0	21.1057	0	0	#N/A	TRINITY_DN41349_c0_g1	-	C3H	10.28	13.49	9.91	18.66	14.6	18.56	up
cme-MIR166e-p5_2ss9CT19GC	0	0	0	4.84287	0	0	down	TRINITY_DN43763_c0_g4	WNK1	WRKY	1.52	2.02	2.61	7.43	6.64	7.49	down
mtr-MIR171c-p5_2ss1TC17GC	30.6839	6.0439	0	12.1072	16.4949	51.1073	down	TRINITY_DN44086_c0_g1	-	LUG	4.36	5.23	4.67	8.28	7.4	7.85	up
ppt-MIR1030c-p5_1ss18TG	0	9.49756	12.8979	0	0	0	up	TRINITY_DN33698_c0_g1	HT1	PHD	21.89	26.47	16.11	24.87	26.95	26.04	up
PC-5p-13621_255	41.5718	62.1658	0	292.509	544.331	428.734	down	TRINITY_DN39301_c1_g2	RR23	ARR-B	0.02	0.02	0.02	7.49	6.67	8.66	down
osa-MIR821a-p3_1ss12AG	2.47451	3.02195	0	0	3.17209	8.04467	down	TRINITY_DN46164_c0_g1	-	C3H	7.69	12.05	8.9	20.18	18.45	17.54	down
pta-MIR166a-p5	0	12.9512	0	42.6172	58.3664	36.9109	down	TRINITY_DN46873_c1_g1	PCMP-H5	RWP-RK	10.74	11.55	11.33	6.33	12.17	10.41	up
pde-MIR159-p5	18.3114	31.0829	40.4526	31.9629	64.7106	43.5359	down	TRINITY_DN41289_c2_g2	At4g10930	PHD	2.73	3.83	3.04	3.65	3.81	3.66	up
mtr-MIR171c-p3_2ss1TA17GC	178.66	45.761	12.3117	75.5487	127.518	456.653	down	TRINITY_DN42741_c0_g4	PBS1	MADS	0.6	0.82	0.5	5.2	3.1	2.92	down
vvi-MIR172d-p5_2ss7GT17CT	0	0	0	4.35858	3.17209	8.51789	down	TRINITY_DN33412_c0_g2	RBG3	C3H	6.71	8.48	7.14	8.01	9.26	7.73	up
atr-miR2950_1ss20GA	4.94902	8.63414	4.69016	29.5415	38.0651	33.1251	down	TRINITY_DN40978_c0_g3	MRS2-3	TRAF	6.57	7.42	6.7	10.67	12.81	11.35	up
bdi-miR5059_L-2	34.6431	31.0829	138.36	21.3086	7.61301	29.3394	up	TRINITY_DN33771_c0_g1	FTSH1	FHA	23.89	14.67	9.86	40.11	51.73	58.68	down
pab-miR482b_L-4_1ss17CA	4.94902	5.18049	7.03523	8.23287	16.4949	9.46432	down	TRINITY_DN35513_c1_g1	-	ARR-B	5.33	11.33	6.77	18.66	19.86	19.33	down
pde-miR159	14010.7	6567.13	4387.64	6600.83	8241.09	7646.22	up	TRINITY_DN37146_c0_g1	-	MYB-related	0.52	0.77	0.85	0.72	0.65	1.16	up
PC-5p-4311_865	61.3678	109.654	69.1798	268.295	307.058	267.84	down	TRINITY_DN37271_c0_g3	-	mTERF	0.99	1.09	1.33	2.76	2.17	3.28	down
mtr-MIR171c-p5_2ss1TC17GC	30.6839	6.0439	0	12.1072	16.4949	51.1073	down	TRINITY_DN28566_c0_g2	Ccdc97	FHA	2.86	3.44	3.41	6.08	7.51	6.4	down
bdi-miR5059_L-2	34.6431	31.0829	138.36	21.3086	7.61301	29.3394	up	TRINITY_DN45765_c0_g3	PGDH1	MYB-related	68.9	95.19	126.55	97.29	106.85	94.19	up
osa-MIR821a-p3_1ss12AG	2.47451	3.02195	0	0	3.17209	8.04467	down	TRINITY_DN32341_c0_g1	TCP23	TCP	9.54	9.09	2.91	31.66	34.2	37.08	down
mtr-MIR171c-p5_2ss16GC18TG	133.129	23.7439	0	18.4029	75.4957	226.197	down	TRINITY_DN46228_c0_g1	At4g24830	Orphans	24.46	29.58	32.32	45.16	49.69	48.64	up
cme-MIR166e-p5_2ss9CT19GC	0	0	0	4.84287	0	0	down	TRINITY_DN42656_c0_g1	-	MYB-related	2.18	2.16	1.82	4.54	4.82	3.85	down
mtr-MIR171c-p3_2ss1TA17GC	178.66	45.761	12.3117	75.5487	127.518	456.653	down	TRINITY_DN28566_c0_g2	Ccdc97	FHA	2.86	3.44	3.41	6.08	7.51	6.4	down
ppt-MIR1030c-p5_1ss18TG	0	9.49756	12.8979	0	0	0	up	TRINITY_DN40232_c0_g1	-	LUG	4.58	6.35	5.99	6.77	7.06	5.89	up
aly-MIR157c-p5_2ss11AT18AT	11.3827	0	0	0	4.44093	11.3572	down	TRINITY_DN37389_c0_g1	-	SET	5.04	8.22	5.33	9.91	9.81	8.53	up
lus-MIR160b-p3_2ss12CT17CG	111.848	88.5	74.4562	50.3658	67.8827	253.644	down	TRINITY_DN41511_c2_g2	-	SNF2	8.19	3.97	3.66	4.15	3.86	3.25	up
pde-MIR159-p5	18.3114	31.0829	40.4526	31.9629	64.7106	43.5359	down	TRINITY_DN37146_c0_g1	-	MYB-related	0.52	0.77	0.85	0.72	0.65	1.16	up
atr-miR2950_1ss20GA	4.94902	8.63414	4.69016	29.5415	38.0651	33.1251	down	TRINITY_DN42416_c0_g1	-	FAR1	2.85	3.3	1.75	4.93	5.26	8.63	down
ppt-miR156a	66.3169	39.7171	102.011	325.441	149.723	100.322	down	TRINITY_DN35666_c0_g1	HT1	PHD	4.82	5.93	5.97	10.61	10.41	9.6	down
ath-MIR156j-p5_2ss14CT18GT	0	0	0	12.5915	13.3228	4.73216	down	TRINITY_DN42793_c0_g1	TFB1-1	BSD	1.78	2.74	3.26	11.54	11.53	10.17	down
pab-MIR482b-p3_2ss2CT17CA_1	2.96941	3.45366	3.51762	9.20145	5.07534	7.57146	down	TRINITY_DN40160_c0_g1	PTAC2	LOB	1.56	2.58	1.98	2.86	3.8	3.63	up
vvi-MIR172d-p5_2ss7GT17CT	0	0	0	4.35858	3.17209	8.51789	down	TRINITY_DN43948_c2_g2	HUA2	TIG	4.75	5.9	4.51	10.35	10.11	9.22	up
PC-3p-6928_539	7.91843	0	0	284.761	156.067	137.233	down	TRINITY_DN39224_c0_g2	At3g18640	C3H	15.16	23.41	20.34	30.6	26.86	38.25	up
ath-miR5021_R-1_1ss1TA	0	0	0	0	6.34418	0	down	TRINITY_DN27712_c0_g4	At5g57670	MADS	0.49	0.42	2.38	2.51	3.35	3.27	down
PC-5p-97202_13	0	0	0	0	8.88185	5.67859	down	TRINITY_DN43155_c4_g1	-	TIG	0.85	2.68	3.7	3.55	3.6	4.44	down
ppt-MIR1030c-p5_1ss18TG	0	9.49756	12.8979	0	0	0	up	TRINITY_DN46490_c0_g1	Ankrd23	C3H	1.48	2.63	2.3	8.18	8.69	7.92	down
sbi-MIR437w-p5_2ss4AG18AG	0	4.31707	0	0	0	6.62502	down	TRINITY_DN40335_c1_g1	ATL72	SNF2	18.99	18.43	22.33	39.03	48.25	45.07	down
smo-MIR1103-p5_1ss11CA_2	19.7961	22.0171	78.5601	0	0	0	up	TRINITY_DN38529_c1_g1	FLS2	FAR1	0.03	0.18	0.03	4.03	4.12	4.6	down
mtr-MIR171c-p5_2ss1TC17GC	30.6839	6.0439	0	12.1072	16.4949	51.1073	down	TRINITY_DN39317_c0_g1	At3g48250	NAC	2.99	4.37	3.78	2.16	4.64	4.86	up
PC-3p-6928_539	7.91843	0	0	284.761	156.067	137.233	down	TRINITY_DN42644_c0_g1	FHA2	FHA	2.58	2.47	3.03	5.34	5.12	4.85	down
nta-MIR398-p3_2ss8AG17TC	0	0	0	0	6.34418	9.46432	down	TRINITY_DN44877_c0_g2	-	MYB-related	3.62	4.39	4.44	11.64	10.69	11.81	down
ath-MIR4228-p5_1ss11AG	43.5514	25.9024	144.222	42.6172	31.7209	79.5003	up	TRINITY_DN36895_c0_g1	RLM1B	NAC	2.06	3.84	2.86	4.59	2.79	3.43	up
pab-miR482b_L-4_1ss17CA	4.94902	5.18049	7.03523	8.23287	16.4949	9.46432	down	TRINITY_DN29119_c0_g1	TBC1D15	bHLH	3.8	5.71	4.8	9.06	9.73	9.86	down
PC-3p-43747_51	12.8675	6.0439	0	8.71716	19.0325	6.62502	down	TRINITY_DN34360_c0_g4	STK24	WRKY	7.22	9.8	8.2	12.66	14.76	14.02	up
mtr-MIR171c-p3_2ss1TA17GC	178.66	45.761	12.3117	75.5487	127.518	456.653	down	TRINITY_DN45255_c1_g1	PIF3	bHLH	4.95	9.77	9.79	18.57	17.2	17.09	down
pde-miR159_1ss21AC	67.8016	29.3561	9.38031	17.4343	20.3014	14.1965	up	TRINITY_DN37146_c0_g1	-	MYB-related	0.52	0.77	0.85	0.72	0.65	1.16	up
mtr-MIR171c-p3_2ss1TA17GC	178.66	45.761	12.3117	75.5487	127.518	456.653	down	TRINITY_DN46228_c0_g1	At4g24830	Orphans	24.46	29.58	32.32	45.16	49.69	48.64	up
gma-MIR1536-p5_1ss14TG	5	0	0	0	0	0	#N/A	TRINITY_DN38232_c0_g1	-	SET	0.77	1.2	1.14	2.27	2.87	3.1	down
ath-miR5021_R-1_1ss1TA	0	0	0	0	6.34418	0	down	TRINITY_DN29933_c0_g3	-	MYB-related	0.14	0.27	0.3	1.91	2.94	2.43	down
ath-miR5021_R-1_1ss1TA	0	0	0	0	6.34418	0	down	TRINITY_DN34811_c2_g3	BZR2	BES1	2.63	4.9	7.97	38.92	39.61	48.05	down
mtr-MIR171c-p3_2ss1TA17GC	178.66	45.761	12.3117	75.5487	127.518	456.653	down	TRINITY_DN37856_c0_g1	SGS3	MYB	0.82	1.28	1.59	4.79	4.02	5.05	down
mtr-MIR2592bi-p5_2ss16GA19AT	0	0	0	7.03523	0	0	#N/A	TRINITY_DN41349_c0_g1	-	C3H	10.28	13.49	9.91	18.66	14.6	18.56	up
smo-MIR1103-p5_1ss11CA_1	19.7961	22.0171	78.5601	0	0	0	up	TRINITY_DN41205_c2_g2	UFC	C2H2	0.04	0.06	0.01	8.86	15.65	14.06	down
PC-5p-29248_92	17.8165	8.20244	21.692	13.56	26.0111	27.4465	down	TRINITY_DN33698_c0_g1	HT1	PHD	21.89	26.47	16.11	24.87	26.95	26.04	up
ata-MIR2118b-p3_2ss8CT18AT	0	0	0	0	8.24743	0	down	TRINITY_DN39535_c2_g3	NEK1	WRKY	1.1	1.68	1.76	2.6	1.74	2.24	up
PC-3p-18298_176	21.7757	34.5366	31.6585	48.4287	31.7209	35.018	down	TRINITY_DN38854_c1_g2	-	GeBP	1.66	2.48	1.93	3	2.94	3.28	up
PC-3p-192901_5	0	0	0	4.84287	0	0	down	TRINITY_DN40529_c0_g1	Gbp4	FHA	5.92	9.04	7.64	10.3	10.53	10.66	up
mtr-miR397-5p_L-3R+1	0	15.5415	23.4508	0	0	0	up	TRINITY_DN29846_c0_g1	MYB86	MYB	0	0.62	2.69	10.16	17	16.14	down
gma-miR171k-3p_L+1	0	0	0	35.8372	40.6027	44.4823	down	TRINITY_DN45861_c0_g2	SCL6	GRAS	1.03	1.17	1.25	4.2	3.85	4.35	down
nta-MIR172e-p3_2ss14CG18TA	3.46431	8.63414	2.93135	5.81144	15.226	24.6072	down	TRINITY_DN33620_c0_g1	RPI3	FAR1	7.82	11.91	12.74	37.34	49.31	57.07	down
mtr-MIR171c-p5_2ss1TC17GC	30.6839	6.0439	0	12.1072	16.4949	51.1073	down	TRINITY_DN34719_c0_g1	AFC1	C3H	7.01	7.23	6.71	19.06	18.68	20.21	down
ath-miR8175_L-2	22.7655	76.8439	175.295	33.9001	31.7209	28.8662	up	TRINITY_DN39661_c0_g2	JGB	C3H	0.44	0.8	2.12	2.4	2.35	1.92	down
atr-miR2950_1ss20GA	4.94902	8.63414	4.69016	29.5415	38.0651	33.1251	down	TRINITY_DN35667_c0_g3	rsrc2	C3H	14.34	18.24	13.9	21.38	21.83	22.22	up
mtr-MIR2617b-p5_2ss4TC18AT	12	0	0	0	0	0	#N/A	TRINITY_DN38719_c1_g1	NFYC4	CCAAT	34.64	34.4	32.13	66.73	71.66	72.64	down
osa-miR529b_2ss18GT20TA	0	0	0	9.68573	0	8.51789	down	TRINITY_DN42793_c0_g1	TFB1-1	BSD	1.78	2.74	3.26	11.54	11.53	10.17	down
mtr-MIR171c-p5_2ss1TC17GC	30.6839	6.0439	0	12.1072	16.4949	51.1073	down	TRINITY_DN44776_c1_g1	PRR73	Pseudo ARR-B	7.52	7.63	5.73	36.89	33.4	38.42	down
PC-5p-97202_13	0	0	0	0	8.88185	5.67859	down	TRINITY_DN45692_c0_g2	RH45	PHD	10.22	14.38	13.46	19.45	19.08	16.91	up
mtr-MIR171c-p5_2ss1TC17GC	30.6839	6.0439	0	12.1072	16.4949	51.1073	down	TRINITY_DN33277_c0_g1	CYCA1-1	FAR1	3.62	4.32	3.62	4.59	4.39	3.84	up
PC-3p-4169_893	233.594	192.541	327.138	189.84	216.971	200.644	up	TRINITY_DN44741_c0_g1	At4g33300	Orphans	6.03	4.12	4.75	8.16	6.57	10.6	down
PC-3p-39083_60	0	0	0	6.78001	10.7851	13.7233	down	TRINITY_DN34943_c4_g2	-	bZIP	1.04	1.72	1.41	33.07	35	18.81	down
mdm-miR390a	1583.19	1907.71	2808.82	2028.68	2327.04	2028.68	down	TRINITY_DN44865_c0_g3	HSL1	FAR1	0.27	0.58	0.11	27.48	31.56	35.73	down
aly-MIR396b-p5	7.91843	0	0	0	0	0	up	TRINITY_DN31421_c0_g1	ZHD3	zf-HD	3.21	6.65	4.39	9.11	9.91	9.24	down
ppt-MIR1030c-p5_1ss18TG	0	9.49756	12.8979	0	0	0	up	TRINITY_DN32997_c0_g4	MFP1	PLATZ	1.85	3.12	2.69	6.03	9.23	9.3	down
mtr-MIR171c-p5_2ss16GC18TG	133.129	23.7439	0	18.4029	75.4957	226.197	down	TRINITY_DN42908_c0_g1	-	LIM	0.43	1.14	2.57	6.34	6.02	6.21	down
mes-miR482_L-4_1ss9AG	103.435	100.588	133.083	77.0016	90.0873	42.1162	up	TRINITY_DN34749_c0_g1	ACBP4	TIG	11.24	14.3	14.63	28.38	34.07	33.15	down
PC-3p-3402_1072	167.277	292.698	86.7679	626.667	105.313	0	down	TRINITY_DN45155_c0_g2	-	SNF2	1.27	2.94	2.6	4.33	4.49	3.68	down
PC-3p-37075_65	8.41333	7.33902	2.93135	9.68573	3.80651	0	up	TRINITY_DN38969_c1_g1	PCMP-H76	bHLH	0.67	1.05	0.71	1.02	1.34	1.13	up
ath-miR5021_R-1_1ss1TA	0	0	0	0	6.34418	0	down	TRINITY_DN33679_c2_g2	-	GeBP	22.41	16.63	13.48	22.69	23.83	24.49	up
aly-MIR396b-p5	7.91843	0	0	0	0	0	up	TRINITY_DN46016_c0_g2	PER51	MYB-related	0.41	0.8	0.55	2.13	0.34	1.9	down
hbr-MIR6173-p3_1ss10TG	30.189	6.90732	0	9.20145	14.5916	70.5092	down	TRINITY_DN44064_c0_g3	-	AP2-EREBP	5.38	4.86	4.24	0.07	0.11	0.09	up
hbr-MIR6173-p5_1ss9TG	11.8776	0	0	0	0	60.5717	down	TRINITY_DN44064_c0_g3	-	AP2-EREBP	5.38	4.86	4.24	0.07	0.11	0.09	up
nta-MIR398-p3_2ss8AG17TC	0	0	0	0	6.34418	9.46432	down	TRINITY_DN40754_c1_g1	LRK10	PHD	10.58	8.15	3.18	0.08	0.03	0.02	up
aly-MIR157c-p5_2ss11AT18AT	11.3827	0	0	0	4.44093	11.3572	down	TRINITY_DN44765_c1_g2	RSH1	FHA	3.16	4.5	3.2	4.19	4.36	4.25	up
pab-miR397_2ss20CT21GT	485.004	1163.88	6112.45	2479.55	4104.68	3038.99	down	TRINITY_DN32973_c0_g1	MTERF4	mTERF	4.7	7.46	6.41	17.1	18.49	21.04	down
smo-MIR1103-p5_1ss8CA_2	0	0	0	9.38031	0	0	#N/A	TRINITY_DN34313_c0_g1	IAA13	AUX/IAA	25.4	7.97	2.81	3.57	5.34	3.22	up
PC-5p-97202_13	0	0	0	0	8.88185	5.67859	down	TRINITY_DN32788_c2_g1	DUS2	C3H	4.26	4.34	3.02	5.58	6.18	5.5	up
cme-MIR166e-p5_2ss9CT19GC	0	0	0	4.84287	0	0	down	TRINITY_DN43955_c0_g1	ZNF606	C2H2	7.23	8.44	6.61	15.68	11.74	15.22	down
ath-miR156a-5p_L+1	4.45412	3.88537	4.10389	19.3715	0	2.36608	down	TRINITY_DN42991_c0_g1	SPL3	SBP	0.49	1.34	1.68	17.97	20.47	20.49	down
bna-MIR393-p5_2ss13AT18AT	5	0	0	0	0	0	#N/A	TRINITY_DN40563_c2_g3	CRK3	SET	11.66	10.06	9.82	20.66	23.33	19.38	down
pde-miR159_R-1	4143.32	5493.04	4722.99	6287.01	7208.26	5172.25	down	TRINITY_DN33708_c0_g3	JMJ703	Jumonji	1.76	2.98	2.28	5.28	4.43	4.3	down
mtr-MIR171c-p5_2ss1TC17GC	30.6839	6.0439	0	12.1072	16.4949	51.1073	down	TRINITY_DN44390_c0_g1	PUB14	C3H	4.18	6.24	4.16	9.45	9.34	9.23	down
osa-MIR2275a-p3_1ss10TG	0	0	0	0	20.3014	0	down	TRINITY_DN43985_c0_g2	yakA	C3H	7.79	9.2	8.47	13.82	12.54	12.36	up
vvi-MIR845b-p5_2ss15CA19AT	0	0	0	0	6.9786	0	down	TRINITY_DN45777_c1_g1	ARID2	ARID	2.73	2.56	2.36	4.46	4.81	4.33	down
nta-MIR398-p3_2ss8AG17TC	0	0	0	0	6.34418	9.46432	down	TRINITY_DN44546_c3_g1	RNP1	SNF2	106.05	111.18	82.5	77.35	80.72	82.19	up
aly-MIR396b-p5	7.91843	0	0	0	0	0	up	TRINITY_DN43311_c0_g1	HNRNPR	bZIP	25.2	37.75	32.79	48	48.33	45.25	up
mtr-MIR171c-p3_2ss1TA17GC	178.66	45.761	12.3117	75.5487	127.518	456.653	down	TRINITY_DN46574_c0_g4	mdn1	SNF2	2.29	4.56	2.91	3.16	2.8	2.68	up
nta-MIR398-p3_2ss8AG17TC	0	0	0	0	6.34418	9.46432	down	TRINITY_DN44923_c2_g1	DCL3A	C2H2	1.03	1.84	2.41	5.09	4.47	3.7	down
osa-MIR2101-p3_2ss1AT18GA	134.613	199.017	15.8293	153.519	244.885	962.995	down	TRINITY_DN38504_c0_g2	SAE2	G#NAT	7.72	7.53	5.29	9.44	9.42	10.15	up
ath-miR5021_R-1_1ss1TA	0	0	0	0	6.34418	0	down	TRINITY_DN45959_c0_g3	OPR1	NAC	146.79	95.16	58.27	39	25.15	26.86	up
atr-MIR319b-p5_2ss15TC17GA	0	12.9512	0	0	0	0	up	TRINITY_DN40441_c0_g1	At1g04910	AP2-EREBP	2.02	2.85	3.75	9.64	15.27	12.19	down
mtr-MIR171c-p3_2ss1TA17GC	178.66	45.761	12.3117	75.5487	127.518	456.653	down	TRINITY_DN40870_c0_g2	TOP3B	HMG	2.34	3.3	2.47	3.29	3.51	3.62	up
gma-miR6300_1ss2TA	0	0	0	8.20777	0	0	#N/A	TRINITY_DN36336_c0_g1	PATL4	Orphans	28.39	47.01	71.17	39.77	44.66	43.22	up
mtr-MIR171c-p5_2ss16GC18TG	133.129	23.7439	0	18.4029	75.4957	226.197	down	TRINITY_DN44202_c1_g2	UVH3	SET	2.3	3.7	3.16	4.41	5.11	4.99	up
mtr-MIR5232-p5_1ss9TC	0	0	0	5.81144	13.9572	8.51789	down	TRINITY_DN37269_c0_g1	GRXS11	G#NAT	17.56	21.39	21.31	18.82	20.31	19.52	up
smo-MIR1083-p5_2ss1TC20GC	2615.06	3673.83	2394.32	19158.4	34563.1	29464.3	down	TRINITY_DN34416_c2_g2	PER25	MYB-related	11.29	8.1	0.83	0.38	0	0	up
PC-5p-152553_6	0	5.18049	0	0	0	0	up	TRINITY_DN43265_c0_g1	FKBP42	C3H	20.17	30.62	29.17	40.78	47.61	46.67	down
aly-MIR396b-p5	7.91843	0	0	0	0	0	up	TRINITY_DN42521_c5_g1	WEB1	SNF2	2.73	5.29	5.51	15.49	17.54	14.8	down
pde-miR159	14010.7	6567.13	4387.64	6600.83	8241.09	7646.22	up	TRINITY_DN33708_c0_g3	JMJ703	Jumonji	1.76	2.98	2.28	5.28	4.43	4.3	down
ath-miR5021_R-1_1ss1TA	0	0	0	0	6.34418	0	down	TRINITY_DN34002_c0_g1	ERF12	AP2-EREBP	12.54	19.28	23.35	47.02	42.96	41.05	down
aly-MIR396b-p5	7.91843	0	0	0	0	0	up	TRINITY_DN32513_c4_g1	At3g27950	FAR1	5.42	7.54	6.92	10.09	11.34	10.95	up
mtr-MIR2592bi-p3_1ss16GA	0	0	0	21.1057	0	0	#N/A	TRINITY_DN38648_c2_g2	HAC1	PHD	4.42	6.72	5.21	8.77	10.25	9.45	up
osa-MIR821a-p3_1ss13AG	9	0	0	0	0	0	#N/A	TRINITY_DN45387_c0_g8	-	PHD	5.03	3.22	7.72	2.79	5.37	9.95	down
mtr-MIR2592bi-p5_2ss16GA19AT	0	0	0	7.03523	0	0	#N/A	TRINITY_DN38648_c2_g2	HAC1	PHD	4.42	6.72	5.21	8.77	10.25	9.45	up
mes-miR482_L-4_1ss9AG	103.435	100.588	133.083	77.0016	90.0873	42.1162	up	TRINITY_DN43214_c1_g1	NUDT8	C3H	2.58	2.46	18.35	1.75	1.37	1.03	up
mdm-miR156aa_L+1	0	0	0	11.7254	0	0	#N/A	TRINITY_DN42991_c0_g1	SPL3	SBP	0.49	1.34	1.68	17.97	20.47	20.49	down
smo-MIR1103-p5_1ss8CA_1	0	0	0	9.38031	0	0	#N/A	TRINITY_DN34313_c0_g1	IAA13	AUX/IAA	25.4	7.97	2.81	3.57	5.34	3.22	up
cme-MIR166e-p5_2ss9CT19GC	0	0	0	4.84287	0	0	down	TRINITY_DN41488_c0_g1	CXE20	NAC	2.27	1.38	2.27	1.04	0	0	up
atr-miR2950_1ss20GA	4.94902	8.63414	4.69016	29.5415	38.0651	33.1251	down	TRINITY_DN40074_c0_g4	ILP1	AP2-EREBP	5.5	7.74	5.99	8.76	8.44	8.07	up
ath-miR5021_R-1_1ss1TA	0	0	0	0	6.34418	0	down	TRINITY_DN29881_c1_g1	-	MYB-related	2.76	4.97	4.2	2.44	3.11	2.91	up
mtr-MIR2638a-p3_2ss6CA18AC	0	0	0	3.87429	27.28	9.46432	down	TRINITY_DN41226_c0_g1	-	TRAF	8.08	10.97	8.81	13.28	13.07	13.43	up
bna-MIR393-p5_2ss13AT18AT	5	0	0	0	0	0	#N/A	TRINITY_DN35281_c1_g1	At1g05000	PHD	7.4	10.06	7.75	12.59	14.35	13.91	up
gra-MIR8751b-p3_2ss14TA18AG	7	0	0	0	0	0	#N/A	TRINITY_DN42534_c0_g2	JMJ25	Jumonji	2.38	3.46	3.04	3.82	4.1	4.17	up
osa-MIR2275a-p3_1ss10TG	0	0	0	0	20.3014	0	down	TRINITY_DN31458_c0_g1	-	AP2-EREBP	2.09	4.02	4.13	13.28	18.98	19.57	down
mtr-MIR171c-p5_2ss1TC17GC	30.6839	6.0439	0	12.1072	16.4949	51.1073	down	TRINITY_DN46574_c0_g4	mdn1	SNF2	2.29	4.56	2.91	3.16	2.8	2.68	up
hbr-MIR6173-p3_1ss3TG	7.42353	0	0	7.2643	23.4735	171.777	down	TRINITY_DN47325_c5_g1	TAO1	NAC	3.7	5.43	5.63	7.39	5.28	8.02	up
cme-MIR166e-p5_2ss9CT19GC	0	0	0	4.84287	0	0	down	TRINITY_DN41978_c2_g2	PCMP-H32	bHLH	0.58	0.61	0.72	0.56	0.52	0.68	up
ath-miR5021_R-1_1ss1TA	0	0	0	0	6.34418	0	down	TRINITY_DN36528_c0_g3	-	GeBP	4.72	6.13	5.46	9.28	7.62	9.33	up
cme-MIR166e-p5_2ss9CT19GC	0	0	0	4.84287	0	0	down	TRINITY_DN34529_c0_g2	-	C2H2	2.76	3.28	3.21	3.51	3.7	4.1	up
osa-MIR821a-p3_1ss12AG	2.47451	3.02195	0	0	3.17209	8.04467	down	TRINITY_DN46226_c1_g3	ABCA1	C3H	4.96	7.88	4.78	9.13	8.23	7.55	up
bdi-MIR7756-p5_1ss12AT	0	0	0	0	7.61301	6.62502	down	TRINITY_DN45539_c1_g3	-	PHD	2.72	5.08	3.2	6.1	4.66	4.67	up
gra-MIR482-p5_2ss15GT17AG	0	0	0	0	3.80651	7.09824	down	TRINITY_DN33061_c2_g1	-	SNF2	1.23	1.92	2.6	5.13	4.66	4.81	down
PC-3p-9_473750	151461	108906	34281.5	81243	57897	80764.7	up	TRINITY_DN44087_c0_g1	LECRK42	MADS	0.18	0.4	0.22	3.36	3.3	3.5	down
osa-MIR821a-p3_1ss12AG	2.47451	3.02195	0	0	3.17209	8.04467	down	TRINITY_DN46489_c0_g2	-	MYB-related	2.02	9.4	0.63	2.33	2.74	2.71	up
mtr-MIR5232-p5_1ss10AG	0	0	0	0	7.61301	3.78573	down	TRINITY_DN33453_c1_g2	PCR6	TIG	2.81	4.4	3.27	0	0	0	up
cme-MIR166e-p5_2ss9CT19GC	0	0	0	4.84287	0	0	down	TRINITY_DN30117_c0_g1	CDCA7L	DDT	2.55	3.84	3.3	6.68	6.22	5.41	down
hbr-MIR6173-p3_1ss11TG	72.7506	23.7439	0	41.1644	49.4846	304.278	down	TRINITY_DN44064_c0_g3	-	AP2-EREBP	5.38	4.86	4.24	0.07	0.11	0.09	up
mtr-MIR171c-p5_2ss16GC18TG	133.129	23.7439	0	18.4029	75.4957	226.197	down	TRINITY_DN33277_c0_g1	CYCA1-1	FAR1	3.62	4.32	3.62	4.59	4.39	3.84	up
cme-MIR166e-p5_2ss9CT19GC	0	0	0	4.84287	0	0	down	TRINITY_DN35229_c0_g1	HAT14	HB	1.03	0.9	3.54	0.96	0.61	0.47	up
atr-MIR319b-p5_2ss15TC17GA	0	12.9512	0	0	0	0	up	TRINITY_DN44824_c1_g1	ALE2	MADS	3.96	7.72	7.08	9.1	10.37	9.36	up
PC-3p-340_6557	0	0	0	1711.47	4020.94	3439.33	down	TRINITY_DN34674_c0_g1	PCFS4	C2H2	6.8	9.79	6.86	11.17	10.82	10.14	up
smo-MIR1103-p3_1ss6CA	0	7.33902	30.486	0	3.17209	2.36608	up	TRINITY_DN34313_c0_g1	IAA13	AUX/IAA	25.4	7.97	2.81	3.57	5.34	3.22	up
cme-MIR166e-p5_2ss9CT19GC	0	0	0	4.84287	0	0	down	TRINITY_DN37735_c0_g1	Nop14	SNF2	5.09	8.57	7.54	8.45	8.85	7.79	up
osa-MIR2101-p5_1ss2AT	0	5.61219	0	7.74859	9.51627	35.9644	down	TRINITY_DN40884_c0_g2	SKD1	FHA	7.18	9.53	9.55	28.84	32.64	31.16	down
aly-MIR396b-p5	7.91843	0	0	0	0	0	up	TRINITY_DN46016_c0_g1	PER51	MYB-related	48.45	60.54	121.45	13.17	8.89	8.27	up
mtr-MIR5232-p5_1ss9TC	0	0	0	5.81144	13.9572	8.51789	down	TRINITY_DN35254_c1_g1	KN1	HB	10.4	7.56	5	20.95	30.79	29.1	down
mtr-MIR171c-p5_2ss16GC18TG	133.129	23.7439	0	18.4029	75.4957	226.197	down	TRINITY_DN39914_c0_g1	RF298	PHD	5.58	7.61	5.44	7.06	6.6	7.15	up
cme-MIR166e-p5_2ss9CT19GC	0	0	0	4.84287	0	0	down	TRINITY_DN33821_c0_g1	UPF2	SNF2	4.73	7.62	7.07	9.09	8.95	8.86	up
gma-MIR828b-p5_1ss21CT	18.3114	21.5854	24.6233	25.1829	27.9144	18.4554	down	TRINITY_DN31808_c0_g1	SPL7	SBP	0.53	1.24	1.31	11.48	18.97	18.63	down
PC-5p-19119_166	27.7145	51.8049	43.3839	22.2772	19.0325	13.25	up	TRINITY_DN44666_c2_g1	SLK2	ARF	23.53	31.72	24.09	54.88	51.06	48.33	down
bdi-miR5059_L-2	34.6431	31.0829	138.36	21.3086	7.61301	29.3394	up	TRINITY_DN34373_c0_g3	ATL11	SNF2	93.45	85.96	66.4	41	39.61	40.7	up
vvi-miR3630-3p_L-2_1ss22CT	18.8063	0	4.10389	0	4.44093	2.8393	up	TRINITY_DN41909_c0_g5	HY5	bZIP	5.87	6.01	3.7	9.44	12.07	10.83	down
cme-MIR166e-p5_2ss9CT19GC	0	0	0	4.84287	0	0	down	TRINITY_DN36984_c1_g2	Prpf4b	C3H	4.56	6.55	4.6	12.89	12.03	12.3	down
osa-MIR2101-p3_2ss1AT18GA	134.613	199.017	15.8293	153.519	244.885	962.995	down	TRINITY_DN46151_c0_g1	RBR	RB	4.29	9.82	8.44	16.83	16.13	16.78	down
pab-MIR482b-p3_2ss2CT17CA_1	2.96941	3.45366	3.51762	9.20145	5.07534	7.57146	down	TRINITY_DN46170_c0_g1	ASHH2	SET	3.29	4.98	3.42	5.26	5.59	5.42	up
ath-miR5021_R-1_1ss1TA	0	0	0	0	6.34418	0	down	TRINITY_DN32997_c0_g4	MFP1	PLATZ	1.85	3.12	2.69	6.03	9.23	9.3	down
bdi-MIR7756-p5_1ss12AT	0	0	0	0	7.61301	6.62502	down	TRINITY_DN33157_c0_g1	-	bZIP	2.64	3.1	4.72	10.85	11.56	11.38	down
PC-5p-8061_460	32.6635	49.2146	46.9016	168.532	106.582	90.8575	down	TRINITY_DN44929_c1_g1	HT1	PHD	26.51	32.28	28.98	36.6	39.93	43.35	up
ppt-MIR1030c-p5_1ss18TG	0	9.49756	12.8979	0	0	0	up	TRINITY_DN34687_c0_g1	PIAL2	PHD	2.75	4.85	4.3	8.11	7.9	9.11	down
cme-MIR166e-p5_2ss9CT19GC	0	0	0	4.84287	0	0	down	TRINITY_DN45317_c1_g1	-	SNF2	9.42	10.75	8.12	16.67	17.28	16.93	down
PC-5p-150198_6	6	0	0	0	0	0	#N/A	TRINITY_DN33480_c0_g2	UBA2C	mTERF	8.14	11.57	10.02	13.43	14.93	15.15	up
sbi-MIR437w-p5_2ss4AG18AG	0	4.31707	0	0	0	6.62502	down	TRINITY_DN34235_c0_g1	IRL7	FAR1	8	5.37	3.67	5.15	5.34	3.61	up
ath-miR5021_R-1_1ss1TA	0	0	0	0	6.34418	0	down	TRINITY_DN40977_c0_g1	DDB_G0287165	FHA	3.83	4.44	3.96	9.12	10.09	9.86	down
ath-miR5021_R-1_1ss1TA	0	0	0	0	6.34418	0	down	TRINITY_DN46202_c0_g2	Ythdf1	C3H	55.27	90.99	79.78	114.89	110.16	113.5	up
pab-miR482c_R-4_1ss11TG	27.7145	21.5854	19.9332	21.3086	19.0325	34.0716	down	TRINITY_DN44718_c0_g2	UPL1	MYB-related	7.98	12.92	7.57	15.78	18.02	15.69	down
ata-MIR2118b-p3_2ss8CT18AT	0	0	0	0	8.24743	0	down	TRINITY_DN35789_c0_g1	FAMA	bHLH	10.02	29.2	37.86	10.23	7.02	6.9	up
mtr-MIR171c-p5_2ss16GC18TG	133.129	23.7439	0	18.4029	75.4957	226.197	down	TRINITY_DN30906_c0_g2	SD25	bHLH	1.31	5.93	6.82	9.99	9.2	7.88	down
mtr-MIR171c-p3_2ss1TA17GC	178.66	45.761	12.3117	75.5487	127.518	456.653	down	TRINITY_DN36619_c1_g1	SPBC2A9.03	AUX/IAA	22.35	24.3	20.83	27.16	29.25	25.4	up
atr-MIR319b-p5_2ss15TC17GA	0	12.9512	0	0	0	0	up	TRINITY_DN41230_c1_g1	PED1	TRAF	84.41	99.11	90.21	71.51	71.84	62.58	up
pab-MIR482b-p3_2ss2CT17CA_2	2.96941	3.45366	3.51762	9.20145	5.07534	7.57146	down	TRINITY_DN41741_c0_g1	CXE15	NAC	4.18	4.5	4	9.99	14.46	11.78	down
vvi-MIR172d-p5_2ss7GT17CT	0	0	0	4.35858	3.17209	8.51789	down	TRINITY_DN45908_c0_g1	sf1	TIG	4.16	7.08	6.28	13.48	12.77	14.42	down
cme-MIR166e-p5_2ss9CT19GC	0	0	0	4.84287	0	0	down	TRINITY_DN41921_c0_g1	-	Orphans	5.56	8.31	8.94	11.4	12.59	12.55	up
mtr-MIR5232-p5_1ss9TC	0	0	0	5.81144	13.9572	8.51789	down	TRINITY_DN46438_c0_g2	TMK3	FAR1	2.14	3.22	8.19	20.4	24.6	23.54	down
ath-miR5021_R-1_1ss1TA	0	0	0	0	6.34418	0	down	TRINITY_DN41921_c0_g1	-	Orphans	5.56	8.31	8.94	11.4	12.59	12.55	up
mtr-MIR171c-p5_2ss1TC17GC	30.6839	6.0439	0	12.1072	16.4949	51.1073	down	TRINITY_DN36619_c1_g1	SPBC2A9.03	AUX/IAA	22.35	24.3	20.83	27.16	29.25	25.4	up
pab-MIR482b-p3_2ss2CT17CA_1	2.96941	3.45366	3.51762	9.20145	5.07534	7.57146	down	TRINITY_DN41741_c0_g1	CXE15	NAC	4.18	4.5	4	9.99	14.46	11.78	down
vvi-miR3630-3p_L-3	157.379	47.9195	70.9386	20.8243	20.9358	25.5537	up	TRINITY_DN41301_c0_g2	NFYA1	CCAAT	3.63	6.32	3.64	15.5	11	11.83	down
cme-MIR166e-p5_2ss9CT19GC	0	0	0	4.84287	0	0	down	TRINITY_DN46959_c0_g1	PRP40A	bHLH	20.67	28.93	21.71	34.07	29.68	33.7	up
PC-5p-4311_865	61.3678	109.654	69.1798	268.295	307.058	267.84	down	TRINITY_DN36143_c0_g3	MTERF5	mTERF	4.57	6.22	5.53	5.06	7.19	7.72	up
nta-MIR398-p3_2ss8AG17TC	0	0	0	0	6.34418	9.46432	down	TRINITY_DN39663_c1_g3	-	C3H	8.59	10.34	7.18	12.4	11.89	11.3	up
mtr-MIR171c-p5_2ss1TC17GC	30.6839	6.0439	0	12.1072	16.4949	51.1073	down	TRINITY_DN43948_c2_g2	HUA2	TIG	4.75	5.9	4.51	10.35	10.11	9.22	up
cme-MIR166e-p5_2ss9CT19GC	0	0	0	4.84287	0	0	down	TRINITY_DN43550_c0_g3	RLT2	HB	5.27	7.24	5.94	8.39	8.62	8.1	up
PC-3p-9_473750	151461	108906	34281.5	81243	57897	80764.7	up	TRINITY_DN47194_c1_g1	-	Orphans	2.55	8.06	6.14	14.51	12.49	13.11	down
gma-miR6300_1ss2TA	0	0	0	8.20777	0	0	#N/A	TRINITY_DN36807_c0_g1	FREE1	TIG	22.94	24.05	20.74	23.61	26.77	27.07	up
cme-MIR166e-p5_2ss9CT19GC	0	0	0	4.84287	0	0	down	TRINITY_DN40418_c0_g4	spast	FHA	8.75	18.43	16.26	19.82	20.32	21.67	up
mtr-MIR171c-p5_2ss1TC17GC	30.6839	6.0439	0	12.1072	16.4949	51.1073	down	TRINITY_DN37500_c1_g2	-	C2H2	57.7	64.84	73.12	81.52	101.05	89.16	up
mtr-miR159a_R-1	0	0	5.27642	0	3.80651	0	up	TRINITY_DN32558_c4_g2	GAM1	MYB	0.72	1.39	1.79	5.17	3.82	4.43	down
pde-miR159_1ss15AG	3.46431	2.15854	2.93135	2.42143	4.44093	2.36608	down	TRINITY_DN32558_c4_g2	GAM1	MYB	0.72	1.39	1.79	5.17	3.82	4.43	down
pde-miR159_1ss21AC	67.8016	29.3561	9.38031	17.4343	20.3014	14.1965	up	TRINITY_DN32558_c4_g2	GAM1	MYB	0.72	1.39	1.79	5.17	3.82	4.43	down
pde-miR159_R-1	4143.32	5493.04	4722.99	6287.01	7208.26	5172.25	down	TRINITY_DN32558_c4_g2	GAM1	MYB	0.72	1.39	1.79	5.17	3.82	4.43	down
pde-MIR159-p5	18.3114	31.0829	40.4526	31.9629	64.7106	43.5359	down	TRINITY_DN32558_c4_g2	GAM1	MYB	0.72	1.39	1.79	5.17	3.82	4.43	down
mtr-miR159a	13.3624	6.47561	63.9034	12.5915	31.7209	13.7233	up	TRINITY_DN32558_c4_g2	GAM1	MYB	0.72	1.39	1.79	5.17	3.82	4.43	down
pde-miR159	14010.7	6567.13	4387.64	6600.83	8241.09	7646.22	up	TRINITY_DN32558_c4_g2	GAM1	MYB	0.72	1.39	1.79	5.17	3.82	4.43	down
pta-miR159c_R-1	26.2298	30.6512	107.874	2529.43	7252.03	4983.44	down	TRINITY_DN32558_c4_g2	GAM1	MYB	0.72	1.39	1.79	5.17	3.82	4.43	down
pab-miR535	50576	49607.5	16855.2	22170.6	15635.9	10214.8	up	TRINITY_DN36835_c1_g1	SPL4	SBP	4.04	4.93	8.04	16.5	23.79	21.74	down
PC-3p-55411_35	5.93882	6.90732	0	0	4.44093	0	up	TRINITY_DN35983_c0_g1	HMGB15	ARID	11.32	15.22	13.36	9.83	10.93	9.91	up
vvi-MIR845b-p5_2ss15CA19AT	0	0	0	0	6.9786	0	down	TRINITY_DN40749_c1_g2	SMC1	bHLH	6.59	9.55	8.48	13.02	12.62	12.91	up
bdi-miR5059_L-2	34.6431	31.0829	138.36	21.3086	7.61301	29.3394	up	TRINITY_DN37155_c1_g2	-	C2C2-CO-like	28.01	40.41	59.61	84.29	7.27	3.24	up
pta-miR396_L-3	21.2808	26.7658	103.183	220.35	401.587	155.688	down	TRINITY_DN32228_c0_g1	EMB2745	NAC	9.1	12.49	10.93	10.27	10.43	9.61	up
gma-MIR1536-p5_1ss14TG	5	0	0	0	0	0	#N/A	TRINITY_DN32921_c0_g1	ALDH2B7	FAR1	34.59	54.63	58.17	72.89	67.61	62.92	up
PC-5p-4311_865	61.3678	109.654	69.1798	268.295	307.058	267.84	down	TRINITY_DN36582_c0_g2	-	mTERF	0.36	0.95	0.59	1.53	1.31	1.38	down
cme-MIR166e-p5_2ss9CT19GC	0	0	0	4.84287	0	0	down	TRINITY_DN36849_c0_g2	Os03g0405900	C2C2-GATA	177.51	174.94	127.32	137.39	159.87	170.64	up
vvi-MIR845b-p5_2ss15CA19AT	0	0	0	0	6.9786	0	down	TRINITY_DN32576_c0_g1	NIK3	MADS	1.31	1.84	1.47	11.01	10.03	9.89	down
gma-MIR4995-p5_1ss1AT	0	8.63414	0	14.5286	0	25.5537	down	TRINITY_DN47210_c1_g3	TOP2	HMG	1.23	1.69	5.56	12.21	10.84	9.32	down
cme-MIR166e-p5_2ss9CT19GC	0	0	0	4.84287	0	0	down	TRINITY_DN45760_c0_g4	LECRK92	bHLH	5.58	3.08	1.12	2.56	2.49	1.16	up
cme-MIR166e-p5_2ss9CT19GC	0	0	0	4.84287	0	0	down	TRINITY_DN35124_c0_g1	RggA	TIG	138.91	198.8	172.06	105.92	114.03	107.51	up
PC-3p-4169_893	233.594	192.541	327.138	189.84	216.971	200.644	up	TRINITY_DN45109_c0_g3	At4g33300	NAC	14.95	38.23	32.32	31.94	39.23	34.36	up
cme-MIR166e-p5_2ss9CT19GC	0	0	0	4.84287	0	0	down	TRINITY_DN33384_c4_g2	TIC214	HB	15.03	28.3	22.9	28.06	32.59	35.24	up
bdi-miR169i_L-1_1ss22AG	0	0	0	2.90572	8.88185	4.73216	down	TRINITY_DN33150_c0_g1	NFYA7	CCAAT	0.62	1.56	0.85	21.14	24.38	22.4	down
mtr-miR169d-5p_1ss1AC	58.3984	89.3634	72.1111	36.8058	86.2808	86.5985	up	TRINITY_DN33150_c0_g1	NFYA7	CCAAT	0.62	1.56	0.85	21.14	24.38	22.4	down
mtr-miR169b_R+1	8.90824	26.7658	18.7606	33.9001	67.2483	70.036	down	TRINITY_DN33150_c0_g1	NFYA7	CCAAT	0.62	1.56	0.85	21.14	24.38	22.4	down
gma-miR169k_R+1_1ss20GC	75.72	121.31	55.1093	13.56	20.3014	11.3572	up	TRINITY_DN33150_c0_g1	NFYA7	CCAAT	0.62	1.56	0.85	21.14	24.38	22.4	down
gma-miR169k_1ss20GC	193.012	486.966	286.686	46.9758	16.4949	29.8126	up	TRINITY_DN33150_c0_g1	NFYA7	CCAAT	0.62	1.56	0.85	21.14	24.38	22.4	down
pde-miR169_2ss9GA20TG	63.8424	125.195	21.1057	24.2143	26.6456	20.8215	up	TRINITY_DN33150_c0_g1	NFYA7	CCAAT	0.62	1.56	0.85	21.14	24.38	22.4	down
gma-miR169j-5p_2ss20GC21GA	29.1992	47.0561	26.3821	36.8058	44.4093	29.3394	down	TRINITY_DN33150_c0_g1	NFYA7	CCAAT	0.62	1.56	0.85	21.14	24.38	22.4	down
PC-3p-46867_45	6.92863	7.77073	0	5.81144	10.1507	14.1965	down	TRINITY_DN45387_c0_g3	DOT2	PHD	7.56	11.68	8.64	14.26	14.31	15.65	up
ptc-miR482c-3p_2ss9AG20AG	26.7247	14.678	0	44.5544	49.4846	38.8037	down	TRINITY_DN42966_c0_g2	-	WRKY	1.84	4.93	3.5	9.47	9.91	8.31	down
pde-miR159_L-1R+1	5363.75	2357.55	1877.82	1652.39	1808.73	1705.47	up	TRINITY_DN44396_c0_g1	-	MYB	0.59	0.71	0.94	2.35	2.21	1.77	down
ptc-miR472a_R-3_1ss9AG	24.7451	8.20244	8.20777	8.71716	7.61301	4.25894	up	TRINITY_DN47168_c1_g4	At4g27220	NAC	3.77	6.7	5.24	10.69	10.11	11.18	down
ptc-MIR472a-p5_2ss9AG20CT	349.896	224.919	195.814	218.898	183.981	165.152	up	TRINITY_DN47168_c1_g4	At4g27220	NAC	3.77	6.7	5.24	10.69	10.11	11.18	down
osa-MIR2275a-p3_1ss10TG	0	0	0	0	20.3014	0	down	TRINITY_DN45621_c0_g2	THO2	SET	2.68	4.92	3.67	7.98	8.08	7.87	down
PC-3p-12718_277	0	0	11.7254	51.3344	162.411	81.3932	down	TRINITY_DN45805_c0_g1	At1g12290	Tify	3.14	4.7	3.68	5.32	3	2.74	up
cme-MIR166e-p5_2ss9CT19GC	0	0	0	4.84287	0	0	down	TRINITY_DN29327_c0_g3	HEN4	FHA	29.39	37.1	27.43	35.95	36.04	34.15	up
mtr-MIR5232-p5_1ss9TC	0	0	0	5.81144	13.9572	8.51789	down	TRINITY_DN30322_c0_g1	EBS	PHD	4.72	7.49	10.31	19.01	19.84	18.48	down
pab-miR396a_L+1R-1	1070.47	1049.05	517.09	3662.18	3675.82	2936.78	down	TRINITY_DN37320_c0_g1	CYCT1-5	ABI3VP1	4.47	6.48	4.92	11.58	11.3	10.95	down
pde-MIR159-p5	18.3114	31.0829	40.4526	31.9629	64.7106	43.5359	down	TRINITY_DN46589_c0_g1	-	CCAAT	16.32	18.87	15.37	24.91	27.88	25.42	up
ppt-MIR1030c-p5_1ss18TG	0	9.49756	12.8979	0	0	0	up	TRINITY_DN46737_c2_g1	MDC1	G#NAT	5.28	6.73	4.48	7.95	7.49	7.09	up
mtr-MIR171c-p5_2ss1TC17GC	30.6839	6.0439	0	12.1072	16.4949	51.1073	down	TRINITY_DN30836_c0_g1	STOP1	C2H2	4.51	5.73	6.45	7.69	8.93	7.33	up
cme-MIR166e-p5_2ss9CT19GC	0	0	0	4.84287	0	0	down	TRINITY_DN43554_c0_g2	Srrm2	bHLH	14.71	16.42	13.84	18.49	21.74	21.39	up
atr-MIR319b-p5_2ss15TC17GA	0	12.9512	0	0	0	0	up	TRINITY_DN39036_c0_g1	At1g04910	SNF2	1.85	2.31	2.14	2.47	2.11	2.26	up
atr-MIR319b-p5_2ss15TC17GA	0	12.9512	0	0	0	0	up	TRINITY_DN44101_c1_g2	At1g04910	SNF2	3.88	2.64	3.75	9.84	12.84	11.96	down
atr-MIR319b-p5_2ss15TC17GA	0	12.9512	0	0	0	0	up	TRINITY_DN44101_c1_g3	-	SNF2	1.24	2.02	1.33	1.77	2.48	2.31	up
pab-miR482b_L-3_1ss17CA	0	0	0	3.39001	3.80651	0	down	TRINITY_DN36454_c0_g1	BZIP23	bZIP	24.6	33.11	27.46	27.9	29.44	26.4	up
mtr-MIR171c-p5_2ss1TC17GC	30.6839	6.0439	0	12.1072	16.4949	51.1073	down	TRINITY_DN45029_c2_g1	RMR1	HB	4.45	10.42	14.11	11.68	13.35	12.96	up
mtr-MIR2603-p5_2ss9AC17AC	151.44	113.971	152.43	18.4029	12.6884	47.3216	up	TRINITY_DN46489_c0_g1	HIPP09	MYB-related	59.89	53.23	56.12	15.45	14.39	15.37	up
nta-MIR398-p3_2ss8AG17TC	0	0	0	0	6.34418	9.46432	down	TRINITY_DN34947_c0_g1	CDKC-2	C3H	15.68	16.74	13.4	26.59	28	26.99	down
mtr-MIR5232-p5_1ss9TC	0	0	0	5.81144	13.9572	8.51789	down	TRINITY_DN29328_c1_g1	-	HMG	20.54	20.6	16.72	16.73	19.51	17.25	up
mtr-MIR171c-p3_2ss1TA17GC	178.66	45.761	12.3117	75.5487	127.518	456.653	down	TRINITY_DN45029_c2_g1	RMR1	HB	4.45	10.42	14.11	11.68	13.35	12.96	up
aly-MIR396b-p5	7.91843	0	0	0	0	0	up	TRINITY_DN37320_c0_g1	CYCT1-5	ABI3VP1	4.47	6.48	4.92	11.58	11.3	10.95	down
aly-MIR396b-p5	7.91843	0	0	0	0	0	up	TRINITY_DN34552_c1_g2	RPRD1B	AP2-EREBP	7.5	11.93	9.68	12.71	11.59	12.91	up
bna-MIR393-p5_2ss13AT18AT	5	0	0	0	0	0	#N/A	TRINITY_DN45678_c0_g1	IBI1	Orphans	42.28	54.2	46.58	47.18	53.13	51.29	up
pab-miR482b_L-3_1ss17CA	0	0	0	3.39001	3.80651	0	down	TRINITY_DN38692_c0_g2	ABF1	bZIP	10.69	16.64	12.63	21.22	30.37	27.3	down
stu-miR6027_R-1_2ss11GT20TC	0	0	0	9.20145	9.51627	10.884	down	TRINITY_DN31527_c0_g2	At5g47250	WRKY	0.37	2.07	2.62	8.74	10.85	11.67	down
cme-MIR166e-p5_2ss9CT19GC	0	0	0	4.84287	0	0	down	TRINITY_DN46938_c1_g2	-	PHD	13.81	23.23	11.88	27.3	26.19	25.5	up
ptc-miR390d-3p_2ss1CT17TC	0	0	0	26.1515	8.24743	2.8393	down	TRINITY_DN39681_c0_g2	CUL1	CCAAT	24.09	37.53	31.17	46.49	49.09	45.85	up
atr-MIR319b-p5_2ss15TC17GA	0	12.9512	0	0	0	0	up	TRINITY_DN40293_c0_g1	Os09g0567700	AUX/IAA	5.33	5.91	6.16	9.88	10.51	10.09	down
lus-MIR397b-p3_2ss1GT20CT	0	4.31707	0	0	0	0	up	TRINITY_DN40891_c0_g1	At4g18375	PHD	3.53	5.21	5.37	7.83	7.91	8.33	down
pde-miR159_L-1R+1	5363.75	2357.55	1877.82	1652.39	1808.73	1705.47	up	TRINITY_DN32558_c4_g2	GAM1	MYB	0.72	1.39	1.79	5.17	3.82	4.43	down
csi-MIR472-p5_2ss8CT17CA	2.96941	3.02195	0	8.71716	9.51627	5.67859	down	TRINITY_DN35224_c0_g1	Ewsr1	MYB-related	11.3	11.78	7.8	10.01	10.62	11.31	up
pab-miR482c_R-4_1ss11TG	27.7145	21.5854	19.9332	21.3086	19.0325	34.0716	down	TRINITY_DN35224_c0_g1	Ewsr1	MYB-related	11.3	11.78	7.8	10.01	10.62	11.31	up
PC-3p-150910_6	0	0	0	5.81144	6.34418	0	down	TRINITY_DN36069_c0_g3	RLM1B	Orphans	0	0	0	2.74	1.91	0.76	down
PC-3p-150910_6	0	0	0	5.81144	6.34418	0	down	TRINITY_DN47039_c1_g6	At4g11170	Orphans	0	0	0	1.24	0.78	0.6	down
PC-3p-150910_6	0	0	0	5.81144	6.34418	0	down	TRINITY_DN47039_c1_g2	-	NAC	5.5	13.91	11.07	20.85	16.31	21.5	down
ptc-MIR2111a-p5_2ss9AT21GT	0	4.31707	0	7.74859	0	0	down	TRINITY_DN36451_c0_g2	RS2	MYB	7.42	7.64	6.01	11.95	6.74	4.74	up
cme-MIR166e-p5_2ss9CT19GC	0	0	0	4.84287	0	0	down	TRINITY_DN37008_c0_g2	DRB1	Orphans	8.51	14.71	18.27	17.73	13.53	15.96	up
mtr-miR396a-3p_2ss2CT20GA	0	0	0	4.84287	17.7637	13.25	down	TRINITY_DN44712_c1_g1	KIN7A	FHA	5.18	13.06	16.46	29.58	35.09	32.61	down
cme-MIR166e-p5_2ss9CT19GC	0	0	0	4.84287	0	0	down	TRINITY_DN45556_c0_g2	RF_0381	C3H	8.53	10.32	9.01	14.39	16.12	17.35	up
ppt-MIR1030c-p5_1ss18TG	0	9.49756	12.8979	0	0	0	up	TRINITY_DN45312_c0_g1	ESP3	C3H	5.3	7.08	6.99	6.51	5.89	6.56	up
ppt-MIR1030c-p5_1ss18TG	0	9.49756	12.8979	0	0	0	up	TRINITY_DN46228_c0_g1	At4g24830	Orphans	24.46	29.58	32.32	45.16	49.69	48.64	up
bdi-MIR7756-p5_1ss12AT	0	0	0	0	7.61301	6.62502	down	TRINITY_DN46737_c2_g1	MDC1	G#NAT	5.28	6.73	4.48	7.95	7.49	7.09	up
mtr-MIR5232-p5_1ss10AG	0	0	0	0	7.61301	3.78573	down	TRINITY_DN44799_c0_g1	CIPK26	SET	55.75	77.89	96.29	146.86	134.27	127.01	down
mtr-MIR2592bi-p3_1ss16GA	0	0	0	21.1057	0	0	#N/A	TRINITY_DN38520_c1_g5	PRP40A	bHLH	1.6	2.69	2.46	3.5	3.04	3.54	up
mtr-MIR2592bj-p5_2ss13TC17GA	0	0	0	7.03523	0	0	#N/A	TRINITY_DN34801_c1_g1	-	Orphans	341.36	312.51	260.48	550.71	368.86	489.51	up
mtr-MIR5232-p5_1ss9TC	0	0	0	5.81144	13.9572	8.51789	down	TRINITY_DN39121_c1_g1	At4g31860	DBP	17.74	31.2	21.14	23.91	22.75	22.33	up
cme-MIR166e-p5_2ss9CT19GC	0	0	0	4.84287	0	0	down	TRINITY_DN47058_c0_g1	VIP6	PHD	12.32	16.27	12.97	17.54	17.26	17.3	up
vvi-MIR845b-p5_2ss15CA19AT	0	0	0	0	6.9786	0	down	TRINITY_DN46373_c1_g1	HT1	MYB-related	3.46	7.26	8.96	15.46	12.69	13.01	down
pab-MIR482b-p3_2ss2CT17CA_2	2.96941	3.45366	3.51762	9.20145	5.07534	7.57146	down	TRINITY_DN29500_c0_g1	-	C3H	1.85	2.35	3.49	4.82	5.8	4.42	down
pab-MIR482b-p3_2ss2CT17CA_1	2.96941	3.45366	3.51762	9.20145	5.07534	7.57146	down	TRINITY_DN29500_c0_g1	-	C3H	1.85	2.35	3.49	4.82	5.8	4.42	down
PC-5p-97202_13	0	0	0	0	8.88185	5.67859	down	TRINITY_DN39852_c1_g2	ATL17	SNF2	24.41	26.93	31.82	17.84	5.43	2.16	up
mtr-MIR171c-p5_2ss16GC18TG	133.129	23.7439	0	18.4029	75.4957	226.197	down	TRINITY_DN33360_c0_g1	Rtl1	MYB-related	18.76	32.97	27.67	35.3	40.47	41.03	up
PC-3p-102803_12	12	0	0	0	0	0	#N/A	TRINITY_DN39031_c0_g2	TCX5	CPP	2.13	3.42	3.22	2.63	2.71	2.88	up
PC-5p-4311_865	61.3678	109.654	69.1798	268.295	307.058	267.84	down	TRINITY_DN44481_c1_g1	MTERF1	mTERF	2.42	3.58	4.52	6.95	6.96	5.52	up
pta-miR396_L-3	21.2808	26.7658	103.183	220.35	401.587	155.688	down	TRINITY_DN41905_c0_g1	WRKY7	WRKY	77.79	97.77	120.56	56.1	47.45	40.05	up
pab-miR396b_L-3	15.342	25.4707	54.5231	65.863	135.765	60.0984	down	TRINITY_DN41905_c0_g1	WRKY7	WRKY	77.79	97.77	120.56	56.1	47.45	40.05	up
mtr-MIR171c-p5_2ss1TC17GC	30.6839	6.0439	0	12.1072	16.4949	51.1073	down	TRINITY_DN44414_c2_g2	CXE20	NAC	0.51	1.39	4.84	2.62	9.36	4.85	down
mtr-MIR171c-p3_2ss1TA17GC	178.66	45.761	12.3117	75.5487	127.518	456.653	down	TRINITY_DN44414_c2_g2	CXE20	NAC	0.51	1.39	4.84	2.62	9.36	4.85	down
cme-MIR166e-p5_2ss9CT19GC	0	0	0	4.84287	0	0	down	TRINITY_DN42433_c1_g2	GID1C	NAC	43.39	39.46	33.38	4.94	4.17	3.52	up
zma-miR159c-3p_L-2R+2	0	0	4.69016	123.445	494.529	467.206	down	TRINITY_DN44396_c0_g3	GAM1	MYB	0.57	0.84	1.07	3.96	3.82	3.47	down
nta-MIR398-p3_2ss8AG17TC	0	0	0	0	6.34418	9.46432	down	TRINITY_DN40819_c1_g2	A1cf	bZIP	16.26	24.46	20.73	24.69	24.04	23.3	up
cme-MIR166e-p5_2ss9CT19GC	0	0	0	4.84287	0	0	down	TRINITY_DN31543_c0_g2	SFH8	C3H	36.66	48.62	51.42	60.27	69.13	62.88	up
mtr-MIR171c-p5_2ss16GC18TG	133.129	23.7439	0	18.4029	75.4957	226.197	down	TRINITY_DN31187_c0_g1	At3g51990	MADS	4.59	8.41	14.84	19.7	27.55	23.97	down
mdm-miR482c_2ss9AG20TG	10.8878	3.88537	0	3.87429	4.44093	0	up	TRINITY_DN44126_c0_g1	At4g27190	WRKY	0.3	0.68	0.9	2.03	1.5	1.59	down
mtr-MIR2617b-p5_2ss4TC18AT	12	0	0	0	0	0	#N/A	TRINITY_DN44164_c2_g1	PBL27	MADS	7.09	6.39	6.09	13.78	14.33	13.99	down
gma-MIR1536-p5_1ss14TG	5	0	0	0	0	0	#N/A	TRINITY_DN43556_c1_g4	PCMP-E76	bHLH	1.13	0.82	0.84	1.82	2.53	1.25	down
pab-miR482b_R-1_2ss2CT17CA	13.8573	0	0	17.4343	24.1079	32.1787	down	TRINITY_DN43547_c0_g3	-	Orphans	1.28	1.39	2.39	8.61	6.93	6.67	down
ptc-MIR472a-p5_2ss9AG20CT	349.896	224.919	195.814	218.898	183.981	165.152	up	TRINITY_DN43547_c0_g3	-	Orphans	1.28	1.39	2.39	8.61	6.93	6.67	down
pab-MIR482b-p3_2ss2CT17CA_1	2.96941	3.45366	3.51762	9.20145	5.07534	7.57146	down	TRINITY_DN43547_c0_g3	-	Orphans	1.28	1.39	2.39	8.61	6.93	6.67	down
mtr-MIR171c-p5_2ss1TC17GC	30.6839	6.0439	0	12.1072	16.4949	51.1073	down	TRINITY_DN47086_c0_g1	ASI1	HB	6.67	11.23	12.23	20.94	17.83	18.84	down
ptc-miR472a_R-3_1ss9AG	24.7451	8.20244	8.20777	8.71716	7.61301	4.25894	up	TRINITY_DN43547_c0_g3	-	Orphans	1.28	1.39	2.39	8.61	6.93	6.67	down
pab-MIR482b-p3_2ss2CT17CA_2	2.96941	3.45366	3.51762	9.20145	5.07534	7.57146	down	TRINITY_DN43547_c0_g3	-	Orphans	1.28	1.39	2.39	8.61	6.93	6.67	down
ptc-MIR472a-p3_3ss9AG17CA20CT	4.94902	0	0	0	0	4.73216	up	TRINITY_DN43547_c0_g3	-	Orphans	1.28	1.39	2.39	8.61	6.93	6.67	down
PC-5p-14001_247	89.0824	127.785	124.289	0	0	11.3572	up	TRINITY_DN39155_c0_g2	NFYA7	CCAAT	3.01	4.62	2.93	38.51	31.54	31.81	down
cme-MIR166e-p5_2ss9CT19GC	0	0	0	4.84287	0	0	down	TRINITY_DN37143_c1_g1	-	HMG	56.35	83.14	82.05	123.87	130.98	124.99	down
osa-MIR2101-p3_2ss1AT18GA	134.613	199.017	15.8293	153.519	244.885	962.995	down	TRINITY_DN37694_c1_g4	CAFP	FHA	81.57	100.33	54.13	105.12	86.67	97.74	up
PC-5p-45950_47	5.93882	6.0439	8.20777	10.6543	7.61301	9.46432	down	TRINITY_DN44330_c0_g1	Os08g0500300	DBP	8.81	16.05	11.35	16.28	15.32	16.15	up
osa-MIR156k-p3_2ss15CG17CT	52.4596	78.5707	144.222	97.8259	95.1627	181.715	down	TRINITY_DN45525_c0_g1	ABCB1	MYB-related	39.14	77.12	89.5	85.16	75.75	77.78	up
mtr-MIR5232-p5_1ss9TC	0	0	0	5.81144	13.9572	8.51789	down	TRINITY_DN45959_c0_g3	OPR1	NAC	146.79	95.16	58.27	39	25.15	26.86	up
ath-miR5021_R-1_1ss1TA	0	0	0	0	6.34418	0	down	TRINITY_DN28795_c0_g1	LET12	HB	22.22	24.49	24.46	25.8	23.16	23.67	up
mtr-MIR171c-p3_2ss1TA17GC	178.66	45.761	12.3117	75.5487	127.518	456.653	down	TRINITY_DN35878_c0_g1	-	SNF2	90.06	94.92	99.16	103.47	121.93	108.99	up
mtr-MIR2630s-p5_2ss5AG17TC	6	0	0	0	0	0	#N/A	TRINITY_DN47130_c0_g2	PUB25	C3H	23.18	23.12	22.92	41.93	44.8	37.74	down
mdm-MIR156ac-p3_2ss1AG18GC	0	0	0	0	4.44093	2.8393	down	TRINITY_DN45393_c2_g1	HSL1	FAR1	18.69	45.59	13.92	52.57	46.56	47.95	down
cme-MIR166e-p5_2ss9CT19GC	0	0	0	4.84287	0	0	down	TRINITY_DN39402_c1_g2	CXIP4	bHLH	34.75	31.63	36.23	34.67	34.07	32.78	up
lja-miR1507a_R+1	31.6737	33.6732	65.6622	20.34	43.1404	24.6072	up	TRINITY_DN37470_c0_g2	MORF9	C2H2	20.02	30.2	27.91	22.03	21.34	22.49	up
mtr-MIR171c-p5_2ss1TC17GC	30.6839	6.0439	0	12.1072	16.4949	51.1073	down	TRINITY_DN31187_c0_g1	At3g51990	MADS	4.59	8.41	14.84	19.7	27.55	23.97	down
nta-MIR398-p3_2ss8AG17TC	0	0	0	0	6.34418	9.46432	down	TRINITY_DN31010_c1_g2	HOX20	HB	10.52	41.43	44.73	52.69	43.46	51.56	up
pab-miR396b_L-3	15.342	25.4707	54.5231	65.863	135.765	60.0984	down	TRINITY_DN32596_c1_g1	WRKY51	WRKY	49.37	54.36	54.43	33.83	27.13	30.52	up
PC-3p-66821_25	5.93882	6.90732	0	4.84287	7.61301	0	up	TRINITY_DN28010_c0_g1	-	PHD	3.09	3	2.42	22.1	35.11	34	down
ptc-miR472a_R-3_1ss9AG	24.7451	8.20244	8.20777	8.71716	7.61301	4.25894	up	TRINITY_DN42966_c0_g1	-	Orphans	0.89	1.07	0.84	8.72	5.04	7.02	down
ptc-miR472a_R-3_1ss9AG	24.7451	8.20244	8.20777	8.71716	7.61301	4.25894	up	TRINITY_DN46301_c0_g2	-	Orphans	1.79	4.4	2.7	9.73	6.44	6.96	down
ptc-MIR472a-p5_2ss9AG20CT	349.896	224.919	195.814	218.898	183.981	165.152	up	TRINITY_DN39214_c0_g1	ADO1	Orphans	7.7	9.37	6.27	8.92	8.63	8.46	up
mtr-MIR2603-p5_2ss9AC17AC	151.44	113.971	152.43	18.4029	12.6884	47.3216	up	TRINITY_DN36396_c0_g1	FTSH8	FHA	18.78	15.42	10.72	15.91	16.64	16.57	up
ptc-miR472a_R-3_1ss9AG	24.7451	8.20244	8.20777	8.71716	7.61301	4.25894	up	TRINITY_DN39214_c0_g1	ADO1	Orphans	7.7	9.37	6.27	8.92	8.63	8.46	up
pta-miR396_L-3	21.2808	26.7658	103.183	220.35	401.587	155.688	down	TRINITY_DN44058_c0_g1	At4g08455	TRAF	6.81	7.02	4.73	5.01	6.99	7.41	up
lja-miR1507a_R+1	31.6737	33.6732	65.6622	20.34	43.1404	24.6072	up	TRINITY_DN39527_c0_g1	FTSH5	FHA	13.16	15.44	11.63	18.57	19.28	19.19	up
mtr-MIR2638a-p3_2ss6CA18AC	0	0	0	3.87429	27.28	9.46432	down	TRINITY_DN47130_c0_g2	PUB25	C3H	23.18	23.12	22.92	41.93	44.8	37.74	down
pta-miR396_L-3	21.2808	26.7658	103.183	220.35	401.587	155.688	down	TRINITY_DN37990_c0_g1	-	TIG	9.59	10.23	8.16	15.52	16.1	15.62	up
PC-3p-345_6504	1356.03	1327.93	488.949	4061.23	2437.43	4761.5	down	TRINITY_DN34544_c0_g1	RPPL1	WRKY	0.42	0.63	0.59	1.05	1.84	1.55	down
pab-miR396b_L-3	15.342	25.4707	54.5231	65.863	135.765	60.0984	down	TRINITY_DN44058_c0_g1	At4g08455	TRAF	6.81	7.02	4.73	5.01	6.99	7.41	up
ppt-MIR1030c-p5_1ss18TG	0	9.49756	12.8979	0	0	0	up	TRINITY_DN45344_c0_g1	UPL1	MYB-related	10.71	15.29	14.44	20.51	21.07	19.15	up
pab-miR396a_1ss21AT	13154	13661.4	18104.6	82906.5	72300.8	53652.8	down	TRINITY_DN39799_c0_g4	GRF1	GRF	0	0.01	0.01	0.98	1.88	2.09	down
nta-MIR398-p3_2ss8AG17TC	0	0	0	0	6.34418	9.46432	down	TRINITY_DN44106_c1_g2	At5g25630	NAC	7.41	8.49	7.03	13.05	14.19	12.83	down
bdi-miR5059_L-2	34.6431	31.0829	138.36	21.3086	7.61301	29.3394	up	TRINITY_DN44718_c0_g2	UPL1	MYB-related	7.98	12.92	7.57	15.78	18.02	15.69	down
mtr-MIR171c-p5_2ss16GC18TG	133.129	23.7439	0	18.4029	75.4957	226.197	down	TRINITY_DN44863_c1_g1	UBA2B	mTERF	18.53	23.69	27.32	35.76	35.7	33.92	up
mtr-miR398a-3p_L+1R-1	92.0518	110.517	233.335	108.48	163.68	115.465	up	TRINITY_DN37644_c0_g2	WLIM1	LIM	25.51	28.96	31.03	33.2	39.91	38.44	up
mtr-MIR2630s-p5_2ss5AG17TC	6	0	0	0	0	0	#N/A	TRINITY_DN44729_c0_g1	RTEL1	Orphans	1.62	2.99	4.03	2.36	2.44	1.94	up
ppt-MIR1030c-p5_1ss18TG	0	9.49756	12.8979	0	0	0	up	TRINITY_DN29715_c0_g1	psmD10	C3H	12.71	17.6	19.9	30.91	35.45	34.14	down
cme-MIR166e-p5_2ss9CT19GC	0	0	0	4.84287	0	0	down	TRINITY_DN28740_c0_g1	CPC	MYB-related	15.34	26.5	33.41	21.31	19.43	18.62	up
PC-5p-45766_47	0	0	8.20777	15.4972	16.4949	10.4108	down	TRINITY_DN36270_c2_g1	FBL14	G#NAT	24.77	12.36	11.48	2.6	2.94	2.56	up
mtr-MIR171c-p5_2ss1TC17GC	30.6839	6.0439	0	12.1072	16.4949	51.1073	down	TRINITY_DN48019_c0_g1	-	MYB-related	0.33	1.21	0.34	0.52	0	0.62	up
mtr-MIR2592bi-p5_2ss16GA19AT	0	0	0	7.03523	0	0	#N/A	TRINITY_DN46923_c1_g1	v1g189306	WRKY	0.14	0.66	0.84	10.73	10.66	9.36	down
ppt-MIR1030c-p5_1ss18TG	0	9.49756	12.8979	0	0	0	up	TRINITY_DN46187_c3_g1	ARR1	ARR-B	13.41	14.99	13.13	17.8	19.42	17.76	up
mtr-MIR2592bi-p3_1ss16GA	0	0	0	21.1057	0	0	#N/A	TRINITY_DN43555_c0_g1	SPBC713.04c	AUX/IAA	5.68	8.35	8.13	4.49	4.54	4.17	up
cme-MIR166e-p5_2ss9CT19GC	0	0	0	4.84287	0	0	down	TRINITY_DN45387_c0_g4	CYCL1-1	PHD	11.01	11.09	10.04	16.65	17.5	17.68	up
pab-miR396a_L+1R-1	1070.47	1049.05	517.09	3662.18	3675.82	2936.78	down	TRINITY_DN46089_c1_g3	-	PHD	9.12	14.15	10.97	19.3	17.03	18.22	up
cme-MIR166e-p5_2ss9CT19GC	0	0	0	4.84287	0	0	down	TRINITY_DN38096_c0_g1	MRE11	RWP-RK	0.86	1.56	1.58	3.35	3.29	3.41	down
aly-MIR157c-p5_2ss11AT18AC	17.8165	6.90732	0	5.81144	8.88185	13.25	down	TRINITY_DN30684_c0_g1	ERDJ7	MYB-related	5.55	6.67	7.86	21.23	25.98	24.26	down
pta-miR1314_R-4_1ss9GA	9.89804	0	0	0	0	0	up	TRINITY_DN33170_c0_g2	MSI1	Orphans	11.91	13.82	15.09	28.23	30.36	26.46	down
stu-MIR8045-p3_2ss6TC19GT	10	0	0	0	0	0	#N/A	TRINITY_DN34643_c0_g1	PP2C27	DBP	12.51	19.56	18.54	25.18	26.96	23.56	up
mtr-MIR2592bi-p3_1ss16GA	0	0	0	21.1057	0	0	#N/A	TRINITY_DN46923_c1_g1	v1g189306	WRKY	0.14	0.66	0.84	10.73	10.66	9.36	down
mtr-MIR2592bi-p5_2ss16GA19AT	0	0	0	7.03523	0	0	#N/A	TRINITY_DN43555_c0_g1	SPBC713.04c	AUX/IAA	5.68	8.35	8.13	4.49	4.54	4.17	up
aly-MIR396b-p5	7.91843	0	0	0	0	0	up	TRINITY_DN46089_c1_g3	-	PHD	9.12	14.15	10.97	19.3	17.03	18.22	up
ptc-MIR472a-p5_2ss8AG19CT	2.47451	0	4.69016	0	0	0	up	TRINITY_DN29675_c0_g1	atad1a	FHA	27.23	26.26	29.02	41.8	43.23	37.99	up
cln-MIR162-p5_1ss20GT	9.89804	0	0	46.4915	134.497	69.0895	down	TRINITY_DN46006_c0_g1	DCL1	C2H2	1.82	3.39	2.84	9.5	9.12	8.13	down
mes-miR482_L-4_1ss9AG	103.435	100.588	133.083	77.0016	90.0873	42.1162	up	TRINITY_DN39827_c0_g1	ARP1	mTERF	7.36	10.65	8.51	19.33	17.51	16.72	down
mdm-MIR156ac-p3_2ss1AG18GC	0	0	0	0	4.44093	2.8393	down	TRINITY_DN39202_c0_g1	FTSHI2	FHA	11.33	18.15	14.61	20.78	22.16	23.15	up
osa-MIR2275a-p3_1ss10TG	0	0	0	0	20.3014	0	down	TRINITY_DN46611_c0_g2	Mdc1	G#NAT	1.37	2.22	2.68	4.16	3.54	3.72	down
aly-MIR157c-p5_2ss11AT18AT	11.3827	0	0	0	4.44093	11.3572	down	TRINITY_DN30684_c0_g1	ERDJ7	MYB-related	5.55	6.67	7.86	21.23	25.98	24.26	down
pde-MIR159-p5	18.3114	31.0829	40.4526	31.9629	64.7106	43.5359	down	TRINITY_DN34765_c0_g1	-	C3H	27.95	50.13	34.5	73.03	109.71	111.24	down
ath-miR5021_R-1_1ss1TA	0	0	0	0	6.34418	0	down	TRINITY_DN38485_c0_g1	-	BSD	9.81	12.05	10.82	24.2	27.31	27.41	down
ath-miR169a-3p_R+1_1ss16GA	10.8878	5.18049	5.86269	0	0	0	up	TRINITY_DN38905_c2_g7	PCMP-H41	RWP-RK	2.29	2.98	2.99	2.71	2.75	2.17	up
mtr-MIR2630s-p5_2ss5AG17TC	6	0	0	0	0	0	#N/A	TRINITY_DN34044_c0_g4	AAA1	FHA	10.55	14.94	13.27	22.35	23.69	22.99	down
aly-MIR396b-p5	7.91843	0	0	0	0	0	up	TRINITY_DN32412_c0_g1	At1g01970	NAC	5.52	7.36	7.58	5.93	6.35	6.73	up
tae-miR160_L-2R+2	0	0	0	7.74859	0	0	down	TRINITY_DN39410_c1_g1	-	HB	12.65	18.71	10.85	12.85	13.89	16.03	up
gma-MIR6300-p5_1	28.2094	38.4219	28.7272	16.95	3.17209	22.7144	up	TRINITY_DN47105_c2_g2	NRPB1	C3H	7.13	11.7	6.73	12.83	12.01	13.2	up
tae-miR7757-5p_R-1_2ss6AT21TC	0	0	0	5.32715	5.07534	3.78573	down	TRINITY_DN37356_c0_g5	RPS5	Orphans	0	0	0	5.16	4.03	4.97	down
tae-miR7757-5p_R-1_2ss6AT21TC	0	0	0	5.32715	5.07534	3.78573	down	TRINITY_DN47221_c1_g3	RPS2	WRKY	0.41	1.03	1.07	1.14	1.62	1.01	up
tae-miR7757-5p_R-1_2ss6AT21TC	0	0	0	5.32715	5.07534	3.78573	down	TRINITY_DN37356_c0_g4	At1g58602	WRKY	0.22	0.35	0.28	0.88	0.74	0.81	down
