# Supplementary material for: Transcriptional reprogramming strategies and miRNA-mediated regulation networks of Taxus media induced into callus cells from tissues
Source: BMC Genomics. 2020 Feb 18;21:168. doi: 10.1186/s12864-020-6576-2 (PMC7029464; doi:10.1186/s12864-020-6576-2)
Supplement: Supplementary file 17 — Additional file 17. Co-expression values of TFs with taxol biosynthesis genes The co-expression correlation co-efficiency values were displayed. [file 12864_2020_6576_MOESM17_ESM.xlsx]

## Sheet: Sheet1
Co-expression Values of TFs with taxol biosynthesis genes
TF family	TF	DBAT	BAPT	T5H	TS	DBBT	T10H	TAT	DBTNBT	T7H	T13H	PAM	T2H	Clustering queue
ERF	TcERF15	-0.269537	0.859456	0.979067	0.834602	0.913498	-0.384922	-0.465882	0.0985218	-0.145932	-0.505539	-0.507053	-0.65035	453
ERF	TcERF12	0.594316	-0.809395	-0.563107	-0.838311	-0.669466	-0.440513	-0.296514	-0.202174	-0.273872	-0.00772553	0.24891	0.053424	235
bHLH	TcMYC2a	0.961879	-0.494904	-0.382574	-0.602165	-0.575175	0.0121941	0.153362	-0.779464	-0.83197	-0.606853	-0.417868	-0.507961	275
bHLH	TcJAMYC1	-0.534396	-0.432938	-0.233566	-0.320882	-0.112087	-0.66983	-0.667158	0.834942	0.798678	0.848471	0.948263	0.789789	93
bHLH	TcJAMYC4	-0.534396	-0.432938	-0.233566	-0.320882	-0.112087	-0.66983	-0.667158	0.834942	0.798678	0.848471	0.948263	0.789789	94
bHLH	TcJAMYC2	-0.672105	-0.291689	-0.120602	-0.169543	0.023541	-0.640628	-0.664868	0.91615	0.883122	0.879374	0.940353	0.802902	95
WRKY	TcWRKY1	-0.0739368	0.337997	-0.036424	0.324921	0.036204	0.924835	0.854492	-0.286929	-0.0563476	-0.0754426	-0.335385	-0.00767386	186
WRKY	TcWRKY47	0.463163	0.509145	0.599294	0.400985	0.412858	-0.0845801	-0.0714323	-0.583219	-0.783166	-0.948048	-0.878781	-0.986943	366
WRKY	TcWRKY8	-0.440777	0.963554	0.993901	0.956837	0.978191	-0.21183	-0.326	0.184323	0.000115208	-0.385546	-0.464765	-0.529537	439
WRKY	TcWRKY20	0.611902	-0.891695	-0.692036	-0.916872	-0.781404	-0.317197	-0.169696	-0.227327	-0.247647	0.0622058	0.296324	0.146713	236
WRKY	TcWRKY26	0.354346	0.254303	0.526066	0.181031	0.347855	-0.577929	-0.537314	-0.263585	-0.548246	-0.684333	-0.497118	-0.759039	400
WRKY	TcWRKY44	0.75836	-0.916493	-0.884606	-0.961156	-0.962632	0.152457	0.299276	-0.48983	-0.383835	-0.00504934	0.139779	0.142893	234
WRKY	TcWRKY52	0.891552	0.00216148	0.0167832	-0.131704	-0.191471	0.238212	0.324236	-0.92806	-0.997265	-0.925416	-0.833196	-0.854751	253
WRKY	TRINITY_DN16289_c0_g1	0.934072	-0.439867	-0.296539	-0.547222	-0.496779	-0.0747595	0.0625221	-0.745896	-0.831585	-0.637025	-0.434594	-0.555051	301
VOZ	TRINITY_DN23919_c0_g1	0.990575	-0.432539	-0.372634	-0.548619	-0.565719	0.153756	0.287611	-0.865386	-0.891069	-0.670557	-0.515211	-0.560417	353
MYB_related	TRINITY_DN24992_c0_g1	-0.359018	0.885413	0.99306	0.872058	0.948063	-0.382248	-0.474922	0.176242	-0.0582101	-0.431261	-0.450112	-0.582791	457
Nin-like	TRINITY_DN26381_c0_g1	0.997953	-0.390027	-0.396404	-0.510184	-0.579361	0.323772	0.448474	-0.932304	-0.91509	-0.6901	-0.577834	-0.564475	325
HSF	TRINITY_DN26474_c0_g1	-0.529793	-0.506555	-0.523087	-0.388864	-0.340146	-0.122239	-0.134665	0.703474	0.849773	0.987121	0.957304	0.998826	12
NAC	TRINITY_DN26671_c0_g5	0.965929	-0.46703	-0.359801	-0.576983	-0.555208	0.0263791	0.165252	-0.79594	-0.850193	-0.633089	-0.448549	-0.535216	277
NAC	TRINITY_DN26825_c1_g1	0.952805	-0.425844	-0.303592	-0.53699	-0.504424	-0.0156383	0.120251	-0.784565	-0.857767	-0.66055	-0.470318	-0.572324	307
WRKY	TRINITY_DN27133_c0_g1	0.995735	-0.356551	-0.357039	-0.478921	-0.544757	0.308224	0.43068	-0.936322	-0.930122	-0.718775	-0.60503	-0.598449	323
Trihelix	TRINITY_DN27823_c0_g1	-0.692457	-0.324964	-0.217185	-0.197031	-0.0487222	-0.486771	-0.516588	0.904062	0.928254	0.952424	0.974063	0.895953	143
CPP	TRINITY_DN28413_c1_g1	0.972861	-0.441544	-0.345465	-0.554418	-0.542548	0.056756	0.193197	-0.818895	-0.869892	-0.657998	-0.481257	-0.558906	285
ZF-HD	TRINITY_DN28674_c1_g2	-0.507185	-0.367721	-0.529214	-0.263375	-0.3308	0.251642	0.21623	0.536028	0.766737	0.898298	0.772153	0.939744	199
M-type_MADS	TRINITY_DN29495_c0_g2	-0.645153	-0.357209	-0.209374	-0.234077	-0.058153	-0.573548	-0.5924	0.892114	0.888335	0.916562	0.969457	0.855761	137
NAC	TRINITY_DN29639_c0_g1	0.919605	-0.372044	-0.220883	-0.482375	-0.427453	-0.0989723	0.0324089	-0.746388	-0.850553	-0.68333	-0.481383	-0.611746	245
ERF	TRINITY_DN29865_c0_g1	0.999462	-0.426165	-0.40727	-0.543912	-0.592823	0.260263	0.390423	-0.905126	-0.900638	-0.669969	-0.539697	-0.547856	339
B3	TRINITY_DN29933_c0_g1	-0.586747	-0.439223	-0.470146	-0.318022	-0.278166	-0.103338	-0.127856	0.732418	0.880408	0.99324	0.945167	0.99746	62
C3H	TRINITY_DN29933_c0_g2	-0.561435	-0.487317	-0.475628	-0.366435	-0.294696	-0.203386	-0.21754	0.750302	0.872851	0.992699	0.976356	0.991609	3
MYB_related	TRINITY_DN29935_c0_g1	-0.552478	-0.487957	-0.367001	-0.36876	-0.215469	-0.477074	-0.479554	0.816777	0.853635	0.94348	0.996026	0.911576	134
NF-YA	TRINITY_DN30253_c0_g1	-0.537302	-0.506136	-0.508719	-0.387401	-0.327605	-0.159847	-0.171644	0.720902	0.856721	0.989318	0.967457	0.996309	13
S1Fa-like	TRINITY_DN30466_c0_g1	-0.210656	-0.163095	-0.490808	-0.118043	-0.341819	0.763933	0.724338	0.0453129	0.346492	0.478724	0.264709	0.572451	215
bHLH	TRINITY_DN30507_c0_g1	-0.611088	-0.374231	-0.450443	-0.254123	-0.248879	0.00379796	-0.0325755	0.706392	0.878538	0.979249	0.896872	0.987915	72
HB-PHD	TRINITY_DN30887_c0_g1	-0.733656	-0.263203	-0.289906	-0.133273	-0.0852475	-0.159179	-0.210995	0.834984	0.954629	0.991669	0.922101	0.964374	84
GATA	TRINITY_DN31087_c0_g1	-0.554413	-0.492753	-0.386303	-0.372852	-0.230144	-0.440976	-0.444695	0.810257	0.859496	0.954978	0.998597	0.927599	47
B3	TRINITY_DN31530_c0_g1	-0.51601	-0.46586	-0.549981	-0.353064	-0.357847	0.0530622	0.0321042	0.62948	0.81964	0.963029	0.890022	0.991321	59
C3H	TRINITY_DN31549_c0_g1	0.997096	-0.437561	-0.39998	-0.554161	-0.588389	0.212242	0.344909	-0.886142	-0.893846	-0.664672	-0.522315	-0.547008	344
C2H2	TRINITY_DN31759_c0_g1	-0.577438	-0.474654	-0.389171	-0.352592	-0.224524	-0.395015	-0.404404	0.814305	0.877834	0.970913	0.998261	0.945822	112
C2H2	TRINITY_DN31765_c0_g1	-0.314573	0.242245	0.580413	0.269921	0.540217	-0.95243	-0.967915	0.489577	0.198526	-0.00974735	0.157056	-0.15881	427
bHLH	TRINITY_DN31765_c0_g3	0.974894	-0.459891	-0.366348	-0.571677	-0.561183	0.0637799	0.201598	-0.817073	-0.862626	-0.643381	-0.466944	-0.541516	284
bZIP	TRINITY_DN31810_c0_g2	0.990434	-0.403059	-0.347142	-0.521327	-0.542532	0.163831	0.294978	-0.877184	-0.905527	-0.69427	-0.543162	-0.585988	350
bHLH	TRINITY_DN31981_c0_g3	-0.440842	0.89499	0.996513	0.893201	0.970721	-0.391999	-0.493803	0.255057	0.0287717	-0.352957	-0.383826	-0.510582	459
CPP	TRINITY_DN32004_c0_g1	0.946914	-0.393066	-0.267159	-0.505814	-0.47127	-0.0266692	0.10646	-0.786051	-0.86815	-0.684013	-0.493994	-0.600677	303
C2H2	TRINITY_DN32046_c1_g1	-0.496467	-0.559976	-0.507512	-0.443498	-0.343474	-0.286572	-0.284855	0.73287	0.833673	0.973117	0.992516	0.973091	17
bZIP	TRINITY_DN32123_c0_g2	-0.496114	-0.480549	-0.568868	-0.369613	-0.378578	0.0698093	0.051476	0.610227	0.805261	0.956723	0.883829	0.989402	56
WRKY	TRINITY_DN32295_c0_g2	-0.644018	-0.398551	-0.378505	-0.272015	-0.190794	-0.249929	-0.278043	0.815277	0.919219	0.998347	0.974248	0.978845	89
TCP	TRINITY_DN32341_c0_g1	-0.629751	-0.413409	-0.323185	-0.288141	-0.154673	-0.423092	-0.441771	0.853518	0.904709	0.970385	0.992178	0.93328	107
NAC	TRINITY_DN32349_c0_g1	-0.583011	-0.468192	-0.38138	-0.345787	-0.21652	-0.400091	-0.410384	0.819073	0.880657	0.970605	0.997878	0.944002	111
CO-like	TRINITY_DN32357_c0_g1	-0.571526	-0.464597	-0.339484	-0.344321	-0.187275	-0.493446	-0.499151	0.832408	0.86267	0.941475	0.993448	0.904385	135
NAC	TRINITY_DN32481_c0_g1	-0.601291	-0.445528	-0.431537	-0.321832	-0.24678	-0.22147	-0.24245	0.780789	0.895914	0.996971	0.975869	0.987604	28
MYB	TRINITY_DN32527_c0_g1	-0.579496	-0.364749	-0.478612	-0.249957	-0.275914	0.108819	0.0709959	0.644135	0.84176	0.952536	0.849112	0.973798	204
NAC	TRINITY_DN32551_c0_g2	0.969037	-0.257423	-0.203552	-0.383462	-0.410018	0.162557	0.280092	-0.901476	-0.955396	-0.796654	-0.657426	-0.704405	318
B3	TRINITY_DN32570_c0_g5	-0.684318	-0.351574	-0.286968	-0.2227	-0.106523	-0.375058	-0.406279	0.873887	0.936451	0.982935	0.980033	0.942357	123
bHLH	TRINITY_DN32688_c0_g1	0.991594	-0.475341	-0.41732	-0.588338	-0.605319	0.158793	0.295903	-0.854428	-0.870315	-0.634117	-0.477319	-0.518989	346
MYB	TRINITY_DN32765_c0_g2	-0.6017	-0.244163	-0.415783	-0.134933	-0.207158	0.24822	0.193173	0.589904	0.810374	0.893187	0.74461	0.917027	197
MYB	TRINITY_DN32765_c0_g3	0.0198461	0.0727312	-0.303631	0.0656133	-0.22197	0.958417	0.917517	-0.304247	-0.026182	0.0567027	-0.180011	0.159933	190
MYB	TRINITY_DN32914_c1_g1	-0.480784	-0.575026	-0.513057	-0.459797	-0.353294	-0.305793	-0.300473	0.727651	0.82298	0.966375	0.994043	0.966451	18
ERF	TRINITY_DN32967_c0_g1	0.965174	-0.220804	-0.181253	-0.348976	-0.387387	0.197634	0.310529	-0.918743	-0.968422	-0.818838	-0.691049	-0.726495	313
ERF	TRINITY_DN32967_c0_g2	0.942667	-0.148599	-0.105893	-0.278855	-0.315837	0.182778	0.288206	-0.915385	-0.980233	-0.858893	-0.735508	-0.776709	315
NAC	TRINITY_DN33303_c0_g2	0.116677	-0.1203	-0.481089	-0.127428	-0.40367	0.948705	0.933622	-0.335142	-0.0376149	0.117122	-0.0894483	0.243648	168
STAT	TRINITY_DN33303_c0_g3	0.0705111	-0.031866	-0.401523	-0.0387127	-0.321312	0.956983	0.92973	-0.320291	-0.0302118	0.0919436	-0.129684	0.208147	170
S1Fa-like	TRINITY_DN33497_c0_g1	0.999846	-0.456373	-0.446664	-0.571866	-0.626578	0.283589	0.415239	-0.902481	-0.88493	-0.640992	-0.514616	-0.513112	335
YABBY	TRINITY_DN33532_c0_g2	-0.671076	-0.313844	-0.158787	-0.190124	-0.00834836	-0.599776	-0.623768	0.910865	0.89462	0.903305	0.955711	0.833816	96
MYB_related	TRINITY_DN33639_c4_g5	-0.0230528	-0.0306136	-0.398246	-0.023536	-0.29724	0.922979	0.886934	-0.220891	0.0733844	0.186469	-0.0427082	0.294076	172
bZIP	TRINITY_DN33782_c0_g1	0.999894	-0.42969	-0.423893	-0.54719	-0.605859	0.293529	0.422714	-0.913555	-0.898187	-0.662525	-0.540156	-0.536224	337
NAC	TRINITY_DN33902_c0_g1	0.96459	-0.40413	-0.299181	-0.518619	-0.500831	0.0317984	0.165406	-0.815708	-0.880427	-0.684929	-0.50565	-0.592911	291
NAC	TRINITY_DN33902_c2_g3	0.67988	0.157258	0.321318	0.0428909	0.106513	-0.205049	-0.136528	-0.650277	-0.852843	-0.896195	-0.739889	-0.902414	370
ARR-B	TRINITY_DN33933_c0_g1	0.981288	-0.456829	-0.374665	-0.569764	-0.568457	0.094548	0.231612	-0.832633	-0.87032	-0.648374	-0.478604	-0.542988	281
NAC	TRINITY_DN33942_c6_g2	0.999318	-0.470106	-0.451856	-0.584514	-0.632238	0.261804	0.395319	-0.891731	-0.878116	-0.631813	-0.499358	-0.505053	333
NAC	TRINITY_DN33942_c6_g3	0.999332	-0.469549	-0.451212	-0.584002	-0.631682	0.261589	0.395069	-0.891859	-0.878422	-0.632338	-0.499861	-0.505659	334
HD-ZIP	TRINITY_DN33972_c1_g1	-0.62709	-0.415809	-0.323287	-0.290768	-0.15569	-0.42809	-0.446101	0.85306	0.902757	0.968855	0.99247	0.931553	108
CO-like	TRINITY_DN34151_c0_g1	-0.552684	-0.495807	-0.392417	-0.375924	-0.235541	-0.432703	-0.436322	0.807271	0.859384	0.956958	0.999014	0.930921	48
NAC	TRINITY_DN34213_c0_g1	-0.39465	0.892029	0.995825	0.88353	0.959211	-0.383497	-0.480454	0.208982	-0.0214695	-0.398824	-0.42379	-0.552914	458
B3	TRINITY_DN34235_c0_g1	0.997401	-0.460594	-0.424022	-0.575498	-0.609639	0.214867	0.349262	-0.879986	-0.882406	-0.644814	-0.501696	-0.524488	342
MIKC_MADS	TRINITY_DN34525_c0_g1	-0.667529	-0.340545	-0.207248	-0.215265	-0.0491377	-0.543657	-0.567371	0.900381	0.906116	0.930677	0.971448	0.870504	141
MIKC_MADS	TRINITY_DN34525_c0_g3	-0.53863	-0.514234	-0.490355	-0.394784	-0.31466	-0.227217	-0.235899	0.743153	0.860001	0.987827	0.982792	0.987869	7
HD-ZIP	TRINITY_DN34677_c0_g1	0.9398	-0.237547	-0.139762	-0.36086	-0.352798	0.0424493	0.159982	-0.846504	-0.936696	-0.799925	-0.637267	-0.724875	321
GATA	TRINITY_DN34708_c0_g1	0.983561	-0.461786	-0.384028	-0.574672	-0.576674	0.10639	0.243623	-0.83653	-0.869955	-0.644819	-0.477286	-0.537461	282
C2H2	TRINITY_DN34761_c0_g1	-0.663103	-0.37222	-0.363481	-0.244769	-0.171541	-0.227185	-0.260284	0.819309	0.928138	0.999563	0.965088	0.979047	91
WRKY	TRINITY_DN34797_c0_g1	0.928671	-0.428659	-0.280714	-0.536067	-0.482143	-0.0880975	0.0482505	-0.74051	-0.831651	-0.64281	-0.438672	-0.563769	299
BES1	TRINITY_DN34811_c2_g3	-0.577584	-0.462213	-0.344877	-0.341181	-0.189598	-0.475638	-0.482872	0.832649	0.868899	0.94855	0.994976	0.912959	136
ERF	TRINITY_DN35022_c0_g1	-0.544301	-0.504894	-0.402074	-0.38558	-0.245947	-0.428681	-0.430848	0.800891	0.854692	0.956347	0.999367	0.932107	45
bHLH	TRINITY_DN35166_c1_g1	-0.43228	-0.380198	-0.573782	-0.286025	-0.383071	0.355946	0.325464	0.438916	0.692287	0.843791	0.705403	0.90211	231
NF-YB	TRINITY_DN35204_c1_g3	-0.594872	-0.427105	-0.286883	-0.306211	-0.13736	-0.538839	-0.548203	0.855743	0.868371	0.927685	0.984667	0.880438	128
C3H	TRINITY_DN35227_c0_g1	-0.562682	-0.492203	-0.414727	-0.371001	-0.249464	-0.370222	-0.377627	0.79871	0.870975	0.973772	0.998551	0.954028	35
bHLH	TRINITY_DN35304_c1_g4	0.945127	-0.357415	-0.234592	-0.472574	-0.441557	-0.0193811	0.11049	-0.797415	-0.883983	-0.711671	-0.525845	-0.631221	309
WRKY	TRINITY_DN35313_c0_g1	-0.634481	-0.413856	-0.355742	-0.287731	-0.178037	-0.343314	-0.365573	0.836387	0.913019	0.987554	0.988946	0.959393	22
LBD	TRINITY_DN35560_c0_g1	-0.691182	-0.336461	-0.248706	-0.20778	-0.0742084	-0.43573	-0.466502	0.892433	0.934417	0.968424	0.978398	0.919027	119
ERF	TRINITY_DN35590_c0_g2	0.968976	-0.48319	-0.380464	-0.592365	-0.573608	0.0386939	0.178674	-0.797228	-0.844996	-0.620666	-0.437689	-0.519588	276
NF-YC	TRINITY_DN35777_c1_g2	-0.00488182	-0.0327096	-0.400863	-0.028196	-0.303654	0.929905	0.895699	-0.239707	0.0542167	0.169751	-0.0579299	0.279253	173
NAC	TRINITY_DN35839_c1_g1	0.947793	-0.233589	-0.149445	-0.35835	-0.361338	0.0794304	0.196069	-0.86559	-0.946432	-0.806496	-0.651816	-0.727227	322
MYB	TRINITY_DN36001_c3_g4	0.963336	-0.482679	-0.371948	-0.591075	-0.565867	0.0167033	0.156897	-0.785913	-0.839662	-0.618269	-0.430866	-0.520035	278
C2H2	TRINITY_DN36064_c0_g3	0.991334	-0.371939	-0.327315	-0.492649	-0.523602	0.192715	0.320403	-0.89565	-0.921341	-0.717755	-0.575432	-0.609295	355
C3H	TRINITY_DN36198_c1_g1	-0.597477	-0.422769	-0.281028	-0.301818	-0.131781	-0.543482	-0.553282	0.858184	0.868944	0.926077	0.983505	0.87773	129
WRKY	TRINITY_DN36256_c0_g1	-0.423165	-0.585771	-0.630292	-0.477989	-0.455796	-0.0185917	-0.0174537	0.596639	0.773441	0.955788	0.923187	0.992643	54
WRKY	TRINITY_DN36288_c1_g2	-0.523137	-0.405189	-0.532716	-0.295746	-0.334926	0.160744	0.13009	0.588005	0.80059	0.934327	0.83005	0.968409	200
ERF	TRINITY_DN36338_c2_g1	0.919925	-0.438775	-0.28229	-0.544139	-0.482713	-0.112412	0.024737	-0.722246	-0.817502	-0.628277	-0.419042	-0.551416	297
ERF	TRINITY_DN36365_c1_g2	0.942541	-0.296676	-0.1838	-0.415994	-0.394555	0.00505004	0.12895	-0.820509	-0.911059	-0.757524	-0.581721	-0.680594	264
NAC	TRINITY_DN36427_c0_g1	0.90942	-0.378038	-0.217175	-0.486424	-0.423167	-0.126668	0.0051695	-0.72709	-0.836992	-0.671289	-0.4639	-0.602762	248
C3H	TRINITY_DN36472_c0_g1	-0.615705	-0.434397	-0.362717	-0.309586	-0.190393	-0.371864	-0.389396	0.832441	0.901308	0.98084	0.993644	0.952424	115
ARF	TRINITY_DN36572_c1_g1	-0.626862	-0.41129	-0.306987	-0.286666	-0.14291	-0.457821	-0.475002	0.859573	0.899179	0.960364	0.991066	0.919211	109
MYB_related	TRINITY_DN36664_c0_g1	-0.531462	-0.518763	-0.503822	-0.400014	-0.327014	-0.202396	-0.210924	0.730835	0.855082	0.987654	0.977993	0.991349	1
NAC	TRINITY_DN36672_c3_g1	-0.509633	-0.480433	-0.556358	-0.367523	-0.366092	0.0342797	0.0158741	0.632993	0.819206	0.965946	0.899497	0.993886	60
WRKY	TRINITY_DN36740_c0_g4	-0.551914	-0.501414	-0.474947	-0.380948	-0.298309	-0.23785	-0.248541	0.75492	0.868092	0.989528	0.984105	0.986397	8
G2-like	TRINITY_DN36772_c1_g1	-0.651256	-0.379355	-0.271547	-0.253495	-0.106375	-0.474184	-0.495833	0.877703	0.909884	0.956736	0.985454	0.909263	152
ERF	TRINITY_DN36815_c0_g1	-0.561372	-0.465273	-0.497224	-0.345907	-0.307851	-0.0929311	-0.113104	0.713137	0.865404	0.98988	0.945076	0.999186	65
WRKY	TRINITY_DN36858_c1_g2	0.998322	-0.39152	-0.39366	-0.511634	-0.577596	0.313166	0.438437	-0.929293	-0.915115	-0.690769	-0.575744	-0.566188	326
HB-PHD	TRINITY_DN36860_c0_g2	-0.709534	-0.316197	-0.242885	-0.186243	-0.0628522	-0.404831	-0.440354	0.895411	0.945871	0.975265	0.973336	0.92644	117
M-type_MADS	TRINITY_DN36939_c2_g2	0.915155	-0.40084	-0.242677	-0.508357	-0.446724	-0.11809	0.0158073	-0.727887	-0.831582	-0.656594	-0.449002	-0.584481	246
MYB_related	TRINITY_DN37020_c1_g3	0.979176	-0.318711	-0.259745	-0.441665	-0.462873	0.152732	0.276521	-0.889513	-0.936045	-0.756307	-0.609338	-0.658441	317
ERF	TRINITY_DN37086_c0_g1	-0.586842	-0.433802	-0.472402	-0.312969	-0.279087	-0.0839398	-0.109647	0.725511	0.878433	0.991527	0.938346	0.997409	63
Dof	TRINITY_DN37231_c0_g1	-0.713046	-0.314017	-0.281848	-0.183553	-0.0909323	-0.301818	-0.341901	0.869924	0.952279	0.992274	0.964279	0.954844	81
C2H2	TRINITY_DN37231_c1_g2	-0.596832	-0.421595	-0.277509	-0.300837	-0.129131	-0.549215	-0.558814	0.858765	0.867424	0.923534	0.982413	0.874443	127
AP2	TRINITY_DN37248_c0_g3	-0.636084	-0.313889	-0.417138	-0.194489	-0.209894	0.0645528	0.0184243	0.695146	0.878162	0.963156	0.858049	0.971402	203
NAC	TRINITY_DN37339_c0_g7	0.131343	0.0422439	-0.330675	0.0206994	-0.27198	0.98409	0.95651	-0.409607	-0.135427	-0.0331908	-0.255549	0.0815399	187
WRKY	TRINITY_DN37353_c0_g1	-0.665203	-0.335692	-0.193532	-0.211158	-0.0387285	-0.565355	-0.588354	0.902562	0.900283	0.920821	0.967039	0.857784	142
HD-ZIP	TRINITY_DN37438_c1_g2	0.47486	0.378255	0.551825	0.277917	0.356596	-0.292165	-0.259457	-0.496952	-0.737068	-0.878545	-0.748524	-0.927284	372
ERF	TRINITY_DN37514_c0_g1	-0.623446	-0.407805	-0.289199	-0.284007	-0.129889	-0.49295	-0.508669	0.864804	0.892349	0.948543	0.988262	0.903183	147
ERF	TRINITY_DN37514_c0_g2	-0.613538	-0.415123	-0.289114	-0.292284	-0.133104	-0.508628	-0.522103	0.861792	0.88436	0.941883	0.987566	0.895959	148
WRKY	TRINITY_DN37541_c1_g4	-0.635493	0.792454	0.936495	0.827427	0.956259	-0.559765	-0.667872	0.521143	0.294317	-0.0801471	-0.0966649	-0.256046	442
WRKY	TRINITY_DN37581_c3_g3	-0.658673	-0.371052	-0.265448	-0.244699	-0.0989633	-0.470891	-0.49411	0.881389	0.914138	0.958054	0.984218	0.909749	153
FAR1	TRINITY_DN37611_c2_g1	-0.692044	-0.317727	-0.198222	-0.190443	-0.033616	-0.516304	-0.545491	0.909496	0.923095	0.941428	0.969976	0.88086	145
SBP	TRINITY_DN37663_c0_g1	0.964095	-0.265453	-0.196447	-0.3902	-0.404669	0.12273	0.241915	-0.883292	-0.947127	-0.790279	-0.641616	-0.70201	319
bHLH	TRINITY_DN37739_c1_g1	0.969359	-0.450627	-0.348744	-0.562313	-0.545453	0.0409797	0.17837	-0.808361	-0.861879	-0.648737	-0.468173	-0.550696	286
bZIP	TRINITY_DN37760_c0_g1	-0.0202903	-0.0788866	0.297752	-0.0712389	0.216821	-0.95926	-0.917894	0.306823	0.029778	-0.0510571	0.186152	-0.153779	396
ERF	TRINITY_DN37769_c1_g5	-0.822008	0.0189303	0.196528	0.140093	0.338218	-0.703048	-0.765157	0.981516	0.892161	0.764344	0.797018	0.641743	155
bHLH	TRINITY_DN37809_c0_g2	-0.700161	-0.33212	-0.286573	-0.20227	-0.0999175	-0.331706	-0.367832	0.871282	0.945921	0.989601	0.972207	0.951226	79
NAC	TRINITY_DN37944_c0_g3	0.475527	-0.167672	-0.492857	-0.225148	-0.501254	0.969344	0.995584	-0.673069	-0.417123	-0.22492	-0.373021	-0.0736449	183
NAC	TRINITY_DN37945_c0_g1	0.824965	0.0167465	0.131462	-0.108595	-0.0883007	-0.0355684	0.0528551	-0.793247	-0.939109	-0.906522	-0.759077	-0.87193	257
ERF	TRINITY_DN38110_c0_g1	-0.555363	-0.47731	-0.343923	-0.358527	-0.196055	-0.509403	-0.511763	0.825104	0.850363	0.932687	0.99207	0.895857	130
ERF	TRINITY_DN38176_c0_g4	-0.481987	-0.53498	-0.577906	-0.422217	-0.39608	-0.040732	-0.0489956	0.643775	0.81316	0.972116	0.932013	0.998383	67
C2H2	TRINITY_DN38419_c0_g2	0.0424044	0.0853577	-0.291451	0.0739074	-0.216279	0.966524	0.926738	-0.332211	-0.0577251	0.0227849	-0.212847	0.12676	193
FAR1	TRINITY_DN38464_c0_g1	-0.641982	-0.36023	-0.413476	-0.236628	-0.21218	-0.0638269	-0.101967	0.750425	0.903898	0.990507	0.918713	0.988496	74
ARF	TRINITY_DN38499_c0_g2	-0.607147	-0.4378	-0.34115	-0.314104	-0.176669	-0.4324	-0.446391	0.841799	0.891304	0.965687	0.995033	0.931109	104
WRKY	TRINITY_DN38627_c0_g1	0.427109	0.42962	0.599467	0.332579	0.4103	-0.297432	-0.273643	-0.465321	-0.709529	-0.872138	-0.751929	-0.92905	373
WRKY	TRINITY_DN38627_c0_g13	0.711681	0.132468	0.286066	0.0152411	0.0694057	-0.168791	-0.0963416	-0.683241	-0.874832	-0.903754	-0.749525	-0.901742	371
NAC	TRINITY_DN38635_c0_g1	0.852599	-0.0193804	0.0848797	-0.146102	-0.134501	-0.000624575	0.0922168	-0.818292	-0.950694	-0.900047	-0.754395	-0.856424	258
STAT	TRINITY_DN38661_c4_g1	0.938857	-0.369746	-0.237987	-0.483067	-0.444361	-0.0439389	0.0871799	-0.780789	-0.871507	-0.697931	-0.506399	-0.619342	311
NAC	TRINITY_DN38675_c1_g1	0.852328	0.00900433	0.0960442	-0.119756	-0.122168	0.04289	0.131791	-0.83878	-0.963296	-0.917776	-0.784546	-0.872079	259
NAC	TRINITY_DN38675_c2_g4	0.930427	-0.426132	-0.28002	-0.533987	-0.481679	-0.0829121	0.0532246	-0.744415	-0.834733	-0.64611	-0.443099	-0.566648	300
bHLH	TRINITY_DN38781_c2_g1	0.983364	-0.483774	-0.406028	-0.594972	-0.596136	0.106337	0.245268	-0.829482	-0.858574	-0.625713	-0.456906	-0.51613	280
ERF	TRINITY_DN38813_c0_g2	0.958097	-0.397199	-0.28435	-0.511265	-0.487279	0.00981468	0.143042	-0.805568	-0.877391	-0.687132	-0.503952	-0.598653	305
G2-like	TRINITY_DN38868_c1_g1	-0.670288	-0.370212	-0.312084	-0.242012	-0.131119	-0.354357	-0.383427	0.860453	0.930821	0.98691	0.982388	0.951286	124
HB-PHD	TRINITY_DN39042_c3_g2	-0.0665294	0.00141722	-0.367188	0.0125995	-0.259601	0.912054	0.869278	-0.185826	0.105726	0.204071	-0.0316643	0.305037	162
NAC	TRINITY_DN39145_c0_g4	-0.69233	-0.278442	-0.119934	-0.154218	0.0305013	-0.615031	-0.643468	0.924576	0.900066	0.893483	0.94396	0.817601	99
ERF	TRINITY_DN39209_c0_g2	-0.476292	-0.3644	-0.544615	-0.264869	-0.34896	0.308551	0.27397	0.489537	0.732214	0.870576	0.735467	0.919709	232
C3H	TRINITY_DN39270_c0_g1	-0.561813	-0.490309	-0.467452	-0.369185	-0.288897	-0.231763	-0.244618	0.75937	0.873817	0.991517	0.982267	0.987466	5
WRKY	TRINITY_DN39373_c0_g1	-0.597517	-0.450149	-0.434641	-0.326676	-0.250607	-0.224148	-0.244259	0.779311	0.893916	0.996493	0.976962	0.987475	29
NAC	TRINITY_DN39462_c0_g1	-0.716286	-0.310329	-0.270653	-0.179685	-0.081296	-0.32181	-0.361749	0.877383	0.953367	0.989656	0.965814	0.949403	82
M-type_MADS	TRINITY_DN39464_c0_g2	0.998723	-0.424272	-0.398576	-0.542075	-0.58588	0.242829	0.373441	-0.900228	-0.901369	-0.67336	-0.539035	-0.553471	361
bHLH	TRINITY_DN39468_c1_g1	0.989172	-0.428592	-0.365404	-0.544772	-0.559439	0.145019	0.278757	-0.862866	-0.891793	-0.673722	-0.516697	-0.565052	354
bHLH	TRINITY_DN39473_c1_g2	-0.16141	0.794583	0.943786	0.758308	0.853355	-0.426483	-0.48918	0.0255315	-0.236248	-0.572109	-0.541274	-0.709776	450
bHLH	TRINITY_DN39477_c0_g1	-0.571954	-0.483315	-0.413236	-0.361366	-0.244998	-0.354359	-0.364069	0.800566	0.877457	0.978426	0.997209	0.959138	33
HD-ZIP	TRINITY_DN39537_c0_g3	-0.6504	-0.373891	-0.254972	-0.248611	-0.0934032	-0.502025	-0.522924	0.882797	0.905184	0.947034	0.982426	0.895861	149
C2H2	TRINITY_DN39551_c0_g3	-0.54219	-0.507067	-0.404132	-0.387906	-0.248271	-0.428324	-0.43011	0.799428	0.853429	0.955998	0.999416	0.932123	46
NAC	TRINITY_DN39603_c1_g4	0.943113	-0.474966	-0.34002	-0.580999	-0.536254	-0.0507978	0.0892584	-0.750275	-0.823126	-0.613057	-0.412925	-0.524323	293
MYB_related	TRINITY_DN39612_c0_g2	0.0698164	-0.190292	-0.540724	-0.185152	-0.447237	0.907962	0.894913	-0.256884	0.0493006	0.221697	0.0213349	0.3484	166
ERF	TRINITY_DN39659_c1_g1	0.990607	-0.338587	-0.306934	-0.461658	-0.503577	0.225344	0.349078	-0.914263	-0.936327	-0.740861	-0.608651	-0.632101	364
ERF	TRINITY_DN39659_c1_g3	0.944456	-0.165368	-0.113388	-0.29466	-0.32417	0.159847	0.267669	-0.905617	-0.974527	-0.849763	-0.719447	-0.768406	316
bHLH	TRINITY_DN39660_c0_g1	-0.607831	-0.441844	-0.361595	-0.317682	-0.192383	-0.391122	-0.406479	0.832418	0.895553	0.975953	0.995266	0.946477	116
C3H	TRINITY_DN39661_c0_g1	0.998319	-0.413341	-0.387653	-0.531908	-0.576101	0.242736	0.372455	-0.903214	-0.906466	-0.682336	-0.5487	-0.563591	360
CO-like	TRINITY_DN39697_c0_g1	-0.655984	-0.388214	-0.336417	-0.260778	-0.155102	-0.333945	-0.360873	0.846635	0.92455	0.990002	0.983939	0.959248	23
TALE	TRINITY_DN39753_c0_g2	-0.670479	-0.310451	-0.380101	-0.186274	-0.173794	-0.0310715	-0.0774255	0.75352	0.911865	0.983155	0.895547	0.978426	75
MYB_related	TRINITY_DN39763_c0_g6	0.973573	-0.343893	-0.264695	-0.46418	-0.468764	0.099789	0.227006	-0.861761	-0.918779	-0.736401	-0.575873	-0.642301	267
TCP	TRINITY_DN39813_c3_g1	0.44299	-0.122768	-0.456182	-0.178724	-0.460142	0.980167	0.998996	-0.658545	-0.40289	-0.226957	-0.385872	-0.0806107	184
NAC	TRINITY_DN39838_c0_g1	0.907537	-0.108282	-0.0254541	-0.236456	-0.241981	0.0704658	0.173361	-0.863211	-0.965002	-0.872257	-0.729562	-0.808752	261
MYB	TRINITY_DN39875_c0_g1	-0.652146	-0.392186	-0.354152	-0.264976	-0.169814	-0.29794	-0.32555	0.834301	0.923486	0.994571	0.980533	0.968529	19
E2F/DP	TRINITY_DN39924_c0_g1	-0.584075	-0.468028	-0.43996	-0.345266	-0.260134	-0.251794	-0.267992	0.779447	0.886894	0.993358	0.983956	0.983656	31
E2F/DP	TRINITY_DN39924_c1_g1	-0.622876	-0.421938	-0.332766	-0.297054	-0.1646	-0.418319	-0.435781	0.848217	0.901457	0.971025	0.99331	0.935673	106
NAC	TRINITY_DN39984_c0_g1	0.0694847	0.0760123	-0.300062	0.0612048	-0.230222	0.973015	0.936605	-0.357267	-0.0832647	0.00265732	-0.229437	0.109653	194
HB-other	TRINITY_DN39999_c1_g5	0.984156	-0.46197	-0.385442	-0.574927	-0.577894	0.109684	0.246867	-0.83795	-0.870419	-0.644817	-0.477983	-0.537035	283
B3	TRINITY_DN40008_c2_g2	0.999064	-0.418511	-0.424089	-0.536688	-0.604276	0.322065	0.449176	-0.924044	-0.90194	-0.667057	-0.552507	-0.538671	327
B3	TRINITY_DN40008_c2_g3	0.998764	-0.443547	-0.452185	-0.55978	-0.6287	0.329688	0.458424	-0.918049	-0.88863	-0.644094	-0.529997	-0.512299	329
MIKC_MADS	TRINITY_DN40016_c1_g1	-0.651568	-0.369536	-0.394814	-0.243895	-0.197286	-0.137556	-0.173123	0.782779	0.916876	0.998	0.943269	0.988032	86
NAC	TRINITY_DN40032_c0_g2	-0.592394	-0.460409	-0.386146	-0.337139	-0.216868	-0.37123	-0.384259	0.817821	0.888273	0.978234	0.996359	0.953681	114
MYB	TRINITY_DN40072_c0_g4	0.998182	-0.422679	-0.393457	-0.540534	-0.581703	0.233743	0.364527	-0.897712	-0.901882	-0.67548	-0.539105	-0.556819	362
NAC	TRINITY_DN40089_c1_g1	0.999508	-0.468756	-0.455898	-0.583275	-0.635123	0.275505	0.4084	-0.896086	-0.878542	-0.631168	-0.502132	-0.502969	332
NAC	TRINITY_DN40089_c2_g1	-0.529649	-0.515183	-0.400291	-0.397333	-0.249387	-0.454712	-0.453493	0.797052	0.842509	0.945622	0.998133	0.920169	51
NAC	TRINITY_DN40089_c2_g2	-0.537205	-0.519123	-0.444212	-0.3997	-0.281097	-0.355895	-0.359029	0.778529	0.856434	0.971626	0.998778	0.957512	38
FAR1	TRINITY_DN40092_c0_g1	-0.518902	-0.481407	-0.546849	-0.367072	-0.356979	0.00489439	-0.0132827	0.650305	0.829128	0.97244	0.911708	0.996663	70
C2H2	TRINITY_DN40097_c0_g4	-0.673749	-0.362341	-0.342934	-0.234077	-0.15235	-0.257451	-0.291282	0.834816	0.934071	0.998077	0.968664	0.97257	90
ARF	TRINITY_DN40174_c1_g2	-0.66589	-0.315688	-0.155965	-0.192623	-0.00767634	-0.609985	-0.63288	0.90922	0.889362	0.897818	0.953723	0.827602	97
G2-like	TRINITY_DN40344_c1_g1	0.991984	-0.432168	-0.376292	-0.548473	-0.568732	0.164384	0.297948	-0.869774	-0.892478	-0.670831	-0.517883	-0.559444	351
G2-like	TRINITY_DN40344_c1_g5	0.90763	-0.384785	-0.221699	-0.492401	-0.427074	-0.13285	-0.000436482	-0.721566	-0.831765	-0.664472	-0.455468	-0.596052	247
C3H	TRINITY_DN40365_c2_g1	0.932392	-0.393364	-0.251966	-0.503968	-0.456602	-0.0703461	0.0629532	-0.759955	-0.853147	-0.67455	-0.476226	-0.596892	310
HD-ZIP	TRINITY_DN40456_c1_g3	0.959004	-0.346471	-0.243378	-0.464465	-0.449812	0.0348301	0.16322	-0.829084	-0.903299	-0.728048	-0.553853	-0.641831	269
C2H2	TRINITY_DN40469_c0_g2	0.865177	-0.0878457	0.0368691	-0.211361	-0.182774	-0.0485645	0.0528368	-0.796018	-0.931764	-0.861742	-0.698137	-0.816013	256
C2H2	TRINITY_DN40469_c0_g5	0.956702	-0.452058	-0.33306	-0.561799	-0.531001	-0.0062292	0.131757	-0.78275	-0.848524	-0.640824	-0.450704	-0.548659	273
GRAS	TRINITY_DN40685_c0_g3	0.946312	-0.274997	-0.173314	-0.396475	-0.384579	0.0345546	0.156016	-0.838983	-0.925294	-0.775888	-0.607981	-0.697607	265
GRAS	TRINITY_DN40685_c0_g5	0.962886	-0.34745	-0.249745	-0.465933	-0.455606	0.0496616	0.177966	-0.836594	-0.906664	-0.729205	-0.557945	-0.641001	270
Nin-like	TRINITY_DN40771_c0_g2	0.996227	-0.390675	-0.360078	-0.510656	-0.551845	0.229693	0.357927	-0.904675	-0.916066	-0.701485	-0.566328	-0.586645	359
MYB	TRINITY_DN40857_c0_g2	-0.226668	0.825868	0.964274	0.797054	0.887967	-0.41928	-0.491689	0.0769289	-0.178362	-0.527789	-0.511616	-0.671012	451
bHLH	TRINITY_DN40867_c0_g1	0.991932	-0.346489	-0.316341	-0.469158	-0.512015	0.229549	0.353879	-0.914235	-0.933662	-0.734874	-0.60301	-0.624763	365
G2-like	TRINITY_DN40993_c1_g2	-0.584177	-0.452469	-0.465802	-0.330717	-0.277325	-0.147062	-0.168567	0.746027	0.882727	0.995452	0.95935	0.996143	10
TCP	TRINITY_DN41013_c2_g1	-0.622281	-0.406807	-0.426777	-0.282764	-0.233072	-0.141986	-0.171334	0.767272	0.902649	0.997906	0.951417	0.992661	87
GRAS	TRINITY_DN41016_c1_g2	0.96704	-0.429491	-0.325487	-0.542431	-0.52459	0.0349203	0.170648	-0.811038	-0.870206	-0.665303	-0.484885	-0.570223	290
NAC	TRINITY_DN41016_c1_g3	0.960032	-0.424866	-0.311669	-0.537137	-0.511996	0.00950395	0.145111	-0.798742	-0.865537	-0.665473	-0.48026	-0.574116	308
Dof	TRINITY_DN41033_c0_g2	-0.551995	-0.499194	-0.403483	-0.379131	-0.244454	-0.413063	-0.417109	0.802281	0.861005	0.962009	0.999549	0.938598	43
M-type_MADS	TRINITY_DN41262_c0_g5	0.992596	-0.387258	-0.342046	-0.507005	-0.537036	0.191599	0.320662	-0.891797	-0.915025	-0.706106	-0.562393	-0.596151	356
MYB	TRINITY_DN41274_c0_g1	0.0713534	-0.205429	-0.553457	-0.199386	-0.459211	0.90234	0.890856	-0.25212	0.055059	0.232233	0.0344052	0.35991	167
MYB_related	TRINITY_DN41276_c0_g1	-0.68218	-0.321452	-0.189402	-0.195411	-0.0297829	-0.545003	-0.571725	0.908974	0.912882	0.929816	0.967314	0.866826	139
bHLH	TRINITY_DN41277_c0_g1	-0.504649	-0.549923	-0.464409	-0.433095	-0.307928	-0.372704	-0.369292	0.761236	0.834812	0.960638	0.999251	0.949332	42
WRKY	TRINITY_DN41355_c0_g3	0.0617713	-0.133486	-0.491972	-0.131397	-0.401053	0.925915	0.90687	-0.271702	0.0301472	0.184144	-0.0253398	0.30672	169
bHLH	TRINITY_DN41405_c0_g3	0.998008	-0.400817	-0.411509	-0.520153	-0.592174	0.334696	0.45982	-0.931989	-0.909297	-0.679281	-0.569059	-0.551304	328
ERF	TRINITY_DN41422_c1_g2	0.995307	-0.443902	-0.398132	-0.559784	-0.587468	0.190965	0.324764	-0.876613	-0.889346	-0.660417	-0.512756	-0.54463	341
MYB_related	TRINITY_DN41434_c0_g1	-0.612425	-0.437519	-0.405964	-0.312821	-0.22397	-0.269334	-0.290267	0.802169	0.902739	0.995036	0.983353	0.97883	25
WRKY	TRINITY_DN41437_c3_g1	0.0393124	0.73517	0.874241	0.673324	0.747076	-0.338951	-0.378926	-0.174047	-0.429192	-0.723989	-0.677207	-0.835763	380
Dof	TRINITY_DN41469_c1_g2	-0.538445	-0.463699	-0.527341	-0.347777	-0.335449	-0.00567445	-0.0269149	0.666586	0.84179	0.976676	0.914194	0.996929	71
MYB_related	TRINITY_DN41588_c0_g1	0.924861	-0.455304	-0.302673	-0.560148	-0.501388	-0.101157	0.0373721	-0.724956	-0.814284	-0.617723	-0.409449	-0.537648	298
NAC	TRINITY_DN41588_c0_g3	0.907092	-0.378226	-0.215373	-0.486256	-0.42131	-0.132421	-0.000593619	-0.723205	-0.834473	-0.669468	-0.461047	-0.601694	249
MYB_related	TRINITY_DN41626_c0_g1	0.334226	0.550513	0.692901	0.458374	0.518223	-0.256504	-0.253694	-0.424336	-0.664847	-0.870208	-0.78291	-0.939301	377
NAC	TRINITY_DN41654_c0_g2	-0.500025	-0.462293	-0.563434	-0.352102	-0.371096	0.10106	0.0796649	0.59977	0.801479	0.949816	0.867497	0.984019	57
bHLH	TRINITY_DN41783_c0_g1	0.209645	0.652409	0.783883	0.571298	0.628958	-0.267241	-0.285309	-0.332639	-0.576595	-0.825446	-0.762595	-0.912246	376
bHLH	TRINITY_DN41783_c0_g2	0.274727	0.601497	0.738641	0.514451	0.573142	-0.26155	-0.268896	-0.381286	-0.623873	-0.850811	-0.775346	-0.928588	378
HB-other	TRINITY_DN41783_c0_g3	-0.0265112	0.754809	0.900184	0.701326	0.7843	-0.375201	-0.422345	-0.106581	-0.366258	-0.675422	-0.632022	-0.796566	383
NAC	TRINITY_DN41840_c1_g1	-0.542414	-0.51436	-0.444595	-0.394497	-0.279534	-0.34448	-0.348987	0.778958	0.860278	0.974805	0.997987	0.961257	39
MYB_related	TRINITY_DN41871_c0_g1	0.944283	-0.471713	-0.338029	-0.578162	-0.534583	-0.0472403	0.0925486	-0.753393	-0.825972	-0.61659	-0.417326	-0.527723	294
HB-other	TRINITY_DN41899_c0_g1	-0.699246	-0.333169	-0.29208	-0.203361	-0.104396	-0.320148	-0.356544	0.86756	0.945822	0.991215	0.971193	0.954314	80
WRKY	TRINITY_DN42028_c0_g1	-0.732104	-0.272581	-0.172027	-0.14263	0.00140394	-0.480677	-0.519067	0.924429	0.946539	0.95091	0.961254	0.887858	102
bHLH	TRINITY_DN42104_c2_g1	0.966552	-0.410969	-0.308019	-0.525229	-0.508843	0.0374564	0.171587	-0.817026	-0.878971	-0.68033	-0.501708	-0.586871	292
C3H	TRINITY_DN42125_c1_g2	0.0133178	0.0539964	-0.32136	0.0492669	-0.236334	0.953838	0.91388	-0.290848	-0.00947511	0.0791556	-0.156435	0.183452	188
WRKY	TRINITY_DN42148_c0_g3	-0.730536	-0.273035	-0.290662	-0.142863	-0.0878828	-0.181187	-0.231043	0.841052	0.955344	0.993538	0.930492	0.964879	85
S1Fa-like	TRINITY_DN42296_c0_g1	-0.568742	-0.475517	-0.365189	-0.354782	-0.208671	-0.45519	-0.461236	0.822641	0.866398	0.953481	0.997156	0.922018	132
GRAS	TRINITY_DN42320_c2_g2	0.977239	-0.414571	-0.328154	-0.530102	-0.526871	0.0825818	0.21638	-0.838595	-0.887624	-0.682104	-0.512563	-0.582592	288
G2-like	TRINITY_DN42334_c0_g1	-0.716763	0.408924	0.650361	0.484663	0.707744	-0.831671	-0.907943	0.793564	0.571178	0.297061	0.356249	0.125152	436
GRAS	TRINITY_DN42521_c5_g1	-0.706895	-0.31308	-0.220705	-0.183824	-0.0464138	-0.452244	-0.48588	0.904871	0.939679	0.962794	0.972794	0.908356	120
bHLH	TRINITY_DN42592_c3_g3	0.987375	-0.376462	-0.318469	-0.496286	-0.516692	0.157664	0.286647	-0.880816	-0.915795	-0.714751	-0.564208	-0.610034	357
NAC	TRINITY_DN42815_c0_g1	-0.514911	-0.534067	-0.521776	-0.416635	-0.346364	-0.190597	-0.196618	0.716362	0.844612	0.984748	0.975887	0.992162	2
MYB_related	TRINITY_DN42842_c0_g1	-0.566369	-0.488074	-0.453607	-0.366477	-0.277174	-0.26254	-0.274859	0.771507	0.876752	0.989979	0.987399	0.981957	32
C2H2	TRINITY_DN42853_c0_g1	-0.609159	-0.440338	-0.413088	-0.315901	-0.230443	-0.257438	-0.278264	0.796631	0.900901	0.995693	0.981802	0.981296	24
NAC	TRINITY_DN42863_c0_g1	0.940778	-0.181569	-0.111338	-0.309153	-0.324023	0.112522	0.223059	-0.88406	-0.963795	-0.838823	-0.696533	-0.761411	320
WRKY	TRINITY_DN42903_c0_g1	-0.544519	-0.434765	-0.521328	-0.320033	-0.325568	0.0504713	0.0241337	0.64808	0.835883	0.966566	0.88754	0.989998	58
WRKY	TRINITY_DN42903_c0_g2	-0.495268	-0.418171	-0.55576	-0.311891	-0.360363	0.19479	0.166808	0.555773	0.776959	0.920519	0.813348	0.961184	201
MYB	TRINITY_DN42904_c0_g4	0.133791	-0.249329	-0.591533	-0.249356	-0.508088	0.906832	0.905286	-0.300064	0.00715981	0.203507	0.0177292	0.339227	177
GeBP	TRINITY_DN42932_c1_g4	0.293643	-0.161331	-0.510565	-0.191933	-0.471958	0.974052	0.980136	-0.500443	-0.215275	-0.0341406	-0.214569	0.108127	180
SBP	TRINITY_DN42991_c0_g1	-0.565103	-0.490905	-0.444649	-0.369326	-0.271144	-0.291978	-0.302793	0.779224	0.875746	0.986734	0.991777	0.975693	30
SBP	TRINITY_DN42991_c0_g2	-0.593724	-0.448437	-0.448746	-0.325605	-0.261805	-0.182957	-0.2044	0.763832	0.890196	0.996985	0.967861	0.992691	11
NAC	TRINITY_DN43005_c1_g2	-0.70965	-0.304957	-0.315599	-0.175533	-0.115744	-0.192448	-0.237137	0.833874	0.947631	0.996875	0.942014	0.971203	83
Dof	TRINITY_DN43048_c3_g1	-0.579074	-0.463715	-0.352674	-0.342324	-0.195304	-0.460171	-0.46805	0.830322	0.871874	0.953712	0.996168	0.91997	131
M-type_MADS	TRINITY_DN43069_c0_g2	-0.74865	-0.263508	-0.237985	-0.131494	-0.0429606	-0.295944	-0.344012	0.887025	0.966952	0.987992	0.949551	0.944345	78
C2H2	TRINITY_DN43095_c0_g1	-0.389215	0.807033	0.968818	0.803924	0.926032	-0.528624	-0.612708	0.269919	0.0105433	-0.352882	-0.336221	-0.514652	455
bHLH	TRINITY_DN43215_c1_g3	0.0284546	0.0516609	-0.323674	0.0448384	-0.241858	0.958453	0.920118	-0.306023	-0.0251828	0.0655669	-0.168459	0.17137	191
NAC	TRINITY_DN43247_c0_g1	-0.601781	-0.423177	-0.28856	-0.301524	-0.136492	-0.526788	-0.537668	0.857902	0.874576	0.933504	0.98612	0.886898	126
NAC	TRINITY_DN43297_c0_g2	-0.565868	-0.485606	-0.464547	-0.364222	-0.285144	-0.228461	-0.242247	0.760923	0.876111	0.992317	0.981292	0.987967	6
NAC	TRINITY_DN43297_c1_g2	0.0126853	0.0562098	-0.319264	0.0514085	-0.234314	0.953942	0.913739	-0.290954	-0.00988252	0.0779481	-0.157905	0.182	189
HD-ZIP	TRINITY_DN43369_c1_g5	0.996974	-0.450437	-0.468546	-0.565848	-0.641494	0.35309	0.48126	-0.920581	-0.882309	-0.632814	-0.524373	-0.497728	330
HD-ZIP	TRINITY_DN43369_c1_g7	0.825887	0.0589649	0.146173	-0.069601	-0.0716788	0.0343543	0.116856	-0.826424	-0.959165	-0.933552	-0.805639	-0.895216	254
C3H	TRINITY_DN43404_c1_g1	-0.185621	0.705309	0.909274	0.679203	0.82076	-0.5726	-0.625227	0.11674	-0.1687	-0.490764	-0.422825	-0.637238	447
GRAS	TRINITY_DN43425_c0_g2	-0.664124	-0.371777	-0.360661	-0.244215	-0.169134	-0.233513	-0.26651	0.821892	0.928845	0.999353	0.966235	0.978018	92
M-type_MADS	TRINITY_DN43490_c1_g1	-0.649389	0.392322	0.656188	0.459134	0.694381	-0.867635	-0.933996	0.743426	0.502463	0.233626	0.314047	0.0625906	433
LBD	TRINITY_DN43524_c0_g2	-0.664763	-0.376135	-0.30912	-0.248348	-0.13098	-0.375141	-0.402347	0.862644	0.926886	0.983014	0.984889	0.945886	125
bHLH	TRINITY_DN43555_c0_g1	0.976155	-0.403768	-0.316864	-0.519953	-0.516677	0.0810246	0.213924	-0.840483	-0.89194	-0.690455	-0.52135	-0.592274	287
NAC	TRINITY_DN43600_c1_g3	0.931812	-0.476788	-0.330406	-0.58103	-0.526713	-0.0832214	0.0570303	-0.729902	-0.810589	-0.604096	-0.397793	-0.519439	295
CO-like	TRINITY_DN43698_c1_g8	0.996021	-0.362582	-0.369088	-0.484519	-0.554679	0.323534	0.445895	-0.938914	-0.926854	-0.711653	-0.601271	-0.588947	324
MIKC_MADS	TRINITY_DN43763_c0_g4	-0.487986	-0.516284	-0.575627	-0.403974	-0.390424	-0.00103004	-0.0129426	0.632886	0.811799	0.968316	0.916329	0.996928	68
GeBP	TRINITY_DN43830_c0_g1	-0.737378	-0.268269	-0.174026	-0.137831	0.00170846	-0.466332	-0.506182	0.924259	0.950786	0.954977	0.960645	0.892869	103
B3	TRINITY_DN43844_c0_g5	-0.281154	0.848057	0.977582	0.825769	0.913479	-0.413605	-0.493802	0.121158	-0.128048	-0.487456	-0.48321	-0.634957	454
WRKY	TRINITY_DN43994_c1_g4	-0.443073	-0.607458	-0.566716	-0.495361	-0.406597	-0.240483	-0.231137	0.683396	0.799216	0.963293	0.983187	0.975992	16
ERF	TRINITY_DN44004_c0_g1	0.639772	0.243709	0.3904	0.128895	0.179356	-0.173395	-0.117152	-0.647067	-0.85045	-0.922753	-0.786112	-0.936121	368
GRAS	TRINITY_DN44004_c0_g5	0.946996	-0.273647	-0.173343	-0.395325	-0.384572	0.0382591	0.159544	-0.841079	-0.926622	-0.777242	-0.61021	-0.69864	266
LBD	TRINITY_DN44080_c0_g1	0.977733	-0.410412	-0.325391	-0.526326	-0.524341	0.0862685	0.219651	-0.841377	-0.890165	-0.685671	-0.517198	-0.586136	289
MIKC_MADS	TRINITY_DN44101_c1_g1	-0.706256	-0.31874	-0.238706	-0.189109	-0.0608231	-0.420829	-0.455179	0.897413	0.942917	0.97158	0.974293	0.921345	118
Trihelix	TRINITY_DN44112_c1_g1	0.992391	-0.425788	-0.371871	-0.542628	-0.564635	0.169474	0.302385	-0.873548	-0.895999	-0.676008	-0.524619	-0.564668	352
WRKY	TRINITY_DN44141_c0_g1	-0.531735	-0.525405	-0.457927	-0.406301	-0.293489	-0.335406	-0.338262	0.769585	0.854168	0.97415	0.997558	0.963288	40
GeBP	TRINITY_DN44181_c0_g3	0.997819	-0.454535	-0.420056	-0.569951	-0.60593	0.220297	0.354053	-0.883764	-0.885766	-0.649676	-0.50818	-0.529325	343
ARF	TRINITY_DN44263_c0_g1	-0.579861	-0.471945	-0.386243	-0.349724	-0.221401	-0.396314	-0.406124	0.81616	0.879143	0.970998	0.998095	0.945364	113
WRKY	TRINITY_DN44290_c1_g4	0.88608	-0.0716602	0.0204752	-0.199414	-0.197617	0.0403322	0.139244	-0.84561	-0.96046	-0.885092	-0.740771	-0.829816	262
TALE	TRINITY_DN44292_c1_g1	-0.653981	-0.186469	-0.353642	-0.0737691	-0.140684	0.220892	0.156807	0.629986	0.83904	0.895786	0.741686	0.908062	196
CO-like	TRINITY_DN44391_c0_g1	-0.570683	0.796148	0.950495	0.82109	0.9524	-0.565831	-0.667049	0.458981	0.21922	-0.153889	-0.158158	-0.327687	441
NAC	TRINITY_DN44425_c0_g2	0.955826	-0.410642	-0.293398	-0.523369	-0.495387	-0.00201962	0.132475	-0.795947	-0.868416	-0.674869	-0.488371	-0.586486	306
MYB	TRINITY_DN44431_c0_g1	-0.765682	-0.218446	-0.11481	-0.0875564	0.0594129	-0.498784	-0.544289	0.945006	0.95626	0.937815	0.943742	0.865531	101
MYB	TRINITY_DN44463_c1_g2	-0.57349	-0.469996	-0.359075	-0.348968	-0.202243	-0.458152	-0.465022	0.826324	0.868842	0.953404	0.99668	0.920807	133
C2H2	TRINITY_DN44513_c0_g1	0.0316444	0.0581885	-0.317496	0.0503966	-0.237063	0.960329	0.921753	-0.311653	-0.0320251	0.0568012	-0.17753	0.16231	192
bHLH	TRINITY_DN44749_c0_g1	-0.416049	-0.618071	-0.618482	-0.509077	-0.453028	-0.128032	-0.119345	0.629777	0.778042	0.959855	0.957284	0.987826	14
NAC	TRINITY_DN44822_c1_g5	-0.533942	-0.192267	0.0979034	-0.0987579	0.169238	-0.899164	-0.906295	0.822381	0.668074	0.607448	0.749575	0.498022	426
NAC	TRINITY_DN44865_c0_g3	-0.519109	-0.52743	-0.415733	-0.410224	-0.265056	-0.443388	-0.440525	0.787571	0.837244	0.946481	0.998711	0.924087	50
G2-like	TRINITY_DN44880_c0_g2	-0.671819	-0.345048	-0.225024	-0.218737	-0.0620897	-0.511402	-0.536481	0.8971	0.914349	0.94389	0.976265	0.887657	146
C2H2	TRINITY_DN44893_c1_g1	-0.635691	-0.402632	-0.302965	-0.277321	-0.136682	-0.448806	-0.46796	0.862948	0.905042	0.963735	0.990215	0.922299	110
bHLH	TRINITY_DN44920_c0_g1	-0.639379	-0.338066	-0.417521	-0.216433	-0.212754	0.00330825	-0.0388991	0.722628	0.892033	0.978502	0.889327	0.982042	73
LBD	TRINITY_DN44935_c0_g2	0.866634	0.00161175	0.07317	-0.12868	-0.143599	0.0864674	0.175779	-0.862244	-0.974155	-0.92041	-0.795043	-0.868273	260
WRKY	TRINITY_DN44946_c0_g2	-0.434377	0.823983	0.975086	0.826404	0.943412	-0.51552	-0.606275	0.304728	0.0532693	-0.316979	-0.312186	-0.481187	456
MYB_related	TRINITY_DN44962_c1_g1	-0.652204	-0.349867	-0.204141	-0.226225	-0.0516066	-0.570382	-0.590686	0.89578	0.892661	0.918296	0.968786	0.856764	138
NF-YB	TRINITY_DN44963_c1_g1	0.0013915	-0.033007	-0.40135	-0.0294107	-0.305498	0.932321	0.898716	-0.246342	0.0473838	0.163617	-0.063579	0.273733	174
bHLH	TRINITY_DN45041_c0_g2	-0.692687	-0.3052	-0.1716	-0.178815	-0.0118026	-0.55215	-0.580986	0.916033	0.916222	0.926092	0.962613	0.860114	140
bHLH	TRINITY_DN45062_c0_g2	0.972389	-0.352097	-0.26863	-0.471604	-0.47257	0.0886114	0.216778	-0.855002	-0.913665	-0.729713	-0.566153	-0.636114	268
FAR1	TRINITY_DN45095_c0_g2	-0.0238674	-0.0737759	-0.436497	-0.0633378	-0.331649	0.910258	0.87799	-0.203185	0.0957735	0.222585	-0.00106044	0.333094	161
MIKC_MADS	TRINITY_DN45105_c0_g4	-0.690292	-0.29405	-0.354751	-0.168172	-0.148006	-0.0598079	-0.108444	0.775443	0.924867	0.986141	0.901283	0.975482	76
MIKC_MADS	TRINITY_DN45105_c0_g5	-0.574812	-0.371491	-0.484131	-0.256897	-0.28205	0.107165	0.0704347	0.642157	0.839848	0.953054	0.851226	0.975043	205
bHLH	TRINITY_DN45120_c3_g1	0.966812	-0.365291	-0.269757	-0.483009	-0.473952	0.0563463	0.186203	-0.836668	-0.9018	-0.717108	-0.545778	-0.626129	271
bHLH	TRINITY_DN45122_c1_g1	0.315582	-0.241387	-0.579595	-0.269279	-0.539718	0.952844	0.968354	-0.490934	-0.200084	0.00798516	-0.1588	0.157057	181
MYB_related	TRINITY_DN45187_c1_g3	0.946744	-0.405264	-0.277819	-0.517072	-0.480896	-0.0306256	0.103592	-0.781005	-0.861903	-0.673924	-0.482242	-0.589806	304
B3	TRINITY_DN45200_c0_g1	-0.649986	-0.391371	-0.309623	-0.264702	-0.136841	-0.407873	-0.431032	0.862059	0.916843	0.975425	0.988752	0.936827	121
bZIP	TRINITY_DN45238_c0_g1	-0.682918	-0.306874	-0.363884	-0.181147	-0.158303	-0.0668861	-0.113456	0.774241	0.922824	0.9882	0.907086	0.978398	77
bZIP	TRINITY_DN45238_c0_g2	-0.653759	-0.389343	-0.357889	-0.262082	-0.171852	-0.281788	-0.310423	0.830555	0.924419	0.996231	0.977779	0.971669	20
ARF	TRINITY_DN45311_c1_g1	0.986954	-0.358341	-0.304756	-0.479453	-0.503828	0.168706	0.295799	-0.889073	-0.924138	-0.728257	-0.581569	-0.624144	358
S1Fa-like	TRINITY_DN45350_c0_g2	0.995461	-0.480451	-0.436613	-0.593592	-0.62136	0.195862	0.332341	-0.866727	-0.870798	-0.628445	-0.479811	-0.508365	348
STAT	TRINITY_DN45350_c0_g3	0.996133	-0.484482	-0.444491	-0.597406	-0.627971	0.205801	0.342279	-0.868843	-0.869165	-0.624245	-0.477705	-0.502584	349
NAC	TRINITY_DN45372_c1_g4	0.999204	-0.474973	-0.466647	-0.588962	-0.643962	0.286872	0.419777	-0.89697	-0.874652	-0.62383	-0.497276	-0.493711	336
NAC	TRINITY_DN45372_c1_g5	0.999646	-0.443979	-0.424403	-0.560412	-0.608152	0.258578	0.390213	-0.899297	-0.891861	-0.6551	-0.523334	-0.531355	340
SBP	TRINITY_DN45378_c0_g2	-0.604814	-0.445946	-0.414888	-0.321751	-0.233559	-0.265736	-0.285336	0.796446	0.898567	0.994625	0.983842	0.980063	26
C3H	TRINITY_DN45381_c4_g2	-0.250373	0.831443	0.969159	0.805765	0.897827	-0.424845	-0.500011	0.0996408	-0.154679	-0.507914	-0.494713	-0.653501	452
MIKC_MADS	TRINITY_DN45504_c2_g1	0.937573	-0.481926	-0.341259	-0.586623	-0.53687	-0.0669895	0.0736477	-0.738318	-0.813911	-0.603493	-0.399906	-0.516173	296
ERF	TRINITY_DN45511_c2_g3	0.897418	-0.105398	-0.00980052	-0.232318	-0.227539	0.0350382	0.138005	-0.844624	-0.956289	-0.869054	-0.719525	-0.810391	263
MYB	TRINITY_DN45539_c1_g2	-0.59553	-0.450543	-0.352273	-0.327633	-0.189418	-0.432927	-0.444659	0.834676	0.884667	0.964075	0.996268	0.931304	105
MIKC_MADS	TRINITY_DN45569_c1_g1	-0.696035	-0.284429	-0.135411	-0.159165	0.0189331	-0.592173	-0.62143	0.923764	0.908068	0.905966	0.950544	0.833128	98
WRKY	TRINITY_DN45655_c0_g3	-0.53169	-0.525153	-0.454045	-0.406088	-0.290556	-0.344577	-0.347091	0.771974	0.853673	0.97254	0.998197	0.960605	41
WRKY	TRINITY_DN45655_c1_g3	-0.531649	-0.525785	-0.466472	-0.406636	-0.299961	-0.314723	-0.318346	0.763957	0.854978	0.977418	0.995773	0.968965	37
MYB	TRINITY_DN45727_c0_g1	-0.616736	-0.430231	-0.409621	-0.305397	-0.224717	-0.242967	-0.265957	0.796849	0.904806	0.997271	0.977943	0.98313	27
MYB	TRINITY_DN45756_c1_g4	-0.657559	-0.384971	-0.352072	-0.257476	-0.166021	-0.286614	-0.315809	0.834189	0.926313	0.995849	0.977684	0.970104	21
NAC	TRINITY_DN45762_c2_g3	0.0657509	-0.169373	-0.522897	-0.165191	-0.430071	0.914553	0.899178	-0.261269	0.0434891	0.20905	0.00514791	0.334178	165
FAR1	TRINITY_DN45826_c0_g1	-0.519097	-0.530466	-0.42649	-0.413005	-0.273534	-0.423851	-0.421512	0.783155	0.839445	0.951942	0.999547	0.932094	49
MIKC_MADS	TRINITY_DN45945_c0_g1	-0.582317	-0.472005	-0.401205	-0.349358	-0.232054	-0.359368	-0.370876	0.808439	0.883217	0.979109	0.996704	0.957588	34
BES1	TRINITY_DN45999_c0_g1	0.962656	-0.472238	-0.360501	-0.581324	-0.555698	0.0139556	0.153368	-0.787752	-0.844291	-0.626915	-0.439566	-0.530093	279
NAC	TRINITY_DN46016_c0_g1	0.620087	0.357325	0.439806	0.23712	0.236521	-0.0169014	0.0222662	-0.706244	-0.880545	-0.976311	-0.888191	-0.984313	367
NAC	TRINITY_DN46016_c0_g7	0.937658	-0.125569	-0.0910674	-0.256782	-0.300413	0.202012	0.304356	-0.922976	-0.985616	-0.870485	-0.754036	-0.788691	314
ERF	TRINITY_DN46066_c2_g2	-0.374965	-0.621691	-0.670924	-0.518409	-0.502224	0.00816661	0.0162278	0.553882	0.738299	0.938774	0.909864	0.984709	55
MYB_related	TRINITY_DN46138_c0_g1	-0.646118	-0.379773	-0.261496	-0.25469	-0.100081	-0.499088	-0.519183	0.879683	0.903448	0.947919	0.983659	0.89789	150
WRKY	TRINITY_DN46177_c1_g2	0.939685	-0.444346	-0.306484	-0.552185	-0.506131	-0.0592022	0.078424	-0.75419	-0.835098	-0.636928	-0.43711	-0.552443	302
NAC	TRINITY_DN46260_c0_g6	-0.454531	0.0401956	0.373353	0.104112	0.389374	-0.983167	-0.996668	0.696229	0.457704	0.309909	0.472468	0.171069	428
WRKY	TRINITY_DN46273_c2_g1	-0.567966	-0.451933	-0.493102	-0.332552	-0.301416	-0.0716298	-0.0943801	0.709529	0.866796	0.988625	0.936679	0.998687	66
CO-like	TRINITY_DN46386_c0_g1	0.995853	-0.36293	-0.347643	-0.484893	-0.538624	0.268343	0.392864	-0.923531	-0.928393	-0.719266	-0.595314	-0.602849	363
WRKY	TRINITY_DN46397_c1_g1	-0.449712	-0.383554	-0.567145	-0.286551	-0.374566	0.325276	0.294384	0.465216	0.71257	0.86092	0.727323	0.915218	233
WRKY	TRINITY_DN46421_c0_g1	0.309576	-0.335602	-0.659275	-0.355538	-0.610999	0.914118	0.937849	-0.445196	-0.146828	0.0897583	-0.0629716	0.243705	179
MYB_related	TRINITY_DN46479_c0_g1	0.997903	-0.444778	-0.410922	-0.56094	-0.597764	0.221909	0.354849	-0.887323	-0.890757	-0.657917	-0.517377	-0.538372	345
CO-like	TRINITY_DN46483_c0_g1	0.961846	-0.370935	-0.267061	-0.487513	-0.471572	0.0337061	0.164354	-0.82391	-0.894122	-0.710237	-0.533845	-0.621517	272
B3	TRINITY_DN46500_c1_g2	-0.570434	-0.47615	-0.469399	-0.354744	-0.286429	-0.193661	-0.210029	0.752867	0.877657	0.994201	0.973284	0.992646	4
NAC	TRINITY_DN46579_c1_g3	-0.639292	-0.392554	-0.281355	-0.267505	-0.118281	-0.479087	-0.498233	0.871584	0.902937	0.954501	0.987228	0.908398	151
MYB	TRINITY_DN46603_c2_g1	-0.372336	-0.450997	-0.635271	-0.360502	-0.452617	0.350819	0.332484	0.40439	0.66052	0.83946	0.716648	0.90734	230
Dof	TRINITY_DN46649_c3_g1	-0.591542	-0.429863	-0.466883	-0.308628	-0.273333	-0.0893843	-0.11569	0.73032	0.88154	0.992395	0.939526	0.997023	64
C2H2	TRINITY_DN46657_c2_g1	-0.438829	-0.600852	-0.596112	-0.489761	-0.428679	-0.148079	-0.142396	0.651935	0.794272	0.966603	0.964094	0.989411	15
M-type_MADS	TRINITY_DN46671_c0_g1	-0.53094	-0.514195	-0.40007	-0.396223	-0.248789	-0.453171	-0.452228	0.797571	0.843515	0.946387	0.998242	0.920946	52
NAC	TRINITY_DN46918_c1_g1	-0.664118	-0.246174	-0.372616	-0.127597	-0.160795	0.114647	0.0582777	0.687463	0.877101	0.94243	0.816266	0.948136	202
bHLH	TRINITY_DN46948_c1_g1	-0.421201	-0.548871	-0.636346	-0.444014	-0.4557	0.0907262	0.084934	0.553323	0.756272	0.937988	0.876653	0.983688	53
WRKY	TRINITY_DN46972_c2_g3	-0.678773	-0.342963	-0.234205	-0.215727	-0.0670858	-0.485044	-0.512057	0.895959	0.922035	0.95344	0.97803	0.89967	144
WRKY	TRINITY_DN46973_c1_g1	-0.564714	-0.443688	-0.499504	-0.325364	-0.305821	-0.0335621	-0.0580912	0.693395	0.860262	0.983624	0.922377	0.997361	69
FAR1	TRINITY_DN47004_c3_g1	-0.727765	0.22694	0.479575	0.318016	0.557279	-0.863588	-0.925588	0.869588	0.674852	0.460657	0.536544	0.303101	432
bHLH	TRINITY_DN47004_c3_g3	0.931155	-0.360222	-0.221804	-0.473131	-0.429162	-0.0631552	0.0671442	-0.771044	-0.868329	-0.700657	-0.506262	-0.625614	312
DBB	TRINITY_DN47032_c1_g1	-0.695585	-0.276569	-0.120459	-0.15199	0.0311123	-0.609968	-0.639097	0.925755	0.902957	0.896115	0.944685	0.820462	100
MYB_related	TRINITY_DN47067_c0_g1	0.790102	0.0847953	0.19629	-0.0404414	-0.0223797	-0.0381113	0.0413652	-0.780017	-0.934465	-0.927913	-0.789751	-0.902253	255
ERF	TRINITY_DN47079_c0_g3	0.998009	-0.463268	-0.473175	-0.577895	-0.646965	0.332646	0.462725	-0.91199	-0.877666	-0.625894	-0.511493	-0.491789	331
WRKY	TRINITY_DN47085_c1_g1	-0.663325	-0.375128	-0.29485	-0.24768	-0.120482	-0.408253	-0.434094	0.870006	0.923612	0.975746	0.985952	0.934797	122
NAC	TRINITY_DN47190_c1_g1	-0.648014	0.758153	0.916727	0.797538	0.939598	-0.600435	-0.70562	0.555064	0.324431	-0.0431625	-0.0497758	-0.220833	443
bHLH	TRINITY_DN47228_c1_g1	-0.546021	-0.507241	-0.481522	-0.387217	-0.305387	-0.234145	-0.243895	0.75002	0.864538	0.988744	0.983751	0.98692	9
NAC	TRINITY_DN47245_c1_g1	-0.557334	-0.498781	-0.42812	-0.37786	-0.261628	-0.351336	-0.358391	0.790415	0.868942	0.976448	0.997873	0.959797	36
WRKY	TRINITY_DN47318_c0_g1	0.0220632	-0.036825	-0.405399	-0.0360388	-0.313794	0.939281	0.907917	-0.26705	0.0262742	0.145696	-0.0794874	0.258009	171
NAC	TRINITY_DN49180_c0_g1	0.953712	-0.475216	-0.3522	-0.582776	-0.547841	-0.0173418	0.122565	-0.769608	-0.833785	-0.619331	-0.425621	-0.526224	274
bHLH	TRINITY_DN7789_c0_g2	0.99659	-0.473084	-0.433484	-0.586935	-0.618261	0.206942	0.342534	-0.873145	-0.875426	-0.634367	-0.488701	-0.513714	347
